# Supplementary material for: Extracellular Vesicles From Glioblastoma Cells Reflect 2D vs. 3D Culture Adaptation and Resistance to Temozolomide
Source: Mol Cell Proteomics. 2026 Jun 24;25(7):101610. doi: 10.1016/j.mcpro.2026.101610 (PMC13393710; doi:10.1016/j.mcpro.2026.101610)
Supplement: Supplementary Table S1 [file mmc1.xlsx]

## Sheet: Caption
Supplementary Table S1. Raw and processed label-free quantitative proteomics data for U87 glioblastoma cells cultured under 2D and 3D conditions and treated with DMSO or temozolomide (TMZ). The table includes protein identifiers (UniProt accession and gene name), normalized abundance values for each biological replicate, and group-level summary statistics used for downstream differential expressi…

## Sheet: Planilha1
Checked	Protein FDR Confidence: Combined	Master	Accession	Description	Exp. q-value: Combined	Contaminant	Sum PEP Score	Coverage [%]	# Peptides	# PSMs	# Unique Peptides	# AAs	MW [kDa]	calc. pI	Score Sequest HT: Sequest HT	# Peptides (by Search Engine): Sequest HT	# Razor Peptides	2D_cells_D1	2D_cells_D2	2D_cells_D3	2D_cells_D4	2D_cells_D5	2D_cells_D6	2D_cells_T100_1	2D_cells_T100_2	2D_cells_T100_3	2D_cells_T100_4	2D_cells_T100_5	2D_cells_T100_6	2D_cells_T200_1	2D_cells_T200_2	2D_cells_T200_3	2D_cells_T200_4	3D_cells_D1	3D_cells_D2	3D_cells_D3	3D_cells_D4	3D_cells_D5	3D_cells_D6	3D_cells_T100_1	3D_cells_T100_2	3D_cells_T100_3	3D_cells_T100_4	3D_cells_T100_5	3D_cells_T100_6	3D_cells_T200_1	3D_T200_2	3D_cells_T200_3	3D_cells_T200_4
FALSE	High	Master Protein	P35579	Myosin-9 OS=Homo sapiens OX=9606 GN=MYH9 PE=1 SV=4	0	FALSE	2312.63	72	250	10783	221	1960	226.4	5.6	23019.5	250	27	5.12256e+08	4.32818e+08	3.68395e+08	2.51731e+08	2.69725e+08	2.53661e+08	1.8268e+08	1.94901e+08	1.61217e+08	1.03035e+08	1.05517e+08	1.25587e+08	1.61325e+07	9.51912e+06	1.45269e+07	8.27857e+06	8.4009e+07			1.17198e+08	1.3095e+08	1.12744e+08	1.28673e+08	6.85298e+07	5.56397e+07	5.94723e+07	4.64081e+07	7.08179e+07	9.27783e+07	6.54456e+07	4.08584e+07	3.40809e+07
FALSE	High	Master Protein	Q14204	Cytoplasmic dynein 1 heavy chain 1 OS=Homo sapiens OX=9606 GN=DYNC1H1 PE=1 SV=5	0	FALSE	2104.11	47	288	9709	288	4646	532.1	6.4	16757.8	288	0	5.17345e+08	4.24549e+08	3.52215e+08	2.84796e+08	2.71802e+08	2.42489e+08	1.93453e+08	1.5755e+08	1.72935e+08	1.05202e+08	1.18867e+08	1.41124e+08	1.51881e+07	1.49578e+07	1.53378e+07	8.39337e+06	4.76766e+07			6.33196e+07	6.29679e+07	6.17731e+07	7.16275e+07	2.95906e+07	2.96835e+07	3.27586e+07	2.68866e+07	3.32031e+07	4.9363e+07	3.1881e+07	1.89074e+07	1.89866e+07
FALSE	High	Master Protein	Q15149	Plectin OS=Homo sapiens OX=9606 GN=PLEC PE=1 SV=3	0	FALSE	1773.96	53	302	5616	295	4684	531.5	5.96	9198.12	302	7	3.94388e+08	3.52829e+08	3.03677e+08	2.40881e+08	2.66827e+08	2.35643e+08	1.45496e+08	1.23211e+08	1.28654e+08	7.87497e+07	7.93427e+07	1.34639e+08	1.22326e+07	8.10872e+06	8.12128e+06	4.78287e+06	3.65154e+07	79.7014		4.80099e+07	4.69091e+07	4.4975e+07	6.50391e+07	2.38329e+07	2.22857e+07	2.40237e+07	2.12107e+07	2.61834e+07	4.16341e+07	2.7163e+07	1.46877e+07	1.42478e+07
FALSE	High	Master Protein	P78527	DNA-dependent protein kinase catalytic subunit OS=Homo sapiens OX=9606 GN=PRKDC PE=1 SV=3	0	FALSE	1615.89	42	248	7345	248	4128	468.8	7.12	11466.9	248	0	4.02278e+08	3.30415e+08	3.03444e+08	2.23391e+08	2.12502e+08	1.87544e+08	1.27477e+08	1.23738e+08	1.29191e+08	7.38466e+07	7.7106e+07	9.6019e+07	1.12676e+07	7.31617e+06	8.94166e+06	5.61518e+06	5.12372e+07			6.88665e+07	7.41351e+07	7.07884e+07	7.32133e+07	3.37904e+07	7.16051e+07	3.81581e+07	3.7947e+07	4.79164e+07	6.57176e+07	5.14533e+07	3.05139e+07	4.02737e+07
FALSE	High	Master Protein	P02545	Prelamin-A/C OS=Homo sapiens OX=9606 GN=LMNA PE=1 SV=1	0	FALSE	1486.83	89	141	7965	140	664	74.1	7.02	18394.5	141	1	4.93698e+08	2.92541e+08	2.45989e+08	1.62038e+08	1.78804e+08	1.74766e+08	1.11008e+08	1.12376e+08	9.46418e+07	6.24159e+07	6.5147e+07	7.67575e+07	7.87896e+06	3.4753e+06	4.11019e+06	2.47863e+06	1.50318e+08			2.16133e+08	2.5482e+08	2.43434e+08	2.76633e+08	9.00372e+07	1.01088e+08	1.05117e+08	9.04425e+07	1.06018e+08	1.42382e+08	9.22508e+07	4.15203e+07	4.38459e+07
FALSE	High	Master Protein	P08238	Heat shock protein HSP 90-beta OS=Homo sapiens OX=9606 GN=HSP90AB1 PE=1 SV=4	0	FALSE	1426.1	66	109	13304	36	724	83.2	5.03	32258.4	109	68	1.35627e+09	1.13769e+09	8.85667e+08	7.507e+08	6.66104e+08	5.55326e+08	4.38516e+08	4.73827e+08	4.08896e+08	2.55925e+08	2.74384e+08	4.01356e+08	3.53986e+07	2.82154e+07	3.38144e+07	1.63302e+07	1.68057e+08			2.33806e+08	2.34347e+08	2.08178e+08	2.93159e+08	1.19351e+08	1.07174e+08	1.27335e+08	9.38484e+07	1.26148e+08	2.08199e+08	1.33337e+08	7.63626e+07	7.6058e+07
FALSE	High	Master Protein	P08670	Vimentin OS=Homo sapiens OX=9606 GN=VIM PE=1 SV=4	0	FALSE	1373.32	85	105	13635	101	466	53.6	5.12	37495	105	4	2035437404	1.54671e+09	1.41706e+09	1.23273e+09	1.14433e+09	1.186e+09	1.01065e+09	7.74848e+08	7.38697e+08	5.13773e+08	4.12937e+08	2.90631e+08	4.53384e+07	2.6608e+07	2.60499e+07	1.75785e+07	5.13116e+08			8.04258e+08	1.39551e+09	8.32487e+08	6.58921e+08	3.28998e+08	4.17258e+08	3.38561e+08	3.67481e+08	3.32578e+08	2.43333e+08	3.29794e+08	1.58768e+08	1.4723e+08
FALSE	High	Master Protein	Q86YZ3	Hornerin OS=Homo sapiens OX=9606 GN=HRNR PE=1 SV=2	0	FALSE	1322.91	48	76	1180	76	2850	282.2	10.04	2224.82	76	0	2.47302e+07	2.10659e+07	1.84578e+07	1.59051e+07	1.34879e+07	1.52774e+07	1.43992e+07	1.06719e+07	1.4397e+07	7.56807e+06	8.44456e+06	655213	1.09254e+06	456302	476155	255965	3.25821e+06			9.39761e+06	8.09157e+07	3.59348e+06	2.91502e+06	1.18131e+06	3.31842e+06	645068	949747	945536	3.87032e+06	1.50471e+06	569556	400824
FALSE	High	Master Protein	P07900	Heat shock protein HSP 90-alpha OS=Homo sapiens OX=9606 GN=HSP90AA1 PE=1 SV=5	0	FALSE	1288.3	62	101	12829	63	732	84.6	5.02	30327.7	101	2	3.0704e+08	2.40621e+08	1.62194e+08	1.33472e+08	1.31178e+08	9.81067e+07	1.21609e+08	1.25933e+08	9.81137e+07	6.55595e+07	7.46715e+07	1.30485e+08	7.99302e+06	9.19065e+06	1.08965e+07	4.88363e+06	6.07505e+07			8.70452e+07	8.98054e+07	8.30726e+07	1.16349e+08	4.80213e+07	4.1091e+07	4.73283e+07	3.41938e+07	4.70733e+07	8.643e+07	5.42307e+07	2.82164e+07	2.96399e+07
FALSE	High	Master Protein	Q00610	Clathrin heavy chain 1 OS=Homo sapiens OX=9606 GN=CLTC PE=1 SV=5	0	FALSE	1135.04	49	116	7296	116	1675	191.5	5.69	16207.1	116	0	4.88405e+08	3.80536e+08	3.04323e+08	2.29776e+08	2.31542e+08	1.98328e+08	1.46196e+08	1.46512e+08	1.30585e+08	8.76197e+07	8.81671e+07	5.1333e+07	1.01894e+07	1.06355e+07	1.0452e+07	5.62947e+06	5.26689e+07			7.6274e+07	6.84369e+07	6.93289e+07	8.0411e+07	3.13119e+07	2.90656e+07	3.4959e+07	2.79592e+07	3.75301e+07	5.02268e+07	3.38085e+07	2.12736e+07	1.95552e+07
FALSE	High	Master Protein	P21333	Filamin-A OS=Homo sapiens OX=9606 GN=FLNA PE=1 SV=4	0	FALSE	1067.56	54	128	2728	114	2647	280.6	6.06	5001.69	128	13	1.78781e+08	1.39426e+08	1.20301e+08	9.78113e+07	9.88999e+07	8.05202e+07	5.95945e+07	5.33795e+07	5.37161e+07	3.68403e+07	3.43117e+07	5.51182e+07	4.34835e+06	2.76869e+06	3.67335e+06	1.80048e+06	1.558e+07			2.53307e+07	2.52567e+07	2.52865e+07	2.82542e+07	1.27514e+07	1.11031e+07	1.24885e+07	1.16616e+07	1.22345e+07	1.70312e+07	1.2787e+07	5.89775e+06	5.44076e+06
FALSE	High	Master Protein	P14625	Endoplasmin OS=Homo sapiens OX=9606 GN=HSP90B1 PE=1 SV=1	0	FALSE	1013.85	61	100	5840	97	803	92.4	4.84	13268.5	100	0	1.94792e+08	2.14369e+08	1.39883e+08	1.06344e+08	1.09851e+08	8.49159e+07	7.58637e+07	7.41108e+07	6.04812e+07	4.04816e+07	4.97794e+07	6.21288e+07	8.33732e+06	7.881e+06	7.97728e+06	3.14351e+06	5.20994e+07			7.03037e+07	6.36167e+07	6.32679e+07	8.45769e+07	3.2851e+07	3.06593e+07	3.45064e+07	2.79354e+07	3.62945e+07	4.91925e+07	2.81385e+07	1.50071e+07	1.47532e+07
FALSE	High	Master Protein	P12111	Collagen alpha-3(VI) chain OS=Homo sapiens OX=9606 GN=COL6A3 PE=1 SV=5	0	FALSE	1010.98	30	128	3625	128	3177	343.5	6.68	6743.21	128	0	1.51207e+08	1.10684e+08	9.68105e+07	7.37941e+07	9.65647e+07	7.19401e+07	3.30436e+07	3.80046e+07	4.17713e+07	3.26495e+07	2.29232e+07	3.94349e+07	6.90183e+06	3.34955e+06	4.0453e+06	2.74483e+06	2.99978e+07			3.39805e+07	2.81229e+07	2.55048e+07	4.16089e+07	1.80311e+07	1.6136e+07	1.53121e+07	1.24926e+07	1.74413e+07	2.76906e+07	1.67457e+07	1.17357e+07	8.01681e+06
FALSE	High	Master Protein	P14618	Pyruvate kinase PKM OS=Homo sapiens OX=9606 GN=PKM PE=1 SV=4	0	FALSE	1008.46	86	75	6939	75	531	57.9	7.84	19894.4	75	0	1.3766e+09	1.1187e+09	9.40944e+08	6.79958e+08	7.61975e+08	7.23972e+08	5.69656e+08	4.77202e+08	4.3476e+08	2.60561e+08	2.69901e+08	3.0826e+08	4.70167e+07	2.93308e+07	2.66246e+07	1.30871e+07	1.06654e+08			9.1904e+07	7.87153e+07	7.10261e+07	1.36485e+08	5.08011e+07	3.51437e+07	4.51762e+07	3.31066e+07	4.36082e+07	7.89255e+07	4.14215e+07	2.08225e+07	1.65286e+07
FALSE	High	Master Protein	P46940	Ras GTPase-activating-like protein IQGAP1 OS=Homo sapiens OX=9606 GN=IQGAP1 PE=1 SV=1	0	FALSE	969.891	52	125	4503	125	1657	189.1	6.48	8626.72	125	0	2.51049e+08	1.9919e+08	1.76313e+08	1.21275e+08	1.16684e+08	1.41288e+08	6.35407e+07	7.28959e+07	7.57379e+07	3.72273e+07	4.07571e+07	9.51199e+07	5.47506e+06	5.26088e+06	5.54222e+06	2.96266e+06	4.01688e+07			4.89247e+07	5.53927e+07	4.34868e+07	5.71315e+07	3.10086e+07	2.0537e+07	2.79995e+07	2.06912e+07	3.16604e+07	4.4493e+07	3.00917e+07	1.91979e+07	1.64843e+07
FALSE	High	Master Protein	P04264	Keratin, type II cytoskeletal 1 OS=Homo sapiens OX=9606 GN=KRT1 PE=1 SV=6	0	FALSE	927.34	60	78	3882	68	644	66	8.12	8977.66	78	10	1.14055e+08	9.65676e+07	1.78939e+08	1.56829e+08	1.15889e+08	4.68019e+08	5.00875e+07	8.23528e+07	6.12776e+07	5.40523e+07	4.79307e+07	1.77919e+07	9.1108e+06	6.26431e+06	4.7768e+06	2.13051e+06	4.99329e+07			9.17119e+07	7.88096e+08	6.94053e+07	3.23206e+07	2.26852e+07	3.92016e+07	1.49346e+07	2.536e+07	1.9254e+07	6.85501e+07	3.49802e+07	7.77088e+06	3.32526e+07
FALSE	High	Master Protein	O43707	Alpha-actinin-4 OS=Homo sapiens OX=9606 GN=ACTN4 PE=1 SV=2	0	FALSE	869.779	69	83	3570	64	911	104.8	5.44	8958.58	83	16	1.81659e+08	1.25462e+08	9.36435e+07	7.62055e+07	7.46572e+07	6.64159e+07	6.44707e+07	6.91977e+07	5.64279e+07	3.43952e+07	3.93812e+07	8.41715e+07	4.45137e+06	3.62852e+06	4.07692e+06	2.29648e+06	2.34495e+07			3.88511e+07	4.15005e+07	3.75549e+07	4.00937e+07	1.74135e+07	1.4967e+07	1.9493e+07	1.37999e+07	1.96548e+07	2.58403e+07	2.05076e+07	1.08488e+07	1.02093e+07
FALSE	High	Master Protein	P07355	Annexin A2 OS=Homo sapiens OX=9606 GN=ANXA2 PE=1 SV=2	0	FALSE	846.673	82	68	8318	68	339	38.6	7.75	22076.5	68	0	1.52045e+09	1.27043e+09	1.03724e+09	7.75175e+08	7.5393e+08	6.23786e+08	4.74187e+08	5.654e+08	4.09975e+08	2.82247e+08	2.7025e+08	7.71091e+08	3.6906e+07	3.14703e+07	3.4147e+07	1.3828e+07	2.03608e+08			3.18954e+08	3.27712e+08	3.02438e+08	3.35875e+08	1.51036e+08	1.17679e+08	1.42538e+08	1.36306e+08	1.52673e+08	2.17244e+08	1.35207e+08	1.24251e+08	8.61552e+07
FALSE	High	Master Protein	Q09666	Neuroblast differentiation-associated protein AHNAK OS=Homo sapiens OX=9606 GN=AHNAK PE=1 SV=2	0	FALSE	820.856	51	157	960	155	5890	628.7	6.15	1118.15	157	2	4.9035e+07	3.7331e+07	3.81736e+07	2.2568e+07	2.13608e+07	2.06565e+07	7.34529e+06	1.07654e+07	8.81002e+06	5.9903e+06	6.05085e+06	4.80362e+06	972488	413938	599174	357752	2.38862e+06			2.85388e+06	3.351e+06	3.11251e+06	2.76132e+06	1.13066e+06	1.32931e+06	1.07569e+06	1.14892e+06	1.24876e+06	1.81134e+06	1.40839e+06	1.00447e+06	561083
FALSE	High	Master Protein	Q6P2Q9	Pre-mRNA-processing-splicing factor 8 OS=Homo sapiens OX=9606 GN=PRPF8 PE=1 SV=2	0	FALSE	797.269	34	111	2818	111	2335	273.4	8.84	4320.85	111	0	1.4116e+08	1.17296e+08	1.04046e+08	9.02813e+07	6.74422e+07	6.37867e+07	3.85869e+07	3.1797e+07	3.65398e+07	2.12871e+07	1.95555e+07	3.61716e+07	2.25508e+06	2.47969e+06	2.06445e+06	1.22285e+06	1.30899e+07			1.83824e+07	1.96533e+07	2.30106e+07	2.10956e+07	9.3524e+06	7.72543e+06	9.87112e+06	9.21356e+06	1.03379e+07	1.67782e+07	1.20814e+07	6.19843e+06	7.0576e+06
FALSE	High	Master Protein	P19367	Hexokinase-1 OS=Homo sapiens OX=9606 GN=HK1 PE=1 SV=3	0	FALSE	794.1	51	88	5184	83	917	102.4	6.8	10108.3	88	5	2.87463e+08	2.15667e+08	1.96411e+08	1.19232e+08	1.0605e+08	8.72597e+07	9.20306e+07	1.18421e+08	7.70763e+07	6.28288e+07	5.34078e+07	1.12235e+08	1.35972e+07	9.82853e+06	1.08104e+07	6.32314e+06	4.07984e+07			4.96769e+07	5.22536e+07	4.61897e+07	6.21066e+07	2.85174e+07	2.23966e+07	2.89437e+07	1.9514e+07	2.90392e+07	5.28353e+07	3.26063e+07	2.15247e+07	2.11638e+07
FALSE	High	Master Protein	P11142	Heat shock cognate 71 kDa protein OS=Homo sapiens OX=9606 GN=HSPA8 PE=1 SV=1	0	FALSE	785.472	65	71	5962	50	646	70.9	5.52	15531.6	71	16	7.71771e+08	6.57587e+08	5.53047e+08	4.30345e+08	3.97016e+08	3.45463e+08	2.37671e+08	2.39194e+08	2.20717e+08	1.42161e+08	1.44715e+08	1.56933e+08	1.26411e+07	1.28628e+07	1.61188e+07	8.23185e+06	1.10851e+08			1.05527e+08	9.04655e+07	6.21282e+07	1.54577e+08	7.43893e+07	6.89221e+07	7.20082e+07	5.57212e+07	6.90172e+07	8.59985e+07	6.02828e+07	3.06286e+07	3.56556e+07
FALSE	High	Master Protein	Q04446	1,4-alpha-glucan-branching enzyme OS=Homo sapiens OX=9606 GN=GBE1 PE=1 SV=3	0	FALSE	769.823	41	55	4070	55	702	80.4	6.32	10260.3	55	0	1.53714e+08	1.16817e+08	1.06401e+08	8.16461e+07	8.5236e+07	5.71356e+07	5.38537e+07	4.78735e+07	4.95458e+07	3.25621e+07	3.88176e+07	4.0533e+07	4.32523e+06	4.954e+06	5.80386e+06	3.18618e+06	3.23022e+07			5.80328e+07	6.13413e+07	6.0141e+07	5.45374e+07	2.15891e+07	2.10975e+07	2.46603e+07	1.91666e+07	2.60518e+07	3.27406e+07	2.49521e+07	1.0605e+07	1.40086e+07
FALSE	High	Master Protein	P26038	Moesin OS=Homo sapiens OX=9606 GN=MSN PE=1 SV=3	0	FALSE	750.984	71	89	5865	65	577	67.8	6.4	11584.1	89	20	3.76185e+08	3.05662e+08	2.53192e+08	1.81993e+08	1.88525e+08	1.8044e+08	1.26931e+08	1.28302e+08	1.15401e+08	7.62713e+07	8.31633e+07	8.74628e+07	1.16114e+07	8.01581e+06	1.08658e+07	5.8122e+06	5.89382e+07			8.83521e+07	9.85773e+07	9.01837e+07	1.04442e+08	4.09199e+07	3.83999e+07	4.64665e+07	3.49217e+07	4.84327e+07	7.45959e+07	5.28143e+07	3.20108e+07	2.96622e+07
FALSE	High	Master Protein	Q01082	Spectrin beta chain, non-erythrocytic 1 OS=Homo sapiens OX=9606 GN=SPTBN1 PE=1 SV=2	0	FALSE	742.235	43	110	2275	91	2364	274.4	5.57	3839.36	110	15	2.45686e+08	1.99559e+08	1.93017e+08	1.38546e+08	1.23877e+08	1.17131e+08	4.71048e+07	5.672e+07	5.00158e+07	3.83076e+07	3.26608e+07	2.39805e+07	5.03255e+06	2.2682e+06	2.85231e+06	1.43082e+06	1.23214e+07			1.59002e+07	1.5761e+07	1.2548e+07	1.79296e+07	7.68255e+06	6.84123e+06	7.01793e+06	6.08639e+06	6.62134e+06	1.1528e+07	8.35675e+06	4.56181e+06	4.15165e+06
FALSE	High	Master Protein	P24821	Tenascin OS=Homo sapiens OX=9606 GN=TNC PE=1 SV=3	0	FALSE	739.993	26	78	3040	78	2201	240.7	4.89	6225.51	78	0	1.2141e+08	9.96691e+07	9.00279e+07	7.35182e+07	9.34535e+07	8.24847e+07	4.8862e+07	3.54512e+07	3.8228e+07	2.19694e+07	2.5489e+07	2.05034e+07	3.11924e+06	2.45626e+06	2.79771e+06	1.56989e+06	3.04731e+07			3.88186e+07	3.94073e+07	3.06274e+07	4.39285e+07	1.67904e+07	1.56333e+07	1.64565e+07	1.62479e+07	1.76342e+07	3.43399e+07	2.21354e+07	1.38653e+07	1.16007e+07
FALSE	High	Master Protein	O75369	Filamin-B OS=Homo sapiens OX=9606 GN=FLNB PE=1 SV=2	0	FALSE	711.253	46	103	1593	89	2602	278	5.73	2377.21	103	4	5.32345e+07	4.40117e+07	3.22441e+07	2.60983e+07	3.36677e+07	3.40817e+07	2.444e+07	2.2747e+07	2.0938e+07	1.12681e+07	1.36677e+07	1.00064e+07	1.5735e+06	845420	1.41509e+06	657034	3.53394e+06			4.7767e+06	5.32095e+06	4.94569e+06	7.76861e+06	1.88855e+06	2.56442e+06	2.04947e+06	1.85209e+06	2.6772e+06	4.0083e+06	2.06688e+06	1.73546e+06	1.04181e+06
FALSE	High	Master Protein	P49327	Fatty acid synthase OS=Homo sapiens OX=9606 GN=FASN PE=1 SV=3	0	FALSE	705.194	38	102	3092	101	2511	273.3	6.44	5257.25	102	1	3.51408e+08	2.82997e+08	2.15419e+08	1.5926e+08	1.5822e+08	1.22293e+08	7.90027e+07	7.39788e+07	6.84227e+07	4.62136e+07	4.81618e+07	5.56769e+07	1.00464e+07	5.44645e+06	6.8382e+06	4.15301e+06	1.21799e+07			1.0828e+07	1.1424e+07	9.8543e+06	1.55279e+07	6.49493e+06	6.032e+06	6.12732e+06	4.81506e+06	7.08434e+06	1.26284e+07	6.63761e+06	4.42407e+06	3.50757e+06
FALSE	High	Master Protein	P35527	Keratin, type I cytoskeletal 9 OS=Homo sapiens OX=9606 GN=KRT9 PE=1 SV=3	0	FALSE	701.441	55	52	2699	51	623	62	5.24	6410.67	52	0	2.78909e+07	2.6331e+07	7.19094e+07	6.45556e+07	4.01559e+07	3.09201e+07	2.93734e+07	3.762e+07	2.84437e+07	2.28004e+07	1.90308e+07	1.07251e+07	2.07569e+06	2.36655e+06	1.09908e+06	413970	3.97858e+07			6.50972e+07	7.36609e+08	5.00731e+07	1.73307e+07	1.46624e+07	2.80721e+07	5.18548e+06	1.75885e+07	1.61128e+07	3.48279e+07	1.7638e+07	3.28641e+06	2.79049e+06
FALSE	High	Master Protein	Q7KZF4	Staphylococcal nuclease domain-containing protein 1 OS=Homo sapiens OX=9606 GN=SND1 PE=1 SV=1	0	FALSE	681.251	54	73	3269	73	910	101.9	7.17	7456.85	73	0	1.24143e+08	1.00977e+08	8.63459e+07	5.61156e+07	6.03134e+07	6.15676e+07	5.53793e+07	5.13757e+07	5.05349e+07	3.14993e+07	2.92271e+07	4.58608e+07	5.65951e+06	4.02921e+06	4.10805e+06	2.06787e+06	1.77867e+07			2.12269e+07	2.14117e+07	2.14922e+07	2.95085e+07	1.13023e+07	1.13382e+07	1.2264e+07	9.87419e+06	1.33717e+07	1.85433e+07	1.18026e+07	6.56841e+06	6.36731e+06
FALSE	High	Master Protein	P06733	Alpha-enolase OS=Homo sapiens OX=9606 GN=ENO1 PE=1 SV=2	0	FALSE	678.804	79	60	3287	58	434	47.1	7.39	8008.51	60	2	5.28104e+08	4.36815e+08	3.97387e+08	3.03283e+08	3.1038e+08	2.81866e+08	1.10652e+08	1.1253e+08	1.05103e+08	7.30559e+07	7.26823e+07	5.11194e+07	1.05555e+07	5.88246e+06	5.75493e+06	4.5083e+06	2.16086e+07			2.30032e+07	2.17843e+07	1.46341e+07	3.44868e+07	1.30265e+07	1.28361e+07	1.15082e+07	1.11996e+07	1.23532e+07	1.65415e+07	1.00055e+07	6.16768e+06	4.68598e+06
FALSE	High	Master Protein	P60709	Actin, cytoplasmic 1 OS=Homo sapiens OX=9606 GN=ACTB PE=1 SV=1	0	FALSE	677.97	73	45	9376	14	375	41.7	5.48	26845.8	45	28	2.05404e+09	1.71517e+09	1.18319e+09	9.46485e+08	7.11254e+08	5.11293e+08	5.23427e+08	6.83923e+08	4.40834e+08	2.93544e+08	3.58848e+08	4.98457e+08	4.67473e+07	2.63442e+07	5.05519e+07	2.51583e+07	2.92106e+08			2.95204e+08	2.62687e+08	2.04095e+08	5.09262e+08	1.98074e+08	1.39036e+08	1.58806e+08	1.03444e+08	1.63151e+08	3.08587e+08	1.71061e+08	1.10255e+08	7.9618e+07
FALSE	High	Master Protein	P53396	ATP-citrate synthase OS=Homo sapiens OX=9606 GN=ACLY PE=1 SV=3	0	FALSE	669.46	49	79	4230	79	1101	120.8	7.33	9401.63	79	0	7.28423e+08	6.53791e+08	5.42547e+08	4.26762e+08	3.28145e+08	3.37632e+08	2.16632e+08	2.79182e+08	2.7611e+08	1.97014e+08	1.66899e+08	1.07381e+08	2.60665e+07	8.69078e+06	2.24919e+07	1.00224e+07	3.05568e+07			3.76053e+07	4.88339e+07	3.54886e+07	5.25028e+07	1.97314e+07	2.08715e+07	1.82472e+07	1.53839e+07	2.36667e+07	2.86895e+07	2.17089e+07	9.43579e+06	1.08675e+07
FALSE	High	Master Protein	Q14697	Neutral alpha-glucosidase AB OS=Homo sapiens OX=9606 GN=GANAB PE=1 SV=3	0	FALSE	640.201	46	63	3650	63	944	106.8	6.14	7231.75	63	0	1.26074e+08	1.04394e+08	7.84266e+07	7.0893e+07	4.99276e+07	6.35551e+07	3.69768e+07	4.79634e+07	2.47096e+07	1.92293e+07	2.25657e+07	2.96292e+07	2.53267e+06	2.74798e+06	3.1218e+06	1.72004e+06	2.87392e+07			3.80133e+07	4.13869e+07	4.08433e+07	4.28778e+07	1.88103e+07	1.73109e+07	1.84471e+07	1.54811e+07	2.03397e+07	2.45882e+07	1.58444e+07	8.97101e+06	9.72767e+06
FALSE	High	Master Protein	P35908	Keratin, type II cytoskeletal 2 epidermal OS=Homo sapiens OX=9606 GN=KRT2 PE=1 SV=2	0	FALSE	616.625	62	53	2093	40	639	65.4	8	5243.48	53	7	2.59122e+08	2.14652e+08	2.18058e+08	1.63908e+08	2.08535e+08	2.37577e+08	1.37036e+08	1.07229e+08	1.04641e+08	6.74727e+07	6.80852e+07	4.31959e+07	9.30301e+06	5.81027e+06	6.74842e+06	4.68188e+06	1.46402e+07			2.57152e+07	8.69973e+07	1.33864e+07	1.69514e+07	1.03353e+07	1.809e+07	7.50529e+06	8.17679e+06	8.50826e+06	8.13117e+06	3.40474e+07	4.66874e+06	2.37385e+07
FALSE	High	Master Protein	P11021	Endoplasmic reticulum chaperone BiP OS=Homo sapiens OX=9606 GN=HSPA5 PE=1 SV=2	0	FALSE	614.167	68	73	2943	71	654	72.3	5.16	6398.08	73	2	7.35703e+08	5.33045e+08	4.43302e+08	3.4635e+08	3.40647e+08	3.00331e+08	2.69282e+08	4.10464e+08	3.89654e+08	2.42827e+08	2.28685e+08	1.36696e+08	3.32749e+07	3.53566e+07	2.20216e+07	1.28976e+07	1.01848e+08			1.09751e+08	9.27109e+07	7.65409e+07	1.1192e+08	6.23868e+07	6.84488e+07	6.21338e+07	5.16112e+07	6.26308e+07	6.83964e+07	7.05853e+07	5.28721e+07	3.47046e+07
FALSE	High	Master Protein	P12814	Alpha-actinin-1 OS=Homo sapiens OX=9606 GN=ACTN1 PE=1 SV=2	0	FALSE	613.915	57	65	2867	46	892	103	5.41	6735.99	65	0	1.05886e+08	6.46956e+07	7.85661e+07	3.41202e+07	3.64798e+07	2.56925e+07	2.56541e+07	2.9698e+07	2.33525e+07	1.61749e+07	1.56305e+07	2.085e+07	1.89989e+06	733234	1.20423e+06	580691	1.26918e+07			1.75845e+07	1.74033e+07	1.51548e+07	1.88854e+07	8.21734e+06	7.20499e+06	8.2711e+06	4.93057e+06	9.12782e+06	1.1583e+07	8.21707e+06	4.23727e+06	4.41e+06
FALSE	High	Master Protein	P39023	60S ribosomal protein L3 OS=Homo sapiens OX=9606 GN=RPL3 PE=1 SV=2	0	FALSE	607.781	72	64	3824	64	403	46.1	10.18	6790.88	64	0	1.24116e+08	1.05996e+08	8.86955e+07	6.09615e+07	6.36747e+07	5.01008e+07	5.48023e+07	5.24695e+07	7.09631e+07	3.12891e+07	3.30434e+07	4.72478e+07	3.80713e+06	4.99913e+06	4.62619e+06	2.62126e+06	2.67204e+07			4.02856e+07	4.30922e+07	4.23821e+07	4.4633e+07	2.09565e+07	1.81372e+07	2.21216e+07	1.61871e+07	2.67939e+07	3.7832e+07	2.57786e+07	2.16397e+07	1.63119e+07
FALSE	High	Master Protein	Q01813	ATP-dependent 6-phosphofructokinase, platelet type OS=Homo sapiens OX=9606 GN=PFKP PE=1 SV=2	0	FALSE	602.193	53	58	2707	51	784	85.5	7.55	6106.73	58	7	1.79152e+08	1.50833e+08	1.23781e+08	1.00359e+08	4.57651e+07	4.48265e+07	3.52877e+07	3.51083e+07	3.55368e+07	1.93692e+07	1.88838e+07	4.0209e+07	3.12591e+06	2.79577e+06	3.96897e+06	1.77069e+06	1.72718e+07			2.09672e+07	2.168e+07	1.98659e+07	3.01342e+07	1.11159e+07	1.04195e+07	1.22237e+07	1.01874e+07	1.32646e+07	1.87106e+07	1.20705e+07	5.50574e+06	6.25538e+06
FALSE	High	Master Protein	Q13813	Spectrin alpha chain, non-erythrocytic 1 OS=Homo sapiens OX=9606 GN=SPTAN1 PE=1 SV=3	0	FALSE	582.638	39	107	679	107	2472	284.4	5.35	912.5	107	0	3.1028e+07	2.56261e+07	2.47374e+07	2.43374e+07	1.99888e+07	2.21598e+07	8.78109e+06	1.00124e+07	7.51839e+06	4.7923e+06	5.45581e+06	7.22248e+06	336709	415059	243522	260461	3.62358e+06			3.34774e+06	4.7622e+06	3.46093e+06	6.00708e+06	2.36385e+06	1.73938e+06	1.87452e+06	1.65769e+06	2.28452e+06	3.65174e+06	2.39423e+06	1.34558e+06	1.02661e+06
FALSE	High	Master Protein	P62701	40S ribosomal protein S4, X isoform OS=Homo sapiens OX=9606 GN=RPS4X PE=1 SV=2	0	FALSE	581.017	77	46	3210	46	263	29.6	10.15	6749.25	46	0	1.92573e+08	1.61628e+08	1.43555e+08	9.88994e+07	1.10961e+08	1.18164e+08	6.37285e+07	5.69864e+07	5.61502e+07	3.571e+07	4.07598e+07	5.49505e+07	3.89303e+06	4.45091e+06	5.18614e+06	2.46961e+06	3.08473e+07			3.96243e+07	3.59245e+07	4.16142e+07	5.23888e+07	2.11194e+07	1.86405e+07	1.97693e+07	1.78588e+07	2.47509e+07	3.70268e+07	2.43128e+07	1.52151e+07	1.52082e+07
FALSE	High	Master Protein	P00338	L-lactate dehydrogenase A chain OS=Homo sapiens OX=9606 GN=LDHA PE=1 SV=2	0	FALSE	575.151	62	43	4599	41	332	36.7	8.27	11878.6	43	2	6.04048e+08	4.86408e+08	4.04641e+08	3.17246e+08	2.85695e+08	2.48664e+08	1.2984e+08	1.74085e+08	1.3566e+08	9.74304e+07	1.11387e+08	1.33499e+08	2.00046e+07	1.07793e+07	1.54743e+07	9.97967e+06	1.09123e+08			1.30527e+08	1.12088e+08	1.02659e+08	2.14939e+08	7.20592e+07	5.65457e+07	6.78293e+07	5.06134e+07	6.95644e+07	1.25106e+08	6.96689e+07	3.62069e+07	3.00499e+07
FALSE	High	Master Protein	P08133	Annexin A6 OS=Homo sapiens OX=9606 GN=ANXA6 PE=1 SV=3	0	FALSE	571.632	58	59	1979	59	673	75.8	5.6	3263.84	59	0	8.67195e+07	7.49345e+07	4.5128e+07	4.14524e+07	3.43684e+07	2.69419e+07	2.21789e+07	2.6377e+07	2.33954e+07	1.18975e+07	1.69331e+07	2.0032e+07	1.7642e+06	1.40941e+06	1.6762e+06	725997	1.09497e+07			1.3598e+07	1.39164e+07	1.52045e+07	2.08799e+07	8.25083e+06	6.88043e+06	7.90791e+06	6.66613e+06	7.70415e+06	1.5206e+07	9.34798e+06	3.48134e+06	3.61205e+06
FALSE	High	Master Protein	Q02878	60S ribosomal protein L6 OS=Homo sapiens OX=9606 GN=RPL6 PE=1 SV=3	0	FALSE	567.563	75	52	4179	52	288	32.7	10.58	8034.07	52	0	1.3792e+08	1.10374e+08	9.65072e+07	6.21116e+07	6.0088e+07	6.10273e+07	4.79543e+07	5.19283e+07	6.68626e+07	3.77116e+07	4.16447e+07	5.31028e+07	4.39719e+06	7.71997e+06	7.68654e+06	3.4923e+06	4.07421e+07			6.71082e+07	6.15985e+07	6.94559e+07	5.59953e+07	3.02981e+07	2.13545e+07	2.89147e+07	2.37859e+07	3.23234e+07	5.33526e+07	3.75912e+07	2.66167e+07	2.19011e+07
FALSE	High	Master Protein	P13639	Elongation factor 2 OS=Homo sapiens OX=9606 GN=EEF2 PE=1 SV=4	0	FALSE	565.698	56	71	3920	69	858	95.3	6.83	6144.88	71	2	3.54712e+08	2.81289e+08	2.23774e+08	1.72031e+08	1.68813e+08	1.82318e+08	1.18066e+08	1.27149e+08	1.22238e+08	7.75599e+07	7.0651e+07	6.76409e+07	1.59473e+07	1.3086e+07	1.56964e+07	7.69318e+06	5.61346e+07			7.56989e+07	7.5122e+07	7.04657e+07	6.94646e+07	3.22274e+07	2.30381e+07	3.33049e+07	2.96708e+07	3.72908e+07	6.65753e+07	4.34692e+07	3.05792e+07	2.56012e+07
FALSE	High	Master Protein	P29401	Transketolase OS=Homo sapiens OX=9606 GN=TKT PE=1 SV=3	0	FALSE	539.656	49	54	3632	54	623	67.8	7.66	7963.42	54	0	2.65569e+08	2.02396e+08	1.63098e+08	1.32673e+08	1.49969e+08	1.27669e+08	9.23165e+07	8.05096e+07	7.01765e+07	4.91163e+07	5.01448e+07	8.40939e+07	6.90463e+06	5.70256e+06	6.56311e+06	3.01124e+06	4.58215e+07			5.55279e+07	5.29394e+07	5.32165e+07	8.43031e+07	3.16296e+07	2.70255e+07	3.05613e+07	2.45608e+07	3.19347e+07	5.95253e+07	3.55146e+07	1.83313e+07	1.63231e+07
FALSE	High	Master Protein	P13645	Keratin, type I cytoskeletal 10 OS=Homo sapiens OX=9606 GN=KRT10 PE=1 SV=6	0	FALSE	526.792	53	53	1961	47	584	58.8	5.21	4052.8	53	6	7.82863e+07	5.72275e+07	5.92084e+07	6.08142e+07	6.04145e+07	1.81637e+08	2.33289e+07	2.81184e+07	2.04724e+07	1.52703e+07	2.08217e+07	1.26177e+07	2.70473e+06	1.95434e+06	1.86293e+06	793888	8.9066e+06			1.38527e+07	9.56871e+07	1.02875e+07	1.58888e+07	9.16643e+06	1.07096e+07	7.38314e+06	5.86865e+06	5.71308e+06	1.83439e+07	2.1615e+07	2.71409e+06	1.51237e+07
FALSE	High	Master Protein	P18124	60S ribosomal protein L7 OS=Homo sapiens OX=9606 GN=RPL7 PE=1 SV=1	0	FALSE	526.348	83	60	5755	60	248	29.2	10.65	12230.7	60	0	4.21687e+08	3.62835e+08	2.76157e+08	2.10458e+08	1.69846e+08	1.43676e+08	1.34277e+08	1.62902e+08	1.27719e+08	8.85272e+07	8.3523e+07	2.06783e+08	1.09227e+07	1.10352e+07	1.18436e+07	6.49717e+06	5.04075e+07			9.02315e+07	8.53696e+07	7.97726e+07	6.50736e+07	3.40864e+07	2.97415e+07	3.92815e+07	3.24398e+07	4.16079e+07	5.44102e+07	4.09999e+07	2.84046e+07	2.78193e+07
FALSE	High	Master Protein	P36578	60S ribosomal protein L4 OS=Homo sapiens OX=9606 GN=RPL4 PE=1 SV=5	0	FALSE	525.385	71	63	2996	63	427	47.7	11.06	5255.98	63	0	3.31034e+08	2.42803e+08	2.29695e+08	1.72219e+08	1.44075e+08	1.43104e+08	9.66505e+07	1.05047e+08	1.35211e+08	7.63473e+07	6.8184e+07	4.74266e+07	1.28006e+07	9.15516e+06	1.36166e+07	5.98059e+06	2.00642e+07			2.37001e+07	2.34735e+07	2.27287e+07	2.73821e+07	1.36875e+07	1.34322e+07	1.35993e+07	1.3304e+07	1.54982e+07	2.06509e+07	1.32972e+07	1.16543e+07	8.16403e+06
FALSE	High	Master Protein	P04083	Annexin A1 OS=Homo sapiens OX=9606 GN=ANXA1 PE=1 SV=2	0	FALSE	521.848	84	52	3009	52	346	38.7	7.02	7141.48	52	0	2.10237e+08	1.93257e+08	1.71858e+08	1.20636e+08	1.02382e+08	1.04339e+08	8.90271e+07	9.35327e+07	9.26274e+07	5.98361e+07	5.75407e+07	4.32152e+07	6.77488e+06	6.47084e+06	6.74583e+06	3.66447e+06	2.22246e+07			2.39003e+07	2.45204e+07	1.93137e+07	3.9798e+07	1.41598e+07	1.34903e+07	1.42569e+07	1.2201e+07	1.49367e+07	2.73443e+07	1.40031e+07	6.31114e+06	6.4251e+06
FALSE	High	Master Protein	P61313	60S ribosomal protein L15 OS=Homo sapiens OX=9606 GN=RPL15 PE=1 SV=2	0	FALSE	515.221	83	47	5045	47	204	24.1	11.62	11500.8	47	0	3.52154e+08	3.19136e+08	2.72882e+08	2.01837e+08	1.92883e+08	1.78561e+08	1.94358e+08	2.12271e+08	1.81553e+08	1.10743e+08	1.13842e+08	1.86062e+08	9.7994e+06	1.45065e+07	1.33917e+07	6.31739e+06	9.36715e+07			1.37512e+08	1.47667e+08	1.52943e+08	1.46273e+08	7.25212e+07	5.71405e+07	6.92751e+07	5.72664e+07	8.36285e+07	1.01271e+08	8.08077e+07	5.08413e+07	4.04184e+07
FALSE	High	Master Protein	Q58FF7	Putative heat shock protein HSP 90-beta-3 OS=Homo sapiens OX=9606 GN=HSP90AB3P PE=5 SV=1	0	FALSE	511.645	37	49	5444	1	597	68.3	4.79	10912.8	49	0				157739	719474	271156			90880.4	137391				9151.79
FALSE	High	Master Protein	Q9NZM1	Myoferlin OS=Homo sapiens OX=9606 GN=MYOF PE=1 SV=1	0	FALSE	511.379	30	71	2483	71	2061	234.6	6.18	3846.47	71	0	1.65749e+08	1.39118e+08	1.19794e+08	1.05108e+08	9.71082e+07	9.67214e+07	7.26068e+07	6.99224e+07	6.86335e+07	4.57709e+07	4.55989e+07	5.06555e+07	6.87191e+06	7.91972e+06	7.19576e+06	3.37409e+06	1.67022e+07			1.79797e+07	2.16949e+07	1.74009e+07	2.44073e+07	1.20103e+07	1.09797e+07	1.24082e+07	1.10464e+07	1.02615e+07	1.64146e+07	1.1755e+07	6.4535e+06	6.24913e+06
FALSE	High	Master Protein	P13667	Protein disulfide-isomerase A4 OS=Homo sapiens OX=9606 GN=PDIA4 PE=1 SV=2	0	FALSE	511.213	60	65	3144	65	645	72.9	5.07	4666.96	65	0	1.04557e+08	9.86358e+07	9.73206e+07	7.34066e+07	6.82642e+07	6.83267e+07	3.04566e+07	2.97e+07	2.55825e+07	1.94262e+07	1.80194e+07	1.01084e+07	2.38056e+06	1.99667e+06	1.99302e+06	1.18645e+06	1.58556e+07			2.08008e+07	2.07705e+07	1.93095e+07	2.80125e+07	9.40688e+06	9.64072e+06	8.96849e+06	9.05979e+06	1.06359e+07	1.54288e+07	1.12005e+07	5.36697e+06	5.50024e+06
FALSE	High	Master Protein	P12956	X-ray repair cross-complementing protein 6 OS=Homo sapiens OX=9606 GN=XRCC6 PE=1 SV=2	0	FALSE	500.673	55	58	2703	58	609	69.8	6.64	5820.82	58	0	1.41539e+08	1.14309e+08	1.13823e+08	8.13149e+07	8.40582e+07	7.05415e+07	4.18568e+07	3.91408e+07	4.63625e+07	2.76065e+07	2.89508e+07	3.07264e+07	3.86504e+06	3.46309e+06	3.26661e+06	1.88715e+06	3.24628e+07			3.89135e+07	4.11369e+07	3.4498e+07	3.84985e+07	1.92601e+07	1.45475e+07	1.94312e+07	1.47794e+07	1.99066e+07	3.45497e+07	2.32201e+07	1.46537e+07	1.19576e+07
FALSE	High	Master Protein	P07237	Protein disulfide-isomerase OS=Homo sapiens OX=9606 GN=P4HB PE=1 SV=3	0	FALSE	492.916	65	58	1979	58	508	57.1	4.87	3797.72	58	0	1.29021e+08	1.30851e+08	1.08992e+08	8.21551e+07	9.55935e+07	9.11235e+07	3.28581e+07	3.3409e+07	2.718e+07	2.07593e+07	2.04968e+07	1.86908e+07	2.70852e+06	1.43648e+06	2.16466e+06	1.3759e+06	1.01769e+07			9.74593e+06	1.4327e+07	6.94695e+06	1.36848e+07	5.40588e+06	5.51181e+06	4.9536e+06	4.684e+06	5.68598e+06	8.80213e+06	4.39625e+06	4.03601e+06	2.45052e+06
FALSE	High	Master Protein	Q08211	ATP-dependent RNA helicase A OS=Homo sapiens OX=9606 GN=DHX9 PE=1 SV=4	0	FALSE	485.262	39	62	2200	62	1270	140.9	6.84	3710.21	62	0	5.66532e+07	5.55992e+07	4.44218e+07	3.58683e+07	4.41537e+07	3.50992e+07	2.14928e+07	3.02312e+07	2.72196e+07	1.38117e+07	1.53837e+07	2.20608e+07	3.27343e+06	2.59285e+06	2.78412e+06	1.46248e+06	1.19346e+07			1.87053e+07	2.25822e+07	1.77209e+07	2.28344e+07	8.94703e+06	7.88253e+06	9.92448e+06	8.3593e+06	1.09252e+07	1.81854e+07	1.19729e+07	6.58335e+06	6.61712e+06
FALSE	High	Master Protein	P68363	Tubulin alpha-1B chain OS=Homo sapiens OX=9606 GN=TUBA1B PE=1 SV=1	0	FALSE	474.417	60	37	4521	1	451	50.1	5.06	13854.6	37	31	5.20062e+08	4.08541e+08	3.05253e+08	2.43288e+08	2.17567e+08	1.41503e+08	1.4398e+08	1.50094e+08	1.09709e+08	8.62838e+07	9.82172e+07	1.64898e+08	1.39277e+07	1.03483e+07	1.4042e+07	7.37871e+06	4.55643e+07			5.18673e+07	4.64193e+07	5.03157e+07	1.04237e+08	3.26092e+07	2.6077e+07	3.29175e+07	2.49776e+07	3.16419e+07	6.38925e+07	3.31011e+07	1.52878e+07	1.3241e+07
FALSE	High	Master Protein	Q9BQE3	Tubulin alpha-1C chain OS=Homo sapiens OX=9606 GN=TUBA1C PE=1 SV=1	0	FALSE	470.702	57	36	4512	2	449	49.9	5.1	13831.8	36	0
FALSE	High	Master Protein	P05023	Sodium/potassium-transporting ATPase subunit alpha-1 OS=Homo sapiens OX=9606 GN=ATP1A1 PE=1 SV=1	0	FALSE	464.558	48	63	2446	63	1023	112.8	5.49	4567.81	63	0	1.31392e+08	1.08939e+08	9.78956e+07	7.61943e+07	7.38472e+07	6.44962e+07	4.88061e+07	4.57772e+07	4.29057e+07	3.06487e+07	2.84817e+07	3.82958e+07	4.13575e+06	3.33578e+06	3.72444e+06	1.8581e+06	1.71686e+07			2.25701e+07	1.766e+07	1.6306e+07	2.68825e+07	1.23497e+07	1.12653e+07	1.09605e+07	9.68733e+06	1.16961e+07	1.96049e+07	1.54812e+07	7.86249e+06	6.91299e+06
FALSE	High	Master Protein	P68133	Actin, alpha skeletal muscle OS=Homo sapiens OX=9606 GN=ACTA1 PE=1 SV=1	0	FALSE	459.943	55	36	6122	9	377	42	5.39	15421.5	36	0	1.81161e+06	833211	778292	1.63619e+06	753483	1.15362e+06	478788	850666	564611	618713	530736	526121	86765.3	78959.7	68175.8	58939	306733			858104	713530	153018	1.41402e+06	381875	232468	147941	229301	284090	658514	291674	132994	59354.7
FALSE	High	Master Protein	Q6NZI2	Caveolae-associated protein 1 OS=Homo sapiens OX=9606 GN=CAVIN1 PE=1 SV=1	0	FALSE	457.117	57	61	2759	61	390	43.5	5.6	5305.8	61	0	6.12206e+08	5.37138e+08	4.81587e+08	3.81924e+08	4.23867e+08	4.71954e+08	1.95009e+08	1.36695e+08	1.82021e+08	1.1099e+08	1.01051e+08	1.13277e+07	1.12796e+07	3.68494e+06	5.41331e+06	4.01535e+06	4.3879e+07			6.13828e+07	6.48883e+07	6.32146e+07	8.2314e+07	2.96083e+07	2.74717e+07	2.73906e+07	2.5835e+07	3.53215e+07	4.8969e+07	3.63722e+07	2.07668e+07	1.89841e+07
FALSE	High	Master Protein	P06744	Glucose-6-phosphate isomerase OS=Homo sapiens OX=9606 GN=GPI PE=1 SV=4	0	FALSE	451.384	58	44	2027	44	558	63.1	8.32	4700.78	44	0	1.60393e+08	1.25608e+08	1.08665e+08	7.99603e+07	1.04821e+08	1.07898e+08	7.27297e+07	4.96326e+07	5.57495e+07	3.08903e+07	3.44928e+07	1.91635e+07	3.994e+06	2.87242e+06	2.80766e+06	1.75102e+06	1.97405e+07			3.69675e+07	2.64e+07	2.75831e+07	4.34499e+07	1.46125e+07	2.62096e+07	1.94668e+07	1.47421e+07	1.48015e+07	1.91274e+07	1.16439e+07	6.59107e+06	5.98728e+06
FALSE	High	Master Protein	P46781	40S ribosomal protein S9 OS=Homo sapiens OX=9606 GN=RPS9 PE=1 SV=3	0	FALSE	446.139	93	52	4913	52	194	22.6	10.65	9228.08	52	0	3.1244e+08	2.54574e+08	2.04836e+08	1.49664e+08	1.2882e+08	1.07278e+08	1.18438e+08	1.25028e+08	1.14611e+08	7.49297e+07	7.96421e+07	1.91468e+08	1.03736e+07	1.13947e+07	1.2468e+07	6.61967e+06	4.61602e+07			8.25813e+07	7.90804e+07	8.50182e+07	7.02878e+07	3.21298e+07	2.87049e+07	3.78044e+07	3.36593e+07	4.16943e+07	5.66295e+07	4.18715e+07	2.58767e+07	2.72607e+07
FALSE	High	Master Protein	P04843	Dolichyl-diphosphooligosaccharide--protein glycosyltransferase subunit 1 OS=Homo sapiens OX=9606 GN=RPN1 PE=1 SV=1	0	FALSE	443.405	61	49	2522	49	607	68.5	6.38	5254.2	49	0	1.35285e+08	1.00407e+08	7.83762e+07	5.31111e+07	4.84438e+07	4.64858e+07	3.69853e+07	5.07502e+07	3.60872e+07	2.64812e+07	2.61358e+07	4.78487e+07	3.77203e+06	3.47892e+06	5.24939e+06	2.53686e+06	1.7602e+07			2.59297e+07	1.99802e+07	2.18403e+07	2.88734e+07	1.05906e+07	1.03118e+07	1.00189e+07	9.65539e+06	1.19051e+07	1.87594e+07	1.1395e+07	7.89412e+06	6.93641e+06
FALSE	High	Master Protein	P52789	Hexokinase-2 OS=Homo sapiens OX=9606 GN=HK2 PE=1 SV=2	0	FALSE	438.09	41	53	1809	48	917	102.3	6.05	3585.31	53	0	7.25841e+07	6.37831e+07	5.69553e+07	4.71461e+07	5.1605e+07	5.13038e+07	2.96998e+07	2.42388e+07	2.26961e+07	1.478e+07	1.39248e+07	1.45584e+07	2.7059e+06	1.58357e+06	1.84493e+06	882529	1.52871e+07			2.12094e+07	2.32865e+07	2.35385e+07	2.80945e+07	1.15464e+07	9.97653e+06	1.13393e+07	9.16091e+06	1.16384e+07	1.39052e+07	1.07e+07	5.5599e+06	4.7123e+06
FALSE	High	Master Protein	P68104	Elongation factor 1-alpha 1 OS=Homo sapiens OX=9606 GN=EEF1A1 PE=1 SV=1	0	FALSE	436.861	51	40	3753	19	462	50.1	9.01	8558.55	40	19	5.83056e+08	4.70253e+08	3.83877e+08	2.67497e+08	2.473e+08	1.92616e+08	1.73119e+08	2.19331e+08	1.66154e+08	1.24542e+08	1.25156e+08	1.79651e+08	1.88248e+07	1.19809e+07	2.01198e+07	9.11939e+06	4.45603e+07			4.92883e+07	5.3902e+07	4.65106e+07	7.90917e+07	2.67681e+07	2.51965e+07	3.03599e+07	2.25044e+07	2.9496e+07	4.65196e+07	2.3682e+07	1.43036e+07	1.5656e+07
FALSE	High	Master Protein	P60842	Eukaryotic initiation factor 4A-I OS=Homo sapiens OX=9606 GN=EIF4A1 PE=1 SV=1	0	FALSE	435.662	70	46	2643	21	406	46.1	5.48	6139.54	46	23	1.84042e+08	1.60185e+08	1.18916e+08	8.87984e+07	8.15824e+07	5.77492e+07	6.31659e+07	7.18203e+07	5.40383e+07	3.62981e+07	4.26281e+07	6.2119e+07	5.58587e+06	3.63456e+06	6.03913e+06	2.5575e+06	2.40052e+07			2.53523e+07	2.82492e+07	2.17737e+07	3.76174e+07	1.31704e+07	1.43622e+07	1.47047e+07	1.64536e+07	1.40487e+07	2.53483e+07	2.06338e+07	8.4121e+06	1.12234e+07
FALSE	High	Master Protein	P15311	Ezrin OS=Homo sapiens OX=9606 GN=EZR PE=1 SV=4	0	FALSE	433.176	54	58	3007	30	586	69.4	6.27	5667.95	58	5	5.27508e+07	3.52953e+07	2.71571e+07	3.81134e+07	2.5283e+07	1.92536e+07	1.69488e+07	1.65139e+07	1.27635e+07	8.88465e+06	1.10838e+07	7.55273e+06	1.40741e+06	1.48632e+06	1.69912e+06	704451	7.69796e+06			1.12932e+07	1.10956e+07	1.14973e+07	1.41403e+07	5.58375e+06	5.37777e+06	6.03356e+06	4.90872e+06	5.77971e+06	1.01037e+07	7.30387e+06	5.3667e+06	3.74912e+06
FALSE	High	Master Protein	Q00839	Heterogeneous nuclear ribonucleoprotein U OS=Homo sapiens OX=9606 GN=HNRNPU PE=1 SV=6	0	FALSE	429.184	41	50	1762	50	825	90.5	6	4123.07	50	0	4.01545e+07	3.07156e+07	2.35538e+07	1.88835e+07	2.4923e+07	1.75011e+07	1.87998e+07	1.69067e+07	1.67561e+07	1.11096e+07	1.14965e+07	1.80354e+07	1.50712e+06	1.67103e+06	2.08015e+06	1.08279e+06	1.07319e+07			1.16665e+07	1.25554e+07	1.34709e+07	1.9354e+07	8.03021e+06	5.79003e+06	7.20687e+06	4.49401e+06	7.77716e+06	1.28984e+07	6.86773e+06	2.7012e+06	3.70519e+06
FALSE	High	Master Protein	O00159	Unconventional myosin-Ic OS=Homo sapiens OX=9606 GN=MYO1C PE=1 SV=4	0	FALSE	427.979	40	66	1730	65	1063	121.6	9.41	2617.61	66	0	6.27191e+07	6.96682e+07	5.20817e+07	3.98896e+07	4.13748e+07	3.92644e+07	2.35384e+07	2.71614e+07	2.47393e+07	1.5542e+07	1.76048e+07	3.20587e+07	2.62561e+06	1.96447e+06	2.24259e+06	1.0022e+06	9.74497e+06			1.76885e+07	1.62196e+07	1.51585e+07	1.51564e+07	7.22654e+06	6.60511e+06	8.24047e+06	5.42521e+06	8.08607e+06	1.10574e+07	7.55463e+06	4.41764e+06	4.99797e+06
FALSE	High	Master Protein	Q5QNW6	Histone H2B type 2-F OS=Homo sapiens OX=9606 GN=HIST2H2BF PE=1 SV=3	0	FALSE	427.366	78	27	5180	2	126	13.9	10.32	13265	27	25	3.53224e+08	2.78038e+08	2.15431e+08	1.53949e+08	1.43072e+08	1.33738e+08	1.71442e+08	2.17537e+08	1.86286e+08	1.27702e+08	1.06477e+08	1.34298e+08	1.0404e+07	1.37344e+07	1.37198e+07	9.60258e+06	1.73237e+08			3.73925e+08	3.3908e+08	3.99498e+08	4.10989e+08	1.43424e+08	1.28572e+08	1.53057e+08	1.50806e+08	1.76342e+08	2.67869e+08	1.95702e+08	1.25101e+08	9.98413e+07
FALSE	High	Master Protein	O75643	U5 small nuclear ribonucleoprotein 200 kDa helicase OS=Homo sapiens OX=9606 GN=SNRNP200 PE=1 SV=2	0	FALSE	425.438	27	67	1031	66	2136	244.4	6.06	1410.44	67	1	6.59286e+07	5.17991e+07	4.96788e+07	4.21465e+07	2.92957e+07	2.45608e+07	1.28931e+07	1.42362e+07	1.24665e+07	9.21368e+06	9.61785e+06	7.5212e+06	941105	911470	889334	508291	4.69814e+06			5.36781e+06	6.2755e+06	5.3432e+06	8.00115e+06	2.81893e+06	3.34672e+06	3.22383e+06	3.03069e+06	3.97188e+06	5.19503e+06	4.29254e+06	2.17031e+06	2.41456e+06
FALSE	High	Master Protein	O60814	Histone H2B type 1-K OS=Homo sapiens OX=9606 GN=H2BC12 PE=1 SV=3	0	FALSE	425.328	77	26	4918	2	126	13.9	10.32	12221.9	26	0	1.20999e+07	1.13812e+07	8.49311e+06	7.18287e+06	8.10823e+06	9.39078e+06	5.47383e+06	5091035	6.41595e+06	3.30909e+06	3.10832e+06	1.68576e+06	351424	306679	202581	204159	3.3781e+06			5.89892e+06	5.61888e+06	6.53692e+06	8.70345e+06	2.84097e+06	2.32271e+06	3.20895e+06	2.8331e+06	3.43437e+06	4.59333e+06	3.11129e+06	1.21194e+06	1.36549e+06
FALSE	High	Master Protein	P18669	Phosphoglycerate mutase 1 OS=Homo sapiens OX=9606 GN=PGAM1 PE=1 SV=2	0	FALSE	420.495	71	32	2308	32	254	28.8	7.18	5645.3	32	0	1.39276e+08	8.69647e+07	6.99081e+07	4.76565e+07	9.1085e+07	3.82376e+07	8.89502e+07	6.00181e+07	5.79766e+07	3.20912e+07	3.8433e+07	5.39106e+07	3.5197e+06	4.16476e+06	4.97466e+06	1.53003e+06	2.12757e+07			2.86445e+07	2.60214e+07	2.59065e+07	3.93431e+07	1.68306e+07	1.16431e+07	1.3248e+07	9.40416e+06	1.37141e+07	2.18766e+07	1.34501e+07	7.03608e+06	5.23957e+06
FALSE	High	Master Protein	Q99879	Histone H2B type 1-M OS=Homo sapiens OX=9606 GN=H2BC14 PE=1 SV=3	0	FALSE	419.371	71	25	5024	1	126	14	10.32	13207.6	25	0
FALSE	High	Master Protein	P46777	60S ribosomal protein L5 OS=Homo sapiens OX=9606 GN=RPL5 PE=1 SV=3	0	FALSE	418.03	72	49	3426	49	297	34.3	9.72	6028.2	49	0	1.33429e+08	1.20429e+08	1.02617e+08	7.36071e+07	6.78467e+07	6.5747e+07	5.50962e+07	5.2421e+07	5.3188e+07	3.2314e+07	3.11247e+07	6.40749e+07	3.60733e+06	3.96686e+06	4.40693e+06	2.36905e+06	2.42288e+07			3.66577e+07	3.69036e+07	3.81265e+07	3.815e+07	1.5928e+07	1.48179e+07	1.54425e+07	1.47103e+07	1.94365e+07	2.55755e+07	1.72825e+07	1.3569e+07	9.46454e+06
FALSE	High	Master Protein	P53621	Coatomer subunit alpha OS=Homo sapiens OX=9606 GN=COPA PE=1 SV=2	0	FALSE	417.108	40	66	1525	66	1224	138.3	7.66	2027.1	66	0	5.36717e+07	3.9094e+07	3.64396e+07	2.46425e+07	3.65014e+07	2.83898e+07	2.60703e+07	2.5109e+07	2.85687e+07	1.74254e+07	1.80032e+07	1.54297e+07	5.41051e+06	2.95698e+06	3.10593e+06	2.19707e+06	6.94035e+06			9.55983e+06	9.70001e+06	8.85606e+06	1.22079e+07	4.92152e+06	4.61488e+06	4.54754e+06	3.81134e+06	5.63266e+06	9.53818e+06	5.5973e+06	3.43399e+06	3.66259e+06
FALSE	High	Master Protein	Q16778	Histone H2B type 2-E OS=Homo sapiens OX=9606 GN=HIST2H2BE PE=1 SV=3	0	FALSE	416.83	77	26	4827	1	126	13.9	10.32	12467.7	26	5	2.15404e+08	1.82501e+08	1.67487e+08	1.20857e+08	1.0716e+08	1.16017e+08	4.75667e+07	4.76675e+07	3.83863e+07	2.28543e+07	2.64607e+07	6.8774e+07	490374	1.0408e+06	1.10661e+06	953868	1.47434e+07			3.50721e+07	3.02699e+07	4.04447e+07	2.7273e+07	1.09581e+07	1.10128e+07	1.16147e+07	1.1702e+07	1.17131e+07	1.64748e+07	1.34233e+07	5.03278e+06	7.22802e+06
FALSE	High	Master Protein	P27824	Calnexin OS=Homo sapiens OX=9606 GN=CANX PE=1 SV=2	0	FALSE	414.404	43	42	2059	42	592	67.5	4.6	4578.65	42	0	1.43289e+08	1.15413e+08	8.98138e+07	5.98819e+07	6.22747e+07	4.68635e+07	4.00432e+07	4.15919e+07	2.95258e+07	2.03164e+07	2.16927e+07	4.97319e+07	3.45918e+06	2.55187e+06	3.01162e+06	1.05603e+06	1.56453e+07			1.72396e+07	1.61339e+07	1.16119e+07	1.69223e+07	7.06559e+06	6.23592e+06	6.60534e+06	4.55275e+06	8.28294e+06	1.21415e+07	7.21885e+06	4.66625e+06	3.45313e+06
FALSE	High	Master Protein	P17655	Calpain-2 catalytic subunit OS=Homo sapiens OX=9606 GN=CAPN2 PE=1 SV=6	0	FALSE	410.063	39	44	2551	44	700	79.9	4.98	5039.5	44	0	1.17905e+08	9.60889e+07	7.3569e+07	4.95395e+07	8.94958e+07	1.12971e+08	6.96481e+07	3.88839e+07	2.81411e+07	1.98362e+07	2.51983e+07	4.67212e+07	2.7534e+06	1.98061e+06	2.84626e+06	1.63802e+06	1.54677e+07			1.92455e+07	2.30331e+07	1.47434e+07	1.9873e+07	1.00285e+07	8.54785e+06	9.60458e+06	6.27067e+06	9.48189e+06	1.41009e+07	1.04151e+07	7.23669e+06	6.62894e+06
FALSE	High	Master Protein	P13647	Keratin, type II cytoskeletal 5 OS=Homo sapiens OX=9606 GN=KRT5 PE=1 SV=3	0	FALSE	406.135	41	47	1376	26	590	62.3	7.74	2532.14	47	4	9.25746e+07	7.79583e+07	7.01187e+07	5.88278e+07	5.42534e+07	6.99084e+07	3.72884e+07	3.43084e+07	3.74637e+07	2.36888e+07	2.31956e+07	1.87022e+07	5.47472e+06	4.34679e+06	4.74822e+06	2.39658e+06	3.95959e+06			5.91995e+06	4.7235e+07	3.94864e+06	4.25465e+06	2.17087e+06	2.467e+06	2.24537e+06	2.17719e+06	2.12514e+06	1.37088e+07	2.97847e+06	1.47746e+06	4.72376e+06
FALSE	High	Master Protein	P17858	ATP-dependent 6-phosphofructokinase, liver type OS=Homo sapiens OX=9606 GN=PFKL PE=1 SV=6	0	FALSE	404.636	46	43	1536	34	780	85	7.5	3437.85	43	3	2.23278e+08	1.74576e+08	1.29008e+08	1.11266e+08	1.70749e+08	1.93626e+08	6.84876e+07	5.04737e+07	6.24234e+07	3.15253e+07	2.91939e+07	1.70685e+07	1.99317e+06	1.79716e+06	1.63072e+06	846500	1.49005e+07			1.55017e+07	1.60511e+07	1.38371e+07	1.77961e+07	9.27254e+06	8.32292e+06	7.06644e+06	6.20338e+06	7.62136e+06	1.03582e+07	7.22338e+06	4.48956e+06	4.12317e+06
FALSE	High	Master Protein	P07814	Bifunctional glutamate/proline--tRNA ligase OS=Homo sapiens OX=9606 GN=EPRS1 PE=1 SV=5	0	FALSE	403.764	43	65	964	64	1512	170.5	7.33	1694.95	65	1	2.82549e+07	2.21862e+07	1.62507e+07	1.40658e+07	1.96736e+07	1.69689e+07	6.6656e+06	1.58006e+07	8.28704e+06	6.0817e+06	4.95297e+06	9.52705e+06	763046	458479	652684	330273	3.55746e+06			3.91363e+06	3.98182e+06	3.20199e+06	4.12696e+06	1.96446e+06	2.01165e+06	2.05055e+06	1.88226e+06	1.61776e+06	2.03436e+06	1.38737e+06	797472	760918
FALSE	High	Master Protein	P62805	Histone H4 OS=Homo sapiens OX=9606 GN=H4C1 PE=1 SV=2	0	FALSE	403.741	93	30	7462	30	103	11.4	11.36	19606.4	30	0	2.22814e+09	2.05209e+09	1.64819e+09	1.18127e+09	1.05523e+09	8.45958e+08	7.22904e+08	1.02088e+09	7.46217e+08	5.10394e+08	4.03146e+08	7.17631e+08	6.45208e+07	4.97857e+07	5.15009e+07	2.98551e+07	5.0621e+08			9.31273e+08	9.03247e+08	7.8446e+08	8.52098e+08	4.16495e+08	2.69238e+08	4.05209e+08	3.52718e+08	4.21196e+08	6.70116e+08	4.73267e+08	4.69167e+08	2.82038e+08
FALSE	High	Master Protein	P68371	Tubulin beta-4B chain OS=Homo sapiens OX=9606 GN=TUBB4B PE=1 SV=1	0	FALSE	398.313	59	34	3095	4	445	49.8	4.89	7253.75	34	27	3.59077e+08	2.77294e+08	2.21733e+08	1.453e+08	1.16806e+08	9.94144e+07	5.76713e+07	8.86253e+07	6.82373e+07	5.74238e+07	5.27478e+07	6.06038e+07	8.32361e+06	4.69727e+06	7.34568e+06	5.59898e+06	1.87851e+07			1.65488e+07	1.53809e+07	1.01245e+07	2.68641e+07	1.10192e+07	7.75797e+06	9.504e+06	6.42355e+06	1.0188e+07	2.00493e+07	9.34036e+06	5.6596e+06	3.77563e+06
FALSE	High	Master Protein	P43490	Nicotinamide phosphoribosyltransferase OS=Homo sapiens OX=9606 GN=NAMPT PE=1 SV=1	0	FALSE	397.55	56	41	2469	41	491	55.5	7.15	4701.51	41	0	1.47732e+08	1.26338e+08	1.03228e+08	8.72757e+07	7.65662e+07	5.99605e+07	4.95984e+07	6.03672e+07	4.51329e+07	3.2761e+07	3.61858e+07	7.08235e+07	7.35916e+06	5.1578e+06	5.31449e+06	2.95489e+06	7.79155e+06			1.13795e+07	1.02585e+07	9.91543e+06	1.41376e+07	5.04511e+06	4.17692e+06	5.18534e+06	4.76525e+06	5.41717e+06	1.06221e+07	6.58143e+06	3.33384e+06	2.83894e+06
FALSE	High	Master Protein	P55884	Eukaryotic translation initiation factor 3 subunit B OS=Homo sapiens OX=9606 GN=EIF3B PE=1 SV=3	0	FALSE	394.711	47	55	1559	55	814	92.4	5	2537.53	55	0	5.53922e+07	5.23323e+07	4.97348e+07	4.1361e+07	2.74811e+07	2.18694e+07	2.19138e+07	3.02899e+07	2.11386e+07	1.20985e+07	1.37034e+07	1.69411e+07	1.21058e+06	1.28728e+06	1.45951e+06	656241	2.47673e+07			3.13731e+07	4.20794e+07	3.07659e+07	3.21271e+07	1.43708e+07	1.82433e+07	1.41743e+07	1.36715e+07	1.36928e+07	1.67932e+07	1.6524e+07	7.75914e+06	7.64667e+06
FALSE	High	Master Protein	P07437	Tubulin beta chain OS=Homo sapiens OX=9606 GN=TUBB PE=1 SV=2	0	FALSE	391.799	55	33	3245	5	444	49.6	4.89	7707.53	33	1	1.68177e+07	1.10739e+07	8.27424e+06	5.40536e+06	5.28637e+06	2.84205e+06	2.6593e+06	4.25302e+06	1.62143e+06	1.45535e+06	1.86723e+06	2.60709e+06	279983	211528	270275	163803	2.17657e+06			1.45194e+06	903920	655271	2.87195e+06	1.40949e+06	612696	1.04069e+06	647393	634536	1.73367e+06	774777	231573	320874
FALSE	High	Master Protein	P11387	DNA topoisomerase 1 OS=Homo sapiens OX=9606 GN=TOP1 PE=1 SV=2	0	FALSE	389.052	56	61	1153	60	765	90.7	9.31	1097.62	61	1	3.88224e+07	2.8783e+07	2.82338e+07	1.53096e+07	1.74527e+07	1.55082e+07	1.02602e+07	1.14039e+07	1.02189e+07	6.76073e+06	5.55397e+06	9.15197e+06	1.15977e+06	512080	602459	470209	3.59085e+06			5.02506e+06	4.99728e+06	5.64369e+06	6.41913e+06	2.63598e+06	2.31783e+06	2.42595e+06	1.89451e+06	2.33322e+06	4.99178e+06	4.21167e+06	6.59029e+06	1.66503e+06
FALSE	High	Master Protein	Q9Y490	Talin-1 OS=Homo sapiens OX=9606 GN=TLN1 PE=1 SV=3	0	FALSE	388.1	29	73	952	62	2541	269.6	6.07	1468.56	73	8	1.44074e+08	1.45793e+08	1.1635e+08	1.01967e+08	1.02453e+08	9.47206e+07	8.02352e+07	5.34315e+07	6.21008e+07	3.49454e+07	4.07368e+07	2.95707e+07	4.68848e+06	2.1981e+06	3.20579e+06	1.6825e+06	6.55058e+06			7.52503e+06	7.07311e+06	6.36541e+06	1.10436e+07	3.70845e+06	4.06157e+06	3.72092e+06	2.7362e+06	4.18225e+06	5.71616e+06	3.31628e+06	1.39536e+06	1.59838e+06
FALSE	High	Master Protein	P08758	Annexin A5 OS=Homo sapiens OX=9606 GN=ANXA5 PE=1 SV=2	0	FALSE	387.151	65	38	3421	37	320	35.9	5.05	8323.67	38	1	4.48812e+08	3.02013e+08	2.36763e+08	2.01105e+08	1.48714e+08	1.05099e+08	9.91393e+07	1.27587e+08	1.01268e+08	8.37981e+07	7.53794e+07	8.73921e+07	1.88008e+07	1.00957e+07	1.37394e+07	1.06178e+07	3.02186e+07			3.23006e+07	2.41276e+07	2.41617e+07	5.09336e+07	1.69556e+07	1.54465e+07	1.56272e+07	1.25842e+07	1.63729e+07	2.80299e+07	1.62723e+07	8.61613e+06	7.38061e+06
FALSE	High	Master Protein	P35241	Radixin OS=Homo sapiens OX=9606 GN=RDX PE=1 SV=1	0	FALSE	383.754	50	50	2654	22	583	68.5	6.37	5214.27	50	0	6.88769e+06	8.96025e+06	5.69542e+06	2.14331e+06	5.2478e+06	6.07315e+06	8.59778e+06	4.79086e+06	7.15824e+06	3.24878e+06	2.13612e+06	1.68675e+06	333184	537755	466681	134519	8.43723e+06			3.04393e+06	2.21893e+06	3.02233e+06	5.23598e+06	1.49562e+06	1.62715e+06	1.62516e+06	1.21941e+06	1.27167e+06	2.3301e+06	1.25228e+06	828476	514042
FALSE	High	Master Protein	P0DMV9	Heat shock 70 kDa protein 1B OS=Homo sapiens OX=9606 GN=HSPA1B PE=1 SV=1	0	FALSE	381.74	47	46	2004	28	641	70	5.66	3710.75	46	11	7.78222e+07	5.18734e+07	3.81708e+07	4.44895e+07	7.07495e+07	6.67691e+07	4.58847e+07	2.89064e+07	2.86415e+07	1.79531e+07	1.89827e+07	1.93829e+07	1.72567e+06	2.3875e+06	2.04196e+06	837661	8.55162e+06			1.24092e+07	1.2662e+07	1.35022e+07	1.66234e+07	4.93193e+06	5.18879e+06	5.44625e+06	5.31338e+06	6.53745e+06	1.01276e+07	5.85954e+06	4.13649e+06	3.14635e+06
FALSE	High	Master Protein	P16403	Histone H1.2 OS=Homo sapiens OX=9606 GN=H1-2 PE=1 SV=2	0	FALSE	379.892	72	42	2268	14	213	21.4	10.93	4117.92	42	11	3.32941e+07	2.17293e+07	2.11796e+07	1.48699e+07	3.91421e+07	4.6434e+07	3.31127e+07	1.91372e+07	2.46103e+07	2.06735e+07	1.27494e+07	6.39654e+06	2.08576e+06	1.33119e+06	1.72621e+06	996998	8.78156e+06			8.79267e+06	6.49738e+06	9.94803e+06	1.11959e+07	5.8213e+06	5.14003e+06	4.55942e+06	4.87417e+06	3.94615e+06	1.11901e+07	6.53502e+06	4.18245e+06	3.38078e+06
FALSE	High	Master Protein	P62241	40S ribosomal protein S8 OS=Homo sapiens OX=9606 GN=RPS8 PE=1 SV=2	0	FALSE	376.75	86	33	2365	33	208	24.2	10.32	6150.69	33	0	8.62855e+07	7.82993e+07	7.11626e+07	3.96381e+07	4.72343e+07	4.75945e+07	5.4347e+07	5.99715e+07	5.52439e+07	3.47736e+07	3.22015e+07	4.15051e+07	2.1145e+06	5.35254e+06	4.13094e+06	2.00773e+06	4.93024e+07			8.63671e+07	8.21444e+07	7.96479e+07	6.2114e+07	3.31795e+07	2.78188e+07	3.65043e+07	2.73458e+07	3.9806e+07	5.90353e+07	4.68453e+07	2.53873e+07	2.33705e+07
FALSE	High	Master Protein	P63104	14-3-3 protein zeta/delta OS=Homo sapiens OX=9606 GN=YWHAZ PE=1 SV=1	0	FALSE	374.61	68	34	2598	23	245	27.7	4.79	6983.09	34	2	2.01145e+08	1.91163e+08	1.26424e+08	1.16825e+08	1.0312e+08	1.02591e+08	9.75469e+07	7.34094e+07	7.54695e+07	4.80015e+07	4.78184e+07	4.8913e+07	6.84609e+06	6.47062e+06	5.98406e+06	3.2394e+06	2.10768e+07			3.07594e+07	2.36271e+07	3.23246e+07	4.4974e+07	1.54317e+07	1.44957e+07	1.60683e+07	1.32874e+07	1.55179e+07	2.48747e+07	1.81376e+07	7.53823e+06	6.74198e+06
FALSE	High	Master Protein	P00558	Phosphoglycerate kinase 1 OS=Homo sapiens OX=9606 GN=PGK1 PE=1 SV=3	0	FALSE	370.648	74	41	1461	34	417	44.6	8.1	2837.28	41	6	1.88833e+08	1.61319e+08	1.49312e+08	1.14108e+08	1.1164e+08	1.28722e+08	3.93309e+07	3.8713e+07	3.5747e+07	2.84485e+07	2.79529e+07	1.8567e+07	4.68125e+06	1.95553e+06	2.56049e+06	1.87438e+06	6.14976e+06			6.08645e+06	5.16407e+06	4.98331e+06	1.0846e+07	4.04413e+06	4.21869e+06	3.01027e+06	3.35013e+06	3.53819e+06	4.65171e+06	3.29378e+06	1.84556e+06	1.21158e+06
FALSE	High	Master Protein	Q14152	Eukaryotic translation initiation factor 3 subunit A OS=Homo sapiens OX=9606 GN=EIF3A PE=1 SV=1	0	FALSE	367.935	46	73	1084	73	1382	166.5	6.79	1472.7	73	0	6.05544e+07	4.77163e+07	3.92645e+07	3.83719e+07	2.98636e+07	3.57877e+07	2.11324e+07	1.65869e+07	1.47976e+07	9.34525e+06	9.83299e+06	8.63172e+06	949293	554476	737084	410066	5.38245e+06			7.28207e+06	7.6568e+06	1.09818e+07	8.14457e+06	3.24716e+06	2.8719e+06	3.83912e+06	3.18927e+06	3.72555e+06	6.74052e+06	4.54798e+06	2.74212e+06	2.10468e+06
FALSE	High	Master Protein	P61254	60S ribosomal protein L26 OS=Homo sapiens OX=9606 GN=RPL26 PE=1 SV=1	0	FALSE	366.712	97	41	2201	9	145	17.2	10.55	4160.19	41	31	1.12364e+08	1.05361e+08	8.53122e+07	7.103e+07	7.20486e+07	6.22335e+07	4.99731e+07	4.98369e+07	5.238e+07	3.44945e+07	3.05383e+07	4.34004e+07	5.04702e+06	4.13746e+06	4.2743e+06	1.78806e+06	1.8052e+07			3.54138e+07	3.30564e+07	2.75606e+07	3.14088e+07	1.59849e+07	1.16289e+07	1.39537e+07	1.0295e+07	1.53501e+07	2.98159e+07	1.83552e+07	1.23943e+07	1.01292e+07
FALSE	High	Master Protein	P06576	ATP synthase subunit beta, mitochondrial OS=Homo sapiens OX=9606 GN=ATP5F1B PE=1 SV=3	0	FALSE	365.475	43	28	2050	28	529	56.5	5.4	6006.98	28	0	8.09217e+07	7.06817e+07	4.58849e+07	3.04086e+07	2.74058e+07	2.22849e+07	1.81131e+07	2.11715e+07	1.95805e+07	1.32748e+07	1.26302e+07	1.54267e+07	2.19416e+06	1.29906e+06	2.37941e+06	1.06303e+06	8.60431e+06			8.97418e+06	6.37821e+06	4.89453e+06	1.31108e+07	4.10543e+06	3.06224e+06	4.25215e+06	2.80149e+06	4.90052e+06	1.22717e+07	5.51653e+06	2.92198e+06	2.2039e+06
FALSE	High	Master Protein	Q16678	Cytochrome P450 1B1 OS=Homo sapiens OX=9606 GN=CYP1B1 PE=1 SV=2	0	FALSE	363.052	43	35	1821	35	543	60.8	8.98	3936.45	35	0	7.40787e+07	6.03184e+07	5.10518e+07	3.75269e+07	5.30088e+07	3.60762e+07	3.00126e+07	2.98209e+07	2.60906e+07	2.08581e+07	1.65127e+07	1.79531e+07	3.43683e+06	1.76545e+06	2.18992e+06	1.28326e+06	1.19752e+07			1.63287e+07	1.56205e+07	1.23814e+07	1.4547e+07	6.86185e+06	5.83218e+06	7.60946e+06	5.03616e+06	7.24043e+06	1.19143e+07	7.62988e+06	4.77738e+06	4.52464e+06
FALSE	High	Master Protein	P02538	Keratin, type II cytoskeletal 6A OS=Homo sapiens OX=9606 GN=KRT6A PE=1 SV=3	0	FALSE	362.307	43	47	1051	8	564	60	8	1893	47	16	4.00823e+07	3.3068e+07	3.23394e+07	2.59675e+07	3.63603e+07	3.49178e+07	8.6832e+06	8.13064e+06	6.61495e+06	4.79142e+06	4.58952e+06	2.50936e+06	317558	390402	165016	105712	2.08497e+06			913427	8.64811e+06	910528	936621	488177	365236	403226	205999	286255	2.08928e+07	427397	250051	172712
FALSE	High	Master Protein	P26641	Elongation factor 1-gamma OS=Homo sapiens OX=9606 GN=EEF1G PE=1 SV=3	0	FALSE	361.765	46	35	3155	35	437	50.1	6.67	5832.74	35	0	5.06891e+08	4.82621e+08	4.36508e+08	3.15627e+08	3.38132e+08	3.34256e+08	1.56671e+08	1.52364e+08	1.45722e+08	8.86648e+07	9.21648e+07	1.20904e+08	2.43798e+07	1.12399e+07	1.14571e+07	6.155e+06	3.05674e+07			4.74319e+07	4.95548e+07	4.70713e+07	4.81385e+07	2.25836e+07	2.10647e+07	2.44726e+07	2.15395e+07	2.57024e+07	3.37211e+07	2.2869e+07	1.37508e+07	1.37904e+07
FALSE	High	Master Protein	P35606	Coatomer subunit beta' OS=Homo sapiens OX=9606 GN=COPB2 PE=1 SV=2	0	FALSE	359.948	46	51	1566	51	906	102.4	5.27	2520.31	51	0	9.15387e+07	6.04147e+07	5.0436e+07	3.98828e+07	5.69405e+07	5.50192e+07	4.3849e+07	3.51799e+07	3.79393e+07	1.89143e+07	2.32809e+07	3.56285e+07	4.5692e+06	3.85672e+06	3.51049e+06	1.7861e+06	1.478e+07			1.97255e+07	2.04528e+07	2.10081e+07	2.24696e+07	9.21418e+06	9.44638e+06	9.48974e+06	9.66098e+06	1.04719e+07	1.49697e+07	1.09747e+07	6.82912e+06	6.00463e+06
FALSE	High	Master Protein	P15924	Desmoplakin OS=Homo sapiens OX=9606 GN=DSP PE=1 SV=3	0	FALSE	358.578	21	68	243	68	2871	331.6	6.81	312.47	68	0	1.88689e+07	1.44343e+07	1.12333e+07	9.12009e+06	9.51547e+06	1.73424e+07	6.10738e+06	5.16597e+06	5.82626e+06	4.47096e+06	3.40252e+06	2.69118e+06	988213	518309	601208	363358	1.09414e+06			2.14185e+06	1.24835e+07	1.74408e+06	1.98998e+06	1.06256e+06	845345	856319	753385	897331	2.28417e+06	1.24266e+06	591709	787453
FALSE	High	Master Protein	O43242	26S proteasome non-ATPase regulatory subunit 3 OS=Homo sapiens OX=9606 GN=PSMD3 PE=1 SV=2	0	FALSE	357.522	65	54	2017	54	534	60.9	8.44	3516.97	54	0	2.36895e+08	1.93615e+08	1.59214e+08	1.26388e+08	1.40247e+08	1.31685e+08	1.18879e+08	1.0419e+08	9.22582e+07	6.59315e+07	6.91569e+07	7.98428e+07	1.20072e+07	8.53718e+06	8.12082e+06	4.1541e+06	1.64442e+07			2.5258e+07	2.31609e+07	3.30746e+07	3.2752e+07	1.10034e+07	9.89826e+06	1.04208e+07	1.17364e+07	1.31015e+07	1.99469e+07	1.4591e+07	6.99879e+06	6.38e+06
FALSE	High	Master Protein	P62277	40S ribosomal protein S13 OS=Homo sapiens OX=9606 GN=RPS13 PE=1 SV=2	0	FALSE	354.874	90	31	2442	31	151	17.2	10.54	5651.44	31	0	2.95793e+08	2.39583e+08	2.14956e+08	1.64467e+08	1.65153e+08	1.4656e+08	7.82408e+07	7.55096e+07	8.37943e+07	5.6466e+07	5.8733e+07	5.745e+07	9.79345e+06	6.19168e+06	6.2497e+06	5.15791e+06	1.72696e+07			2.374e+07	2.21153e+07	2.35519e+07	2.48829e+07	1.21371e+07	1.47895e+07	1.17914e+07	1.19001e+07	1.19365e+07	1.71752e+07	1.34756e+07	6.99953e+06	9.37405e+06
FALSE	High	Master Protein	O76021	Ribosomal L1 domain-containing protein 1 OS=Homo sapiens OX=9606 GN=RSL1D1 PE=1 SV=3	0	FALSE	354.062	60	49	1824	49	490	54.9	10.13	2691.49	49	0	1.30584e+09	1.07012e+09	9.02111e+08	7.52249e+08	6.59411e+08	4.90805e+08	3.5078e+08	3.28776e+08	3.89503e+08	3.08098e+08	2.72605e+08	2.48457e+08	6.34773e+07	6.81864e+07	4.70745e+07	3.42036e+07	9.08691e+07			1.06475e+08	9.6254e+07	7.12003e+07	7.04638e+07	5.59825e+07	5.08497e+07	4.76964e+07	6.08179e+07	5.47195e+07	5.52501e+07	4.7169e+07	4.54383e+07	2.16715e+07
FALSE	High	Master Protein	P31946	14-3-3 protein beta/alpha OS=Homo sapiens OX=9606 GN=YWHAB PE=1 SV=3	0	FALSE	353.739	67	33	2427	17	246	28.1	4.83	5091.49	33	2	3.709e+07	4.85565e+07	3.25308e+07	2.5656e+07	1.69181e+07	1.79473e+07	1.56219e+07	2.3486e+07	1.70766e+07	1.06468e+07	9.56186e+06	1.46507e+07	1.06844e+06	786154	1.06165e+06	554353	1.01143e+07			1.50365e+07	1.49976e+07	1.33676e+07	1.88427e+07	8.14411e+06	6.63123e+06	6.85141e+06	5.42751e+06	7.03363e+06	1.16262e+07	8.87889e+06	6.38509e+06	3.24857e+06
FALSE	High	Master Protein	P55786	Puromycin-sensitive aminopeptidase OS=Homo sapiens OX=9606 GN=NPEPPS PE=1 SV=2	0	FALSE	353.332	38	46	1250	46	919	103.2	5.72	2352.76	46	0	4.76085e+07	4.09701e+07	4.01271e+07	2.84128e+07	2.5243e+07	2.00706e+07	1.2772e+07	1.67509e+07	1.63689e+07	1.51808e+07	1.66443e+07	1.08418e+07	1.9639e+06	1.87741e+06	2.27984e+06	1.10454e+06	7.5231e+06			9.98114e+06	9.81435e+06	9.67928e+06	1.19137e+07	4.54492e+06	4.33344e+06	5.04784e+06	3.85316e+06	5.38366e+06	7.58652e+06	5.04915e+06	2.51961e+06	2.37258e+06
FALSE	High	Master Protein	P04259	Keratin, type II cytoskeletal 6B OS=Homo sapiens OX=9606 GN=KRT6B PE=1 SV=5	0	FALSE	352.874	41	45	1172	6	564	60	8	2034.33	45	0	445132	1.05218e+06	801826										5034.43	15297			153289				718719	96772		19138.4		19694.3	23522.4	24029.2	2.61974e+06
FALSE	High	Master Protein	P16401	Histone H1.5 OS=Homo sapiens OX=9606 GN=H1-5 PE=1 SV=3	0	FALSE	352.027	67	42	1846	25	226	22.6	10.92	3149.25	42	15	3.02631e+07	1.47406e+07	1.052e+07	1.27667e+07	1.54235e+07	1.65043e+07	1.61445e+07	1.2323e+07	1.30651e+07	6.89133e+06	6.50555e+06	8.83368e+06	776593	971956	593747	286332	1.09555e+07			1.7589e+07	1.29513e+07	2.34693e+07	1.81741e+07	9.75557e+06	5.89316e+06	8.43941e+06	9.56122e+06	6.42979e+06	3.30047e+07	1.34869e+07	5.74534e+06	5.92338e+06
FALSE	High	Master Protein	Q12797	Aspartyl/asparaginyl beta-hydroxylase OS=Homo sapiens OX=9606 GN=ASPH PE=1 SV=3	0	FALSE	351.585	39	46	1333	46	758	85.8	5.01	3661.34	46	0	8.45482e+07	6.12252e+07	5.92754e+07	4.7857e+07	8.26565e+07	7.36392e+07	4.51992e+07	4.01053e+07	2.7128e+07	2.72034e+07	2.56962e+07	2.13065e+07	3.96205e+06	3.76695e+06	3.49213e+06	1.87014e+06	1.93157e+07			2.61661e+07	2.00344e+07	2.02622e+07	3.03054e+07	1.15209e+07	1.14616e+07	1.15665e+07	9.89364e+06	9.3532e+06	1.3261e+07	1.16022e+07	2.4602e+06	3.29081e+06
FALSE	High	Master Protein	Q13200	26S proteasome non-ATPase regulatory subunit 2 OS=Homo sapiens OX=9606 GN=PSMD2 PE=1 SV=3	0	FALSE	348.267	41	46	1288	46	908	100.1	5.2	2383.45	46	0	1.43168e+08	1.17042e+08	9.61172e+07	7.98896e+07	3.32528e+07	2.84639e+07	2.194e+07	2.29166e+07	2.04354e+07	1.34548e+07	1.55298e+07	2.40707e+07	2.3544e+06	2.2298e+06	2.26234e+06	977928	5.34101e+06			7.94582e+06	7.55594e+06	7.58651e+06	1.10326e+07	4.1384e+06	4.07333e+06	4.29575e+06	3.69235e+06	4.51492e+06	6.94711e+06	3.99485e+06	2.73511e+06	2.51458e+06
FALSE	High	Master Protein	Q15393	Splicing factor 3B subunit 3 OS=Homo sapiens OX=9606 GN=SF3B3 PE=1 SV=4	0	FALSE	346.314	33	51	1188	51	1217	135.5	5.26	2143.2	51	0	2.09242e+07	2.63823e+07	1.84951e+07	1.31525e+07	1.40207e+07	1.28189e+07	9.48673e+06	1.12025e+07	7.44519e+06	3.94218e+06	7.7999e+06	8.01794e+06	1.04268e+06	921269	755149	348326	5.49086e+06			6.33747e+06	6.40605e+06	6.60029e+06	1.11166e+07	4.54355e+06	9.3157e+06	4.99068e+06	5.45331e+06	6.77469e+06	9.22949e+06	6.05641e+06	4.21193e+06	6.9081e+06
FALSE	High	Master Protein	P41252	Isoleucine--tRNA ligase, cytoplasmic OS=Homo sapiens OX=9606 GN=IARS1 PE=1 SV=2	0	FALSE	345.279	36	57	1215	57	1262	144.4	6.15	1499.52	57	0	1.57127e+08	1.29016e+08	8.40544e+07	7.44877e+07	9.3294e+07	5.89007e+07	6.22659e+07	4.90867e+07	3.83995e+07	2.91005e+07	3.41883e+07	1.99728e+07	4.83337e+06	3.16955e+06	3.86326e+06	1.80757e+06	2.00934e+07			2.43298e+07	1.95809e+07	2.23964e+07	4.11596e+07	1.3526e+07	1.13618e+07	1.13837e+07	8.15343e+06	1.25461e+07	2.41145e+07	1.55258e+07	7.33991e+06	5.1431e+06
FALSE	High	Master Protein	P11413	Glucose-6-phosphate 1-dehydrogenase OS=Homo sapiens OX=9606 GN=G6PD PE=1 SV=4	0	FALSE	344.878	67	48	1271	48	515	59.2	6.84	1934.1	48	0	8.64181e+07	6.15413e+07	5.00566e+07	4.16937e+07	4.43779e+07	3.38535e+07	2.96484e+07	1.77139e+07	2.17059e+07	1.33752e+07	1.65044e+07	2.66942e+07	4.06792e+06	2.58047e+06	2.58409e+06	1.29725e+06	8.19765e+06			1.014e+07	8.25796e+06	7.68697e+06	1.4549e+07	5.62014e+06	4.84682e+06	5.38635e+06	5.10861e+06	5.92968e+06	1.14388e+07	8.96135e+06	2.55852e+06	3.04346e+06
FALSE	High	Master Protein	P13010	X-ray repair cross-complementing protein 5 OS=Homo sapiens OX=9606 GN=XRCC5 PE=1 SV=3	0	FALSE	344.688	46	47	1509	47	732	82.7	5.81	2912.59	47	0	6.58572e+07	6.30836e+07	5.26153e+07	4.3415e+07	4.29478e+07	3.94009e+07	2.4488e+07	2.3191e+07	2.13787e+07	1.38529e+07	1.33236e+07	1.7677e+07	1.6106e+06	846983	1.48894e+06	844862	9.14669e+06			1.30416e+07	1.37114e+07	1.55281e+07	1.81366e+07	6.74255e+06	5.80737e+06	7.36225e+06	5.97226e+06	8.47825e+06	1.48932e+07	8.88095e+06	4.76348e+06	4.93651e+06
FALSE	High	Master Protein	P26639	Threonine--tRNA ligase 1, cytoplasmic OS=Homo sapiens OX=9606 GN=TARS1 PE=1 SV=3	0	FALSE	343.008	52	48	1320	47	723	83.4	6.67	2709.41	48	1	4.76722e+07	3.87633e+07	3.67261e+07	2.65834e+07	2.40189e+07	1.63673e+07	1.70738e+07	1.46626e+07	1.36393e+07	1.19792e+07	1.15751e+07	1.64924e+07	1.57396e+06	1.84899e+06	1.558e+06	746730	5.94805e+06			9.57514e+06	7.15716e+06	7.52504e+06	1.02589e+07	3.52886e+06	3.47637e+06	3.74997e+06	3.29872e+06	3.66383e+06	5.56416e+06	4.13851e+06	2.3015e+06	2.35134e+06
FALSE	High	Master Protein	P53618	Coatomer subunit beta OS=Homo sapiens OX=9606 GN=COPB1 PE=1 SV=3	0	FALSE	340.62	35	34	851	34	953	107.1	6.05	1890.06	34	0	3.71318e+07	3.37742e+07	2.76143e+07	1.77935e+07	2.19751e+07	1.6887e+07	1.05793e+07	9.76376e+06	1.09094e+07	8.95159e+06	7.85695e+06	7.56363e+06	1.23343e+06	925241	755223	329389	3.1913e+06			5.59564e+06	5.66146e+06	4.74153e+06	5.1481e+06	2.24129e+06	2.07712e+06	2.80712e+06	1.90204e+06	2.08709e+06	3.03983e+06	2.20785e+06	1.03123e+06	1.45367e+06
FALSE	High	Master Protein	P62979	Ubiquitin-40S ribosomal protein S27a OS=Homo sapiens OX=9606 GN=RPS27A PE=1 SV=2	0	FALSE	340.61	85	29	2679	10	156	18	9.64	4326.36	29	16	1.42406e+08	1.22784e+08	1.12326e+08	8.28624e+07	7.85906e+07	9.44997e+07	6.17037e+07	4.86122e+07	4.76265e+07	3.48051e+07	3.32579e+07	2.08134e+07	4.56562e+06	3.36919e+06	4.19681e+06	2.20199e+06	1.17959e+07			1.53102e+07	1.49392e+07	1.58569e+07	2.2507e+07	7.93542e+06	7.10414e+06	8.13674e+06	6.60935e+06	8.05717e+06	1.80843e+07	1.02794e+07	5.01257e+06	5.56561e+06
FALSE	High	Master Protein	Q7Z6Z7	E3 ubiquitin-protein ligase HUWE1 OS=Homo sapiens OX=9606 GN=HUWE1 PE=1 SV=3	0	FALSE	338.131	14	62	898	62	4374	481.6	5.22	960.84	62	0	3.65743e+07	1.53233e+07	1.53503e+07	1.985e+07	2.18361e+07	1.87202e+07	1.48642e+07	8.86525e+06	1.32785e+07	7.42159e+06	5.55065e+06	7.10545e+06	1.459e+06	1.58015e+06	1.35168e+06	954975	8.51868e+06	461.415		9.4699e+06	8.53514e+06	8.48184e+06	9.73108e+06	5.2823e+06	2.92269e+06	4.7204e+06	4.16005e+06	6.12628e+06	7.68188e+06	4.41786e+06	2.19555e+06	2.64763e+06
FALSE	High	Master Protein	P02751	Fibronectin OS=Homo sapiens OX=9606 GN=FN1 PE=1 SV=5	0	FALSE	336.712	20	50	1390	50	2477	272.2	5.5	1737.34	50	0	2.69543e+07	2.37433e+07	1.95209e+07	1.27214e+07	1.62732e+07	1.24831e+07	1.10249e+07	6.80401e+06	8.72112e+06	4.75628e+06	4.85124e+06	6.62427e+06	925537	446706	618732	345371	1.19301e+07			8.52184e+06	8.329e+06	6.58612e+06	7.99957e+06	5.32534e+06	5.80314e+06	2.92585e+06	2.3096e+06	3.02284e+06	6.04482e+06	3.5708e+06	1.95141e+06	1.9952e+06
FALSE	High	Master Protein	P10412	Histone H1.4 OS=Homo sapiens OX=9606 GN=H1-4 PE=1 SV=2	0	FALSE	336.126	68	38	2304	8	219	21.9	11.03	3947.16	38	3	3.33315e+06	1.82032e+06	1.34053e+06	2.01452e+06	2.22416e+06	3.46754e+06	1.71474e+06	369121	440607	394202	307121	2195951	47755.6	79399.8	27804.4	16070.5	1.19157e+06			1.42879e+06	501975	1.49043e+06	1.7435e+06	1.10956e+06	399471	796071	579113	460108	3.32632e+06	1.40128e+06	117102	720734
FALSE	High	Master Protein	P62753	40S ribosomal protein S6 OS=Homo sapiens OX=9606 GN=RPS6 PE=1 SV=1	0	FALSE	332.269	78	41	1470	41	249	28.7	10.84	2925.99	41	0	3.10948e+07	2.74649e+07	2.45141e+07	1.52972e+07	1.90776e+07	1.4586e+07	1.41922e+07	1.11031e+07	1.5103e+07	7.36324e+06	7.89063e+06	1.23784e+07	895397	1.87358e+06	1.07635e+06	599376	1.10161e+07			1.83313e+07	1.65489e+07	1.93268e+07	2.00216e+07	8.26932e+06	6.94554e+06	7.89855e+06	6.89369e+06	8.40589e+06	1.56873e+07	1.04055e+07	6.3165e+06	4.74806e+06
FALSE	High	Master Protein	P84243	Histone H3.3 OS=Homo sapiens OX=9606 GN=H3-3A PE=1 SV=2	0	FALSE	330.298	67	33	8366	11	136	15.3	11.27	15597.2	33	22	2.04875e+09	1.73086e+09	1.54709e+09	8.47646e+08	9.00063e+08	7.29424e+08	6.35637e+08	9.64269e+08	8.12976e+08	4.46601e+08	4.35338e+08	5.12279e+08	5.51339e+07	6.86071e+07	6.66691e+07	4.28152e+07	7.67644e+08			1.38638e+09	1.49137e+09	1.27863e+09	1.34567e+09	7.41305e+08	5.44391e+08	7.32802e+08	7.11662e+08	8.83388e+08	1.24058e+09	9.79764e+08	7.86765e+08	6.19214e+08
FALSE	High	Master Protein	P15121	Aldo-keto reductase family 1 member B1 OS=Homo sapiens OX=9606 GN=AKR1B1 PE=1 SV=3	0	FALSE	329.929	73	33	3729	31	316	35.8	6.98	8058.76	33	2	8.56981e+08	5.60406e+08	5.1664e+08	4.24279e+08	4.68774e+08	4.39839e+08	3.63864e+08	2.59457e+08	2.13317e+08	1.884e+08	1.88615e+08	1.08099e+08	2.77267e+07	2.18368e+07	1.62431e+07	1.05795e+07	4.73338e+07			4.00349e+07	3.00165e+07	2.80416e+07	6.59622e+07	2.25119e+07	1.7632e+07	2.35267e+07	1.78523e+07	2.4919e+07	4.1651e+07	1.73168e+07	1.11346e+07	9.75171e+06
FALSE	High	Master Protein	Q96CW1	AP-2 complex subunit mu OS=Homo sapiens OX=9606 GN=AP2M1 PE=1 SV=2	0	FALSE	326.238	53	41	1476	41	435	49.6	9.54	2444.48	41	0	1.47455e+08	1.15643e+08	9.65396e+07	6.84543e+07	8.57894e+07	7.4519e+07	5.4622e+07	5.01047e+07	5.81791e+07	3.47584e+07	3.05639e+07	3.14162e+07	6.66715e+06	6.80547e+06	5.99052e+06	3.62348e+06	1.42329e+07			1.62807e+07	1.47395e+07	1.35748e+07	1.75713e+07	7.70547e+06	6.50202e+06	6.84681e+06	6.92308e+06	8.43302e+06	1.3912e+07	9.10967e+06	5.38976e+06	5.72756e+06
FALSE	High	Master Protein	Q96TA1	Protein Niban 2 OS=Homo sapiens OX=9606 GN=NIBAN2 PE=1 SV=3	0	FALSE	325.932	37	42	1185	42	746	84.1	6.19	2472.15	42	0	1.12278e+08	8.56602e+07	6.96603e+07	6.79991e+07	5.29605e+07	5.4629e+07	2.22842e+07	2.70473e+07	2.12987e+07	1.57933e+07	1.47331e+07	1.52297e+07	2.09437e+06	1.46073e+06	1.52782e+06	920108	1.22978e+07			1.46235e+07	1.33427e+07	1.39594e+07	1.61024e+07	7.98352e+06	6.81508e+06	7.29173e+06	6.64963e+06	8.30083e+06	1.13448e+07	7.37537e+06	3.48556e+06	3.4573e+06
FALSE	High	Master Protein	P40429	60S ribosomal protein L13a OS=Homo sapiens OX=9606 GN=RPL13A PE=1 SV=2	0	FALSE	325.541	79	46	2726	46	203	23.6	10.93	3727.69	46	0	1.11672e+08	8.71851e+07	8.54211e+07	4.92654e+07	4.3413e+07	3.40012e+07	3.82684e+07	4.51052e+07	4.14499e+07	2.28897e+07	2.48248e+07	4.02195e+07	4.75307e+06	3.73794e+06	4.4899e+06	2.55003e+06	1.76512e+07			3.34806e+07	4.47042e+07	3.1103e+07	2.6728e+07	1.69159e+07	1.1231e+07	1.37021e+07	1.16557e+07	1.77324e+07	3.01419e+07	2.17066e+07	2.01895e+07	1.48269e+07
FALSE	High	Master Protein	P46821	Microtubule-associated protein 1B OS=Homo sapiens OX=9606 GN=MAP1B PE=1 SV=2	0	FALSE	325.247	14	44	1668	44	2468	270.5	4.81	2464.52	44	0	1.19611e+08	8.49368e+07	6.69853e+07	5.29011e+07	5.60273e+07	5.96671e+07	3.6489e+07	3.32782e+07	3.39109e+07	1.74661e+07	1.85337e+07	2.52002e+07	1.64013e+06	1.51796e+06	1.77233e+06	981996	1.15196e+07			1.75796e+07	1.59652e+07	1.75366e+07	2.00803e+07	6.94658e+06	7.10742e+06	6.76856e+06	5.95977e+06	7.03169e+06	1.21232e+07	8.90867e+06	4.72841e+06	3.40305e+06
FALSE	High	Master Protein	Q16719	Kynureninase OS=Homo sapiens OX=9606 GN=KYNU PE=1 SV=1	0	FALSE	324.134	51	27	1453	27	465	52.3	7.03	4084.38	27	0	2.53912e+07	2.75388e+07	1.96623e+07	1.78467e+07	1.23146e+07	8.49247e+06	1.10956e+07	1.26275e+07	7.55187e+06	7.31621e+06	6.21045e+06	1.22045e+07	839257	586528	769171	412340	4.72108e+06			9.07579e+06	8.13347e+06	9.57782e+06	9.95512e+06	3.74621e+06	3.31527e+06	4.28111e+06	2.71322e+06	3.94102e+06	7.22252e+06	5.03713e+06	3.65852e+06	2.95452e+06
FALSE	High	Master Protein	P22314	Ubiquitin-like modifier-activating enzyme 1 OS=Homo sapiens OX=9606 GN=UBA1 PE=1 SV=3	0	FALSE	321.236	35	44	1587	44	1058	117.8	5.76	2708.48	44	0	4.89232e+07	3.821e+07	3.91022e+07	2.24608e+07	2.74274e+07	3.70932e+07	1.45308e+07	1.86309e+07	1.3352e+07	1.25326e+07	1.01845e+07	1.11732e+07	2.16906e+06	920728	1.28856e+06	841538	4.05385e+06			5.34308e+06	5.7038e+06	3.43946e+06	7.99802e+06	3.15325e+06	2.88672e+06	3.23653e+06	2.25309e+06	2.76628e+06	5.80941e+06	3.00506e+06	2.05432e+06	1.52371e+06
FALSE	High	Master Protein	P31327	Carbamoyl-phosphate synthase [ammonia], mitochondrial OS=Homo sapiens OX=9606 GN=CPS1 PE=1 SV=2	0	FALSE	321.204	36	49	464	46	1500	164.8	6.74	940.21	49	2	1.22903e+07	9.06191e+06	1.13991e+07	5.82522e+06	1.44982e+07	7.52815e+06	1.3904e+07	4.97913e+06	7.53519e+06	5.77251e+06	3.89133e+06	1.9021e+06	419828	827306	383558	72352	1.47907e+06			1.91323e+06	1.87441e+06	1.42558e+06	3.1629e+06	765252	658217	977648	927968	1.23085e+06	1.75783e+06	1.0928e+06	955472	351415
FALSE	High	Master Protein	P84098	60S ribosomal protein L19 OS=Homo sapiens OX=9606 GN=RPL19 PE=1 SV=1	0	FALSE	319.345	76	34	2012	34	196	23.5	11.47	3908.11	34	0	2.79869e+08	2.27152e+08	2.14773e+08	1.72003e+08	190034785	1.80131e+08	1.08177e+08	1.15927e+08	1.18553e+08	7.64872e+07	8.09573e+07	8.08476e+07	1.53715e+07	1.70677e+07	1.53959e+07	6.46205e+06	3.17111e+07			4.57363e+07	4.38561e+07	4.08322e+07	3.22881e+07	1.70474e+07	1.71024e+07	1.88539e+07	1.7829e+07	2.17839e+07	2.85089e+07	2.38324e+07	1.48921e+07	1.37598e+07
FALSE	High	Master Protein	P49755	Transmembrane emp24 domain-containing protein 10 OS=Homo sapiens OX=9606 GN=TMED10 PE=1 SV=2	0	FALSE	318.284	53	24	1208	24	219	25	7.44	2983.64	24	0	8.67488e+07	9.06425e+07	9.52124e+07	4.63227e+07	2.802e+07	1.82882e+07	3.35723e+07	3.90695e+07	3.95008e+07	1.92486e+07	1.9069e+07	2.22559e+07	2.50473e+06	2.52946e+06	2.404e+06	1.42554e+06	1.29135e+07			1.60406e+07	1.56311e+07	1.46123e+07	2.01142e+07	8.19463e+06	8.10521e+06	7.76372e+06	7.71379e+06	9.5199e+06	9.30017e+06	6.0834e+06	3.63867e+06	3.90698e+06
FALSE	High	Master Protein	Q9BSJ8	Extended synaptotagmin-1 OS=Homo sapiens OX=9606 GN=ESYT1 PE=1 SV=1	0	FALSE	317.117	27	38	1660	38	1104	122.8	5.83	3402.26	38	0	3.18832e+08	2.70826e+08	2.46063e+08	1.99028e+08	1.79483e+08	1.56323e+08	8.88699e+07	7.23957e+07	9.06218e+07	5.28363e+07	5.83554e+07	3.57319e+07	7.76856e+06	6.52493e+06	6.13919e+06	4.09904e+06	1.26085e+07			1.59578e+07	1.57339e+07	1.49794e+07	1.99987e+07	8.28379e+06	9.88916e+06	8.66994e+06	8.8308e+06	1.04373e+07	1.20388e+07	8.82725e+06	6.14465e+06	4.66098e+06
FALSE	High	Master Protein	P17987	T-complex protein 1 subunit alpha OS=Homo sapiens OX=9606 GN=TCP1 PE=1 SV=1	0	FALSE	316.511	54	39	1534	39	556	60.3	6.11	2911.73	39	0	7.97112e+07	6.93757e+07	5.472e+07	4.68172e+07	8.36044e+07	9.02515e+07	5.23815e+07	3.47419e+07	3.75747e+07	2.48399e+07	2.41088e+07	1.3371e+07	3.10415e+06	2.43126e+06	2.66261e+06	1.33996e+06	6.1453e+06			6.0448e+06	4.23451e+06	4.40402e+06	8.24584e+06	2.75238e+06	3.25916e+06	2.56034e+06	1.77153e+06	2.53005e+06	4.73919e+06	2.82533e+06	1.04852e+06	970232
FALSE	High	Master Protein	P55072	Transitional endoplasmic reticulum ATPase OS=Homo sapiens OX=9606 GN=VCP PE=1 SV=4	0	FALSE	316.453	48	44	866	44	806	89.3	5.26	1444.25	44	0	6.59773e+07	45095573	4.82083e+07	2.62495e+07	2.91131e+07	3.22808e+07	1.13339e+07	1.40047e+07	1.89649e+07	1.42989e+07	9.40669e+06	5.13629e+06	1.99374e+06	1.14233e+06	1.26392e+06	875588	2.29596e+06			2.33195e+06	2.16872e+06	2.14625e+06	3.31799e+06	1.49422e+06	1.09535e+06	1.2726e+06	986184	1.21999e+06	3.07175e+06	1.3258e+06	859601	457253
FALSE	High	Master Protein	Q9UNX3	60S ribosomal protein L26-like 1 OS=Homo sapiens OX=9606 GN=RPL26L1 PE=1 SV=1	0	FALSE	316.133	93	35	1919	3	145	17.2	10.55	3676.64	35	0	1105249	1.67695e+06	1.25109e+06	1.06668e+06	1.33166e+06	1.97751e+06	393525		790961	291498	437006	40498.4	108876	27996.6	41652.6	24773.2	100209			79322.3	73259.5	93858.8	117829	52811.1	73782.7	49180.7	52021.3	50614.4	124582	87129.8	61092.2	34322.6
FALSE	High	Master Protein	Q02809	Procollagen-lysine,2-oxoglutarate 5-dioxygenase 1 OS=Homo sapiens OX=9606 GN=PLOD1 PE=1 SV=2	0	FALSE	315.831	41	34	1225	34	727	83.5	6.95	2479.13	34	0	3.15489e+07	2.93943e+07	2.08991e+07	1.73162e+07	1.84427e+07	1.69257e+07	1.16315e+07	1.41375e+07	1.49361e+07	7.72588e+06	7.57568e+06	1.18653e+07	1.03659e+06	1.11988e+06	961828	572865	9.95663e+06			1.15668e+07	1.16152e+07	1.05989e+07	1.28384e+07	6.61331e+06	5.63419e+06	5.26979e+06	4.5728e+06	5.76424e+06	8.69472e+06	6.30106e+06	3.24721e+06	3.30232e+06
FALSE	High	Master Protein	Q13509	Tubulin beta-3 chain OS=Homo sapiens OX=9606 GN=TUBB3 PE=1 SV=2	0	FALSE	315.691	58	31	2134	9	450	50.4	4.93	4489.19	31	3	2.10511e+07	1.46752e+07	8.87365e+06	8.62507e+06	5.66254e+06	3.69604e+06	4.29101e+06	5.34058e+06	1.87861e+06	2.22548e+06	2.88108e+06	4.09064e+06	382320	402442	159296	116371	1.33954e+06			1.34095e+06	1.63762e+06	1.26748e+06	2.40419e+06	919558	537799	549917	655482	772375	1.64506e+06	926434	482166	307165
FALSE	High	Master Protein	P05455	Lupus La protein OS=Homo sapiens OX=9606 GN=SSB PE=1 SV=2	0	FALSE	315.369	64	39	1168	39	408	46.8	7.12	2441.22	39	0	6.4995e+07	4.93367e+07	3.98811e+07	5.27028e+07	3.66847e+07	5.46519e+07	2.20374e+07	2.64897e+07	2.74269e+07	1.71843e+07	1.94006e+07	1.2043e+07	2.22177e+06	820862	1.67564e+06	1.06741e+06	7.50287e+06			9.37052e+06	9.07792e+06	9.48018e+06	1.39259e+07	5.38501e+06	5.19481e+06	5.17194e+06	4.31682e+06	5.61107e+06	9.53169e+06	6.14841e+06	3.45544e+06	2.97308e+06
FALSE	High	Master Protein	Q16531	DNA damage-binding protein 1 OS=Homo sapiens OX=9606 GN=DDB1 PE=1 SV=1	0	FALSE	314.675	39	46	1153	46	1140	126.9	5.26	1498.02	46	0	1.70582e+08	1.30039e+08	1.32018e+08	9.26847e+07	1.00454e+08	8.24079e+07	4.70403e+07	4.73177e+07	5.24437e+07	3.18502e+07	3.21874e+07	1.86208e+07	5.40766e+06	3.32553e+06	3.61339e+06	2.29797e+06	9.85735e+06			1.0191e+07	8.92064e+06	8.18785e+06	1.20479e+07	5.00047e+06	4.90917e+06	4.39217e+06	4.51042e+06	4.58471e+06	8.85154e+06	5.77349e+06	2.87774e+06	3.03931e+06
FALSE	High	Master Protein	P67936	Tropomyosin alpha-4 chain OS=Homo sapiens OX=9606 GN=TPM4 PE=1 SV=3	0	FALSE	313.348	83	42	1293	19	248	28.5	4.69	2028.24	42	20	1.06706e+08	1.39199e+08	9.7931e+07	1.05826e+08	1.34613e+08	1.16685e+08	8.42118e+07	2.74196e+07	3.76691e+07	4.18707e+07	3.05517e+07	6.27938e+07	4.53272e+06	5.78606e+06	3.36977e+06	1.46054e+06	1.7142e+07			1.94111e+07	1.91756e+07	2.20839e+07	3.80399e+07	8.31362e+06	9.64872e+06	7.57081e+06	1.28169e+07	1.00532e+07	1.64296e+07	1.19203e+07	2.53601e+06	3.7819e+06
FALSE	High	Master Protein	P05141	ADP/ATP translocase 2 OS=Homo sapiens OX=9606 GN=SLC25A5 PE=1 SV=7	0	FALSE	308.279	54	35	3081	12	298	32.8	9.69	5804.88	35	22	3.32871e+08	2.4962e+08	2.20543e+08	1.77732e+08	1.89884e+08	1.4287e+08	1.29686e+08	1.3215e+08	1.09711e+08	6.40733e+07	7.17628e+07	9.65484e+07	1.12327e+07	8.04623e+06	1.1595e+07	7.33611e+06	2.69715e+07			3.70908e+07	3.37503e+07	3.7151e+07	4.79569e+07	1.88633e+07	1.77301e+07	2.023e+07	1.76154e+07	2.17536e+07	3.77245e+07	2.39904e+07	2.20093e+07	1.64278e+07
FALSE	High	Master Protein	P62826	GTP-binding nuclear protein Ran OS=Homo sapiens OX=9606 GN=RAN PE=1 SV=3	0	FALSE	308.218	63	30	2520	30	216	24.4	7.49	4553.15	30	0	1.18505e+08	1.25292e+08	1.00741e+08	8.98896e+07	6.61587e+07	7.0133e+07	5.21263e+07	4.6748e+07	4.20977e+07	3.17533e+07	2.75029e+07	4.89484e+07	3.94999e+06	3.15818e+06	3.84932e+06	1.91942e+06	1.56653e+07			2.27592e+07	2.5548e+07	2.69047e+07	3.3725e+07	1.41574e+07	1.07653e+07	1.32429e+07	1.28615e+07	1.47224e+07	2.28733e+07	1.5427e+07	6.98444e+06	8.19979e+06
FALSE	High	Master Protein	P07384	Calpain-1 catalytic subunit OS=Homo sapiens OX=9606 GN=CAPN1 PE=1 SV=1	0	FALSE	306.076	40	45	1487	45	714	81.8	5.67	2644.71	45	0	86668745	7.04133e+07	4.84528e+07	4.41696e+07	3.80265e+07	3.39537e+07	3.08146e+07	2.80769e+07	2.66003e+07	1.75781e+07	1.73256e+07	2.23214e+07	2.13087e+06	1.79431e+06	2.17183e+06	1.09099e+06	9.24312e+06			1.59591e+07	1.59177e+07	1.47267e+07	1.36502e+07	6.33933e+06	6.12865e+06	6.91683e+06	5.59692e+06	6.85232e+06	1.01357e+07	7.22675e+06	3.90703e+06	4.27143e+06
FALSE	High	Master Protein	Q02543	60S ribosomal protein L18a OS=Homo sapiens OX=9606 GN=RPL18A PE=1 SV=2	0	FALSE	305.208	86	36	2211	36	176	20.7	10.71	4135.64	36	0	1.4891e+08	1.15987e+08	1.01586e+08	7.34099e+07	8.64515e+07	6.90328e+07	5.36594e+07	5.45737e+07	5.34166e+07	3.42483e+07	3.08418e+07	3.99094e+07	5.05779e+06	3.60037e+06	4.65997e+06	2.97082e+06	1.34946e+07			1.98356e+07	2.05289e+07	1.65644e+07	2.09341e+07	1.04484e+07	8.66953e+06	1.07053e+07	7.84057e+06	1.20801e+07	1.95555e+07	1.21366e+07	8.82867e+06	9.73236e+06
FALSE	High	Master Protein	Q8N257	Histone H2B type 3-B OS=Homo sapiens OX=9606 GN=HIST3H2BB PE=1 SV=3	0	FALSE	303.227	75	21	3531	3	126	13.9	10.32	8727.59	21	0	8.69601e+06	6569668	6.14391e+06	3.81778e+06	7.31301e+06	5.57716e+06	1.80213e+06	1.20239e+06	1.95796e+06	404030	666627	571786	129319	103558	80363.5	9178.33	277882			309287	189736	227840	445874	79585.2	167441	167045	146111	312464	330919	188028	71136.8	104831
FALSE	High	Master Protein	P20700	Lamin-B1 OS=Homo sapiens OX=9606 GN=LMNB1 PE=1 SV=2	0	FALSE	302.98	59	52	1020	45	586	66.4	5.16	1340.81	52	6	2.81554e+07	2.45623e+07	1.95367e+07	1.18354e+07	2.85002e+07	2.40791e+07	1.53402e+07	1.38919e+07	1.51365e+07	9.06722e+06	7.79857e+06	7.29001e+06	1.15421e+06	676856	754162	450334	3.08772e+06			3.71452e+06	4.33484e+06	6.87245e+06	4.96513e+06	2.29502e+06	3.08078e+06	2.7028e+06	3.15837e+06	2.31463e+06	3.87725e+06	3.76943e+06	1.64571e+06	1.62275e+06
FALSE	High	Master Protein	P61981	14-3-3 protein gamma OS=Homo sapiens OX=9606 GN=YWHAG PE=1 SV=2	0	FALSE	302.162	70	36	2345	21	247	28.3	4.89	4236.67	36	14	2.00495e+08	1.31029e+08	8.82234e+07	8.2625e+07	7.89586e+07	6.09165e+07	8.37776e+07	7.61103e+07	6.15855e+07	4.467e+07	5.56628e+07	5.99571e+07	8.71359e+06	7.84027e+06	8.49126e+06	3.70202e+06	3.43072e+07			4.62346e+07	4.2307e+07	4.23961e+07	5.83654e+07	2.5911e+07	2.11402e+07	2.55e+07	2.15666e+07	2.41277e+07	4.85595e+07	3.10459e+07	1.57031e+07	1.32153e+07
FALSE	High	Master Protein	P16402	Histone H1.3 OS=Homo sapiens OX=9606 GN=H1-3 PE=1 SV=2	0	FALSE	301.227	62	34	1823	9	221	22.3	11.02	3428.03	34	0	2.28039e+06	1.49825e+06	1.14981e+06	1.30334e+06	2.56584e+06	2.36421e+06	2.35793e+06	1.41942e+06	1.70915e+06	1.57051e+06	1.13599e+06	315463	409925	266734	248487	207355	1.47694e+06	139.477		1.70096e+06	1.07637e+06	2.37919e+06	2.53978e+06	1.22817e+06	753390	1.08255e+06	871417	1.05199e+06	4.16026e+06	1.57287e+06	855656	478814
FALSE	High	Master Protein	P62424	60S ribosomal protein L7a OS=Homo sapiens OX=9606 GN=RPL7A PE=1 SV=2	0	FALSE	301.156	80	43	1712	43	266	30	10.61	2594.26	43	0	2.93366e+08	2.42387e+08	1.9663e+08	1.79544e+08	1.56658e+08	1.5954e+08	1.53768e+08	1.50314e+08	1.48928e+08	1.1157e+08	9.90415e+07	2.49624e+07	1.13929e+07	5.38537e+06	5.9056e+06	2.86539e+06	1.58886e+07			2.00846e+07	1.78103e+07	2.0632e+07	2.28936e+07	1.12253e+07	8.35034e+06	1.01222e+07	9.72295e+06	1.19514e+07	1.70761e+07	1.00089e+07	7.21518e+06	5.3469e+06
FALSE	High	Master Protein	Q99613	Eukaryotic translation initiation factor 3 subunit C OS=Homo sapiens OX=9606 GN=EIF3C PE=1 SV=1	0	FALSE	300.911	41	47	1027	47	913	105.3	5.68	1647.75	47	0	7.86368e+07	6.46909e+07	5.33253e+07	4.87908e+07	4.61565e+07	5.25989e+07	4.26287e+07	3.62966e+07	4.07466e+07	2.34004e+07	2.20551e+07	8.98921e+06	2.84048e+06	2.00851e+06	2.39076e+06	1.54891e+06	5.57254e+06			6.75328e+06	6.67522e+06	6.56358e+06	7.68228e+06	3.49899e+06	3.6738e+06	3.51202e+06	3.51386e+06	3.7297e+06	4.21936e+06	3.13717e+06	3.59249e+06	2.11904e+06
FALSE	High	Master Protein	Q9Y2A7	Nck-associated protein 1 OS=Homo sapiens OX=9606 GN=NCKAP1 PE=1 SV=1	0	FALSE	298.607	27	37	1565	37	1128	128.7	6.62	2324.66	37	0	7.89609e+07	8.10273e+07	7.19376e+07	5.2825e+07	5.64702e+07	4.45472e+07	4.99714e+07	4.07385e+07	4.31584e+07	4.5435e+07	2.78506e+07	2.41403e+07	5.51719e+06	5.00463e+06	1.03595e+07	3.45518e+06	1.15198e+07			1.17537e+08	9.83668e+07	1.99806e+08	1.64078e+08	2.66393e+07	4.06763e+07	5.4876e+07	9.82347e+07	6.1182e+07	3.72157e+07	6.45294e+07	1.54639e+07	1.28253e+07
FALSE	High	Master Protein	P04406	Glyceraldehyde-3-phosphate dehydrogenase OS=Homo sapiens OX=9606 GN=GAPDH PE=1 SV=3	0	FALSE	298.404	63	32	1712	32	335	36	8.46	2759.97	32	0	1.65086e+08	1.33973e+08	1.41768e+08	7.62626e+07	6.40033e+07	6.36757e+07	5.78734e+07	1.14665e+08	9.31481e+07	5.37841e+07	5.0309e+07	1.03792e+08	6.43324e+06	5.86783e+06	8.611e+06	5.44012e+06	7.57822e+07			1.71222e+08	1.83857e+08	1.7793e+08	1.62434e+08	7.19604e+07	6.64434e+07	9.04486e+07	9.99856e+07	1.01035e+08	1.24149e+08	8.39265e+07	8.1625e+07	8.09114e+07
FALSE	High	Master Protein	O00469	Procollagen-lysine,2-oxoglutarate 5-dioxygenase 2 OS=Homo sapiens OX=9606 GN=PLOD2 PE=1 SV=2	0	FALSE	297.472	37	36	1186	36	737	84.6	6.71	2238.75	36	0	3.53159e+07	2.93875e+07	2.80077e+07	1.91437e+07	1.53923e+07	1.19154e+07	8.25555e+06	8.76542e+06	1.15102e+07	5.98306e+06	4.05001e+06	3.87859e+06	1.49523e+06	910408	784419	576720	1.20031e+07			1.30398e+07	1.47079e+07	1.43949e+07	1.57374e+07	6.94115e+06	6.42556e+06	5.94255e+06	4.99374e+06	6.0662e+06	7.61878e+06	4.2649e+06	2.31632e+06	1.88759e+06
FALSE	High	Master Protein	Q16695	Histone H3.1t OS=Homo sapiens OX=9606 GN=HIST3H3 PE=1 SV=3	0	FALSE	296.819	65	28	7276	6	136	15.5	11.12	13465.7	28	0	1.59681e+07	1.83347e+07	1.27061e+07	1.25753e+07	1.95003e+07	1.67687e+07	1.94789e+07	1.20113e+07	9.6527e+06	5.1863e+06	3.91458e+06	2.34608e+06	721801	360860	298017	358278	5.75487e+06			1.07168e+07	1.07354e+07	1.11953e+07	1.81829e+07	6.38714e+06	4.70957e+06	5.78148e+06	4.86349e+06	6.71415e+06	1.47017e+07	9.66532e+06	6.99197e+06	2.99111e+06
FALSE	High	Master Protein	P68366	Tubulin alpha-4A chain OS=Homo sapiens OX=9606 GN=TUBA4A PE=1 SV=1	0	FALSE	295.733	45	29	3301	7	448	49.9	5.06	9010.61	29	0	2.82582e+07	2.20107e+07	1.59405e+07	1.41714e+07	9.2999e+06	8.717e+06	4.994e+06	4.72925e+06	3.75594e+06	1.91078e+06	2.539e+06	2.64061e+06	281586	171797	219835	100108	1.65039e+06			1.32049e+06	1.23246e+06	1.30319e+06	2.28464e+06	959849	545217	898333	549760	818513	2.91375e+06	858615	298301	338948
FALSE	High	Master Protein	Q9NYU2	UDP-glucose:glycoprotein glucosyltransferase 1 OS=Homo sapiens OX=9606 GN=UGGT1 PE=1 SV=3	0	FALSE	294.132	26	52	924	46	1555	177.1	5.63	1270.47	52	5	2.02272e+07	1.83409e+07	1.31609e+07	11683493	1.10915e+07	8.67549e+06	3.97175e+06	7.00427e+06	5.39078e+06	3.06742e+06	3.72001e+06	5.87804e+06	610906	379743	592587	387141	2.60682e+06			4.82362e+06	4.49136e+06	4.06767e+06	5.40859e+06	1.82882e+06	2.18605e+06	2.32329e+06	1.73681e+06	2.35232e+06	3.11158e+06	2.06122e+06	1.46907e+06	1.24692e+06
FALSE	High	Master Protein	P04899	Guanine nucleotide-binding protein G(i) subunit alpha-2 OS=Homo sapiens OX=9606 GN=GNAI2 PE=1 SV=3	0	FALSE	293.811	57	29	1003	13	355	40.4	5.54	2150.93	29	14	3.02642e+07	2.68721e+07	2.24656e+07	1.73045e+07	1.29632e+07	1.13259e+07	9.6129e+06	1.24655e+07	8.75601e+06	4.77806e+06	6.28566e+06	1.11518e+07	756411	473135	723634	397774	5.27936e+06			7.35013e+06	7.99312e+06	5.73862e+06	7.22335e+06	3.7963e+06	3.78172e+06	3.93313e+06	2.69655e+06	3.48894e+06	6.3502e+06	3.30555e+06	2.39118e+06	1.95349e+06
FALSE	High	Master Protein	Q00325	Phosphate carrier protein, mitochondrial OS=Homo sapiens OX=9606 GN=SLC25A3 PE=1 SV=2	0	FALSE	292.377	37	32	2586	32	362	40.1	9.38	5425.23	32	0	1.95285e+08	1.62089e+08	1.36159e+08	1.17262e+08	1.04695e+08	9.22614e+07	7.15803e+07	7.475e+07	6.45835e+07	4.2895e+07	3.85898e+07	7.00606e+07	5.15057e+06	3.46267e+06	4.69599e+06	3.32103e+06	1.35849e+07			2.33039e+07	2.00798e+07	2.16537e+07	2.17105e+07	9.22169e+06	8.52928e+06	1.02466e+07	8.78929e+06	1.07983e+07	1.60615e+07	1.12846e+07	8.30926e+06	6.74498e+06
FALSE	High	Master Protein	P07195	L-lactate dehydrogenase B chain OS=Homo sapiens OX=9606 GN=LDHB PE=1 SV=2	0	FALSE	286.6	52	30	2453	28	334	36.6	6.05	5306.46	30	0	3.42963e+08	2.51408e+08	2.10545e+08	1.27528e+08	1.27811e+08	8.89344e+07	9.03826e+07	8.95156e+07	8.12554e+07	4.86668e+07	4.79041e+07	5.94e+07	5.65586e+06	4.42877e+06	6.62716e+06	3.69547e+06	3.26623e+07			3.89876e+07	3.34685e+07	3.22569e+07	6.60038e+07	2.38613e+07	1.96387e+07	2.15667e+07	1.80644e+07	2.22061e+07	3.78989e+07	2.31052e+07	1.22752e+07	1.01408e+07
FALSE	High	Master Protein	Q16555	Dihydropyrimidinase-related protein 2 OS=Homo sapiens OX=9606 GN=DPYSL2 PE=1 SV=1	0	FALSE	286.424	67	36	1220	31	572	62.3	6.38	2379.67	36	3	4.98314e+07	4.29331e+07	3.08562e+07	2.81629e+07	3.41926e+07	1.33234e+07	1.08271e+07	1.08867e+07	1.04593e+07	6.33544e+06	7.60537e+06	6.38307e+06	1.50821e+06	1.01567e+06	1.20863e+06	571914	6691383			6.59445e+06	5.17833e+06	4.91427e+06	1.11423e+07	3.74358e+06	3.2264e+06	3.72874e+06	2.70836e+06	3.83838e+06	8.05868e+06	4.27412e+06	2.53867e+06	1.65916e+06
FALSE	High	Master Protein	Q14764	Major vault protein OS=Homo sapiens OX=9606 GN=MVP PE=1 SV=4	0	FALSE	286.163	33	31	846	31	893	99.3	5.48	2122.36	31	0	8.72114e+07	6.97557e+07	6.15985e+07	4.84088e+07	5.8232e+07	5.41993e+07	2.50868e+07	2.76421e+07	2.17037e+07	1.32695e+07	1.56353e+07	1.5306e+07	1.31043e+06	1.00852e+06	1.19842e+06	594125	7.35611e+06			8.01937e+06	7.64413e+06	8.00164e+06	9.63559e+06	4.36066e+06	3.77549e+06	4.27095e+06	4.23627e+06	5.24796e+06	6.25345e+06	4.08776e+06	2.40274e+06	2.3689e+06
FALSE	High	Master Protein	P50395	Rab GDP dissociation inhibitor beta OS=Homo sapiens OX=9606 GN=GDI2 PE=1 SV=2	0	FALSE	285.918	57	37	1702	28	445	50.6	6.47	3046.8	37	8	2.53909e+08	1.97803e+08	1.88159e+08	1.45572e+08	1.60118e+08	1.48333e+08	7.16071e+07	6.01139e+07	5.64297e+07	3.50109e+07	4.01803e+07	4.00945e+07	3.8737e+06	2.84405e+06	2.91966e+06	1.60105e+06	1.0265e+07			1.06037e+07	1.09472e+07	7.48037e+06	1.3523e+07	5.94668e+06	5.71792e+06	5.83686e+06	4.88787e+06	6.37871e+06	1.08731e+07	5.97228e+06	3.87189e+06	3.33375e+06
FALSE	High	Master Protein	P62258	14-3-3 protein epsilon OS=Homo sapiens OX=9606 GN=YWHAE PE=1 SV=1	0	FALSE	285.625	71	30	1758	28	255	29.2	4.74	4009.82	30	0	8.78379e+07	8.58618e+07	6.1701e+07	4.97412e+07	3.87984e+07	3.14298e+07	2.9384e+07	3.36582e+07	2.14467e+07	1.73142e+07	1.94192e+07	2.21103e+07	2.31944e+06	1.24689e+06	2.21771e+06	1.02423e+06	1.36703e+07			1.88781e+07	1.61042e+07	1.38096e+07	2.43513e+07	8.34494e+06	6.81034e+06	8.12577e+06	5.56979e+06	6.33702e+06	1.5496e+07	8.78493e+06	3.52895e+06	3.88701e+06
FALSE	High	Master Protein	P06396	Gelsolin OS=Homo sapiens OX=9606 GN=GSN PE=1 SV=1	0	FALSE	284.327	37	40	1554	40	782	85.6	6.28	2537.93	40	0	5.24688e+07	4.63675e+07	4.55517e+07	3.09532e+07	3.62074e+07	2.9598e+07	1.97998e+07	1.76759e+07	1.74599e+07	1.1856e+07	1.05573e+07	2.42624e+07	1.86838e+06	2.00236e+06	1.51962e+06	855737	1.38525e+07			1.40913e+07	1.25336e+07	1.61015e+07	2.31652e+07	8.84386e+06	7.35517e+06	7.71142e+06	8.3203e+06	9.0794e+06	1.58842e+07	9.16606e+06	3.96888e+06	3.76869e+06
FALSE	High	Master Protein	O43143	Pre-mRNA-splicing factor ATP-dependent RNA helicase DHX15 OS=Homo sapiens OX=9606 GN=DHX15 PE=1 SV=2	0	FALSE	283.921	40	44	1352	43	795	90.9	7.46	1761.67	44	1	5.55383e+07	4.68032e+07	4.5014e+07	3.16545e+07	2.54368e+07	2.54859e+07	1.42083e+07	1.43675e+07	1.17457e+07	1.02063e+07	1.05648e+07	1.0183e+07	1.49961e+06	1.1958e+06	2.82569e+06	756477	1.68451e+07			1.47676e+07	1.5374e+07	1.15735e+07	1.92555e+07	8.64018e+06	8.75362e+06	8.47321e+06	7.37551e+06	1.09326e+07	1.46404e+07	1.06841e+07	8.95492e+06	5.90058e+06
FALSE	High	Master Protein	P22626	Heterogeneous nuclear ribonucleoproteins A2/B1 OS=Homo sapiens OX=9606 GN=HNRNPA2B1 PE=1 SV=2	0	FALSE	283.698	66	30	755	28	353	37.4	8.95	1277.42	30	1	1.35061e+07	7.06688e+06	9.88241e+06	5.4232e+06	8.11721e+06	1.18385e+07	5.53143e+06	2.91838e+06	4.51227e+06	3.0584e+06	3.04534e+06	803784	135788	231295	103948	53885.7	2.61796e+06			3.06552e+06	2.2064e+06	2.14108e+06	5.85596e+06	1.28947e+06	958622	1.51013e+06	579984	1.31898e+06	2.09738e+06	1.10352e+06	393216	538363
FALSE	High	Master Protein	P02533	Keratin, type I cytoskeletal 14 OS=Homo sapiens OX=9606 GN=KRT14 PE=1 SV=4	0	FALSE	280.493	56	36	705	9	472	51.5	5.16	1363.99	36	9	5.54533e+06	4.40511e+06	3.58686e+06	3.1416e+06	1.10324e+06	4.70772e+06	711809	1.30493e+06	339550	82052.2	243451	471975	47894	22095.1	22284.4	16801	857731			1.07525e+06	1.06862e+07	1.61059e+06	389325	284629	415004	209875	303172	287706	4.21718e+06	435809	37515.5	391598
FALSE	High	Master Protein	P22234	Multifunctional protein ADE2 OS=Homo sapiens OX=9606 GN=PAICS PE=1 SV=3	0	FALSE	278.722	53	35	1519	35	425	47	7.23	2112.09	35	0	9.08959e+07	7.47523e+07	6.0503e+07	4.85678e+07	5.17459e+07	5.15765e+07	4.32021e+07	3.54815e+07	3.53327e+07	2.16067e+07	2.0608e+07	2.43982e+07	3.3775e+06	1.91992e+06	2.11408e+06	1.17443e+06	1.09528e+07			1.26526e+07	1.44567e+07	1.44355e+07	1.91524e+07	7.59143e+06	6.07012e+06	7.73819e+06	6.07178e+06	8.00814e+06	1.15593e+07	8.01405e+06	4.27182e+06	3.81377e+06
FALSE	High	Master Protein	Q6FI13	Histone H2A type 2-A OS=Homo sapiens OX=9606 GN=HIST2H2AA3 PE=1 SV=3	0	FALSE	277.279	85	21	4291	3	130	14.1	10.9	9350.03	21	15	2.06342e+08	1.75549e+08	1.19376e+08	9.52562e+07	1.34656e+08	9.50599e+07	1.13027e+08	1.41277e+08	1.17463e+08	5.69357e+07	6.02728e+07	5.6925e+07	4.5408e+06	1.66895e+07	1.24404e+07	4.61461e+06	2.39371e+08			4.66288e+08	4.54992e+08	4.386e+08	4.9838e+08	1.87624e+08	1.57768e+08	2.09702e+08	2.26482e+08	2.76409e+08	4.18934e+08	3.39135e+08	2.09331e+08	1.6641e+08
FALSE	High	Master Protein	P09874	Poly [ADP-ribose] polymerase 1 OS=Homo sapiens OX=9606 GN=PARP1 PE=1 SV=4	0	FALSE	276.917	44	49	674	49	1014	113	8.88	1014.04	49	0	1.39275e+07	1.36797e+07	1.31866e+07	7.02671e+06	7.71461e+06	9.97627e+06	4.59305e+06	6.04844e+06	5.40995e+06	3.78489e+06	3.26597e+06	3.22541e+06	544685	303384	386183	241405	2.97974e+06			4.49047e+06	4.50812e+06	5.34925e+06	6.87013e+06	2.38842e+06	1.65741e+06	2.38355e+06	2.13663e+06	2.53062e+06	5.51987e+06	3.21591e+06	1.52385e+06	1.4213e+06
FALSE	High	Master Protein	P62987	Ubiquitin-60S ribosomal protein L40 OS=Homo sapiens OX=9606 GN=UBA52 PE=1 SV=2	0	FALSE	276.336	66	20	2464	1	128	14.7	9.83	4006.24	20	0			29037.3					33144.9			31448.8									43584.1			22179.5	14489.1	20761.1	15922.1		8586.58
FALSE	High	Master Protein	P18206	Vinculin OS=Homo sapiens OX=9606 GN=VCL PE=1 SV=4	0	FALSE	275.913	46	53	433	53	1134	123.7	5.66	622.05	53	0	1.35446e+07	8.00258e+06	1.34413e+07	6.47243e+06	6.62251e+06	3.78393e+06	3.88691e+06	4.16188e+06	4.81414e+06	2.81945e+06	3.3728e+06	3.07168e+06	509559	369081	471248	189391	545796			974899	1.27036e+06	619616	1.57795e+06	599561	309924	509578	315910	317061	1.14105e+06	545153	269970	308849
FALSE	High	Master Protein	P61247	40S ribosomal protein S3a OS=Homo sapiens OX=9606 GN=RPS3A PE=1 SV=2	0	FALSE	275.186	82	35	1570	35	264	29.9	9.73	3532.54	35	0	5.55975e+07	5.96283e+07	5.0177e+07	3.96051e+07	5.88491e+07	5.95737e+07	6.28496e+07	3.64947e+07	4.20602e+07	2.58772e+07	2.31241e+07	1.54932e+07	2.62248e+06	3.58618e+06	3.20827e+06	1.56595e+06	9.99983e+06			1.36105e+07	1.30646e+07	1.26982e+07	2.20782e+07	8.03132e+06	5.85942e+06	7.87606e+06	6.40657e+06	8.31467e+06	1.37783e+07	8.31147e+06	3.81031e+06	3.64653e+06
FALSE	High	Master Protein	P40227	T-complex protein 1 subunit zeta OS=Homo sapiens OX=9606 GN=CCT6A PE=1 SV=3	0	FALSE	274.776	50	43	1264	34	531	58	6.68	1705.75	43	8	1.58841e+08	1.28601e+08	1.04208e+08	7.71371e+07	6.58313e+07	5.10541e+07	4.6546e+07	6.56804e+07	4.65729e+07	3.05271e+07	2.73992e+07	2.37783e+07	3.92117e+06	2.33589e+06	3.48172e+06	1.49783e+06	7.32894e+06			9.05883e+06	1.03197e+07	8.20624e+06	1.28181e+07	4.5404e+06	4.66702e+06	5.10781e+06	4.16554e+06	5.54441e+06	8.43561e+06	5.28438e+06	3.02934e+06	2.74452e+06
FALSE	High	Master Protein	P32969	60S ribosomal protein L9 OS=Homo sapiens OX=9606 GN=RPL9 PE=1 SV=1	0	FALSE	273.394	66	26	1551	26	192	21.9	9.95	3456.25	26	0	4.54911e+07	4.74857e+07	2.74977e+07	3.25443e+07	3.04379e+07	2.85486e+07	1.88687e+07	1.97961e+07	1.65516e+07	1.33551e+07	1.18665e+07	1.81577e+07	1.63264e+06	1.69028e+06	1.49857e+06	1.16485e+06	6.07491e+06			1.01051e+07	9.73576e+06	9.84914e+06	1.0216e+07	4.60183e+06	3.85077e+06	4.73982e+06	4.13559e+06	5.30564e+06	7.92962e+06	4.95499e+06	3.4983e+06	3.52697e+06
FALSE	High	Master Protein	P55060	Exportin-2 OS=Homo sapiens OX=9606 GN=CSE1L PE=1 SV=3	0	FALSE	271.768	36	42	1061	42	971	110.3	5.77	1418.66	42	0	2.00244e+08	1.65699e+08	1.35181e+08	9.99328e+07	1.53245e+08	1.19634e+08	9.46391e+07	7.29476e+07	8.017e+07	5.66103e+07	4.85096e+07	1.80937e+07	1.05012e+07	5.96117e+06	7.76778e+06	4.09263e+06	6.7284e+06			8.49389e+06	7.65899e+06	8.04258e+06	9.44652e+06	4.62309e+06	3.83199e+06	3.67196e+06	3.33063e+06	4.07015e+06	7.57663e+06	4.11419e+06	2.36227e+06	2.65929e+06
FALSE	High	Master Protein	O43390	Heterogeneous nuclear ribonucleoprotein R OS=Homo sapiens OX=9606 GN=HNRNPR PE=1 SV=1	0	FALSE	271.282	41	36	876	20	633	70.9	8.13	1488.97	36	12	1.19668e+07	9.34878e+06	6.86136e+06	6.34873e+06	6.87724e+06	6.60466e+06	2.69094e+06	3.24854e+06	3.50098e+06	2.42353e+06	2.18246e+06	2.05701e+07	797716	429984	336212	172319	2.32195e+06			3.61813e+06	3.4562e+06	3.49302e+06	4.18454e+06	1.95058e+06	1.54196e+06	1.65994e+06	1.50699e+06	1.84511e+06	3.5329e+06	1.96379e+06	737911	912343
FALSE	High	Master Protein	Q58FF8	Putative heat shock protein HSP 90-beta 2 OS=Homo sapiens OX=9606 GN=HSP90AB2P PE=1 SV=2	0	FALSE	270.254	33	21	2260	1	381	44.3	4.84	5755.31	21	0
FALSE	High	Master Protein	O75367	Core histone macro-H2A.1 OS=Homo sapiens OX=9606 GN=MACROH2A1 PE=1 SV=4	0	FALSE	269.08	66	33	1368	31	372	39.6	9.79	2705.33	33	2	1.61364e+07	1.52256e+07	1.10882e+07	6.31183e+06	6.55036e+06	7.24719e+06	5.7364e+06	4.68009e+06	5.70145e+06	3.18487e+06	2.92831e+06	8.15257e+06	565901	983628	868877	426567	6.61082e+06			1.31131e+07	1.20159e+07	1.19769e+07	1.35429e+07	5.44006e+06	3.79376e+06	5.57096e+06	6.25344e+06	7.6442e+06	1.22871e+07	7.30164e+06	4.05191e+06	4.88924e+06
FALSE	High	Master Protein	Q7L576	Cytoplasmic FMR1-interacting protein 1 OS=Homo sapiens OX=9606 GN=CYFIP1 PE=1 SV=1	0	FALSE	267.962	26	40	1128	27	1253	145.1	6.9	1653.55	40	11	1.68242e+07	1.40293e+07	1.37056e+07	1.12843e+07	1.422e+07	9.93534e+06	1.09648e+07	8.30166e+06	6.79425e+06	4.76446e+06	6.36666e+06	8.33524e+06	877012	889444	983874	424978	8.49814e+06			1.21967e+07	1.23977e+07	1.12472e+07	1.17749e+07	5.85337e+06	5.68724e+06	6.00665e+06	4.52623e+06	5.98677e+06	7.52984e+06	5.90823e+06	3.60404e+06	3.58438e+06
FALSE	High	Master Protein	P41250	Glycine--tRNA ligase OS=Homo sapiens OX=9606 GN=GARS1 PE=1 SV=3	0	FALSE	267.854	38	38	1366	38	739	83.1	7.03	2714.73	38	0	3.04518e+08	7.52278e+07	6.32297e+07	5.25466e+07	5.14443e+07	4.91663e+07	4.03236e+07	3.25396e+07	3.48149e+07	1.98746e+07	7.60588e+07	2.53226e+07	2.89736e+06	2.86698e+06	3.04837e+06	1.51151e+06	8.0913e+06			8.06454e+06	2.03429e+07	7.99164e+06	1.06102e+07	4.63869e+06	3.72726e+06	4.33399e+06	3.2215e+06	4.44985e+06	7.87974e+06	5.19125e+06	5.22154e+06	2.09578e+06
FALSE	High	Master Protein	Q7L7L0	Histone H2A type 3 OS=Homo sapiens OX=9606 GN=HIST3H2A PE=1 SV=3	0	FALSE	267.297	85	20	4112	0	130	14.1	11.05	9022.08	20	0
FALSE	High	Master Protein	P38646	Stress-70 protein, mitochondrial OS=Homo sapiens OX=9606 GN=HSPA9 PE=1 SV=2	0	FALSE	265.534	53	40	626	39	679	73.6	6.16	1110.56	40	0	5.19684e+07	4.96151e+07	5.43571e+07	3.45878e+07	1.96282e+07	1.74693e+07	9.17325e+06	9.98129e+06	7.61323e+06	5.21578e+06	5.28376e+06	3.30695e+06	551469	430436	545194	292989	1.171e+06			1.13139e+06	1.04156e+06	833191	1.71863e+06	725620	697938	692687	642355	638881	1.37369e+06	679685	379286	325014
FALSE	High	Master Protein	P15880	40S ribosomal protein S2 OS=Homo sapiens OX=9606 GN=RPS2 PE=1 SV=2	0	FALSE	265.428	63	29	1563	29	293	31.3	10.24	3082.01	29	0	9.8523e+07	8.43235e+07	6.27297e+07	4.62394e+07	3.8716e+07	3.01642e+07	3.36483e+07	4.20739e+07	3.70203e+07	2.46085e+07	2.32856e+07	3.36787e+07	2.49173e+06	1.70819e+06	2.8546e+06	1.61076e+06	1.14538e+07			1.92241e+07	1.68704e+07	1.43514e+07	1.87295e+07	7.78018e+06	6.80865e+06	8.09713e+06	5.91383e+06	8.90377e+06	1.25491e+07	7.8393e+06	6.68158e+06	5.40714e+06
FALSE	High	Master Protein	Q05639	Elongation factor 1-alpha 2 OS=Homo sapiens OX=9606 GN=EEF1A2 PE=1 SV=1	0	FALSE	265.34	32	25	2618	4	463	50.4	9.03	6133.4	25	0	248453	185321			250487				171550	70564.8				10841.7			54687.1			52144.5	28015.7	16630.7	91272.8	82518.1	45427.4	25796.4	16174.6	55664.7	34297.3	102621	44041.8	2613.35
FALSE	High	Master Protein	P04908	Histone H2A type 1-B/E OS=Homo sapiens OX=9606 GN=H2AC4 PE=1 SV=2	0	FALSE	265.28	85	20	4049	1	130	14.1	11.05	8748.06	20	3	1.84527e+07	1.62834e+07	1.34773e+07	9.7237e+06	1.30236e+07	8.90021e+06	1.24761e+07	1.21522e+07	1.44681e+07	6.60547e+06	7.83966e+06	2.00257e+06	617105	1.29866e+06	926793	469073	1.85742e+07			3.06326e+07	3.07029e+07	2.6835e+07	3.55121e+07	1.28109e+07	1.07207e+07	1.42487e+07	1.36055e+07	1.82071e+07	2.7489e+07	2.09497e+07	1.13713e+07	9.11657e+06
FALSE	High	Master Protein	O94808	Glutamine--fructose-6-phosphate aminotransferase [isomerizing] 2 OS=Homo sapiens OX=9606 GN=GFPT2 PE=1 SV=3	0	FALSE	264.667	39	39	1322	33	682	76.9	7.37	2356.85	39	5	6.56138e+07	5.5371e+07	5.17973e+07	3.6673e+07	3.20655e+07	2.29173e+07	2.28354e+07	2.58145e+07	2.39521e+07	1.69972e+07	1.92536e+07	3.29393e+07	2.57748e+06	2.46852e+06	2.4376e+06	1.07872e+06	4.78714e+06			7.77615e+06	8.53335e+06	5.96868e+06	6.76877e+06	3.22704e+06	2.37542e+06	3.53689e+06	2.87085e+06	3.93537e+06	5.96285e+06	3.93931e+06	2.3383e+06	2.41228e+06
FALSE	High	Master Protein	P08779	Keratin, type I cytoskeletal 16 OS=Homo sapiens OX=9606 GN=KRT16 PE=1 SV=4	0	FALSE	264.461	55	37	634	18	473	51.2	5.05	1214.72	37	9	1.71712e+07	1.14828e+07	1.96883e+07	7.21478e+06	1.35168e+06	4.35634e+06	416280	4.2279e+06	1.19996e+06	2.046e+06	709060	164810	108181	103124	154144	57073.7	704666			421900	4.46326e+06	822483	866389	245062	350549	326177	263849	376162	8.0606e+06	315388	203394	195498
FALSE	High	Master Protein	P42704	Leucine-rich PPR motif-containing protein, mitochondrial OS=Homo sapiens OX=9606 GN=LRPPRC PE=1 SV=3	0	FALSE	264.068	35	53	837	53	1394	157.8	6.13	1044.55	53	0	9.71177e+07	7.53288e+07	6.62686e+07	4.59921e+07	4.15852e+07	3.04402e+07	1.4331e+07	1.79942e+07	1.46384e+07	1.16609e+07	9.936e+06	1.9481e+07	2.57385e+06	1.76934e+06	1.88307e+06	1.07109e+06	5.20861e+06			5.47832e+06	4.78472e+06	4.45551e+06	7.33588e+06	2.98665e+06	3.81015e+06	3.13159e+06	2.71745e+06	3.66093e+06	5.50163e+06	3.83714e+06	2.80177e+06	2.05685e+06
FALSE	High	Master Protein	Q9Y262	Eukaryotic translation initiation factor 3 subunit L OS=Homo sapiens OX=9606 GN=EIF3L PE=1 SV=1	0	FALSE	262.105	41	32	919	32	564	66.7	6.34	1316.98	32	0	4.92178e+07	4.41542e+07	3.45201e+07	2.87861e+07	2.65424e+07	2.4288e+07	1.54574e+07	2.00193e+07	1.72456e+07	1.18177e+07	1.23265e+07	2.17701e+07	1.61737e+06	1.22168e+06	1.72625e+06	1.10658e+06	3.08157e+06			4.60767e+06	4.7618e+06	4.18218e+06	5.25356e+06	2.63098e+06	2.48248e+06	2.4238e+06	2.09715e+06	2.77182e+06	3.47084e+06	2.17399e+06	1.51923e+06	1.86569e+06
FALSE	High	Master Protein	P36222	Chitinase-3-like protein 1 OS=Homo sapiens OX=9606 GN=CHI3L1 PE=1 SV=2	0	FALSE	261.472	57	31	1783	31	383	42.6	8.46	3002.24	31	0	1.66746e+08	1.34201e+08	1.30124e+08	8.99323e+07	9.66152e+07	7.47284e+07	3.82818e+07	3.00474e+07	3.64748e+07	2.56799e+07	2.85487e+07	2.93889e+07	6.45004e+06	4.48442e+06	4.74532e+06	2.71667e+06	2.096e+07			1.67408e+07	1.19534e+07	1.08701e+07	2.01173e+07	8.04718e+06	8.96073e+06	8.86446e+06	5.97019e+06	1.00389e+07	1.77277e+07	8.56312e+06	6.08388e+06	5.25658e+06
FALSE	High	Master Protein	Q07020	60S ribosomal protein L18 OS=Homo sapiens OX=9606 GN=RPL18 PE=1 SV=2	0	FALSE	260.468	69	24	1823	24	188	21.6	11.72	4014.78	24	0	1.05337e+08	9.29744e+07	6.64447e+07	5.83168e+07	5.60081e+07	2.76512e+07	2.92421e+07	4.01285e+07	3.2975e+07	2.43486e+07	1.90775e+07	3.81333e+07	2.53737e+06	1.55782e+06	2.0303e+06	1.31344e+06	1.1982e+07			2.85911e+07	2.66462e+07	3.03218e+07	2.32817e+07	1.22922e+07	8.86861e+06	1.28357e+07	1.06206e+07	1.15586e+07	1.83111e+07	1.32756e+07	7.86538e+06	8.08667e+06
FALSE	High	Master Protein	P49588	Alanine--tRNA ligase, cytoplasmic OS=Homo sapiens OX=9606 GN=AARS1 PE=1 SV=2	0	FALSE	260.135	42	41	674	41	968	106.7	5.53	1214.49	41	0	1.52249e+07	1.51221e+07	1.48857e+07	4.3212e+06	8.83882e+06	4.55149e+06	7.0817e+06	6.31653e+06	4.13162e+06	3.72114e+06	4.07723e+06	6.32052e+06	513125	768951	739615	282856	2.83941e+06			3.74679e+06	4.85775e+06	4.73503e+06	6.54907e+06	2.36984e+06	1.92989e+06	2.62644e+06	2.70579e+06	2.88385e+06	4.70641e+06	2.83205e+06	1.55478e+06	1.34333e+06
FALSE	High	Master Protein	P04844	Dolichyl-diphosphooligosaccharide--protein glycosyltransferase subunit 2 OS=Homo sapiens OX=9606 GN=RPN2 PE=1 SV=3	0	FALSE	257.728	32	26	1498	26	631	69.2	5.69	3771	26	0	3.93137e+07	3.91523e+07	3.2637e+07	2.52968e+07	2.4612e+07	2.54715e+07	1.7009e+07	1.57043e+07	1.56435e+07	9.44246e+06	1.461e+07	1.03163e+07	867416	1.4091e+06	937293	684522	1.4809e+07			2.3561e+07	2.3716e+07	2.11381e+07	2.87556e+07	1.04996e+07	9.72013e+06	1.02331e+07	1.11566e+07	1.42709e+07	1.93298e+07	1.47503e+07	8.66911e+06	6.6846e+06
FALSE	High	Master Protein	Q92616	eIF-2-alpha kinase activator GCN1 OS=Homo sapiens OX=9606 GN=GCN1 PE=1 SV=6	0	FALSE	257.262	22	57	420	57	2671	292.6	7.47	429.13	57	0	3.71175e+07	2.37272e+07	2.61755e+07	1.54355e+07	9.06715e+06	1.07058e+07	4.39601e+06	1.08246e+07	6.66724e+06	5.42491e+06	5.53632e+06	6.29652e+06	946854	517640	519712	319210	2.46572e+06			2.52577e+06	3.48464e+06	2.05153e+06	3.03483e+06	1.05793e+06	1.36104e+06	1.22845e+06	910816	1.4274e+06	2.32405e+06	1.73795e+06	655611	605172
FALSE	High	Master Protein	P50991	T-complex protein 1 subunit delta OS=Homo sapiens OX=9606 GN=CCT4 PE=1 SV=4	0	FALSE	257.104	56	40	979	39	539	57.9	7.83	1720.08	40	1	7.78829e+07	5.05213e+07	4.89175e+07	3.36116e+07	4.06459e+07	3.47489e+07	2.89759e+07	2.69919e+07	2.80132e+07	1.55886e+07	1.50647e+07	1.26775e+07	2.4338e+06	1.83555e+06	2.19321e+06	1.06742e+06	4.8838e+06			4.11942e+06	3.40619e+06	4.11684e+06	8.14528e+06	2.84839e+06	2.49714e+06	2.49539e+06	2.2066e+06	3.03789e+06	5.11147e+06	3.79522e+06	1.26572e+06	1.32708e+06
FALSE	High	Master Protein	Q96QK1	Vacuolar protein sorting-associated protein 35 OS=Homo sapiens OX=9606 GN=VPS35 PE=1 SV=2	0	FALSE	256.839	30	31	1292	31	796	91.6	5.49	2474.14	31	0	4.75937e+07	4.93779e+07	3.86656e+07	4.30568e+07	4.49629e+07	4.26841e+07	2.86855e+07	2.12973e+07	2.3319e+07	1.46603e+07	1.53577e+07	3.18158e+07	2.25239e+06	2.30905e+06	1.78867e+06	740432	8.04042e+06			1.49878e+07	1.56188e+07	1.62665e+07	1.72345e+07	6.46453e+06	6.09629e+06	6.87241e+06	5.60727e+06	7.19754e+06	1.25678e+07	8.87485e+06	3.90097e+06	3.8641e+06
FALSE	High	Master Protein	P17252	Protein kinase C alpha type OS=Homo sapiens OX=9606 GN=PRKCA PE=1 SV=4	0	FALSE	254.537	33	34	1282	34	672	76.7	7.05	1810.29	34	0	2.87128e+07	2.83581e+07	2.4975e+07	2.14961e+07	1.57567e+07	2.1668e+07	1.18653e+07	1.36034e+07	1.1844e+07	7.20913e+06	8.48623e+06	1.20422e+07	786071	903481	782992	433455	5.77385e+06			7.69443e+06	8.63334e+06	8.05953e+06	9.29952e+06	5.03727e+06	4.03002e+06	4.27067e+06	3.09948e+06	4.25361e+06	6.28125e+06	4.52691e+06	2.76378e+06	2.0844e+06
FALSE	High	Master Protein	P38919	Eukaryotic initiation factor 4A-III OS=Homo sapiens OX=9606 GN=EIF4A3 PE=1 SV=4	0	FALSE	254.387	47	32	1290	28	411	46.8	6.73	2885.44	32	0	2.85544e+07	2.6623e+07	2.58131e+07	1.66572e+07	1.74454e+07	1.04966e+07	1.4564e+07	8.7403e+06	8.44821e+06	5.0697e+06	5.8178e+06	4.90241e+06	627125	810728	885177	497601	4.64097e+06			4.52384e+06	3.95598e+06	3.7928e+06	6.58694e+06	2.06544e+06	2.0925e+06	2.3639e+06	2.08267e+06	2.59151e+06	4.83538e+06	2.82702e+06	1.538e+06	1.46557e+06
FALSE	High	Master Protein	P49748	Very long-chain specific acyl-CoA dehydrogenase, mitochondrial OS=Homo sapiens OX=9606 GN=ACADVL PE=1 SV=1	0	FALSE	253.673	55	39	819	39	655	70.3	8.75	1506.62	39	0	1.69497e+07	1.08243e+07	1.18985e+07	8.43136e+06	9.82284e+06	7.48586e+06	5.11061e+06	5.20136e+06	3.53729e+06	2.86346e+06	2.93356e+06	4.38715e+06	475782	367144	355148	183191	3.068e+06			3.89745e+06	2.97737e+06	2.60047e+06	6.33867e+06	2.21221e+06	1.76522e+06	2.15162e+06	1.36138e+06	2.03938e+06	4.70007e+06	2.31642e+06	1.26839e+06	1.47157e+06
FALSE	High	Master Protein	P18621	60S ribosomal protein L17 OS=Homo sapiens OX=9606 GN=RPL17 PE=1 SV=3	0	FALSE	251.416	76	27	859	26	184	21.4	10.17	1682.96	27	1	5.61724e+07	4.64075e+07	3.59387e+07	3.40029e+07	4.21389e+07	4.50625e+07	3.55446e+07	2.41637e+07	2.92437e+07	1.97139e+07	1.89106e+07	9.648e+06	2.95811e+06	1.05057e+06	1.75049e+06	1.26552e+06	3.12934e+06			6.25945e+06	6.21794e+06	6.23125e+06	8.01569e+06	2.82964e+06	2.41311e+06	2.9512e+06	2.48014e+06	3.16521e+06	6.0855e+06	4.19549e+06	2.46402e+06	2.26637e+06
FALSE	High	Master Protein	P52209	6-phosphogluconate dehydrogenase, decarboxylating OS=Homo sapiens OX=9606 GN=PGD PE=1 SV=3	0	FALSE	250.635	49	37	1215	37	483	53.1	7.23	1857.33	37	0	1.49786e+08	1.13664e+08	1.04566e+08	7.35696e+07	6.69924e+07	6.0023e+07	3.21288e+07	3.55975e+07	3.45415e+07	2.60427e+07	2.24952e+07	2.62524e+07	6.14755e+06	1.89728e+06	3.16481e+06	2.02551e+06	5.74156e+06			9.01229e+06	7.95125e+06	8.11005e+06	1.11137e+07	3.81247e+06	3.80177e+06	4.13713e+06	3.93026e+06	4.63895e+06	7.33142e+06	4.73091e+06	2.9123e+06	2.60419e+06
FALSE	High	Master Protein	P27348	14-3-3 protein theta OS=Homo sapiens OX=9606 GN=YWHAQ PE=1 SV=1	0	FALSE	250.447	62	32	1558	24	245	27.7	4.78	2850.85	32	0	1.66288e+08	1.36787e+08	1.52686e+08	1.27997e+08	1.16598e+08	1.00685e+08	7.025e+07	5.67345e+07	5.7803e+07	4.01212e+07	3.84498e+07	8.10926e+06	8.04946e+06	3.24011e+06	3.70585e+06	2.41237e+06	6.15381e+06			9.11359e+06	7.99661e+06	7.70168e+06	1.20963e+07	5.29826e+06	3.22514e+06	4.41703e+06	3.31349e+06	4.00098e+06	8.02348e+06	8.5658e+06	3.16959e+06	2.69333e+06
FALSE	High	Master Protein	Q14315	Filamin-C OS=Homo sapiens OX=9606 GN=FLNC PE=1 SV=3	0	FALSE	250.204	12	36	1541	18	2725	290.8	5.97	2159.05	36	0	3.87687e+07	2.73445e+07	2.79352e+07	2.24865e+07	2.77173e+07	2.75516e+07	1.86064e+07	1.86002e+07	1.71412e+07	1.39305e+07	2.15606e+07	3.31629e+07	1.6668e+06	866273	1.13264e+06	708314	4.73265e+06			9.07318e+06	9.63233e+06	1.00667e+07	1.18661e+07	4.86533e+06	6.01702e+06	4.93856e+06	5.773e+06	6.91842e+06	8.43982e+06	5.50796e+06	4.85776e+06	3.37861e+06
FALSE	High	Master Protein	P01024	Complement C3 OS=Homo sapiens OX=9606 GN=C3 PE=1 SV=2	0	FALSE	249.801	25	44	595	44	1663	187	6.4	878.94	44	0	4.08925e+07	3.98938e+07	3.29622e+07	2.93812e+07	35812921	3.14626e+07	1.94683e+07	2.02455e+07	1.88409e+07	1.10706e+07	1.0981e+07	1.11411e+07	1.98491e+06	1.51996e+06	1.77894e+06	1.10582e+06	3.73367e+06			5.27707e+06	4.85858e+06	5.8062e+06	5.8902e+06	2.37224e+06	2.53287e+06	2.71485e+06	2.11144e+06	2.82649e+06	4.35035e+06	2.63356e+06	1.87552e+06	2.23987e+06
FALSE	High	Master Protein	Q15582	Transforming growth factor-beta-induced protein ig-h3 OS=Homo sapiens OX=9606 GN=TGFBI PE=1 SV=1	0	FALSE	246.699	28	28	1170	28	683	74.6	7.71	1905.64	28	0	1.00185e+08	7.25922e+07	6.58643e+07	3.74754e+07	3.93641e+07	3.6143e+07	2.1454e+07	2.39121e+07	2.80649e+07	1.513e+07	1.72044e+07	1.66131e+07	2.50192e+06	1.43958e+06	1.78872e+06	1.46342e+06	2.29837e+07			2.44694e+07	1.69022e+07	1.88162e+07	3.17441e+07	1.15327e+07	1.25567e+07	9.19304e+06	7.3573e+06	1.20989e+07	1.67689e+07	1.29659e+07	6.5371e+06	5.47304e+06
FALSE	High	Master Protein	Q14240	Eukaryotic initiation factor 4A-II OS=Homo sapiens OX=9606 GN=EIF4A2 PE=1 SV=2	0	FALSE	246.595	49	35	1814	10	407	46.4	5.48	4021.45	35	0	2.11501e+07	1.71526e+07	1.42296e+07	1.10663e+07	1.26824e+07	1.13905e+07	1.16411e+07	7.01137e+06	7.13857e+06	5.02311e+06	4.27436e+06	5.74234e+06	737702	1.44363e+06	452026	288427	1.49026e+07			8.88561e+06	4.16436e+06	1.39684e+07	1.31e+07	6.0693e+06	6.10592e+06	6.19178e+06	6.94102e+06	6.05271e+06	7.76746e+06	7.05946e+06	2.6293e+06	3.31828e+06
FALSE	High	Master Protein	P23526	Adenosylhomocysteinase OS=Homo sapiens OX=9606 GN=AHCY PE=1 SV=4	0	FALSE	246.021	48	33	1947	31	432	47.7	6.34	4115.65	33	2	2.81601e+08	2.37098e+08	2.14887e+08	1.7803e+08	1.83463e+08	1.79286e+08	8.67443e+07	6.60271e+07	6.5418e+07	4.41081e+07	4.7241e+07	4.50606e+07	6.37257e+06	4.04878e+06	4.65562e+06	2.78293e+06	1.42232e+07			1.53802e+07	1.64096e+07	1.4336e+07	2.18128e+07	8.46509e+06	7.94833e+06	8.55092e+06	7.70656e+06	8.63907e+06	1.41426e+07	8.84082e+06	5.53629e+06	4.74208e+06
FALSE	High	Master Protein	Q15019	Septin-2 OS=Homo sapiens OX=9606 GN=SEPTIN2 PE=1 SV=1	0	FALSE	245.371	49	22	1189	22	361	41.5	6.6	2534.1	22	0	5.92927e+07	4.19979e+07	4.12219e+07	3.37941e+07	3.09058e+07	2.65191e+07	1.69723e+07	2.5807e+07	1.93734e+07	1.10381e+07	1.14977e+07	6.60037e+06	1.79632e+06	774743	1.33544e+06	643511	4.57847e+06			4.81919e+06	5.07502e+06	4.89432e+06	7.71411e+06	3.10347e+06	3.17207e+06	3.37373e+06	2.92213e+06	3.69053e+06	5.99461e+06	3.67542e+06	2.16804e+06	2.08113e+06
FALSE	High	Master Protein	O15144	Actin-related protein 2/3 complex subunit 2 OS=Homo sapiens OX=9606 GN=ARPC2 PE=1 SV=1	0	FALSE	244.852	62	34	895	34	300	34.3	7.36	1333.25	34	0	3.66804e+07	2.77241e+07	2.42315e+07	2.02052e+07	2.65044e+07	2.63146e+07	1.8529e+07	1.66969e+07	1.88211e+07	1.19418e+07	1.2345e+07	9.95261e+06	1.87448e+06	880284	1.16799e+06	842409	5.62498e+06			6.33394e+06	7.32119e+06	5.08524e+06	8.88982e+06	3.7252e+06	3.03836e+06	3.91045e+06	2.62695e+06	4.10899e+06	6.93825e+06	3.749e+06	2.73515e+06	2.83413e+06
FALSE	High	Master Protein	P54136	Arginine--tRNA ligase, cytoplasmic OS=Homo sapiens OX=9606 GN=RARS1 PE=1 SV=2	0	FALSE	244.771	43	34	816	34	660	75.3	6.68	1636.88	34	0	3.39572e+07	2.4874e+07	2.3521e+07	2.34812e+07	3.30342e+07	3.353e+07	2.30347e+07	1.25608e+07	1.39234e+07	9.75553e+06	9.55569e+06	1.24957e+07	2.06068e+06	1.94217e+06	1.40022e+06	902484	3.74663e+06			4.58529e+06	5.66481e+06	5.05603e+06	5.59347e+06	2.64895e+06	2.69057e+06	2.59484e+06	1.52955e+06	1.99509e+06	4.13353e+06	2.72691e+06	2.61793e+06	1.4967e+06
FALSE	High	Master Protein	Q15233	Non-POU domain-containing octamer-binding protein OS=Homo sapiens OX=9606 GN=NONO PE=1 SV=4	0	FALSE	242.221	52	38	994	37	471	54.2	8.95	1808.95	38	1	1.97682e+07	1.88857e+07	1.38273e+07	1.27979e+07	1.13405e+07	1.13781e+07	1.25369e+07	1.42274e+07	9.5706e+06	7.42589e+06	6.96475e+06	1.16777e+07	1.0064e+06	1.70693e+06	1.47787e+06	579645	9.24114e+06			1.03076e+07	1.03351e+07	1.06429e+07	1.45681e+07	5.94421e+06	4.52843e+06	6.27282e+06	4.92079e+06	6.40119e+06	1.12447e+07	7.06887e+06	3.5802e+06	3.28653e+06
FALSE	High	Master Protein	P16278	Beta-galactosidase OS=Homo sapiens OX=9606 GN=GLB1 PE=1 SV=2	0	FALSE	241.34	24	24	734	24	677	76	6.57	1223.39	24	0	1.82998e+07	1.49787e+07	1.47921e+07	6.89991e+06	1.00712e+07	9.13883e+06	4.78473e+06	7.75039e+06	3.89682e+06	3.84622e+06	3.50921e+06	5.95305e+06	806408	131420	357670	247342	3.80751e+06			6.90131e+06	4.96321e+06	6.34459e+06	6.0225e+06	2.0047e+06	1.74811e+06	1.84648e+06	1.54736e+06	2.26532e+06	3.29825e+06	2.37792e+06	799584	1.27036e+06
FALSE	High	Master Protein	Q13885	Tubulin beta-2A chain OS=Homo sapiens OX=9606 GN=TUBB2A PE=1 SV=1	0	FALSE	240.411	47	25	1974	2	445	49.9	4.89	4160.2	25	1		2231066	2.21806e+06		472887	1.47131e+06		224423	1.04548e+06		413806	502244					51064.6			57363.6	141209		60373	39155.6	108615		48213.8		53038.6		62886.4	21667.4
FALSE	High	Master Protein	O75083	WD repeat-containing protein 1 OS=Homo sapiens OX=9606 GN=WDR1 PE=1 SV=4	0	FALSE	239.745	50	28	683	28	606	66.2	6.65	1289.66	28	0	4.28737e+07	3.57444e+07	3.45878e+07	2.62508e+07	3.28543e+07	2.70762e+07	1.90587e+07	8.77302e+06	1.26516e+07	8.64735e+06	9.22735e+06	1.40203e+07	1.5456e+06	960067	778045	477172	1.8008e+06			1.69622e+06	1.38638e+06	1.40128e+06	2.78839e+06	1.06495e+06	951851	893647	802718	886956	1.47829e+06	959796	306923	305390
FALSE	High	Master Protein	Q9H0U4	Ras-related protein Rab-1B OS=Homo sapiens OX=9606 GN=RAB1B PE=1 SV=1	0	FALSE	239.293	68	25	2134	10	201	22.2	5.73	4008.9	25	0	3.67524e+07	2.55705e+07	2.10537e+07	1.4396e+07	9.90868e+06	1.12674e+07	1.20451e+07	7.17989e+06	6.2597e+06	3.46999e+06	4.83045e+06	9.20083e+06	452564	558833	704067	299317	4.81558e+06			8.60845e+06	6.97856e+06	6.99899e+06	1.18686e+07	3.75788e+06	3.37425e+06	3.81083e+06	3.10461e+06	4.09529e+06	7.45377e+06	2.71063e+06	2.26343e+06	2.01519e+06
FALSE	High	Master Protein	P62906	60S ribosomal protein L10a OS=Homo sapiens OX=9606 GN=RPL10A PE=1 SV=2	0	FALSE	239.138	66	24	1080	24	217	24.8	9.94	1588.85	24	0	8.44136e+07	5.4042e+07	4.85344e+07	3.62528e+07	2.61772e+07	2.38853e+07	2.18028e+07	2.56787e+07	2.61515e+07	1.32827e+07	1.22079e+07	1.60405e+07	2.98397e+06	2.00013e+06	2.66963e+06	1.32743e+06	5.41943e+06			7.07179e+06	5.97896e+06	6.62771e+06	8.2845e+06	3.86261e+06	3.14789e+06	3.81234e+06	3.23271e+06	4.56152e+06	7.34902e+06	4.52773e+06	3.25929e+06	2.75568e+06
FALSE	High	Master Protein	Q14839	Chromodomain-helicase-DNA-binding protein 4 OS=Homo sapiens OX=9606 GN=CHD4 PE=1 SV=2	0	FALSE	238.918	22	43	507	32	1912	217.9	5.86	670.47	43	7	7.93859e+06	1.31108e+07	1.10562e+07	8.65168e+06	8.4688e+06	6.97636e+06	6.12099e+06	3.5703e+06	3.6295e+06	3.17635e+06	2.50497e+06	2.33411e+06	322717	215976	364721	319891	1.78343e+06			2.77829e+06	3.11713e+06	2.39661e+06	3.05768e+06	1.39208e+06	1.14403e+06	1.39625e+06	1.32789e+06	1.40533e+06	2.42612e+06	1.61472e+06	999966	1.28393e+06
FALSE	High	Master Protein	O00148	ATP-dependent RNA helicase DDX39A OS=Homo sapiens OX=9606 GN=DDX39A PE=1 SV=2	0	FALSE	237.468	49	32	1113	12	427	49.1	5.68	1471.84	32	17	8.1326e+07	5.69981e+07	4.99974e+07	3.10846e+07	2.19633e+07	1.69228e+07	1.91201e+07	2.09478e+07	1.76342e+07	1.27881e+07	1.20196e+07	1.54368e+07	2.42303e+06	1.83883e+06	1.4362e+06	887084	8.16181e+06			9.27387e+06	8.341e+06	7.26585e+06	1.03598e+07	3.84816e+06	3.83867e+06	3.79695e+06	3.168e+06	3.59664e+06	7.77452e+06	3.21334e+06	2.32164e+06	1.93167e+06
FALSE	High	Master Protein	Q9P2J5	Leucine--tRNA ligase, cytoplasmic OS=Homo sapiens OX=9606 GN=LARS1 PE=1 SV=2	0	FALSE	237.397	31	43	609	43	1176	134.4	7.3	816.26	43	0	5.92945e+07	4.64695e+07	4.43954e+07	2.71215e+07	2.96157e+07	2.71512e+07	1.29058e+07	1.54932e+07	1.45094e+07	9.78771e+06	8.6937e+06	5.00618e+06	1.73852e+06	1.63065e+06	2.51124e+06	1.43294e+06	3.47528e+06			2.38151e+06	3.07505e+06	2.17922e+06	3.11879e+06	1.76684e+06	1.6126e+06	1.45599e+06	1.1805e+06	1.55378e+06	2.61859e+06	1.66742e+06	1.05168e+06	914481
FALSE	High	Master Protein	P62081	40S ribosomal protein S7 OS=Homo sapiens OX=9606 GN=RPS7 PE=1 SV=1	0	FALSE	237.322	63	36	2177	36	194	22.1	10.1	2667.26	36	0	1.55019e+08	1.35029e+08	1.25833e+08	9.21154e+07	7.47084e+07	6.68641e+07	5.87231e+07	6.74271e+07	6.79852e+07	4.46305e+07	4.1426e+07	6.42446e+07	7.5306e+06	5.04189e+06	6.19551e+06	3.96209e+06	1.53187e+07			2.44712e+07	2.22844e+07	2.50406e+07	2.89958e+07	1.13979e+07	9.37179e+06	1.10748e+07	1.08386e+07	1.42153e+07	2.34476e+07	1.43102e+07	1.26495e+07	8.95949e+06
FALSE	High	Master Protein	P05787	Keratin, type II cytoskeletal 8 OS=Homo sapiens OX=9606 GN=KRT8 PE=1 SV=7	0	FALSE	237.16	52	36	1199	21	483	53.7	5.59	2187.46	36	1	1.35259e+07	6.3589e+06	8.9246e+06	6.49597e+06	1.70026e+07	2.03491e+07	2.11105e+07	9.89453e+06	1.37211e+07	8.14057e+06	8.62005e+06	2.70278e+06	616406	580867	443282	155280	762175			351936	319451	380342	618086	268622	373809	207811	212707	206740	242708	262658	351829	95949.5
FALSE	High	Master Protein	P62917	60S ribosomal protein L8 OS=Homo sapiens OX=9606 GN=RPL8 PE=1 SV=2	0	FALSE	237.155	61	26	1031	26	257	28	11.03	2501.35	26	0	1.80429e+08	1.34817e+08	1.18476e+08	8.7869e+07	1.09057e+08	9.50386e+07	6.44281e+07	5.35169e+07	6.54648e+07	4.36363e+07	4.08893e+07	2.84237e+07	6.36173e+06	5.02249e+06	4.41469e+06	3.12866e+06	5.02564e+06			6.82736e+06	5.1135e+06	5.40029e+06	6.79068e+06	2.70272e+06	3.42896e+06	3.09376e+06	3.34476e+06	3.13551e+06	4.48316e+06	2.59489e+06	1.83541e+06	1.3152e+06
FALSE	High	Master Protein	P07099	Epoxide hydrolase 1 OS=Homo sapiens OX=9606 GN=EPHX1 PE=1 SV=1	0	FALSE	237.087	36	26	920	26	455	52.9	7.25	1793.46	26	0	5.60766e+07	4.58288e+07	4.08101e+07	2.38065e+07	1.98856e+07	1.83044e+07	9.82573e+06	2.10648e+07	9.08189e+06	9.36023e+06	7.46294e+06	1.54335e+07	1.67391e+06	830017	1.02862e+06	638126	6.3831e+06			7.72948e+06	6.74731e+06	5.83036e+06	6.40085e+06	2.72769e+06	2.51684e+06	3.22091e+06	2.21361e+06	3.01952e+06	5.66738e+06	2.95919e+06	2.20838e+06	2.07722e+06
FALSE	High	Master Protein	Q1KMD3	Heterogeneous nuclear ribonucleoprotein U-like protein 2 OS=Homo sapiens OX=9606 GN=HNRNPUL2 PE=1 SV=1	0	FALSE	235.935	48	42	705	42	747	85.1	4.91	923.89	42	0	6.42883e+07	5.585e+07	4.928e+07	4.54629e+07	5.45253e+07	5.2362e+07	2.34576e+07	1.99999e+07	2.07971e+07	1.32766e+07	1.3967e+07	1.19979e+07	3.00932e+06	1.12297e+06	1.42811e+06	921805	2.72071e+06			4.90484e+06	4.11995e+06	4.72149e+06	5.11882e+06	2.1119e+06	1.91555e+06	2.69961e+06	2.34342e+06	2.04984e+06	4.24231e+06	2.8314e+06	1.63164e+06	1.45222e+06
FALSE	High	Master Protein	P46063	ATP-dependent DNA helicase Q1 OS=Homo sapiens OX=9606 GN=RECQL PE=1 SV=3	0	FALSE	235.436	47	40	1065	40	649	73.4	7.88	1388.44	40	0	7.37122e+07	4.98258e+07	4.93082e+07	2.8757e+07	4.77971e+07	5.12294e+07	2.99e+07	2.264e+07	1.92575e+07	1.2626e+07	1.20762e+07	9.044e+06	1.45855e+06	1.47784e+06	1.37686e+06	778620	8.36416e+06			8.35207e+06	7.76982e+06	8.01269e+06	1.07533e+07	5.04598e+06	4.63866e+06	4.43012e+06	3.57101e+06	4.76525e+06	9.53292e+06	5.26416e+06	3.05305e+06	2.83286e+06
FALSE	High	Master Protein	Q8TCJ2	Dolichyl-diphosphooligosaccharide--protein glycosyltransferase subunit STT3B OS=Homo sapiens OX=9606 GN=STT3B PE=1 SV=1	0	FALSE	233.953	23	32	1433	31	826	93.6	8.91	1796.36	32	1	6.59817e+07	5.89929e+07	4.87522e+07	4.64043e+07	3.58825e+07	3.75594e+07	3.15153e+07	3.34523e+07	2.79743e+07	2.24836e+07	2.11739e+07	2.16396e+07	2.52687e+06	1.46385e+06	2.33735e+06	1.20724e+06	6.50919e+06			1.08e+07	9.84256e+06	9.37029e+06	9.76205e+06	4.82405e+06	4.72957e+06	4.76469e+06	3.7205e+06	4.48965e+06	7.18379e+06	5.1522e+06	2.79558e+06	2.84084e+06
FALSE	High	Master Protein	Q9BQG0	Myb-binding protein 1A OS=Homo sapiens OX=9606 GN=MYBBP1A PE=1 SV=2	0	FALSE	233.263	26	38	542	38	1328	148.8	9.28	385.78	38	0	4.80152e+07	4.75365e+07	4.03749e+07	2.89842e+07	3.56879e+07	3.40094e+07	2.11033e+07	2.17998e+07	2.31333e+07	1.43177e+07	1.32859e+07	5.90939e+06	1.737e+06	1.4207e+06	1.66864e+06	964073	6.14893e+06			6.48393e+06	5.76283e+06	5.27788e+06	9.26739e+06	4.35266e+06	4.60083e+06	4.0249e+06	3.68288e+06	4.48687e+06	5.47116e+06	4.13522e+06	2.37404e+06	1.85677e+06
FALSE	High	Master Protein	P62820	Ras-related protein Rab-1A OS=Homo sapiens OX=9606 GN=RAB1A PE=1 SV=3	0	FALSE	233.149	67	25	2294	10	205	22.7	6.21	4163.33	25	13	2.01337e+08	1.85583e+08	1.67155e+08	1.39583e+08	1.27898e+08	9.71872e+07	6.95173e+07	7.1e+07	6.15508e+07	3.5922e+07	3.98615e+07	7.69065e+07	8.1666e+06	4.83883e+06	5.90747e+06	2.97325e+06	1.29395e+07			2.31734e+07	2.07133e+07	2.09668e+07	2.48458e+07	1.03595e+07	9.32056e+06	9.43904e+06	9.84595e+06	1.04305e+07	1.56073e+07	1.02887e+07	7.36e+06	5.55159e+06
FALSE	High	Master Protein	P04075	Fructose-bisphosphate aldolase A OS=Homo sapiens OX=9606 GN=ALDOA PE=1 SV=2	0	FALSE	233.117	69	31	867	26	364	39.4	8.09	1918.8	31	5	8.39543e+08	5.69999e+08	5.28119e+08	4.55487e+08	5.47424e+08	5.70157e+08	3.05542e+08	2.18994e+08	2.28126e+08	1.59031e+08	1.54909e+08	7.40142e+07	2.91422e+07	1.27999e+07	1.74267e+07	1.18231e+07	9.90903e+06			6.2221e+06	6.33292e+06	4.07884e+06	1.03943e+07	4.14663e+06	5.71812e+06	4.01152e+06	4.56625e+06	4.49549e+06	4.87191e+06	2.42752e+06	2.44775e+06	1.29599e+06
FALSE	High	Master Protein	O60841	Eukaryotic translation initiation factor 5B OS=Homo sapiens OX=9606 GN=EIF5B PE=1 SV=4	0	FALSE	232.435	33	41	540	41	1220	138.7	5.49	824.63	41	0	6.95941e+07	5.23136e+07	4.53491e+07	3.06204e+07	2.79016e+07	2.51347e+07	1.58392e+07	1.66078e+07	1.8692e+07	1.0534e+07	9.65702e+06	6.69237e+06	1.48338e+06	956518	1.23442e+06	941554	5.08451e+06			6.84431e+06	1.28195e+07	6.36055e+06	9.24985e+06	3.48462e+06	3.58449e+06	3.01827e+06	2.53016e+06	3.65673e+06	6.46733e+06	4.09303e+06	1.73093e+06	1.80259e+06
FALSE	High	Master Protein	O75165	DnaJ homolog subfamily C member 13 OS=Homo sapiens OX=9606 GN=DNAJC13 PE=1 SV=5	0	FALSE	232.003	20	42	730	42	2243	254.3	6.74	865.55	42	0	1.34719e+07	1.17665e+07	1.05836e+07	6.93686e+06	8.89571e+06	6.44679e+06	4.30719e+06	4.11278e+06	4.07693e+06	3.00322e+06	2.62046e+06	4.49277e+06	843994	448012	581004	383984	1.77322e+06			2.17672e+06	2.2188e+06	2.83047e+06	2.89082e+06	1.09055e+06	1.11306e+06	1.20238e+06	1.2036e+06	1.50229e+06	2.17806e+06	1.47685e+06	974707	741222
FALSE	High	Master Protein	O60488	Long-chain-fatty-acid--CoA ligase 4 OS=Homo sapiens OX=9606 GN=ACSL4 PE=1 SV=2	0	FALSE	231.139	32	29	786	27	711	79.1	8.38	1575.7	29	2	84928462	7.44338e+07	5.78621e+07	4.08451e+07	4.22701e+07	3.94945e+07	1.84788e+07	2.45438e+07	2.13325e+07	1.41576e+07	1.40941e+07	1.27452e+07	2.61961e+06	1.51213e+06	1.9987e+06	997388	1.05735e+07			1.24405e+07	1.03564e+07	1.45813e+07	1.30738e+07	6.24181e+06	9.28359e+06	6.19752e+06	5.45159e+06	6.93251e+06	9.86789e+06	7.10519e+06	4.17227e+06	5.65728e+06
FALSE	High	Master Protein	Q13838	Spliceosome RNA helicase DDX39B OS=Homo sapiens OX=9606 GN=DDX39B PE=1 SV=1	0	FALSE	230.439	47	30	969	10	428	49	5.67	1406.69	30	0	1.09891e+06	569811	554822	402585	236700	492868	333349		355326	272126	371326	23998.4	77160.8	21668.5	32447.7	39232	493932			393773	690180	167922	901962	460659	333820	336651	156241	383686	736985	393857	304073	249143
FALSE	High	Master Protein	O75533	Splicing factor 3B subunit 1 OS=Homo sapiens OX=9606 GN=SF3B1 PE=1 SV=3	0	FALSE	229.255	32	38	519	38	1304	145.7	7.09	806.83	38	0	1.06678e+08	1.17023e+08	1.15172e+08	6.10948e+07	6.7794e+07	6.85579e+07	3.68916e+07	3.8961e+07	4.34629e+07	3.04461e+07	3.06091e+07	2.33347e+07	5.64195e+06	3.63458e+06	2.76493e+06	1.51581e+06	5.86636e+06			6.70564e+06	7.23942e+06	7.17877e+06	6.83517e+06	3.80856e+06	3.20292e+06	3.39226e+06	3.26235e+06	3.54755e+06	4.96783e+06	3.92513e+06	2.31484e+06	2.12076e+06
FALSE	High	Master Protein	P12236	ADP/ATP translocase 3 OS=Homo sapiens OX=9606 GN=SLC25A6 PE=1 SV=4	0	FALSE	228.568	52	27	2013	2	298	32.8	9.74	3671.58	27	1	1.48154e+06	957384	892525	877273	1.24713e+06		761116		910980	505273	366951		52468.6	36783.2		21928.4	144505			212276	161056	132921	44560.5	122524	177964	82381.6	85125.8	81099.3	105234	102138	167310	17250
FALSE	High	Master Protein	Q02218	2-oxoglutarate dehydrogenase, mitochondrial OS=Homo sapiens OX=9606 GN=OGDH PE=1 SV=3	0	FALSE	228.061	34	35	897	35	1023	115.9	6.86	1944.82	35	0	7.47612e+07	2.89843e+07	2.16465e+07	1.71884e+07	1.49331e+07	1.28909e+07	1.43205e+07	1.21293e+07	1.25513e+07	5.36626e+06	7.11679e+06	7.10519e+06	760580	657039	646344	349443	2.88631e+06			3.18081e+06	4.38813e+06	4.10616e+06	5.87964e+06	2.79748e+06	1.70611e+06	2.59912e+06	1.41567e+06	2.5833e+06	5.45802e+06	3.30106e+06	1.08072e+06	1.19361e+06
FALSE	High	Master Protein	Q96A08	Histone H2B type 1-A OS=Homo sapiens OX=9606 GN=H2BC1 PE=1 SV=3	0	FALSE	226.16	42	13	3014	1	127	14.2	10.32	8182.23	13	0
FALSE	High	Master Protein	O00767	Acyl-CoA desaturase OS=Homo sapiens OX=9606 GN=SCD PE=1 SV=2	0	FALSE	225.868	25	19	978	19	359	41.5	9	1786.71	19	0	1.02225e+08	8.70436e+07	6.03119e+07	5.13209e+07	4.68315e+07	3.91068e+07	7.16166e+06	9.414e+06	7.21671e+06	5.43647e+06	4.76833e+06	5.07526e+06	827859	497175	572698	370676	3.96755e+06			5.01405e+06	5.2868e+06	5.49624e+06	4.61115e+06	1.82084e+06	1.86243e+06	2.15514e+06	2.08604e+06	2.91501e+06	4.10716e+06	2.60067e+06	1.75615e+06	1.28366e+06
FALSE	High	Master Protein	P36871	Phosphoglucomutase-1 OS=Homo sapiens OX=9606 GN=PGM1 PE=1 SV=3	0	FALSE	223.955	51	35	641	35	562	61.4	6.76	881.27	35	0	5.58834e+07	4.48668e+07	3.67131e+07	3.26332e+07	3.50229e+07	3.66606e+07	9.12336e+06	1.02915e+07	1.278e+07	7.5272e+06	8.87472e+06	8.8664e+06	1.49376e+06	1.11856e+06	1.13496e+06	854298	3.63171e+06			4.40775e+06	4.61511e+06	5.03049e+06	5.59633e+06	2.03758e+06	1.75103e+06	2.02394e+06	1.36614e+06	2.04223e+06	3.42386e+06	2.27856e+06	1.50083e+06	1.02145e+06
FALSE	High	Master Protein	P62750	60S ribosomal protein L23a OS=Homo sapiens OX=9606 GN=RPL23A PE=1 SV=1	0	FALSE	222.04	88	28	1164	28	156	17.7	10.45	2100.16	28	0	1.35784e+08	1.13771e+08	1.17645e+08	8.22506e+07	8.41788e+07	8.83527e+07	3.38048e+07	3.29069e+07	3.44965e+07	2.10054e+07	2.30436e+07	1.51184e+07	2.40047e+06	1.3971e+06	1.40407e+06	911865	8.3066e+06			1.07422e+07	1.09625e+07	1.20636e+07	1.32011e+07	6.4705e+06	5.24614e+06	6.62918e+06	5.40161e+06	7.43241e+06	1.1122e+07	7.22013e+06	4.01928e+06	3.5755e+06
FALSE	High	Master Protein	P43243	Matrin-3 OS=Homo sapiens OX=9606 GN=MATR3 PE=1 SV=2	0	FALSE	220.416	42	32	419	32	847	94.6	6.25	630.58	32	0	2.43668e+07	1.80915e+07	1.81796e+07	1.29938e+07	1.74988e+07	1.40865e+07	9.20018e+06	6.45955e+06	7.39399e+06	5.02438e+06	4.52238e+06	9.37106e+06	639307	619058	633043	263961	1.80643e+06			2.08798e+06	1.61787e+06	2.07172e+06	3.85794e+06	1.38049e+06	1.04558e+06	1.05099e+06	1.0001e+06	1.24788e+06	2.58872e+06	1.44571e+06	582230	420840
FALSE	High	Master Protein	Q15046	Lysine--tRNA ligase OS=Homo sapiens OX=9606 GN=KARS1 PE=1 SV=3	0	FALSE	219.907	38	29	884	29	597	68	6.35	1769.99	29	0	2.41731e+07	1.2265e+07	1.39508e+07	1.03691e+07	6.02672e+07	6.12625e+07	2.9045e+07	2.32946e+07	2.89643e+07	1.62332e+07	1.59885e+07	2.3324e+07	2.63531e+06	2.17125e+06	2.19157e+06	1.42355e+06	4.06932e+06			5.16513e+06	5.3459e+06	5.46439e+06	6.39073e+06	2.54511e+06	2.31974e+06	2.69689e+06	2.73766e+06	3.26528e+06	4.81986e+06	3.23874e+06	1.84053e+06	1.5496e+06
FALSE	High	Master Protein	Q16666	Gamma-interferon-inducible protein 16 OS=Homo sapiens OX=9606 GN=IFI16 PE=1 SV=3	0	FALSE	219.772	36	31	641	31	785	88.2	9.28	809.06	31	0	2.68862e+07	2.2769e+07	2.11505e+07	2.11465e+07	1.8065e+07	2.19098e+07	9.4198e+06	6.92109e+06	9.80015e+06	6.75414e+06	5.6508e+06	1.02894e+07	1.46673e+06	947807	985356	776520	4.0334e+06			6.51537e+06	7.59881e+06	6.71192e+06	7.35737e+06	2.39493e+06	2.79483e+06	3.0925e+06	3.32257e+06	4.03962e+06	7.5003e+06	3.24956e+06	2.28981e+06	2.28619e+06
FALSE	High	Master Protein	Q9Y5B9	FACT complex subunit SPT16 OS=Homo sapiens OX=9606 GN=SUPT16H PE=1 SV=1	0	FALSE	219.347	35	45	491	45	1047	119.8	5.66	790.23	45	0	1.09366e+07	7.77059e+06	7.46361e+06	5.79453e+06	7.3454e+06	10366619	5.33683e+06	5.66243e+06	4.98484e+06	2.92817e+06	2.53364e+06	544830	310940	33726.8	190193	78928	906803			1.45953e+06	1.51642e+06	1.28853e+06	1.51605e+06	901957	673537	837596	616203	818400	2.06741e+06	976473	750910	640533
FALSE	High	Master Protein	Q04695	Keratin, type I cytoskeletal 17 OS=Homo sapiens OX=9606 GN=KRT17 PE=1 SV=2	0	FALSE	219.141	66	35	616	16	432	48.1	5.02	965.14	35	3	7.10709e+06	5.46011e+06	4.82511e+06	4.98847e+06	1.91404e+06	2.32619e+06	1.18311e+06	773599	1.32388e+06	935271	752657	430088	84654.9	49956.3	4239.75	31189	66274.9			93457.6	364342	184882	267365	119666	61779.5	107603	101074	136048	764779	107803	71229.9	60865.7
FALSE	High	Master Protein	P11216	Glycogen phosphorylase, brain form OS=Homo sapiens OX=9606 GN=PYGB PE=1 SV=5	0	FALSE	217.85	34	35	904	22	843	96.6	6.86	1091.18	35	1	2.5452e+07	2.07928e+07	2.00854e+07	1.45238e+07	1.90822e+07	1.77738e+07	7.79256e+06	6.93572e+06	6.83668e+06	4.8692e+06	6.42308e+06	4.23563e+06	1.58686e+06	555927	777578	637826	1.50998e+06			2.24322e+06	2.06124e+06	1.96259e+06	2.74787e+06	980115	1.09513e+06	967072	769964	1.13208e+06	1.9564e+06	1.69895e+06	510304	697630
FALSE	High	Master Protein	P49207	60S ribosomal protein L34 OS=Homo sapiens OX=9606 GN=RPL34 PE=1 SV=3	0	FALSE	217.299	76	27	1555	27	117	13.3	11.47	2911.47	27	0	2.90717e+07	2.69735e+07	2.3103e+07	1.86084e+07	9.39443e+06	9.49686e+06	9.87896e+06	1.27035e+07	1.40558e+07	7.86692e+06	9.28012e+06	7.60857e+06	842961	896790	1.17116e+06	747646	1.25715e+07			1.94141e+07	1.95594e+07	2.1346e+07	25598255	1.02732e+07	7.51977e+06	9.56291e+06	9.63577e+06	1.15977e+07	1.9771e+07	1.35638e+07	8.89278e+06	7.10514e+06
FALSE	High	Master Protein	Q02539	Histone H1.1 OS=Homo sapiens OX=9606 GN=H1-1 PE=1 SV=3	0	FALSE	216.928	33	18	1041	1	215	21.8	10.99	2411.53	18	0		444400	214977	964202	122165	92753	235772	117946		132768	58736.7	43912	11164.4	13028	6425.86		78851.4			53423.9	102042	194942	218843	72281	30665.7	78969.2	42322.8	55420.8	230969	40375.8	6140.93	12816.1
FALSE	High	Master Protein	Q15436	Protein transport protein Sec23A OS=Homo sapiens OX=9606 GN=SEC23A PE=1 SV=2	0	FALSE	216.139	28	26	1036	23	765	86.1	7.08	2050.81	26	3	2.8267e+07	2.25756e+07	1.8869e+07	1.44068e+07	1.47921e+07	1.17303e+07	1.15605e+07	1.15507e+07	1.13648e+07	8.82933e+06	7.39217e+06	9.37037e+06	2.05628e+06	1.84731e+06	1.86804e+06	981107	5.84222e+06			7.19364e+06	7.59733e+06	7.99361e+06	9.45636e+06	3.79504e+06	2.88194e+06	3.99253e+06	3.06329e+06	4.16449e+06	6.47304e+06	3.62068e+06	2.60379e+06	2.05997e+06
FALSE	High	Master Protein	P06753	Tropomyosin alpha-3 chain OS=Homo sapiens OX=9606 GN=TPM3 PE=1 SV=2	0	FALSE	216.068	53	28	793	8	285	32.9	4.72	1407.58	28	3	5.29916e+06	4.26522e+06	3.39446e+06	2.19574e+06	2.84124e+06	1.33167e+06	203352	588374	290704	276293	51318.9		46590.9	3360.55		6696.8	1.11094e+06			1.23994e+06	1.92379e+06	1.33516e+06	2.29462e+06	353179	741542	552641	630972	672879	1.54502e+06	965075	287284	350883
FALSE	High	Master Protein	P16070	CD44 antigen OS=Homo sapiens OX=9606 GN=CD44 PE=1 SV=3	0	FALSE	215.696	16	21	1223	21	742	81.5	5.33	3126.64	21	0	4.75812e+07	5.2105e+07	4.39197e+07	3.89705e+07	3.21024e+07	1.9514e+07	1.95586e+07	2.13703e+07	2.05877e+07	9.4963e+06	1.36305e+07	1.47184e+07	989448	378029	1.28647e+06	422181	8.78294e+06			1.29537e+07	1.10505e+07	1.09321e+07	1.94314e+07	5.3717e+06	5.5344e+06	6.0357e+06	4.89414e+06	6.3934e+06	1.09597e+07	6.55648e+06	3.60283e+06	2.78913e+06
FALSE	High	Master Protein	P09651	Heterogeneous nuclear ribonucleoprotein A1 OS=Homo sapiens OX=9606 GN=HNRNPA1 PE=1 SV=5	0	FALSE	214.593	49	24	425	20	372	38.7	9.13	782.09	24	2	4.97699e+06	1.60651e+06	4.19314e+06	1.1126e+06	4.21155e+06	4.73981e+06	2.27667e+06	2.59379e+06	2.2226e+06	2.07902e+06	1.96157e+06	281810	146633	47105.2	62781.6	31226.8	1.64873e+06			1.96042e+06	1.90654e+06	1.63762e+06	3.64376e+06	817156	591939	869133	471450	699822	1.44214e+06	788196	451589	382322
FALSE	High	Master Protein	P23634	Plasma membrane calcium-transporting ATPase 4 OS=Homo sapiens OX=9606 GN=ATP2B4 PE=1 SV=2	0	FALSE	213.06	21	31	815	16	1241	137.8	6.6	1265.7	31	11	1.55099e+08	1.13388e+08	1.27191e+08	7.62992e+07	2.61149e+07	2.30172e+07	1.85135e+07	1.95085e+07	1.69333e+07	1.30299e+07	1.07752e+07	1.40092e+07	2.07306e+06	2.39589e+06	1.9694e+06	1.04559e+06	8.53713e+06			1.13588e+07	9.49262e+06	9.91158e+06	1.02381e+07	4.10638e+06	4.98802e+06	4.04962e+06	4.79329e+06	5.72662e+06	6.18009e+06	4.93336e+06	3.32298e+06	2.6396e+06
FALSE	High	Master Protein	Q03252	Lamin-B2 OS=Homo sapiens OX=9606 GN=LMNB2 PE=1 SV=4	0	FALSE	212.652	53	41	965	34	620	69.9	5.59	1011.51	41	0	2.35985e+07	7.68343e+06	1.32762e+07	8.50572e+06	2.65539e+07	1.29477e+07	1.78125e+07	2.0729e+07	1.16018e+07	1.38348e+07	9.8169e+06	1.85383e+06	712642	326053	798736	326247	7.45021e+06			6.32597e+06	7.87109e+06	5.57611e+06	9.00544e+06	5.50156e+06	4.95775e+06	4.45588e+06	3.9634e+06	4.06832e+06	5.46363e+06	4.49056e+06	1.3253e+06	2.09377e+06
FALSE	High	Master Protein	O15371	Eukaryotic translation initiation factor 3 subunit D OS=Homo sapiens OX=9606 GN=EIF3D PE=1 SV=1	0	FALSE	212.614	44	32	633	32	548	63.9	6.05	1064.57	32	0	2.0609e+07	1.07926e+07	1.29038e+07	1.09187e+07	1.25187e+07	1.58965e+07	9.29893e+06	6.59753e+06	4.77035e+06	3.50853e+06	3.31162e+06	5.46962e+06	739892	639424	551628	272143	4.33605e+06			5.25912e+06	5.08469e+06	5.28661e+06	6.57793e+06	3.3786e+06	3.00886e+06	2.74729e+06	2.57336e+06	2.95968e+06	4.17235e+06	2.83804e+06	979403	1.11252e+06
FALSE	High	Master Protein	P50990	T-complex protein 1 subunit theta OS=Homo sapiens OX=9606 GN=CCT8 PE=1 SV=4	0	FALSE	212.431	60	34	875	34	548	59.6	5.6	1593.35	34	0	4.96218e+07	4.19918e+07	3.84761e+07	2.65489e+07	3.09747e+07	2.48342e+07	1.84099e+07	1.61441e+07	1.48151e+07	9.83708e+06	1.19823e+07	1.47258e+07	1.73693e+06	1.8784e+06	1.70006e+06	891549	3.57204e+06			4.40346e+06	4.0435e+06	4.42499e+06	7.07128e+06	2.58724e+06	2.17989e+06	2.44193e+06	1.89316e+06	3.13671e+06	4.8747e+06	2.91703e+06	2.23802e+06	1.95604e+06
FALSE	High	Master Protein	O15143	Actin-related protein 2/3 complex subunit 1B OS=Homo sapiens OX=9606 GN=ARPC1B PE=1 SV=3	0	FALSE	211.799	47	28	1214	27	372	40.9	8.35	2128.15	28	1	7.71839e+07	6.88771e+07	4.99339e+07	5.16623e+07	6.65179e+07	5.31194e+07	4.32798e+07	2.02481e+07	2.65502e+07	1.45596e+07	1.73212e+07	2.3193e+07	2.2538e+06	2.05178e+06	1.58159e+06	721075	1.12297e+07			1.28992e+07	1.11639e+07	1.6013e+07	1.59525e+07	6.93988e+06	6.81966e+06	6.18321e+06	9.00937e+06	6.68143e+06	9.17611e+06	7.08669e+06	2.68125e+06	3.13071e+06
FALSE	High	Master Protein	P62269	40S ribosomal protein S18 OS=Homo sapiens OX=9606 GN=RPS18 PE=1 SV=3	0	FALSE	210.284	86	37	1083	37	152	17.7	10.99	1673.42	37	0	1.27822e+08	9.35077e+07	9.26155e+07	6.65476e+07	7.4138e+07	7.67742e+07	3.62795e+07	3.81875e+07	4.00147e+07	2.17266e+07	2.24589e+07	1.93264e+07	3.47729e+06	2.04692e+06	2.93812e+06	1.9087e+06	9.5981e+06			1.47986e+07	1.27803e+07	1.41487e+07	1.99985e+07	7.99907e+06	6.67488e+06	7.79965e+06	7.83501e+06	8.96069e+06	1.46065e+07	8.93644e+06	6.05252e+06	6.01161e+06
FALSE	High	Master Protein	P27797	Calreticulin OS=Homo sapiens OX=9606 GN=CALR PE=1 SV=1	0	FALSE	209.238	54	29	402	29	417	48.1	4.44	655.47	29	0	1.50372e+07	1.05473e+07	1.11817e+07	9.57715e+06	1.30151e+07	1.38955e+07	6.06577e+06	3.03875e+06	3.96462e+06	1.80332e+06	2.33671e+06	2.67346e+06	344590	192177	177689	79284.8	2.30939e+06			1.51858e+06	1.2689e+06	1.0178e+06	3.23393e+06	1.39417e+06	1.68855e+06	710028	887929	789046	766455	479636	242866	200006
FALSE	High	Master Protein	Q86VP6	Cullin-associated NEDD8-dissociated protein 1 OS=Homo sapiens OX=9606 GN=CAND1 PE=1 SV=2	0	FALSE	209.12	25	35	633	35	1230	136.3	5.78	834.64	35	0	2.18574e+07	2.16377e+07	1.70068e+07	14409271	2.22688e+07	1.71632e+07	1.71445e+07	1.10076e+07	6.02473e+06	7.49243e+06	8.14123e+06	1.04352e+07	1.06992e+06	982046	966375	483196	4.69598e+06			5.8812e+06	4.6768e+06	4.91983e+06	5.8706e+06	2.7029e+06	2.28913e+06	2.43358e+06	2.54157e+06	2.91191e+06	4.31547e+06	3.03733e+06	1.86878e+06	1.45957e+06
FALSE	High	Master Protein	P19338	Nucleolin OS=Homo sapiens OX=9606 GN=NCL PE=1 SV=3	0	FALSE	208.817	37	40	613	40	710	76.6	4.7	657.12	40	0	1.1765e+07	6.2215e+06	4.7349e+06	3.57094e+06	4.28716e+06	5.10045e+06	5.34252e+06	4.7612e+06	3.66333e+06	3.3397e+06	3.80366e+06	2.2329e+06	565749	690800	681143	298268	3.07692e+06			3.82151e+06	3.0844e+06	3.04396e+06	7.6256e+06	2.02496e+06	1.71143e+06	1.66769e+06	1.88595e+06	2.27772e+06	5.2058e+06	1.71436e+06	1.5491e+06	1.26305e+06
FALSE	High	Master Protein	P09525	Annexin A4 OS=Homo sapiens OX=9606 GN=ANXA4 PE=1 SV=4	0	FALSE	208.342	60	28	733	27	319	35.9	6.13	1750.96	28	0	1.46666e+08	1.36183e+08	1.25376e+08	9.46484e+07	9.09662e+07	7.63799e+07	2.88908e+07	3.26071e+07	2.80971e+07	1.81901e+07	1.90119e+07	2.64803e+07	1.33635e+06	969591	1.19675e+06	637582	4.49811e+06			5.93587e+06	5.52795e+06	4.93621e+06	6.62809e+06	3.06448e+06	3.36773e+06	3.03078e+06	2.66924e+06	2.82311e+06	4.14616e+06	2.55012e+06	1.10551e+06	1.25362e+06
FALSE	High	Master Protein	A0FGR8	Extended synaptotagmin-2 OS=Homo sapiens OX=9606 GN=ESYT2 PE=1 SV=1	0	FALSE	208.327	21	29	618	29	921	102.3	9.26	997.09	29	0	1.526e+08	1.21286e+08	1.14049e+08	8.23105e+07	8.28613e+07	7.40636e+07	3.72777e+07	2.62477e+07	3.07126e+07	2.1383e+07	2.27302e+07	1.7927e+07	2.33132e+06	2.56358e+06	1.79953e+06	1.24809e+06	3.948e+06			4.9829e+06	4.97283e+06	4.66044e+06	5.04613e+06	2.65807e+06	2.11782e+06	2.24068e+06	2.12038e+06	2.36286e+06	2.9128e+06	2.19729e+06	1.44878e+06	1.22777e+06
FALSE	High	Master Protein	O00231	26S proteasome non-ATPase regulatory subunit 11 OS=Homo sapiens OX=9606 GN=PSMD11 PE=1 SV=3	0	FALSE	207.64	62	33	582	33	422	47.4	6.48	948.16	33	0	6.89877e+08	5.76627e+08	5.28668e+08	3.5533e+08	3.10503e+08	2.28162e+08	1.63925e+08	1.65407e+08	2.11452e+08	1.34945e+08	1.10002e+08	8.20912e+07	1.76571e+07	1.57945e+07	1.48026e+07	1.18109e+07	3.19237e+07			2.35654e+07	1.75524e+07	1.64455e+07	2.03543e+07	9.21952e+06	8.308e+06	8.83216e+06	1.30933e+07	1.7183e+07	1.70682e+07	1.40183e+07	1.09173e+07	6.15641e+06
FALSE	High	Master Protein	P16615	Sarcoplasmic/endoplasmic reticulum calcium ATPase 2 OS=Homo sapiens OX=9606 GN=ATP2A2 PE=1 SV=1	0	FALSE	207.106	38	40	415	40	1042	114.7	5.34	660.25	40	0	2.32477e+07	1.92445e+07	1.77198e+07	1.48449e+07	2.37056e+07	2.50372e+07	1.33546e+07	1.00564e+07	9.64781e+06	5.82245e+06	5.11633e+06	5.43949e+06	1.1738e+06	675771	763645	439657	2.36075e+06			2.37302e+06	2.1808e+06	2.02072e+06	3.40217e+06	1.69214e+06	2.00689e+06	1.42183e+06	1.69085e+06	1.50794e+06	1.71015e+06	827770	514255	572195
FALSE	High	Master Protein	P23284	Peptidyl-prolyl cis-trans isomerase B OS=Homo sapiens OX=9606 GN=PPIB PE=1 SV=2	0	FALSE	205.68	69	24	765	24	216	23.7	9.41	1598.04	24	0	5.42903e+07	3.67829e+07	3.53569e+07	2.09399e+07	1.98492e+07	2.55943e+07	2.56856e+07	2.24114e+07	3.25255e+07	1.41912e+07	1.38034e+07	1.40921e+07	1.03227e+06	1.48339e+06	1.3582e+06	626635	2.38118e+06			3.29131e+06	1.1352e+07	3.91989e+06	4.70574e+06	1.84588e+06	1.92118e+06	1.63949e+06	1.66865e+06	1.62686e+06	2.51612e+06	2.1872e+06	472395	765833
FALSE	High	Master Protein	P83731	60S ribosomal protein L24 OS=Homo sapiens OX=9606 GN=RPL24 PE=1 SV=1	0	FALSE	205.577	83	31	718	31	157	17.8	11.25	1187.44	31	0	4.10838e+07	3.44585e+07	3.42645e+07	1.96416e+07	1.75889e+07	2.02851e+07	9.59072e+06	1.53803e+07	1.59872e+07	1.0511e+07	1.09495e+07	4.36532e+06	1.239e+06	727745	1.12248e+06	579200	2.64585e+06			4.5065e+06	4.00582e+06	4.49896e+06	5.16061e+06	1.47358e+06	1.91029e+06	1.7002e+06	1.66096e+06	2.02689e+06	4.26418e+06	1.95446e+06	1.2459e+06	1.10854e+06
FALSE	High	Master Protein	P11388	DNA topoisomerase 2-alpha OS=Homo sapiens OX=9606 GN=TOP2A PE=1 SV=3	0	FALSE	204.928	28	46	283	35	1531	174.3	8.72	269.75	46	7	7.77941e+06	7.35091e+06	5.77002e+06	4.21926e+06	4.86731e+06	5.563e+06	4.31112e+06	2.80082e+06	3.50473e+06	1.97389e+06	1.57666e+06	2.57519e+06	210361	114893	181363	96852.4	784334			836053	733542	467237	1.74623e+06	699016	548248	572464	411170	626247	1.80802e+06	1.17179e+06	568981	602336
FALSE	High	Master Protein	Q15084	Protein disulfide-isomerase A6 OS=Homo sapiens OX=9606 GN=PDIA6 PE=1 SV=1	0	FALSE	203.911	40	22	781	22	440	48.1	5.08	1879.62	22	0	1.40944e+07	1.27546e+07	1.35433e+07	1.39183e+07	9.75465e+06	7.98159e+06	6.99374e+06	6.52982e+06	6.38974e+06	4.12649e+06	6.36585e+06	8.39228e+06	766753	539266	770480	280043	3.04557e+06			3.95675e+06	3.55213e+06	3.76809e+06	5.67821e+06	1.91212e+06	1.94544e+06	1.94385e+06	2.02274e+06	2.34031e+06	3.10481e+06	1.88726e+06	1.30858e+06	884345
FALSE	High	Master Protein	P23396	40S ribosomal protein S3 OS=Homo sapiens OX=9606 GN=RPS3 PE=1 SV=2	0	FALSE	203.735	85	32	1224	32	243	26.7	9.66	2497.89	32	0	4.63502e+07	4.11944e+07	3.28425e+07	2.79054e+07	3.07386e+07	2.73349e+07	2.31319e+07	2.52683e+07	1.87421e+07	1.468e+07	1.4619e+07	2.23426e+07	1.9746e+06	2.39366e+06	2.6946e+06	1.28943e+06	6.56861e+06			7.81254e+06	6.7107e+06	7.19484e+06	1.17594e+07	5.32489e+06	4.20194e+06	5.12309e+06	3.99264e+06	5.20896e+06	6.98105e+06	4.80457e+06	2.32141e+06	2.38734e+06
FALSE	High	Master Protein	Q01518	Adenylyl cyclase-associated protein 1 OS=Homo sapiens OX=9606 GN=CAP1 PE=1 SV=5	0	FALSE	203.488	44	22	366	22	475	51.9	8.06	877.42	22	0	5.76858e+07	4.17211e+07	3.58967e+07	2.54825e+07	2.26489e+07	4.17704e+07	1.08885e+07	1.6821e+07	1.43688e+07	1.17476e+07	8.11054e+06	1.47806e+06	1.45384e+06	213959	724627	518120	909046			1.57672e+06	742486	1.15386e+06	1.12551e+06	569047	407825	457541	327647	426294	1.05642e+06	717059	113730	151836
FALSE	High	Master Protein	P35749	Myosin-11 OS=Homo sapiens OX=9606 GN=MYH11 PE=1 SV=3	0	FALSE	203.333	11	30	1587	1	1972	227.2	5.5	2929.51	30	0		134386	251486		271115		156225	592373	143850	35728.3	14208	29973.6	12600.7	36952.4	7879.66	2467.08	21909.3			29362.4	11462	171979	76709.2	5086.45	17292.2	27687.1		11069.7	60130.3	40943.2		21119.8
FALSE	High	Master Protein	O00571	ATP-dependent RNA helicase DDX3X OS=Homo sapiens OX=9606 GN=DDX3X PE=1 SV=3	0	FALSE	202.953	49	38	858	37	662	73.2	7.18	1129.37	38	1	2.43753e+07	2.1108e+07	2.05491e+07	8.74261e+06	9.20516e+06	8.56708e+06	1.15968e+07	1.21663e+07	8.98277e+06	5.78717e+06	6.4608e+06	1.61388e+07	902383	789746	749701	345715	3.31026e+06			4.74316e+06	4.86931e+06	4.77913e+06	5.39341e+06	2.17485e+06	1.90432e+06	2.80048e+06	1.96882e+06	2.91324e+06	4.70724e+06	2.53575e+06	1.38222e+06	1.73447e+06
FALSE	High	Master Protein	O43795	Unconventional myosin-Ib OS=Homo sapiens OX=9606 GN=MYO1B PE=1 SV=3	0	FALSE	202.608	29	38	806	37	1136	131.9	9.38	1271.49	38	0	1.17226e+07	9.70717e+06	1.21278e+07	9.72822e+06	8.20894e+06	8.94028e+06	5.48077e+06	6.58569e+06	6.12961e+06	4.69502e+06	4.18924e+06	6.68139e+06	887052	542911	611239	345218	3.39886e+06			6.71152e+06	5.83255e+06	5.25275e+06	5.22264e+06	2.06564e+06	2.2134e+06	2.61839e+06	1.68378e+06	2.32036e+06	3.7355e+06	2.43911e+06	1.21896e+06	1.23547e+06
FALSE	High	Master Protein	P50914	60S ribosomal protein L14 OS=Homo sapiens OX=9606 GN=RPL14 PE=1 SV=4	0	FALSE	202.089	71	29	1253	29	215	23.4	10.93	2021.91	29	0	8.47712e+07	8.60146e+07	7.55697e+07	6.17523e+07	6.33557e+07	5.96556e+07	3.70971e+07	3.50519e+07	2.97429e+07	1.85671e+07	2.11987e+07	1.0071e+07	2.67136e+06	1.05868e+06	1.60038e+06	1.06417e+06	4.70319e+06			9.88361e+06	1.02667e+07	1.10801e+07	1.34542e+07	4.33242e+06	4.78982e+06	4.78502e+06	3.88032e+06	5.21057e+06	9.46278e+06	5.16073e+06	3.76712e+06	3.63487e+06
FALSE	High	Master Protein	P62910	60S ribosomal protein L32 OS=Homo sapiens OX=9606 GN=RPL32 PE=1 SV=2	0	FALSE	201.346	79	25	1739	25	135	15.9	11.33	2844.25	25	0	9.30176e+07	9.35033e+07	1.197e+08	5.82894e+07	5.88579e+07	6.95529e+07	5.36608e+07	7.11294e+07	5.79771e+07	3.66358e+07	3.13049e+07	2.7788e+07	5.23038e+06	4.00382e+06	4.22204e+06	2.96906e+06	1.51429e+07			2.28091e+07	2.37854e+07	2.38941e+07	2.46843e+07	9.5715e+06	9.64764e+06	1.03368e+07	9.29919e+06	1.2398e+07	2.05248e+07	1.23913e+07	9.22957e+06	7.76476e+06
FALSE	High	Master Protein	P40939	Trifunctional enzyme subunit alpha, mitochondrial OS=Homo sapiens OX=9606 GN=HADHA PE=1 SV=2	0	FALSE	200.317	38	35	396	35	763	82.9	9.04	448.29	35	0	2.07435e+08	1.39863e+08	1.13428e+08	1.08109e+08	1.17943e+08	1.22749e+08	9.02033e+07	7.43972e+07	7.74541e+07	3.79951e+07	4.43822e+07	1.73273e+07	9.25114e+06	2.82034e+06	3.55513e+06	2.24298e+06	6.21384e+06			6.05827e+06	5.61342e+06	3.87138e+06	8.49339e+06	3.61494e+06	3.33051e+06	2.38059e+06	2.96521e+06	2.92897e+06	5.55187e+06	2.60397e+06	1.54143e+06	783847
FALSE	High	Master Protein	P54652	Heat shock-related 70 kDa protein 2 OS=Homo sapiens OX=9606 GN=HSPA2 PE=1 SV=1	0	FALSE	200.218	28	24	1979	4	639	70	5.74	4911.62	24	0	3.50482e+06	3.02217e+06	2.98928e+06	1.93273e+06	2.15084e+06	2.19611e+06	607421	1.03521e+06	715186	497478	558789	1.03517e+06	41801.9	26513.2	26645.7	16785.6	339844			416988	516793	442836	649733	295719	244300	219750	208164	290057	511266	364438	177950	213719
FALSE	High	Master Protein	P16104	Histone H2AX OS=Homo sapiens OX=9606 GN=H2AX PE=1 SV=2	0	FALSE	199.967	70	18	3631	5	143	15.1	10.74	7517.81	18	0	2.98957e+07	2.84896e+07	1.92348e+07	1.64266e+07	6.14432e+06	1.37423e+07	6.9294e+06	5.46779e+06	4.34134e+06	6.22633e+06	5.41859e+06	6.45159e+06	578702	642425	904477	564444	1.26097e+06			1.82151e+06	1.71405e+06	1.97028e+06	3.6109e+06	1.18159e+06	1.00843e+06	1.09551e+06	894129	1.681e+06	3.00292e+06	2.06147e+06	565800	828021
FALSE	High	Master Protein	Q04637	Eukaryotic translation initiation factor 4 gamma 1 OS=Homo sapiens OX=9606 GN=EIF4G1 PE=1 SV=4	0	FALSE	199.677	24	37	462	37	1599	175.4	5.33	565.06	37	0	2.67376e+07	2.37626e+07	2.08193e+07	1.87045e+07	2.43428e+07	2.48808e+07	2.07729e+07	1.29579e+07	1.6834e+07	7.28686e+06	5.41187e+06	3.61682e+06	805648	454503	358328	122159	1.74328e+06			2.2474e+06	1.78469e+06	1.49566e+06	2.55785e+06	1.11927e+06	1.04891e+06	960227	757529	993755	1.90048e+06	1.16179e+06	415104	361492
FALSE	High	Master Protein	Q9Y696	Chloride intracellular channel protein 4 OS=Homo sapiens OX=9606 GN=CLIC4 PE=1 SV=4	0	FALSE	198.696	49	19	900	19	253	28.8	5.59	2118.86	19	0	4.57757e+07	4.81147e+07	4.58192e+07	3.2371e+07	3.91034e+07	3.7142e+07	1.52178e+07	1.3575e+07	1.25002e+07	9.07321e+06	8.2174e+06	3.6092e+06	1.02725e+06	362433	568437	207178	2.64312e+06			4.29059e+06	4.80274e+06	2.57099e+06	6.28493e+06	2.07966e+06	2.10056e+06	2.02962e+06	1.68414e+06	2.30702e+06	3.49991e+06	2.12419e+06	1.02133e+06	820082
FALSE	High	Master Protein	P06737	Glycogen phosphorylase, liver form OS=Homo sapiens OX=9606 GN=PYGL PE=1 SV=4	0	FALSE	198.176	34	36	746	23	847	97.1	7.17	767.87	36	10	3.9196e+07	3.50899e+07	3.08067e+07	2.21952e+07	2.73837e+07	2.007e+07	1.16198e+07	1.37477e+07	9.94312e+06	1.02502e+07	7.94648e+06	7.50594e+06	726251	1.93685e+06	1.27469e+06	687841	1.12849e+07			1.17591e+07	1.07138e+07	7.12956e+06	1.89379e+07	4.49873e+06	5.74401e+06	4.31877e+06	8.41373e+06	1.10853e+07	9.18975e+06	9.23569e+06	1.20461e+06	2.76337e+06
FALSE	High	Master Protein	P46779	60S ribosomal protein L28 OS=Homo sapiens OX=9606 GN=RPL28 PE=1 SV=3	0	FALSE	197.583	85	27	1238	27	137	15.7	12.02	2321.43	27	0	1.70581e+08	1.40815e+08	1.22668e+08	8.91608e+07	1.0791e+08	1.27235e+08	9.95218e+07	8.329e+07	9.37253e+07	5.47739e+07	5.59355e+07	4.31872e+07	1.36218e+07	6.35938e+06	8.79968e+06	5.69251e+06	8.2214e+06			1.07351e+07	1.00524e+07	1.27084e+07	1.51002e+07	6.68095e+06	4.78594e+06	5.85256e+06	4.8536e+06	5.97904e+06	1.43392e+07	6.29985e+06	4.21545e+06	3.80753e+06
FALSE	High	Master Protein	P31943	Heterogeneous nuclear ribonucleoprotein H OS=Homo sapiens OX=9606 GN=HNRNPH1 PE=1 SV=4	0	FALSE	197.05	55	25	706	9	449	49.2	6.3	1630.95	25	12	3.32862e+07	2.74415e+07	1.87223e+07	1.56731e+07	1.48536e+07	1.2571e+07	5.54802e+06	5.03424e+06	5.5464e+06	3.66669e+06	3.61325e+06	6.01012e+06	305342	194616	238602	80617.8	3.99609e+06			4.34201e+06	4.09961e+06	3.77295e+06	4.31791e+06	1.20616e+06	2.24927e+06	1.05821e+06	1.5758e+06	3.47162e+06	3.01159e+06	1.38289e+06	1.88864e+06	443694
FALSE	High	Master Protein	Q9UQ35	Serine/arginine repetitive matrix protein 2 OS=Homo sapiens OX=9606 GN=SRRM2 PE=1 SV=2	0	FALSE	196.463	16	50	643	50	2752	299.4	12.06	586.52	50	0	9.50308e+07	1.02972e+08	9.15727e+07	6.3865e+07	8.07046e+07	8.36966e+07	4.57204e+07	3.98379e+07	3.28755e+07	2.20065e+07	2.11595e+07	2.89872e+07	3.28541e+06	2.03895e+06	2.07185e+06	1.47898e+06	2.46586e+06			2.78097e+06	2.32493e+06	2.42892e+06	3.05443e+06	1.39912e+06	1.5501e+06	1.48724e+06	1.42961e+06	1.48945e+06	2.0262e+06	1.24762e+06	4.05379e+06	516433
FALSE	High	Master Protein	P17612	cAMP-dependent protein kinase catalytic subunit alpha OS=Homo sapiens OX=9606 GN=PRKACA PE=1 SV=2	0	FALSE	196.259	45	23	974	8	351	40.6	8.79	1716.46	23	15	2.64673e+07	2.70608e+07	2.23264e+07	1.6215e+07	1.79869e+07	2.06566e+07	1.24232e+07	9.83641e+06	1.16295e+07	7.39842e+06	6.49413e+06	1.74084e+07	770206	700244	810931	468739	6.66352e+06			9.7596e+06	1.15474e+07	1.18415e+07	1.19717e+07	5.35673e+06	4.50903e+06	5.4283e+06	4.18038e+06	6.34009e+06	9.76709e+06	6.55137e+06	4.40405e+06	4.07195e+06
FALSE	High	Master Protein	P02794	Ferritin heavy chain OS=Homo sapiens OX=9606 GN=FTH1 PE=1 SV=2	0	FALSE	195.704	52	17	1138	17	183	21.2	5.55	2773.03	17	0	5.17929e+06	3.98693e+06	4.05331e+06	2.61465e+06	4.07569e+06	3.96085e+06	3.14633e+06	1.0761e+06	3.32241e+06	1.28489e+06	2.0938e+06	2176027	117903	177483	108360	63470	2.07245e+07			5.12731e+07	3.55795e+07	3.14113e+07	5.45167e+07	3.46875e+07	1.85967e+07	2.06149e+07	1.70945e+07	2.86602e+07	1.88906e+07	1.55489e+07	1.79516e+07	1.05187e+07
FALSE	High	Master Protein	P05198	Eukaryotic translation initiation factor 2 subunit 1 OS=Homo sapiens OX=9606 GN=EIF2S1 PE=1 SV=3	0	FALSE	195.49	66	29	925	29	315	36.1	5.08	942.79	29	0	4.56081e+07	3.92506e+07	2.97414e+07	2.08359e+07	2.12674e+07	1.5977e+07	12470978	1.44475e+07	1.32352e+07	8.11518e+06	8.93198e+06	1.28752e+07	1.83172e+06	1.10054e+06	1.42279e+06	815903	4.08025e+06			5.30548e+06	5.62191e+06	5.28909e+06	7.0307e+06	2.76164e+06	2.96582e+06	3.18838e+06	3.27649e+06	3.22078e+06	4.48481e+06	3.00695e+06	1.42714e+06	1.61018e+06
FALSE	High	Master Protein	Q9Y2X3	Nucleolar protein 58 OS=Homo sapiens OX=9606 GN=NOP58 PE=1 SV=1	0	FALSE	195.461	51	29	493	29	529	59.5	8.92	941.69	29	0	3.92796e+07	3.58569e+07	3.12608e+07	2.65388e+07	2.49663e+07	2.67895e+07	1.17752e+07	1.92888e+07	1.75618e+07	1.22526e+07	1.01023e+07	1.29085e+07	1.77039e+06	773339	1.98236e+06	1.45541e+06	3.10498e+06			3.11683e+06	2.40234e+06	2.32354e+06	3.75073e+06	1.60096e+06	1.88044e+06	1.79531e+06	1.41137e+06	1.63303e+06	2.80718e+06	1.77488e+06	2.04864e+06	1.01128e+06
FALSE	High	Master Protein	P52272	Heterogeneous nuclear ribonucleoprotein M OS=Homo sapiens OX=9606 GN=HNRNPM PE=1 SV=3	0	FALSE	195.275	50	38	396	38	730	77.5	8.7	683.44	38	0	6.83652e+06	4.95184e+06	5.38284e+06	1.98488e+06	2.42802e+06	1.41302e+06	3.44294e+06	3.75952e+06	2.43574e+06	1.02679e+06	2.07961e+06	3.28451e+06	245010	250721	201715	69931.4	972718			1.81707e+06	1.53728e+06	1.84586e+06	2.31708e+06	779158	812351	690632	703538	726204	1.28657e+06	775410	587229	511654
FALSE	High	Master Protein	P63096	Guanine nucleotide-binding protein G(i) subunit alpha-1 OS=Homo sapiens OX=9606 GN=GNAI1 PE=1 SV=2	0	FALSE	195.208	34	19	587	3	354	40.3	5.97	945.87	19	0
FALSE	High	Master Protein	Q5T4S7	E3 ubiquitin-protein ligase UBR4 OS=Homo sapiens OX=9606 GN=UBR4 PE=1 SV=1	0	FALSE	194.511	9	47	572	47	5183	573.5	6.04	409.91	47	0	9.49229e+07	7.43507e+07	6.62604e+07	6.68683e+07	8.50411e+07	8.33127e+07	4.71315e+07	3.90028e+07	4.27252e+07	2.61721e+07	2.61469e+07	2.53195e+07	5.19108e+06	3.60328e+06	3.44719e+06	1.95952e+06	4.97808e+06			5.04607e+06	4.42183e+06	4.96798e+06	6.69666e+06	3.1862e+06	2.57547e+06	2.88708e+06	2.94718e+06	3.16864e+06	4.69212e+06	3.29092e+06	1.73151e+06	1.51347e+06
FALSE	High	Master Protein	P21980	Protein-glutamine gamma-glutamyltransferase 2 OS=Homo sapiens OX=9606 GN=TGM2 PE=1 SV=2	0	FALSE	193.184	40	31	1179	31	687	77.3	5.22	2015.17	31	0	3.89444e+07	2.81168e+07	2.51116e+07	1.64279e+07	1.63256e+07	1.41995e+07	2.38693e+07	2.71921e+07	2.71796e+07	1.71743e+07	1.88755e+07	2.1859e+07	2.6925e+06	3.40391e+06	3.37629e+06	1.63779e+06	8.78414e+06			1.07982e+07	1.08972e+07	9.8221e+06	1.24515e+07	5.31791e+06	4.97518e+06	5.11808e+06	4.77859e+06	5.72201e+06	8.69474e+06	6.33141e+06	4.22872e+06	3.58501e+06
FALSE	High	Master Protein	Q14165	Malectin OS=Homo sapiens OX=9606 GN=MLEC PE=1 SV=1	0	FALSE	192.878	57	23	686	23	292	32.2	5.41	1266.1	23	0	3.03422e+07	2.8234e+07	2.24456e+07	2.25882e+07	2.53524e+07	2.06717e+07	1.52767e+07	1.02581e+07	1.23296e+07	8.68759e+06	8.11184e+06	8.47453e+06	1.24584e+06	1.00828e+06	1.00165e+06	720124	4.58082e+06			7.15938e+06	8.02004e+06	6.38059e+06	7.69926e+06	2.75984e+06	3.38385e+06	3.55187e+06	3.63829e+06	4.53731e+06	5.5261e+06	4.50653e+06	2.51127e+06	2.59097e+06
FALSE	High	Master Protein	P27708	CAD protein OS=Homo sapiens OX=9606 GN=CAD PE=1 SV=3	0	FALSE	191.332	17	38	387	35	2225	242.8	6.46	306.16	38	0	6.15796e+07	6.08546e+07	5.05643e+07	3.55307e+07	3.65867e+07	3.33014e+07	2.02667e+07	1.8764e+07	2.11411e+07	1.4349e+07	1.65298e+07	1.62795e+07	3.79676e+06	1.65486e+06	2.70933e+06	2.11302e+06	7.90568e+06			4.24077e+06	3.54619e+06	3.80822e+06	5.26729e+06	1.63754e+06	1.94068e+06	1.79148e+06	2.35722e+06	2.21445e+06	2.71031e+06	1.88889e+06	865493	937626
FALSE	High	Master Protein	P30101	Protein disulfide-isomerase A3 OS=Homo sapiens OX=9606 GN=PDIA3 PE=1 SV=4	0	FALSE	191.274	54	32	395	32	505	56.7	6.35	687.36	32	0	4.60146e+07	2.77398e+07	2.44119e+07	2.09146e+07	2.52929e+07	2.62029e+07	1.11982e+07	9.06831e+06	1.00327e+07	7.23015e+06	6.41559e+06	2.95537e+06	801468	246886	464505	225035	3.2043e+06			4.06553e+06	3.57206e+06	3.01176e+06	8.77572e+06	2.39904e+06	1.78879e+06	2.6103e+06	1.69062e+06	3.20804e+06	5.41574e+06	3.92662e+06	191900	529791
FALSE	High	Master Protein	Q9Y678	Coatomer subunit gamma-1 OS=Homo sapiens OX=9606 GN=COPG1 PE=1 SV=1	0	FALSE	190.991	28	26	640	23	874	97.7	5.47	1044.69	26	3	6.10769e+07	4.84264e+07	4.79826e+07	3.71129e+07	3.40747e+07	2.95027e+07	2.40134e+07	2.44384e+07	2.92662e+07	1.30324e+07	1.52086e+07	1.34332e+07	2.29459e+06	2.04838e+06	2.10357e+06	1.42436e+06	4.5179e+06			5.10141e+06	4.83267e+06	4.60361e+06	6.91696e+06	3.07269e+06	2.81704e+06	2.97254e+06	2.42917e+06	3.42971e+06	5.2869e+06	3.2428e+06	2.28235e+06	2.24814e+06
FALSE	High	Master Protein	P80723	Brain acid soluble protein 1 OS=Homo sapiens OX=9606 GN=BASP1 PE=1 SV=2	0	FALSE	190.855	81	16	210	16	227	22.7	4.63	706.47	16	0				216551					44406.8			42261.6
FALSE	High	Master Protein	P63244	Receptor of activated protein C kinase 1 OS=Homo sapiens OX=9606 GN=RACK1 PE=1 SV=3	0	FALSE	190.621	71	25	597	25	317	35.1	7.69	1314.56	25	0	1.64011e+07	2.04526e+07	1.82734e+07	1.48329e+07	1.39442e+07	1.33096e+07	9.73104e+06	8.19882e+06	4.49965e+06	4.24728e+06	5.03333e+06	4.59872e+06	816154	646717	648352	347971	1.59403e+06			1.1601e+06	1.47901e+06	1.52556e+06	2.89132e+06	999277	728399	796821	592860	671502	964657	670578	120863	149155
FALSE	High	Master Protein	P07951	Tropomyosin beta chain OS=Homo sapiens OX=9606 GN=TPM2 PE=1 SV=1	0	FALSE	189.826	55	27	558	4	284	32.8	4.7	859.74	27	0																						17463.3
FALSE	High	Master Protein	Q04917	14-3-3 protein eta OS=Homo sapiens OX=9606 GN=YWHAH PE=1 SV=4	0	FALSE	189.755	52	26	1566	13	246	28.2	4.84	2361.16	26	0	2.66141e+07	2.15627e+07	1.33232e+07	2.08399e+07	2.0637e+07	1.82788e+07	9.23357e+06	1.12317e+07	8.1867e+06	6.24177e+06	6.3912e+06	7.5881e+06	1.07402e+06	450511	485346	264912	1.26822e+06			2.20965e+06	1.67197e+06	2.76668e+06	2.25497e+06	1.17159e+06	831662	1.07122e+06	993920	1.0021e+06	1.91736e+06	1.378e+06	661666	547901
FALSE	High	Master Protein	P62249	40S ribosomal protein S16 OS=Homo sapiens OX=9606 GN=RPS16 PE=1 SV=2	0	FALSE	189.646	93	24	1345	24	146	16.4	10.21	1769.84	24	0	4.67418e+07	4.016e+07	3.7994e+07	2.96145e+07	2.48166e+07	1.63292e+07	2.15937e+07	2.34912e+07	2.26538e+07	1.26921e+07	1.47455e+07	2.05199e+07	2.60837e+06	2.82092e+06	3.25567e+06	1.50442e+06	9.28949e+06			1.24565e+07	1.06632e+07	1.09549e+07	1.40677e+07	5.82378e+06	5.29444e+06	6.03314e+06	5.44157e+06	6.55793e+06	8.34988e+06	5.15145e+06	3.80578e+06	3.13975e+06
FALSE	High	Master Protein	P60228	Eukaryotic translation initiation factor 3 subunit E OS=Homo sapiens OX=9606 GN=EIF3E PE=1 SV=1	0	FALSE	189.251	47	31	640	31	445	52.2	6.04	1220.08	31	0	1.15064e+08	7.75915e+07	7.30958e+07	5.38731e+07	5.80285e+07	4.96808e+07	4.49855e+07	3.3103e+07	4.05377e+07	2.39723e+07	2.88138e+07	2.07289e+07	2.84896e+06	3.55847e+06	4.01423e+06	1.8361e+06	1.11055e+07			1.47543e+07	8.21227e+06	1.89093e+07	2.67813e+07	1.08549e+07	9.79648e+06	9.73674e+06	1.0285e+07	1.24639e+07	1.29098e+07	1.25267e+07	9.07458e+06	5.9241e+06
FALSE	High	Master Protein	Q14974	Importin subunit beta-1 OS=Homo sapiens OX=9606 GN=KPNB1 PE=1 SV=2	0	FALSE	189.15	28	28	849	28	876	97.1	4.78	1383.43	28	0	2.03277e+08	1.79128e+08	1.66037e+08	1.33169e+08	1.26759e+08	1.20856e+08	7.95799e+07	8.20067e+07	8.76158e+07	4.868e+07	5.13363e+07	3.34287e+07	4.74205e+06	4.74935e+06	5.03714e+06	3.08864e+06	1.35248e+07			1.47501e+07	1.45412e+07	1.20745e+07	1.96971e+07	7.96245e+06	9.56094e+06	7.0185e+06	9.24986e+06	8.72903e+06	1.07998e+07	7.35054e+06	5.39171e+06	3.43788e+06
FALSE	High	Master Protein	O00232	26S proteasome non-ATPase regulatory subunit 12 OS=Homo sapiens OX=9606 GN=PSMD12 PE=1 SV=3	0	FALSE	188.944	51	30	800	30	456	52.9	7.65	1623.44	30	0	6.06212e+08	4.16074e+08	3.57534e+08	2.45479e+08	3.18572e+08	3.53767e+08	1.19869e+08	1.56078e+08	1.72083e+08	1.18929e+08	8.94478e+07	4.30142e+07	2.60064e+07	3.25482e+06	1.32565e+07	9.71795e+06	7.38901e+06			5.72297e+06	6.26022e+06	6.28321e+06	1.00802e+07	3.64811e+06	3.65853e+06	3.2941e+06	2.85091e+06	3.97632e+06	6.18007e+06	3.57968e+06	1.94968e+06	1.52253e+06
FALSE	High	Master Protein	O60506	Heterogeneous nuclear ribonucleoprotein Q OS=Homo sapiens OX=9606 GN=SYNCRIP PE=1 SV=2	0	FALSE	188.177	35	30	530	14	623	69.6	8.59	611.76	30	0	4.17772e+06	2.90618e+06	1.77475e+06	2.60715e+06	2.11748e+06	2.58478e+06	1.38698e+06	1.00928e+06	434374	853050	524881	624930	83039.4	120825	64872.5	19114.1	116711			242910	278694	292973	488682	96859.9	106754	113043	109686	189565	147324	108101	78618.4	37687.2
FALSE	High	Master Protein	P42766	60S ribosomal protein L35 OS=Homo sapiens OX=9606 GN=RPL35 PE=1 SV=2	0	FALSE	187.207	72	20	1291	20	123	14.5	11.05	2309.85	20	0	2.63664e+07	1.79538e+07	2.08926e+07	1.56666e+07	2.0023e+07	1.89864e+07	1.23387e+07	1.15763e+07	9.79073e+06	7.01814e+06	7.63369e+06	6.82779e+06	1.34134e+06	889770	950531	536188	1.01389e+07			1.70813e+07	1.49167e+07	1.95415e+07	1.64523e+07	7.94645e+06	5.20868e+06	8.30913e+06	6.6877e+06	7.74618e+06	1.68897e+07	9.21031e+06	5.38484e+06	4.7877e+06
FALSE	High	Master Protein	P61160	Actin-related protein 2 OS=Homo sapiens OX=9606 GN=ACTR2 PE=1 SV=1	0	FALSE	187.127	51	27	832	27	394	44.7	6.74	1464.85	27	0	3.66874e+07	2.81619e+07	2.5384e+07	1.45278e+07	1.12944e+07	7.13418e+06	6.28844e+06	7.22338e+06	6.98336e+06	4.79989e+06	4.95908e+06	2.3431e+07	944369	748559	984407	442788	9.13715e+06			2.41362e+07	1.93353e+07	1.47352e+07	1.26165e+07	7.31621e+06	5.51983e+06	5.67381e+06	4.67891e+06	6.48989e+06	1.77121e+07	6.45368e+06	4.00523e+06	3.31738e+06
FALSE	High	Master Protein	O00410	Importin-5 OS=Homo sapiens OX=9606 GN=IPO5 PE=1 SV=4	0	FALSE	187.101	27	32	494	32	1097	123.6	4.94	1035.62	32	0	5.93942e+07	5.86828e+07	5.67315e+07	4.27415e+07	3.73573e+07	4.18e+07	2.55979e+07	3.03515e+07	2.70899e+07	1.90591e+07	1.94522e+07	2.68141e+07	3.57707e+06	2.05322e+06	3.05765e+06	1.80818e+06	4.10448e+06			5.74594e+06	6.30898e+06	5.48171e+06	1.0096e+07	2.8964e+06	3.57891e+06	2.96848e+06	3.8328e+06	4.30593e+06	7.67323e+06	3.96204e+06	4.22221e+06	2.37191e+06
FALSE	High	Master Protein	P10809	60 kDa heat shock protein, mitochondrial OS=Homo sapiens OX=9606 GN=HSPD1 PE=1 SV=2	0	FALSE	186.92	45	28	586	28	573	61	5.87	1057.99	28	0	4.07641e+07	2.86145e+07	3.33647e+07	2.12577e+07	2.75475e+07	2.93026e+07	1.47187e+07	1.06425e+07	1.45681e+07	1.01451e+07	1.08135e+07	7.96484e+06	2.38135e+06	1.17615e+06	1.93708e+06	1.12265e+06	1.84292e+06			4.68583e+06	4.46723e+06	1.08299e+06	5.36528e+06	858224	2.61794e+06	1.12642e+06	984932	1.07342e+06	2.27859e+06	1.33957e+06	820143	466064
FALSE	High	Master Protein	P49368	T-complex protein 1 subunit gamma OS=Homo sapiens OX=9606 GN=CCT3 PE=1 SV=4	0	FALSE	186.561	49	31	793	31	545	60.5	6.49	1027.97	31	0	8.12051e+07	7.41104e+07	5.37056e+07	3.86075e+07	3.2572e+07	2.59183e+07	2.21287e+07	2.56507e+07	2.23455e+07	1.36384e+07	1.7447e+07	1.41355e+07	3.85229e+06	1.94546e+06	2.9942e+06	1.50509e+06	6.23517e+06			8.25972e+06	1.2489e+07	8.92484e+06	1.24369e+07	3.77013e+06	3.61274e+06	3.35123e+06	3.31633e+06	4.42381e+06	8.58424e+06	4.77879e+06	2.43342e+06	1.69654e+06
FALSE	High	Master Protein	P54886	Delta-1-pyrroline-5-carboxylate synthase OS=Homo sapiens OX=9606 GN=ALDH18A1 PE=1 SV=2	0	FALSE	186.51	36	34	416	34	795	87.2	7.12	721.53	34	0	2.55122e+07	3.22479e+07	2.48941e+07	1.39859e+07	2.00603e+07	2.04101e+07	1.53751e+07	1.40773e+07	1.74414e+07	1.09071e+07	8.04852e+06	1.13996e+07	1.12265e+06	1.42128e+06	1.44876e+06	785830	3.10878e+06			3.12587e+06	2.98994e+06	2.22907e+06	3.467e+06	1.68103e+06	1.64567e+06	1.40759e+06	978699	1.94276e+06	2.42153e+06	1.41985e+06	776189	859497
FALSE	High	Master Protein	Q12931	Heat shock protein 75 kDa, mitochondrial OS=Homo sapiens OX=9606 GN=TRAP1 PE=1 SV=3	0	FALSE	186.238	44	31	665	30	704	80.1	8.21	1220.67	31	0	5.55729e+07	3.76379e+07	3.93284e+07	2.12135e+07	4.25847e+07	7.14719e+06	2.29278e+07	1.79451e+07	1.45646e+07	9.08503e+06	1.18489e+07	4.209e+06	1.34932e+06	824933	1.35991e+06	359415	2.63092e+06			4.929e+06	4.01306e+06	4.40355e+06	6.47093e+06	1.61599e+06	1.86307e+06	2.31795e+06	2.13974e+06	2.1105e+06	3.51356e+06	1.9427e+06	1.19718e+06	730215
FALSE	High	Master Protein	P14868	Aspartate--tRNA ligase, cytoplasmic OS=Homo sapiens OX=9606 GN=DARS1 PE=1 SV=2	0	FALSE	185.883	63	33	471	33	501	57.1	6.55	674.45	33	0	1.36103e+07	6.56457e+06	1.02261e+07	4.94398e+06	5.77722e+06	5.07876e+06	4.48945e+06	3.13856e+06	3.4334e+06	2.54969e+06	2.21637e+06	5.46379e+06	233637	374365	373900	190015	1.14044e+06			1.57351e+06	1.20467e+06	1.33363e+06	2.99839e+06	786044	874051	926175	987834	998004	1.7048e+06	1.06255e+06	333767	334320
FALSE	High	Master Protein	P49411	Elongation factor Tu, mitochondrial OS=Homo sapiens OX=9606 GN=TUFM PE=1 SV=2	0	FALSE	185.524	54	29	399	29	452	49.5	7.61	594.92	29	0	4.85616e+07	2.58996e+07	3.14175e+07	2.35794e+07	2.98822e+07	1.18317e+07	2.23579e+06	1.14915e+07	1.16293e+07	7.30039e+06	7.47353e+06	1.71128e+06	1.33183e+06	1.05632e+06	1.1528e+06	485550	1.7238e+06			2.5863e+06	1.8566e+06	2.18381e+06	3.53908e+06	1.14435e+06	1.17945e+06	992119	930843	1.33648e+06	2.01605e+06	1.31954e+06	584253	465624
FALSE	High	Master Protein	O60264	SWI/SNF-related matrix-associated actin-dependent regulator of chromatin subfamily A member 5 OS=Homo sapiens OX=9606 GN=SMARCA5 PE=1 SV=1	0	FALSE	183.984	35	46	495	30	1052	121.8	8.09	392.35	46	12	7.34131e+07	6.00894e+07	5.90296e+07	5.48382e+07	5.12467e+07	5.65903e+07	1.97349e+07	2.06674e+07	2.19188e+07	1.51793e+07	1.59599e+07	1.89366e+07	4.70824e+06	1.55054e+06	1.52445e+06	833717	3.82608e+06			4.83013e+06	4.96276e+06	4.02827e+06	7.21839e+06	2.56149e+06	2.94302e+06	2.24831e+06	2.75424e+06	3.35477e+06	3.91179e+06	3.51012e+06	1.89667e+06	1.78908e+06
FALSE	High	Master Protein	P47897	Glutamine--tRNA ligase OS=Homo sapiens OX=9606 GN=QARS1 PE=1 SV=1	0	FALSE	183.549	43	37	592	36	775	87.7	7.15	636.76	37	0	3.83882e+07	2.85858e+07	2.78281e+07	1.91948e+07	1.74256e+07	1.83707e+07	1.04509e+07	9.89172e+06	1.06406e+07	7.05114e+06	7.60541e+06	6.598e+06	1.12963e+06	529169	774692	566133	2.77484e+06			3.15467e+06	3.06214e+06	2.54744e+06	4.07035e+06	1.88194e+06	1.91435e+06	1.85902e+06	1.64776e+06	1.71308e+06	2.6851e+06	2.36747e+06	826407	905752
FALSE	High	Master Protein	O75396	Vesicle-trafficking protein SEC22b OS=Homo sapiens OX=9606 GN=SEC22B PE=1 SV=4	0	FALSE	183.463	53	19	1260	19	215	24.6	6.92	2674.42	19	0	5.23603e+07	5.12619e+07	3.69238e+07	3.25421e+07	3.26705e+07	2.98922e+07	2.64632e+07	2.2032e+07	2.16301e+07	1.3747e+07	1.43449e+07	3.01327e+07	1.92429e+06	1.94363e+06	2.02251e+06	1.06783e+06	8.38122e+06			1.1169e+07	1.13955e+07	1.28763e+07	1.49447e+07	5.39451e+06	5.67731e+06	7.11315e+06	6.00085e+06	6.59522e+06	9.46327e+06	6.37641e+06	4.62291e+06	2.98333e+06
FALSE	High	Master Protein	P39656	Dolichyl-diphosphooligosaccharide--protein glycosyltransferase 48 kDa subunit OS=Homo sapiens OX=9606 GN=DDOST PE=1 SV=4	0	FALSE	182.7	44	20	963	20	456	50.8	6.55	1869.92	20	0	2.71078e+07	2.29809e+07	1.66986e+07	1.47447e+07	1.20225e+07	8.48292e+06	7.60007e+06	1.10332e+07	7.53852e+06	5.70111e+06	6.09039e+06	7.53615e+06	1.02104e+06	1.00766e+06	1.12782e+06	473072	5.68537e+06			1.04077e+07	1.07606e+07	8.40254e+06	1.08518e+07	3.24126e+06	3.83354e+06	3.78566e+06	2.84513e+06	4.53382e+06	5.92128e+06	5.31735e+06	2.54605e+06	2.50815e+06
FALSE	High	Master Protein	Q01433	AMP deaminase 2 OS=Homo sapiens OX=9606 GN=AMPD2 PE=1 SV=2	0	FALSE	182.574	21	26	1142	26	879	100.6	6.93	1240.27	26	0	1.54819e+08	1.34025e+08	1.058e+08	8.45955e+07	1.0804e+08	9.63295e+07	5.93194e+07	5.36049e+07	4.8246e+07	3.04643e+07	2.8878e+07	8.02029e+07	6.26138e+06	4.25303e+06	4.57515e+06	2.10386e+06	1.25535e+07			1.88086e+07	1.80714e+07	1.58392e+07	1.99097e+07	8.70171e+06	9.27559e+06	8.47551e+06	7.78731e+06	8.90359e+06	1.00522e+07	7.11256e+06	4.42904e+06	4.39055e+06
FALSE	High	Master Protein	P25705	ATP synthase subunit alpha, mitochondrial OS=Homo sapiens OX=9606 GN=ATP5F1A PE=1 SV=1	0	FALSE	182.449	47	32	646	32	553	59.7	9.13	981.36	32	0	1.10152e+08	1.14051e+08	9.45352e+07	6.71453e+07	5.99837e+07	5.91271e+07	4.41685e+07	4.03e+07	3.40584e+07	2.41934e+07	2.59026e+07	2.65417e+07	3.56181e+06	2.82059e+06	3.22746e+06	1.78587e+06	8.68039e+06			7.86231e+06	1.2062e+07	6.58594e+06	1.55486e+07	5.09174e+06	3.81347e+06	5.35372e+06	3.78708e+06	5.13249e+06	1.25783e+07	5.80685e+06	2.67119e+06	2.84823e+06
FALSE	High	Master Protein	P02786	Transferrin receptor protein 1 OS=Homo sapiens OX=9606 GN=TFRC PE=1 SV=2	0	FALSE	182.382	41	33	637	33	760	84.8	6.61	751.71	33	0	7.20085e+07	3.97091e+07	4.07207e+07	2.60436e+07	4.40746e+07	7.64408e+06	2.29087e+07	2.49086e+07	1.63302e+07	1.16013e+07	1.27611e+07	5.1755e+06	1.98341e+06	795202	1.40106e+06	509252	3.18636e+06			5.53037e+06	4.09264e+06	5.40076e+06	6.07698e+06	2.07757e+06	1.94932e+06	2.29038e+06	1.88055e+06	2.09895e+06	3.88477e+06	2.23175e+06	1.45942e+06	778267
FALSE	High	Master Protein	P12109	Collagen alpha-1(VI) chain OS=Homo sapiens OX=9606 GN=COL6A1 PE=1 SV=3	0	FALSE	182.211	23	24	710	24	1028	108.5	5.43	1299.69	24	0	1.28936e+08	1.12755e+08	1.13505e+08	7.40686e+07	6.53066e+07	5.56409e+07	2.11549e+07	2.10353e+07	2.3575e+07	1.49934e+07	1.42598e+07	1.20335e+07	1.95059e+06	1.75749e+06	1.73268e+06	987918	2.23885e+07			1.88818e+07	1.56917e+07	1.55903e+07	2.45496e+07	1.03917e+07	1.33256e+07	8.94155e+06	1.07263e+07	1.24667e+07	8.89265e+06	7.26001e+06	5.98094e+06	3.86706e+06
FALSE	High	Master Protein	P13807	Glycogen [starch] synthase, muscle OS=Homo sapiens OX=9606 GN=GYS1 PE=1 SV=2	0	FALSE	181.519	22	19	761	19	737	83.7	6.18	1277.41	19	0	1.27062e+07	8.60972e+06	8.93259e+06	1.05569e+07	1.30512e+07	7.84979e+06	6.53211e+06	2.49599e+06	4.49461e+06	3.70931e+06	3.72111e+06	3.35009e+06	681713	634550	467117	287390	4.15776e+06			5.11552e+06	5.86954e+06	5.39771e+06	4.04704e+06	2.11189e+06	1.73607e+06	2.14103e+06	2.31422e+06	2.14931e+06	2.68262e+06	2.04888e+06	949504	1.07741e+06
FALSE	High	Master Protein	P35268	60S ribosomal protein L22 OS=Homo sapiens OX=9606 GN=RPL22 PE=1 SV=2	0	FALSE	181.251	71	21	1219	16	128	14.8	9.19	2399.95	21	5	6.2077e+07	4.4031e+07	3.43213e+07	3.30168e+07	2.97974e+07	1.65736e+07	2.20501e+07	2.14702e+07	1.919e+07	1.07612e+07	1.36012e+07	2.71472e+07	1.75627e+06	1.52872e+06	1.72181e+06	623739	8.22595e+06			1.34948e+07	1.31738e+07	1.34296e+07	1.75578e+07	6.84778e+06	5.45793e+06	6.32284e+06	6.75663e+06	7.78342e+06	9.67547e+06	6.38109e+06	4.53951e+06	3.68219e+06
FALSE	High	Master Protein	Q15029	116 kDa U5 small nuclear ribonucleoprotein component OS=Homo sapiens OX=9606 GN=EFTUD2 PE=1 SV=1	0	FALSE	181.135	32	31	634	29	972	109.4	5	565.02	31	0	8.39604e+06	1.18721e+07	1.67879e+07	8.70038e+06	7.34039e+06	1.00886e+07	5.71577e+06	5.6383e+06	5.58347e+06	4.12426e+06	5.3242e+06	1.9334e+06	535557	387463	727227	481186	1.82741e+06			2.19882e+06	1.61072e+06	1.69845e+06	4.72499e+06	1.22928e+06	1.41622e+06	1.12078e+06	1.06612e+06	1.32899e+06	2.15308e+06	1.21365e+06	559263	593866
FALSE	High	Master Protein	P34932	Heat shock 70 kDa protein 4 OS=Homo sapiens OX=9606 GN=HSPA4 PE=1 SV=4	0	FALSE	178.871	43	34	322	33	840	94.3	5.19	473.87	34	1	1.56279e+07	8.49155e+06	1.02933e+07	7.61503e+06	1.01948e+07	1.33959e+07	4.72687e+06	4.23184e+06	4.73258e+06	2.76621e+06	3.19205e+06	2.27356e+06	547817	220497	479903	226629	532240			569958	493541	320447	869359	176692	178758	258715	203381	213376	880052	446662	290548	198116
FALSE	High	Master Protein	P30153	Serine/threonine-protein phosphatase 2A 65 kDa regulatory subunit A alpha isoform OS=Homo sapiens OX=9606 GN=PPP2R1A PE=1 SV=4	0	FALSE	178.753	44	28	560	28	589	65.3	5.11	1115.56	28	0	2.04032e+07	3.86965e+07	4.32592e+07	8.17814e+06	1.55256e+07	1.7782e+07	4.79287e+06	6.51216e+06	6.24883e+06	3.84872e+06	4.31822e+06	4.71452e+06	654584	409217	409514	387934	1.92954e+06			2.02001e+06	1.71709e+06	1.84555e+06	3.62712e+06	1.60902e+06	1.08339e+06	1.53879e+06	1.00495e+06	1.45675e+06	3.09547e+06	1.84927e+06	1.10318e+06	595733
FALSE	High	Master Protein	P50416	Carnitine O-palmitoyltransferase 1, liver isoform OS=Homo sapiens OX=9606 GN=CPT1A PE=1 SV=2	0	FALSE	178.637	40	29	590	29	773	88.3	8.65	826.11	29	0	1.44886e+07	1.6243e+07	4.54241e+06	8.55417e+06	1.13534e+07	9.75392e+06	8.46102e+06	6.13978e+06	6.1153e+06	5.44864e+06	3.83536e+06	4.91621e+06	540856	447032	455028	246361	5.77583e+06			3.28785e+06	2.84846e+06	2.77285e+06	6.06219e+06	4.15079e+06	1.90938e+06	2.69865e+06	1.53945e+06	1.9358e+06	2.59117e+06	3.29237e+06	1.0014e+06	929560
FALSE	High	Master Protein	P61978	Heterogeneous nuclear ribonucleoprotein K OS=Homo sapiens OX=9606 GN=HNRNPK PE=1 SV=1	0	FALSE	178.457	42	22	608	22	463	50.9	5.54	1279.49	22	0	5.99488e+06	4.73019e+06	3.97382e+06	3.08013e+06	7.34831e+06	6.06689e+06	3.16309e+06	1.99494e+06	2.45018e+06	2.03445e+06	3.14579e+06	1.24696e+07	215702	167966	240894	131860	3.11872e+06			2.86698e+06	2.40929e+06	2.76793e+06	5.32004e+06	2.09781e+06	1.65121e+06	1.98469e+06	1.67944e+06	1.44343e+06	2.99664e+06	1.95853e+06	590342	550202
FALSE	High	Master Protein	P62847	40S ribosomal protein S24 OS=Homo sapiens OX=9606 GN=RPS24 PE=1 SV=1	0	FALSE	178.266	77	24	1098	24	133	15.4	10.78	2065.8	24	0	5.681e+07	3.13291e+07	3.74792e+07	2.9126e+07	2.22605e+07	3.81026e+07	2.04199e+07	1.96057e+07	2.20239e+07	1.37839e+07	1.36263e+07	1.38958e+07	1.83868e+06	1.47389e+06	1.4635e+06	1.02991e+06	6.76422e+06			1.09322e+07	1.2877e+07	1.14223e+07	1.27276e+07	4.7713e+06	4.17109e+06	5.17143e+06	3.74282e+06	5.63409e+06	9.2809e+06	5.82308e+06	3.81351e+06	3.48998e+06
FALSE	High	Master Protein	Q9Y266	Nuclear migration protein nudC OS=Homo sapiens OX=9606 GN=NUDC PE=1 SV=1	0	FALSE	178.237	67	30	490	30	331	38.2	5.38	784.35	30	0	2.95422e+07	2.81689e+07	2.4964e+07	2.26523e+07	1.6754e+07	2.01656e+07	1.00141e+07	8.50342e+06	7.7391e+06	4.59652e+06	5.05679e+06	5.1003e+06	759776	221041	352806	164158	2.0913e+06			1.83614e+06	1.66915e+06	1.68779e+06	4.3078e+06	1.62728e+06	1.30965e+06	1.45264e+06	1.55923e+06	1.16978e+06	1.89805e+06	1.25323e+06	266558	427064
FALSE	High	Master Protein	P62280	40S ribosomal protein S11 OS=Homo sapiens OX=9606 GN=RPS11 PE=1 SV=3	0	FALSE	178.119	84	28	1134	28	158	18.4	10.3	1714.36	28	0	6.75845e+07	6.38839e+07	5.78115e+07	3.90989e+07	4.24188e+07	3.19073e+07	2.65212e+07	3.74903e+07	3.29668e+07	2.35392e+07	2.38545e+07	5.39904e+07	5.57138e+06	6.03093e+06	5.94213e+06	3.93261e+06	1.14564e+07			1.94001e+07	1.40091e+07	1.33724e+07	1.52813e+07	7.09914e+06	6.74542e+06	8.54669e+06	8.60956e+06	1.1377e+07	1.33103e+07	8.42513e+06	7.33081e+06	7.00786e+06
FALSE	High	Master Protein	P61106	Ras-related protein Rab-14 OS=Homo sapiens OX=9606 GN=RAB14 PE=1 SV=4	0	FALSE	177.953	75	20	953	16	215	23.9	6.21	2395.78	20	1	2.58285e+07	2.24536e+07	2.46056e+07	1.09829e+07	9.54764e+06	1.13995e+07	5.82296e+06	4.63373e+06	4.08317e+06	3.42999e+06	2.79714e+06	5.72127e+06	678124	403013	304705	136325	1.0915e+06			1.9381e+06	1.3073e+06	1.24169e+06	1.83559e+06	659806	601843	641784	488825	413333	1.08374e+06	647450	308155	254247
FALSE	High	Master Protein	P42330	Aldo-keto reductase family 1 member C3 OS=Homo sapiens OX=9606 GN=AKR1C3 PE=1 SV=4	0	FALSE	177.903	44	21	683	10	323	36.8	7.94	1098.75	21	8	5.60517e+07	4.06853e+07	3.13656e+07	2.43114e+07	1.86237e+07	2.58118e+07	2.02085e+07	1.90239e+07	1.87454e+07	1.18426e+07	8.70521e+06	1.0751e+07	1.60871e+06	1.18783e+06	1.31762e+06	802509	8.48595e+06			6.70978e+06	5.45395e+06	5.81179e+06	1.00429e+07	3.56796e+06	3.46131e+06	3.5269e+06	2.50601e+06	4.18302e+06	7.38057e+06	3.23993e+06	1.637e+06	2.19773e+06
FALSE	High	Master Protein	P20020	Plasma membrane calcium-transporting ATPase 1 OS=Homo sapiens OX=9606 GN=ATP2B1 PE=1 SV=4	0	FALSE	177.132	22	31	838	16	1220	134.6	5.91	1227.89	31	0	3.41635e+06	3.66849e+06	3.18992e+06	4.1047e+06	2.37752e+07	1.88467e+07	1.389e+07	8.49484e+06	1.07826e+07	3.50139e+06	6.44782e+06	5.73016e+06	374683	644215	410056	193138	4.77316e+06			5.71001e+06	4.41848e+06	4.6867e+06	5.71245e+06	2.65141e+06	3.0672e+06	3.07535e+06	2.04649e+06	3.39081e+06	4.20439e+06	3.09081e+06	2.86252e+06	2.03891e+06
FALSE	High	Master Protein	Q92499	ATP-dependent RNA helicase DDX1 OS=Homo sapiens OX=9606 GN=DDX1 PE=1 SV=2	0	FALSE	176.934	39	28	301	28	740	82.4	7.23	598.55	28	0	1.18583e+07	5.52787e+06	5.64805e+06	3.25371e+06	3.47194e+06	3.42225e+06	2.77568e+06	4.65253e+06	3.79564e+06	1.89067e+06	2.47775e+06	1.55335e+06	326467	190749	110483	9821.23	1.16497e+06			1.1696e+06	1.31945e+06	1.10381e+06	2.02057e+06	823294	712953	758887	500967	716366	1.10206e+06	729077	683978	450807
FALSE	High	Master Protein	Q9Y2W1	Thyroid hormone receptor-associated protein 3 OS=Homo sapiens OX=9606 GN=THRAP3 PE=1 SV=2	0	FALSE	176.491	31	29	363	28	955	108.6	10.15	392.78	29	0	1.18215e+07	9.99334e+06	9.46244e+06	3.24886e+06	5.7841e+06	5.68427e+06	3.07388e+06	3.22976e+06	3.85266e+06	2.00928e+06	2.06849e+06	1.42686e+06	380814	161368	91679.6	70933.1	747287			1.09574e+06	1.1012e+06	1.54769e+06	1.62302e+06	711429	523547	662083	485154	501513	707072	430065	167595	334257
FALSE	High	Master Protein	O14980	Exportin-1 OS=Homo sapiens OX=9606 GN=XPO1 PE=1 SV=1	0	FALSE	176.311	27	31	438	31	1071	123.3	6.06	623.75	31	0	3.14916e+07	2.3421e+07	1.94347e+07	1.75586e+07	1.85948e+07	1.72634e+07	8.26908e+06	8.58779e+06	8.18277e+06	5.09189e+06	6.71227e+06	4.16656e+06	721382	524859	442471	332875	1.77147e+06			4.26172e+06	8.31015e+06	3.72925e+06	2.97011e+06	1.3342e+06	1.48278e+06	1.05407e+06	1.49396e+06	1.19451e+06	2.08379e+06	1.56887e+06	658415	612584
FALSE	High	Master Protein	Q9BUF5	Tubulin beta-6 chain OS=Homo sapiens OX=9606 GN=TUBB6 PE=1 SV=1	0	FALSE	174.689	43	22	1195	9	446	49.8	4.88	2366.23	22	0	8.4471e+06	8.39054e+06	5.89042e+06	2.78751e+06	1.38037e+06	6.54802e+06	301096	4.91449e+06	2.46448e+06	419155	355575	1.08869e+06	878629	37931.9	173023	110014	473522			457360	410619	172933	778766	265251	100369	286603	164140	153857	398323	152781	65574.4	50840.4
FALSE	High	Master Protein	P27487	Dipeptidyl peptidase 4 OS=Homo sapiens OX=9606 GN=DPP4 PE=1 SV=2	0	FALSE	174.102	25	23	738	23	766	88.2	6.04	1607.99	23	0	4.17606e+07	3.92275e+07	2.56389e+07	2.75681e+07	1.98221e+07	1.96644e+07	9.79182e+06	9.00072e+06	8.9524e+06	6.30317e+06	6.68711e+06	2.9723e+06	968803	1.13541e+06	600661	546773	4.91424e+06			6.69553e+06	5.27975e+06	6.0226e+06	8.34862e+06	2.80882e+06	3.11244e+06	2.66875e+06	3.09277e+06	3.44245e+06	4.42657e+06	3.09141e+06	2.0698e+06	1.78321e+06
FALSE	High	Master Protein	P49736	DNA replication licensing factor MCM2 OS=Homo sapiens OX=9606 GN=MCM2 PE=1 SV=4	0	FALSE	173.77	33	32	333	32	904	101.8	5.52	286.58	32	0	7.03401e+06	5.67493e+06	4.54995e+06	2.62859e+06	3.65634e+06	4.33123e+06	6.26133e+06	6.18585e+06	1.01435e+07	3.46133e+06	3.46658e+06	4.05191e+06	409720	777086	741324	355226	916703			811290	1.07472e+06	1.05121e+06	1.69187e+06	744733	575514	678695	439860	634330	1.72088e+06	977827	410139	434653
FALSE	High	Master Protein	Q06210	Glutamine--fructose-6-phosphate aminotransferase [isomerizing] 1 OS=Homo sapiens OX=9606 GN=GFPT1 PE=1 SV=3	0	FALSE	173.663	40	31	716	25	699	78.8	7.11	1035.66	31	0	2.83591e+07	2.05711e+07	2.12369e+07	1.37095e+07	2.09585e+07	2.44091e+07	1.29115e+07	9.78607e+06	1.12907e+07	6.69483e+06	5.92044e+06	9.42088e+06	773717	418804	490184	263008	820334			810206	898134	796385	1.26661e+06	458420	342478	354994	216744	393806	1.03628e+06	431959	690462	277094
FALSE	High	Master Protein	P48444	Coatomer subunit delta OS=Homo sapiens OX=9606 GN=ARCN1 PE=1 SV=1	0	FALSE	173.528	43	28	371	28	511	57.2	6.21	606.16	28	0	1.49049e+07	1.35208e+07	1.24683e+07	6.81278e+06	6.78822e+06	7.04876e+06	7.35338e+06	6.81957e+06	7.56081e+06	5.35163e+06	4.6375e+06	2.00624e+06	531839	394521	404759	186025	1.05445e+07			8.67921e+06	8.20375e+06	8.27e+06	1.0407e+07	4.22405e+06	4.95594e+06	4.5126e+06	3.18121e+06	3.49656e+06	4.6224e+06	3.35696e+06	2.2406e+06	1.78244e+06
FALSE	High	Master Protein	P51572	B-cell receptor-associated protein 31 OS=Homo sapiens OX=9606 GN=BCAP31 PE=1 SV=3	0	FALSE	173.357	55	26	832	26	246	28	8.44	1580.53	26	0	7.80523e+07	1.00449e+08	6.52388e+07	5.69747e+07	5.54479e+07	5.04913e+07	2.15435e+07	2.32692e+07	1.6357e+07	1.21265e+07	1.24689e+07	1.72978e+07	2.32581e+06	997432	1.32517e+06	959839	4.87333e+06			7.31632e+06	6.08063e+06	5.71494e+06	7.8514e+06	6.61488e+06	3.50964e+06	2.88683e+06	4.0874e+06	7.09118e+06	5.06867e+06	3.09689e+06	1.66705e+06	1.15164e+06
FALSE	High	Master Protein	Q6S8J3	POTE ankyrin domain family member E OS=Homo sapiens OX=9606 GN=POTEE PE=2 SV=3	0	FALSE	172.047	13	14	3422	1	1075	121.3	6.2	8605.46	14	0
FALSE	High	Master Protein	P08195	4F2 cell-surface antigen heavy chain OS=Homo sapiens OX=9606 GN=SLC3A2 PE=1 SV=3	0	FALSE	171.736	36	23	243	23	630	68	5.01	479.91	23	0	5.93039e+07	4.47032e+07	4.11839e+07	3.12948e+07	1.92202e+07	3.26113e+07	9.85029e+06	1.28244e+07	7.19969e+06	7.45672e+06	7.08169e+06	1.07014e+07	779439	487627	618111	427156	577421			688284	383868	400522	619866	105813	322089	136474	315542	70744.2	119503	136687	160355	228182
FALSE	High	Master Protein	P13797	Plastin-3 OS=Homo sapiens OX=9606 GN=PLS3 PE=1 SV=4	0	FALSE	171.722	41	25	297	22	630	70.8	5.6	483.47	25	3	1.0758e+07	1.18844e+07	6.43277e+06	3.20541e+07	8.0479e+06	1.92976e+07	7.94854e+06	5.87783e+06	7.64623e+06	6.46791e+06	7.25958e+06	8.85975e+06	814020	472122	709681	806751	2.05808e+06			1.40926e+06	2.12811e+06	1.66234e+06	2.90936e+06	1.11089e+06	1.49271e+06	960891	982535	1.0097e+06	1.679e+06	1.03312e+06	662862	593713
FALSE	High	Master Protein	P16435	NADPH--cytochrome P450 reductase OS=Homo sapiens OX=9606 GN=POR PE=1 SV=2	0	FALSE	170.309	36	32	707	32	677	76.6	5.58	843.44	32	0	2.55878e+07	1.40208e+07	1.85557e+07	1.229e+07	9.84991e+06	8.63336e+06	9.02681e+06	8.80835e+06	7.96596e+06	5.14785e+06	7.02946e+06	1.38837e+07	946297	719276	1.17199e+06	429765	2.39402e+06			3.95924e+06	3.15332e+06	2.19755e+06	5.00829e+06	1.89082e+06	1.4193e+06	1.85436e+06	1.36042e+06	1.94179e+06	2.32851e+06	988235	502314	1.16819e+06
FALSE	High	Master Protein	P31040	Succinate dehydrogenase [ubiquinone] flavoprotein subunit, mitochondrial OS=Homo sapiens OX=9606 GN=SDHA PE=1 SV=2	0	FALSE	170.128	40	24	398	24	664	72.6	7.39	562.05	24	0	1.45911e+07	1.09788e+07	7.00858e+06	7.64608e+06	1.08567e+07	1.02886e+07	8.02837e+06	4.80026e+06	6.45268e+06	4.08532e+06	3.72171e+06	1.32132e+06	821554	421028	384774	213250	4.05038e+06			4.92644e+06	3.93111e+06	4.06601e+06	4.58553e+06	1.78281e+06	1.90071e+06	1.78186e+06	1.82884e+06	1.96863e+06	2.92194e+06	2.13776e+06	1.15202e+06	1.19977e+06
FALSE	High	Master Protein	P12235	ADP/ATP translocase 1 OS=Homo sapiens OX=9606 GN=SLC25A4 PE=1 SV=4	0	FALSE	170.048	42	20	1535	2	298	33	9.76	2591.9	20	0
FALSE	High	Master Protein	P26373	60S ribosomal protein L13 OS=Homo sapiens OX=9606 GN=RPL13 PE=1 SV=4	0	FALSE	169.992	70	27	779	27	211	24.2	11.65	1428.95	27	0	8.2e+07	6.34412e+07	5.20475e+07	3.99686e+07	3.52049e+07	2.83302e+07	2.80652e+07	1.9739e+07	1.99447e+07	1.34085e+07	1.14057e+07	2.48585e+07	2.07864e+06	1.93242e+06	1.21382e+06	904669	2.93808e+06			5.80505e+06	4.66717e+06	5.01087e+06	4.54429e+06	2.15432e+06	1.86351e+06	2.17515e+06	1.92725e+06	1.55356e+06	5.61945e+06	2.52237e+06	1.34409e+06	1.25815e+06
FALSE	High	Master Protein	P38606	V-type proton ATPase catalytic subunit A OS=Homo sapiens OX=9606 GN=ATP6V1A PE=1 SV=2	0	FALSE	169.316	32	24	621	24	617	68.3	5.52	1223.17	24	0	3.34996e+07	3.07049e+07	2.34817e+07	1.99529e+07	2.54544e+07	2.48685e+07	1.152e+07	1.09418e+07	1.11575e+07	6.01574e+06	7.15758e+06	7.8539e+06	950872	671826	578728	354447	3.82633e+06			2.56201e+06	2.67871e+06	3.33346e+06	5.04394e+06	1.74527e+06	1.57667e+06	1.63595e+06	1.57742e+06	2.04783e+06	3.7394e+06	2.2895e+06	1.10397e+06	808308
FALSE	High	Master Protein	P08729	Keratin, type II cytoskeletal 7 OS=Homo sapiens OX=9606 GN=KRT7 PE=1 SV=5	0	FALSE	169.174	43	28	871	17	469	51.4	5.48	1506.82	28	2	1.78591e+07	1.25888e+07	7.43349e+06	1.21937e+07	1.11781e+07	4.45019e+06	4.49876e+06	4.61587e+06	3.21808e+06	1.75816e+06	2144245	12475.8	74880.2	38603.5	133123	39064.6	877207			2.61597e+06	2.00453e+06	2.21041e+06	5.86908e+06	814908	1.47953e+06	990107	528998	952337	1.96395e+06	1.01542e+06	118308	491535
FALSE	High	Master Protein	Q14980	Nuclear mitotic apparatus protein 1 OS=Homo sapiens OX=9606 GN=NUMA1 PE=1 SV=2	0	FALSE	169.154	21	40	169	38	2115	238.1	5.78	182.34	40	2	6.76004e+06	8.43458e+06	6.68611e+06	5.46833e+06	6.46409e+06	5.77177e+06	4.3945e+06	2.90868e+06	1.96614e+06	1.24026e+06	2.106e+06	2.03463e+06	329787	116958	132460	73248.1	468999			1.10339e+06	809603	982439	1.02487e+06	465516	394082	375333	437121	481043	795195	570124	341992	316550
FALSE	High	Master Protein	P62266	40S ribosomal protein S23 OS=Homo sapiens OX=9606 GN=RPS23 PE=1 SV=3	0	FALSE	168.9	57	19	1138	19	143	15.8	10.49	2307.38	19	0	2.94223e+07	1.60416e+07	1.26293e+07	1.34785e+07	1.02863e+07	8.29533e+06	7.22945e+06	6.14165e+06	7.4655e+06	4.57869e+06	4.68504e+06	6.16829e+06	365404	491222	552970	352186	5.13918e+06			9.4946e+06	8.31579e+06	9.18899e+06	1.1003e+07	4.65355e+06	3.11545e+06	4.48858e+06	3.52198e+06	4.83981e+06	7.974e+06	5.08439e+06	3.35029e+06	3.14195e+06
FALSE	High	Master Protein	P06703	Protein S100-A6 OS=Homo sapiens OX=9606 GN=S100A6 PE=1 SV=1	0	FALSE	168.478	51	13	2582	13	90	10.2	5.48	6865.42	13	0	7.60857e+08	6.20782e+08	4.48481e+08	4.25528e+08	3.88743e+08	2.59606e+08	2.11693e+08	2.05277e+08	1.76847e+08	9.86604e+07	1.04748e+08	2.1595e+08	7.47638e+06	1.20049e+07	1.20986e+07	4.18542e+06	9.7629e+07			1.68301e+08	1.34188e+08	1.33481e+08	2.01155e+08	7.43958e+07	7.41515e+07	7.94846e+07	6.59681e+07	9.14408e+07	1.32244e+08	8.80906e+07	5.19882e+07	5.00381e+07
FALSE	High	Master Protein	Q99832	T-complex protein 1 subunit eta OS=Homo sapiens OX=9606 GN=CCT7 PE=1 SV=2	0	FALSE	168.043	44	30	736	30	543	59.3	7.65	1378.52	30	0	6.29997e+07	6.3512e+07	5.50729e+07	4.25896e+07	3.87098e+07	4.41552e+07	2.69422e+07	2.29564e+07	2.3314e+07	1.63613e+07	1.73854e+07	1.92853e+07	2.34252e+06	1.44374e+06	1.72283e+06	922346	3.65847e+06			4.19785e+06	3.24464e+06	3.34142e+06	6.02234e+06	2.82176e+06	2.13636e+06	2.71248e+06	2.75206e+06	2.4795e+06	5.12622e+06	3.50704e+06	1.39544e+06	2.22149e+06
FALSE	High	Master Protein	P12081	Histidine--tRNA ligase, cytoplasmic OS=Homo sapiens OX=9606 GN=HARS1 PE=1 SV=2	0	FALSE	167.97	42	31	751	26	509	57.4	5.88	692.86	31	4	3.88506e+07	9.69854e+07	2.91757e+07	4.62039e+07	2.39264e+07	2.20157e+07	1.74761e+07	1.67365e+07	1.47501e+07	9.44385e+06	1.05639e+07	1.7777e+07	2.07438e+06	1.33333e+06	1.58552e+06	790392	4.79234e+06			6.71186e+06	6.83444e+06	4.55479e+06	7.90907e+06	2.87339e+06	3.0676e+06	3.30339e+06	2.24462e+06	4.09977e+06	6.56704e+06	3.69973e+06	2.77041e+06	2.57077e+06
FALSE	High	Master Protein	A5A3E0	POTE ankyrin domain family member F OS=Homo sapiens OX=9606 GN=POTEF PE=1 SV=2	0	FALSE	167.777	11	14	3419	2	1075	121.4	6.2	8616.28	14	0	1164077	1344607	1.27324e+06	847788	708310	505071	145004	258026	140755	141680	195060	635385	17108.9		12885.4		83345			105777	86569.4	55598.8	95203.5	37019.9	29120.2	28732.5	25174.3	28800	71439.7	52127.7	25970.9	23112.3
FALSE	High	Master Protein	Q06830	Peroxiredoxin-1 OS=Homo sapiens OX=9606 GN=PRDX1 PE=1 SV=1	0	FALSE	167.676	80	21	851	17	199	22.1	8.13	1409.66	21	4	4.50873e+07	3.86783e+07	3.33922e+07	2.29036e+07	2.79225e+07	2.10728e+07	1.09233e+07	1.00736e+07	8.78457e+06	7.48902e+06	7.20731e+06	5.61869e+06	1.37915e+06	858838	1.26273e+06	537305	3.566e+06			3.22509e+06	3.50391e+06	2.74488e+06	6.68588e+06	1.91236e+06	2.32477e+06	2.17414e+06	1.68234e+06	2.25724e+06	4.31728e+06	1.88372e+06	1.30347e+06	886197
FALSE	High	Master Protein	Q16891	MICOS complex subunit MIC60 OS=Homo sapiens OX=9606 GN=IMMT PE=1 SV=1	0	FALSE	167.671	42	36	289	36	758	83.6	6.48	366.09	36	0	2.76971e+07	2.62077e+07	2.0311e+07	2.1047e+07	1.92242e+07	2.46736e+07	1.20807e+07	6.72966e+06	6.53894e+06	5.00185e+06	4.72445e+06	5.80734e+06	890603	355914	418021	216009	823913			801780	1.16805e+06	1.1573e+06	1.21715e+06	640175	564038	518386	486115	536260	777680	593790	304350	555791
FALSE	High	Master Protein	Q12884	Prolyl endopeptidase FAP OS=Homo sapiens OX=9606 GN=FAP PE=1 SV=5	0	FALSE	167.27	27	22	489	22	760	87.7	6.65	798.41	22	0	6.84104e+06	8.59624e+06	4.89272e+06	6.50221e+06	6.91375e+06	5.29179e+06	2339655	2.5763e+06	2.44864e+06	1.9672e+06	1.6925e+06	1.5407e+06	333033	149678	211530	83541.3	2.20672e+06			3.35101e+06	2.83074e+06	2.71269e+06	3.47018e+06	1.02106e+06	1.2734e+06	1.19006e+06	1.09619e+06	1.297e+06	1.16364e+06	1.19142e+06	514931	615985
FALSE	High	Master Protein	P56192	Methionine--tRNA ligase, cytoplasmic OS=Homo sapiens OX=9606 GN=MARS1 PE=1 SV=2	0	FALSE	167.116	28	27	564	27	900	101.1	6.16	968.46	27	0	2.78745e+07	2.78488e+07	2.21179e+07	1.66801e+07	1.60225e+07	1.25476e+07	1.25031e+07	1.18449e+07	9.88231e+06	6.08345e+06	5.78709e+06	8.74177e+06	513094	645695	696704	279864	5.33657e+06			9.5493e+06	7.58572e+06	1.00157e+07	1.21689e+07	4.17363e+06	3.45179e+06	4.21335e+06	3.23398e+06	3.69072e+06	7.49338e+06	3.72516e+06	2.22951e+06	1.31185e+06
FALSE	High	Master Protein	P55795	Heterogeneous nuclear ribonucleoprotein H2 OS=Homo sapiens OX=9606 GN=HNRNPH2 PE=1 SV=1	0	FALSE	166.27	45	23	566	7	449	49.2	6.3	1298.75	23	0		1.3602e+06	817614	500226	108917	809398	296321	762536	275734	406587	435365	835882	59632.4	15199	33740.8		116745			157972	211348	270183	282896	177530	115082	127239	48222.8	187347	336874	167378	101106	64583.6
FALSE	High	Master Protein	P15559	NAD(P)H dehydrogenase [quinone] 1 OS=Homo sapiens OX=9606 GN=NQO1 PE=1 SV=1	0	FALSE	166.252	38	20	1124	20	274	30.8	8.88	2375.6	20	0	4.81403e+07	3.84029e+07	3.73444e+07	2.58374e+07	2.0613e+07	1.51793e+07	1.12949e+07	1.19353e+07	9.8625e+06	7.23462e+06	7.8526e+06	1.3646e+07	1.01313e+06	1.06118e+06	1.09315e+06	646057	3.80737e+06			6.52993e+06	6.45052e+06	5.53225e+06	7.68642e+06	2.84792e+06	2.57462e+06	3.34268e+06	2.47747e+06	3.53391e+06	5.49771e+06	3.42595e+06	2.05594e+06	1.98652e+06
FALSE	High	Master Protein	O00567	Nucleolar protein 56 OS=Homo sapiens OX=9606 GN=NOP56 PE=1 SV=4	0	FALSE	166.081	37	23	395	23	594	66	9.19	731.71	23	0	1.8617e+07	1.59983e+07	1.51974e+07	1.34091e+07	1.15098e+07	1.06863e+07	7.78343e+06	5.48978e+06	6.07237e+06	3.79865e+06	3.86752e+06	2.23683e+06	523593	298494	276053	201135	860464			1.64819e+06	1.51179e+06	1.2243e+06	2.08886e+06	574591	556786	519999	477435	1.03116e+06	2.30883e+06	965320	452149	506928
FALSE	High	Master Protein	Q01105	Protein SET OS=Homo sapiens OX=9606 GN=SET PE=1 SV=3	0	FALSE	165.507	45	21	946	21	290	33.5	4.32	1867.04	21	0	5.93368e+07	5.46389e+07	4.15843e+07	4.3184e+07	4.59327e+07	4.80851e+07	4.09325e+07	2.9356e+07	3.35092e+07	1.97927e+07	2.10615e+07	2.07186e+07	1.54248e+06	1.83171e+06	2.18163e+06	1.02251e+06	1.37732e+07			1.28571e+07	1.26069e+07	1.28543e+07	2.27729e+07	7.17749e+06	6.655e+06	7.92997e+06	6.55182e+06	8.00627e+06	1.53408e+07	9.3186e+06	4.34201e+06	4.09819e+06
FALSE	High	Master Protein	Q5D862	Filaggrin-2 OS=Homo sapiens OX=9606 GN=FLG2 PE=1 SV=1	0	FALSE	165.272	12	16	94	16	2391	247.9	8.31	180.32	16	0	3.10788e+06	473254	280830	540248	529342	6.5272e+06	442811	694344	725452	172135	285281	1.83105e+06	86806.6	59539	435328	35795.7	953989			859104	1.52329e+06	1.18293e+06	1.28119e+06	649245	508855	911738	306356	1.08157e+06	1.0222e+06	252513	704570	767435
FALSE	High	Master Protein	Q99460	26S proteasome non-ATPase regulatory subunit 1 OS=Homo sapiens OX=9606 GN=PSMD1 PE=1 SV=2	0	FALSE	164.626	26	29	618	29	953	105.8	5.39	780.2	29	0	5.51044e+07	5.52131e+07	4.39036e+07	3.35045e+07	2.99721e+07	2.71058e+07	2.01332e+07	1.71137e+07	1.75115e+07	1.12113e+07	1.06581e+07	1.79826e+07	2.23212e+06	1.40343e+06	1.63068e+06	1.11893e+06	5.14417e+06			6.78741e+06	5.57713e+06	7.47321e+06	8.77209e+06	2.90836e+06	3.54822e+06	3.53613e+06	3.42338e+06	3.87966e+06	5.76177e+06	3.09645e+06	1.58679e+06	1.98933e+06
FALSE	High	Master Protein	Q14643	Inositol 1,4,5-trisphosphate receptor type 1 OS=Homo sapiens OX=9606 GN=ITPR1 PE=1 SV=3	0	FALSE	164.623	12	34	474	25	2758	313.7	6.04	591.2	34	9	8.4953e+06	9.46242e+06	7.03507e+06	3.77802e+06	8.65537e+06	7.53903e+06	4.7881e+06	3.59804e+06	3.39962e+06	2.25363e+06	2.61438e+06	8.55141e+06	480382	723873	400216	204092	1.8773e+06			3.11959e+06	2.88853e+06	3.74464e+06	4.29132e+06	1.43383e+06	1.41025e+06	1.59041e+06	1.35156e+06	1.70798e+06	2.30606e+06	1.64523e+06	1.31934e+06	820182
FALSE	High	Master Protein	P36776	Lon protease homolog, mitochondrial OS=Homo sapiens OX=9606 GN=LONP1 PE=1 SV=2	0	FALSE	163.909	31	35	651	35	959	106.4	6.39	602.26	35	0	2.64228e+07	2.19499e+07	2.29726e+07	1.25427e+07	1.27886e+07	1.18854e+07	6.96743e+06	8.85391e+06	4.37524e+06	6.83022e+06	7.37733e+06	8.69066e+06	2.27589e+06	2.19145e+06	1.72898e+06	1.13689e+06	6.69793e+06			6.3327e+06	5.88882e+06	5.2183e+06	6.43197e+06	3.63535e+06	2.90561e+06	3.65244e+06	2.90499e+06	3.32248e+06	5.60577e+06	3.94942e+06	3.14156e+06	2.36144e+06
FALSE	High	Master Protein	P42224	Signal transducer and activator of transcription 1-alpha/beta OS=Homo sapiens OX=9606 GN=STAT1 PE=1 SV=2	0	FALSE	163.624	27	26	717	26	750	87.3	6.05	1238.03	26	0	1.56416e+07	1.80527e+07	1.10204e+07	9.93506e+06	2.10739e+07	1.71331e+07	2.38899e+07	1.42351e+07	1.74923e+07	1.22171e+07	1.12375e+07	2.47211e+07	1.80587e+06	1.6753e+06	1.55449e+06	813498	4.30021e+06			5.37996e+06	5.08988e+06	4.56163e+06	6.31152e+06	2.83594e+06	2.60986e+06	2.91284e+06	2.40989e+06	3.30737e+06	4.29784e+06	3.25643e+06	1.79939e+06	1.5463e+06
FALSE	High	Master Protein	P52565	Rho GDP-dissociation inhibitor 1 OS=Homo sapiens OX=9606 GN=ARHGDIA PE=1 SV=3	0	FALSE	162.427	49	20	766	20	204	23.2	5.11	1436.22	20	0	1.02405e+08	7.83049e+07	7.38617e+07	5.5825e+07	8.31604e+07	8.10279e+07	4.24188e+07	3.25575e+07	3.14726e+07	2.02587e+07	1.90228e+07	1.21795e+07	2.54224e+06	2.18004e+06	1.29581e+06	862989	3.97717e+06			5.01975e+06	5.83218e+06	5.58205e+06	8.75162e+06	2.45785e+06	2.55262e+06	2.67115e+06	2.73071e+06	3.22216e+06	4.69405e+06	2.50283e+06	1.35081e+06	1.72176e+06
FALSE	High	Master Protein	Q9Y6Y8	SEC23-interacting protein OS=Homo sapiens OX=9606 GN=SEC23IP PE=1 SV=1	0	FALSE	161.889	23	23	420	23	1000	111	5.54	684.83	23	0	1.7133e+07	1.33289e+07	1.45836e+07	1.11963e+07	9.20571e+06	1.07829e+07	5.26974e+06	4.29107e+06	4.46155e+06	3.38984e+06	2.5341e+06	2.99525e+06	667848	256467	352272	208343	1.39807e+06			1.45965e+06	2.07483e+06	2.01848e+06	3.54888e+06	846678	848321	969365	938093	1.27566e+06	2.06216e+06	1.24237e+06	748527	729655
FALSE	High	Master Protein	O43776	Asparagine--tRNA ligase, cytoplasmic OS=Homo sapiens OX=9606 GN=NARS1 PE=1 SV=1	0	FALSE	161.719	36	26	740	26	548	62.9	6.25	1121.84	26	0	5.06453e+07	3.83215e+07	3.19116e+07	2.10785e+07	2.43312e+07	3.31804e+07	9.31732e+06	8.33678e+06	9.19342e+06	6.33972e+06	7.93831e+06	1.00139e+07	671485	639103	806372	495458	2.29817e+06			3.96273e+06	3.71366e+06	4.21095e+06	3.60534e+06	1.85127e+06	1.38445e+06	2.11151e+06	1.72778e+06	1.92919e+06	3.26139e+06	2.04515e+06	1.11676e+06	1.52665e+06
FALSE	High	Master Protein	P05556	Integrin beta-1 OS=Homo sapiens OX=9606 GN=ITGB1 PE=1 SV=2	0	FALSE	161.01	29	25	956	25	798	88.4	5.39	2321.43	25	0	1.15332e+08	1.08872e+08	9.95652e+07	4.40813e+07	4.30924e+07	4.52327e+07	3.3214e+07	2.8032e+07	3.06022e+07	1.89342e+07	1.5998e+07	1.43229e+07	2.58276e+06	2.32937e+06	2.18124e+06	1.45969e+06	9.42316e+06			8.26231e+06	5.64049e+06	5.012e+06	9.3375e+06	4.71397e+06	4.38782e+06	3.58742e+06	3.44763e+06	3.76136e+06	5.35283e+06	4.05956e+06	2.4181e+06	2.03414e+06
FALSE	High	Master Protein	Q14914	Prostaglandin reductase 1 OS=Homo sapiens OX=9606 GN=PTGR1 PE=1 SV=2	0	FALSE	160.816	36	17	602	17	329	35.8	8.29	1168.61	17	0	1.69807e+07	1.17949e+07	1.16798e+07	1.32373e+07	1.2347e+07	1.25674e+07	1.0503e+07	6.41504e+06	7.99805e+06	6.83074e+06	5.22631e+06	4.82042e+06	656570	751394	843971	306832	3.22843e+06			4.34765e+06	3.34982e+06	4.54219e+06	5.02132e+06	1.67488e+06	1.98575e+06	2.31334e+06	1.97163e+06	1.66435e+06	2.96159e+06	2.39489e+06	1.25387e+06	981390
FALSE	High	Master Protein	O95678	Keratin, type II cytoskeletal 75 OS=Homo sapiens OX=9606 GN=KRT75 PE=1 SV=2	0	FALSE	160.546	18	20	616	1	551	59.5	7.74	1062.34	20	0	7.39225e+06	7.40858e+06	4.37094e+06	5.29567e+06	4774105	1.89351e+06	2.14943e+06	2.13505e+06	1.758e+06	1.15324e+06	1.05192e+06		88100.9	45780.3	48903.9	25137.8	289338			1.1219e+06	549471	789429	1.03712e+06	324274	320592	238656	222257	244371	380037	325759	93288.2	83623.3
FALSE	High	Master Protein	P53985	Monocarboxylate transporter 1 OS=Homo sapiens OX=9606 GN=SLC16A1 PE=1 SV=3	0	FALSE	159.247	14	14	588	14	500	53.9	8.66	1270.94	14	0	8.63314e+07	7.223e+07	6.50837e+07	4.84712e+07	5.16725e+07	5.37091e+07	2.56148e+07	2.23709e+07	2.20129e+07	1.57619e+07	1.52188e+07	1.31262e+07	1.53709e+06	1.32667e+06	1.2699e+06	720562	8.10036e+06			1.17907e+07	8.20032e+06	1.14277e+07	1.22545e+07	4.52032e+06	4.87698e+06	4.67278e+06	3.66344e+06	4.92213e+06	5.78879e+06	4.94029e+06	2.29524e+06	1.62565e+06
FALSE	High	Master Protein	P35237	Serpin B6 OS=Homo sapiens OX=9606 GN=SERPINB6 PE=1 SV=3	0	FALSE	158.909	46	19	389	18	376	42.6	5.27	756.87	19	1	9.50202e+06	8.40628e+06	7.85128e+06	3.92614e+06	6.63958e+06	4.76068e+06	2.4707e+06	3.33176e+06	3.21107e+06	2.34749e+06	1.61382e+06	2.66876e+06	438439	360330	324932	202531	2.02538e+06			1.70854e+06	1.55725e+06	1.23526e+06	2.58037e+06	1.28372e+06	922390	990355	707769	1.10897e+06	1.62557e+06	902523	461707	366466
FALSE	High	Master Protein	Q53GQ0	Very-long-chain 3-oxoacyl-CoA reductase OS=Homo sapiens OX=9606 GN=HSD17B12 PE=1 SV=2	0	FALSE	158.166	37	17	1062	17	312	34.3	9.32	1978.1	17	0	6.12992e+07	4.67196e+07	3.17186e+07	3.14203e+07	2.82683e+07	2.40514e+07	2.91694e+07	2.72677e+07	2.67856e+07	1.77694e+07	1.62486e+07	3.98536e+07	2.80034e+06	2.71792e+06	2.8875e+06	1.68452e+06	6.78413e+06			8.04408e+06	7.95855e+06	7.80477e+06	1.10791e+07	5.17729e+06	4.08304e+06	4.77413e+06	4.17748e+06	5.15042e+06	8.15909e+06	5.11504e+06	5.05387e+06	3.45448e+06
FALSE	High	Master Protein	Q9H0A0	RNA cytidine acetyltransferase OS=Homo sapiens OX=9606 GN=NAT10 PE=1 SV=2	0	FALSE	158.008	24	31	319	31	1025	115.7	8.27	353.08	31	0	1.37187e+07	1.43059e+07	1.08242e+07	6.5743e+06	4.50395e+06	7.19973e+06	2.58795e+06	4.65257e+06	3.74254e+06	2.51132e+06	3.0509e+06	3.2743e+06	505409	248474	534508	238788	1.38801e+06			2.91442e+06	2.87388e+06	3.53296e+06	3.49237e+06	1.07189e+06	1.14419e+06	1.34181e+06	1.31449e+06	1.38765e+06	2.24635e+06	1.48709e+06	761217	813354
FALSE	High	Master Protein	P18077	60S ribosomal protein L35a OS=Homo sapiens OX=9606 GN=RPL35A PE=1 SV=2	0	FALSE	157.96	85	22	1574	22	110	12.5	11.06	2671.75	22	0	3.10157e+08	2.54416e+08	2.32299e+08	1.98517e+08	1.92632e+08	1.80667e+08	1.47583e+08	1.26407e+08	1.39287e+08	7.62249e+07	7.94398e+07	5.38553e+07	1.86278e+07	8.35153e+06	1.0922e+07	5.80813e+06	1.4662e+07	17260.3		1.60658e+07	1.42807e+07	1.329e+07	2.1508e+07	9.27179e+06	1.01602e+07	7.96669e+06	8.48604e+06	9.23203e+06	9.75077e+06	6.4405e+06	4.27633e+06	3.20394e+06
FALSE	High	Master Protein	O60832	H/ACA ribonucleoprotein complex subunit DKC1 OS=Homo sapiens OX=9606 GN=DKC1 PE=1 SV=3	0	FALSE	157.795	44	23	511	23	514	57.6	9.42	801.7	23	0	1.21497e+07	7.5725e+06	8.91587e+06	6.88187e+06	6.13199e+06	4.4368e+06	7.1404e+06	3.76071e+06	4.99283e+06	3.4216e+06	2234844	6.38256e+06	517358	1.28385e+06	311596	139481	2.6121e+06			3.24065e+06	2.50329e+06	4.5227e+06	3.78035e+06	1.30862e+06	1.15269e+06	1.47945e+06	1.44119e+06	2.05597e+06	3.80763e+06	2.16248e+06	1.9265e+06	1.37471e+06
FALSE	High	Master Protein	Q15424	Scaffold attachment factor B1 OS=Homo sapiens OX=9606 GN=SAFB PE=1 SV=4	0	FALSE	156.66	32	35	269	26	915	102.6	5.47	235.98	35	5	6.23417e+07	3.97389e+07	2.79591e+07	2.4068e+07	1.89863e+07	2.59833e+07	1.89521e+07	17957624	1.68426e+07	7.02727e+06	1.02585e+07	1.76769e+07	1.51451e+06	1.16486e+06	1.8362e+06	922577	1.10617e+07			1.44267e+07	1.62982e+07	1.15726e+07	1.75721e+07	9.45159e+06	7.06917e+06	6.57532e+06	3.87349e+06	9.01839e+06	1.38207e+07	9.19695e+06	3.86026e+06	4.57048e+06
FALSE	High	Master Protein	Q16543	Hsp90 co-chaperone Cdc37 OS=Homo sapiens OX=9606 GN=CDC37 PE=1 SV=1	0	FALSE	155.949	42	21	633	21	378	44.4	5.25	1404.07	21	0	3.8346e+06	7.69533e+06	4.99897e+06	6.1743e+06	6.03385e+06	5.84831e+06	5.45361e+06	5.24815e+06	3.21202e+06	2.07979e+06	2.1852e+06	5.18593e+06	186422	171167	208582	63259.5	3.40557e+06			4.81323e+06	4.75248e+06	3.7305e+06	4.96298e+06	2.30247e+06	1.99669e+06	2.07138e+06	1.22324e+06	2.01868e+06	3.57245e+06	2.2958e+06	1.78169e+06	1.56139e+06
FALSE	High	Master Protein	P61158	Actin-related protein 3 OS=Homo sapiens OX=9606 GN=ACTR3 PE=1 SV=3	0	FALSE	155.946	55	28	648	28	418	47.3	5.88	728.21	28	0	4.65344e+07	3.10735e+07	3.21492e+07	2.4023e+07	1.85182e+07	2.06133e+07	1.01685e+07	1.1974e+07	1.22194e+07	8.45532e+06	8.55377e+06	4.38668e+06	1.4896e+06	614157	1.12879e+06	659542	2.09143e+06			2.09748e+06	1.7169e+06	1.96663e+06	3.4457e+06	1.06572e+06	1.47128e+06	980969	819250	1.15228e+06	2.19613e+06	1.2128e+06	809871	490958
FALSE	High	Master Protein	P37837	Transaldolase OS=Homo sapiens OX=9606 GN=TALDO1 PE=1 SV=2	0	FALSE	155.49	56	24	835	24	337	37.5	6.81	1205.63	24	0	9.18699e+07	7.86202e+07	6.47588e+07	5.74056e+07	5.71467e+07	5.2182e+07	3.8761e+07	3.29207e+07	2.8178e+07	1.89041e+07	2.1264e+07	3.03025e+07	2.18004e+06	2.14511e+06	2.59732e+06	1.09877e+06	1.15555e+07			1.30487e+07	1.21009e+07	1.12075e+07	2.25529e+07	7.61061e+06	6.76901e+06	7.02573e+06	7.2817e+06	7.36269e+06	8.72513e+06	6.8028e+06	3.28713e+06	2.45629e+06
FALSE	High	Master Protein	O60762	Dolichol-phosphate mannosyltransferase subunit 1 OS=Homo sapiens OX=9606 GN=DPM1 PE=1 SV=1	0	FALSE	155.291	54	20	465	20	260	29.6	9.57	676.16	20	0	7.14854e+06	8.31745e+06	7.34288e+06	4.35537e+06	5.81324e+06	6.54374e+06	3.7806e+06	4.808e+06	2.9497e+06	2.66545e+06	2.2576e+06	6.84405e+06	255996	454446	259054	127280	3.18032e+06			4.36749e+06	4.62326e+06	3.33562e+06	3.86161e+06	1.81022e+06	1.36602e+06	2.00776e+06	1.53454e+06	2.07813e+06	2.71296e+06	2.10356e+06	1.02329e+06	1.20618e+06
FALSE	High	Master Protein	Q9P2E9	Ribosome-binding protein 1 OS=Homo sapiens OX=9606 GN=RRBP1 PE=1 SV=5	0	FALSE	155.115	31	26	272	26	1410	152.4	8.6	317.18	26	0	8.85497e+06	5.74697e+06	3.39577e+06	4.37176e+06	6.38079e+06	3.87567e+06	6.53218e+06	4.91544e+06	5.43093e+06	3.34403e+06	3.37492e+06	4.92513e+06	213876	451183	765997	547055	7.41324e+06			1.20404e+07	1.42872e+07	1.42269e+07	2.2053e+07	6.4097e+06	6.48532e+06	7.21002e+06	6.56364e+06	8.90722e+06	1.20809e+07	6.95814e+06	4.24874e+06	3.65787e+06
FALSE	High	Master Protein	P26640	Valine--tRNA ligase OS=Homo sapiens OX=9606 GN=VARS1 PE=1 SV=4	0	FALSE	154.976	28	34	325	34	1264	140.4	7.59	290.45	34	0	8.97836e+06	4.65056e+06	4.90388e+06	3.66713e+06	3.45383e+06	5.63895e+06	3.70769e+06	2.94356e+06	2.24902e+06	1.94155e+06	1.48258e+06	1.87348e+07	244305	225675	330419	127790	951121			1.52286e+06	1.57397e+06	1.56943e+06	2.21445e+06	511799	701242	727503	727940	813171	1.4172e+06	818571	769374	353664
FALSE	High	Master Protein	O14818	Proteasome subunit alpha type-7 OS=Homo sapiens OX=9606 GN=PSMA7 PE=1 SV=1	0	FALSE	154.879	62	25	808	25	248	27.9	8.46	1448.63	25	0	1.5833e+08	1.306e+08	1.0433e+08	9.97927e+07	1.0805e+08	8.51873e+07	4.29723e+07	4.45883e+07	3.63411e+07	2.44847e+07	2.49654e+07	3.58459e+07	5.2206e+06	1.6396e+06	2.10117e+06	833376	3.29053e+06			4.26556e+06	4.26778e+06	3.37493e+06	6.13681e+06	2.56771e+06	2.08986e+06	2.14094e+06	2.21646e+06	2.12276e+06	4.28437e+06	2.34937e+06	1.03868e+06	940094
FALSE	High	Master Protein	Q86UP2	Kinectin OS=Homo sapiens OX=9606 GN=KTN1 PE=1 SV=1	0	FALSE	154.788	28	35	352	35	1357	156.2	5.64	462.11	35	0	2.61221e+07	1.94798e+07	2.47023e+07	1.33015e+07	1.49103e+07	1.76739e+07	7.23673e+06	6.35134e+06	9.26554e+06	3.38136e+06	3.78143e+06	6.51687e+06	413275	214800	324045	246599	856841			1.17701e+06	1.46609e+06	1.39021e+06	1.77258e+06	384166	634054	610008	661346	916807	1.1457e+06	797678	530678	403658
FALSE	High	Master Protein	P31948	Stress-induced-phosphoprotein 1 OS=Homo sapiens OX=9606 GN=STIP1 PE=1 SV=1	0	FALSE	154.774	48	28	322	28	543	62.6	6.8	690.51	28	0	1.62093e+07	2.45126e+06	1.93776e+06	2.63555e+06	4.77443e+06	4.68551e+06	1.98928e+06	951132	2.35054e+06	571637	896651	922934	69842.6	70254	21194.8	8385.32	127833			86770	159529	229267	267321	213695	90181.1	171515	25516	149411	432000	170925	12270.8	122224
FALSE	High	Master Protein	Q16181	Septin-7 OS=Homo sapiens OX=9606 GN=SEPTIN7 PE=1 SV=2	0	FALSE	154.771	42	23	518	22	437	50.6	8.63	998.52	23	1	1.46023e+07	1.02729e+07	9.37975e+06	3.96854e+06	3.55263e+06	3.82426e+06	3.67912e+06	4.21988e+06	3.72905e+06	2.04045e+06	1.9257e+06	1.91551e+06	252912	165689	234879	152154	1.56619e+06			1.9471e+06	1.73171e+06	1.74307e+06	3.78362e+06	1.20742e+06	1.17706e+06	1.30769e+06	992924	1.05114e+06	2.26243e+06	1.36145e+06	498253	473158
FALSE	High	Master Protein	P46776	60S ribosomal protein L27a OS=Homo sapiens OX=9606 GN=RPL27A PE=1 SV=2	0	FALSE	153.938	73	21	973	21	148	16.6	11	1546.33	21	0	3.22264e+07	3.46602e+07	2.62068e+07	2.05952e+07	1.37531e+07	1.55567e+07	7.35006e+06	5.43478e+06	8.07667e+06	4.51137e+06	4.43327e+06	1.01999e+07	320559	653421	399080	363460	1.22022e+06			6.01909e+06	5.42861e+06	7.30325e+06	2.43148e+06	2.22828e+06	1.63577e+06	2.63185e+06	2.5105e+06	2.13198e+06	3.26954e+06	2.31996e+06	1.66289e+06	1.56992e+06
FALSE	High	Master Protein	Q9NSD9	Phenylalanine--tRNA ligase beta subunit OS=Homo sapiens OX=9606 GN=FARSB PE=1 SV=3	0	FALSE	153.787	45	31	645	31	589	66.1	6.84	844.56	31	0	4.41634e+08	3.76093e+08	3.17859e+08	2.35191e+08	3.1613e+08	2.63013e+08	1.17416e+08	9.21395e+07	1.11773e+08	7.18862e+07	6.09418e+07	4.5704e+07	2.20671e+07	7.10858e+06	6.99947e+06	5.2135e+06	5.16064e+06			5.56482e+06	5.63128e+06	4.25141e+06	6.6902e+06	2.22227e+06	2.02473e+06	2.61348e+06	3.44836e+06	3.31967e+06	4.11988e+06	2.9352e+06	2.01576e+06	1.23868e+06
FALSE	High	Master Protein	P06748	Nucleophosmin OS=Homo sapiens OX=9606 GN=NPM1 PE=1 SV=2	0	FALSE	153.642	45	19	488	19	294	32.6	4.78	1015.87	19	0	8.01158e+07	5.85198e+07	3.92387e+07	2.9157e+07	5.52625e+07	6.34627e+07	5.12132e+07	3.26221e+07	4.61704e+07	1.97902e+07	2.23816e+07	3.90437e+06	3.69065e+06	2.20772e+06	1.8143e+06	1.00519e+06	2.9596e+06			2.53767e+06	2.13249e+06	2.12099e+06	3.97472e+06	1.45147e+06	1.41815e+06	1.31734e+06	1.15346e+06	1.22681e+06	1.79216e+06	1.196e+06	578542	524793
FALSE	High	Master Protein	P08727	Keratin, type I cytoskeletal 19 OS=Homo sapiens OX=9606 GN=KRT19 PE=1 SV=4	0	FALSE	153.544	66	27	449	16	400	44.1	5.14	617.28	27	1	1.29653e+06	1.6341e+06	932289	765873	101615	323822	741977	1.15036e+06	779579	563313	789532	2532471	23592.8	77723.3	99283.5	31162.9	146055			318972	312834	242999	397423	142203	165150	181279	173918	190848	208256	124371	72629.8	99021.1
FALSE	High	Master Protein	Q15008	26S proteasome non-ATPase regulatory subunit 6 OS=Homo sapiens OX=9606 GN=PSMD6 PE=1 SV=1	0	FALSE	153.362	39	20	641	20	389	45.5	5.62	1238.27	20	0	4.08802e+07	3.01102e+07	2.23965e+07	2.09094e+07	1.62995e+07	1.45743e+07	1.13266e+07	1.21598e+07	8.99333e+06	6.2629e+06	6.49594e+06	1.02003e+07	635630	545977	648103	343729	3.78854e+06			6.55003e+06	5.99492e+06	6.34996e+06	6.35923e+06	2.49204e+06	2.51868e+06	3.15673e+06	2.38709e+06	2.7851e+06	4.65621e+06	3.51345e+06	1.93973e+06	1.82224e+06
FALSE	High	Master Protein	P0C0S5	Histone H2A.Z OS=Homo sapiens OX=9606 GN=H2AZ1 PE=1 SV=2	0	FALSE	152.716	63	18	2209	3	128	13.5	10.58	4054.49	18	12	2.10734e+07	1.83506e+07	1.86598e+07	1.16205e+07	1.05128e+07	1.26155e+07	7.39327e+06	8.30491e+06	9.78879e+06	4.98344e+06	5.90025e+06	8.786e+06	488170	1.16903e+06	776134	425052	1.34169e+07			2.34404e+07	2.4606e+07	2.04847e+07	2.68118e+07	1.0852e+07	7.95413e+06	1.09457e+07	1.05286e+07	1.55642e+07	2.36366e+07	1.38977e+07	9.12522e+06	9.38537e+06
FALSE	High	Master Protein	O95819	Mitogen-activated protein kinase kinase kinase kinase 4 OS=Homo sapiens OX=9606 GN=MAP4K4 PE=1 SV=2	0	FALSE	152.607	17	26	371	16	1239	142	7.46	371.74	26	7	2.47788e+07	3.18657e+07	1.0123e+07	9.50637e+06	1.26715e+07	8.53317e+06	4.5008e+06	2.23932e+07	8.05351e+06	6.13151e+06	4.55005e+06	2.30271e+07	512408	573836	678427	285594	4.33945e+06			4.5984e+06	4.82674e+06	3.83055e+06	6.55145e+06	2.6841e+06	1.96973e+06	2.23579e+06	1.77524e+06	1.94153e+06	3.83016e+06	2.26951e+06	871991	891666
FALSE	High	Master Protein	P61019	Ras-related protein Rab-2A OS=Homo sapiens OX=9606 GN=RAB2A PE=1 SV=1	0	FALSE	152.585	79	21	610	21	212	23.5	6.54	1264.14	21	0	1.68505e+07	2.29906e+07	1.64321e+07	1.13756e+07	2.34494e+07	1.45053e+07	4.69886e+06	6.60469e+06	3.28863e+06	5.06283e+06	2.77113e+06	5.69582e+06	696336	282903	580049	217322	1.41489e+06			2.31645e+06	2.0702e+06	1.46461e+06	1.88091e+06	903530	642673	936828	616283	1.11148e+06	1.79321e+06	910890	687949	522647
FALSE	High	Master Protein	Q14566	DNA replication licensing factor MCM6 OS=Homo sapiens OX=9606 GN=MCM6 PE=1 SV=1	0	FALSE	152.406	30	29	291	29	821	92.8	5.41	343.13	29	0	2.23479e+07	7.62665e+06	6.78547e+06	5.88594e+06	1.00418e+07	7.14884e+06	6.65852e+06	5.51706e+06	5.62208e+06	2.04985e+06	2.10767e+06	3.04751e+06	392056	473742	499771	245461	1.05176e+06			1.20791e+06	1.36149e+06	1.04084e+06	2.22144e+06	931184	933258	767359	725051	780322	1.52124e+06	1.02304e+06	630867	490638
FALSE	High	Master Protein	Q9NTJ5	Phosphatidylinositide phosphatase SAC1 OS=Homo sapiens OX=9606 GN=SACM1L PE=1 SV=2	0	FALSE	151.849	30	20	764	20	587	66.9	7.12	851.5	20	0	4.11714e+07	3.95875e+07	3.53302e+07	2.5266e+07	2.54318e+07	2.55767e+07	2.12081e+07	2.05792e+07	1.78955e+07	1.52921e+07	1.22686e+07	2.17033e+07	1.84156e+06	1.48679e+06	1.96784e+06	1.02148e+06	3.45825e+06			4.19767e+06	3.67482e+06	3.928e+06	5.28788e+06	2.08514e+06	2.08427e+06	2.41598e+06	1.90816e+06	2.62555e+06	3.84489e+06	2.53292e+06	1.43437e+06	1.26811e+06
FALSE	High	Master Protein	Q13620	Cullin-4B OS=Homo sapiens OX=9606 GN=CUL4B PE=1 SV=4	0	FALSE	151.704	24	25	378	15	913	103.9	7.37	549.03	25	6	1.10208e+07	1.25417e+07	1.2085e+07	7.59431e+06	6.74456e+06	6.45983e+06	6.20542e+06	5.37737e+06	5.06394e+06	3.15634e+06	3.10264e+06	7.23441e+06	358650	471631	474734	246884	2.82764e+06			3.7936e+06	3.63482e+06	3.90283e+06	5.43255e+06	2.26581e+06	1.84753e+06	2.32665e+06	1.62425e+06	2.23748e+06	3.58781e+06	2.69771e+06	1.14488e+06	1.38264e+06
FALSE	High	Master Protein	P30041	Peroxiredoxin-6 OS=Homo sapiens OX=9606 GN=PRDX6 PE=1 SV=3	0	FALSE	151.027	60	24	705	24	224	25	6.38	921.93	24	0	5.73897e+07	4.6277e+07	4.68164e+07	2.4592e+07	2.43381e+07	1.44583e+07	1.24995e+07	1.04118e+07	9.87292e+06	6.61004e+06	7.85307e+06	1.04734e+07	1.51098e+06	1.31166e+06	1.281e+06	770651	5.93153e+06			5.86132e+06	4.4514e+06	3.94398e+06	6.69233e+06	3.3814e+06	2.98e+06	3.13996e+06	2.44857e+06	3.11162e+06	4.34437e+06	2.42869e+06	1.56638e+06	1.4628e+06
FALSE	High	Master Protein	Q07954	Prolow-density lipoprotein receptor-related protein 1 OS=Homo sapiens OX=9606 GN=LRP1 PE=1 SV=2	0	FALSE	150.697	6	27	600	27	4544	504.3	5.39	701.86	27	0	1.07814e+08	7.63321e+07	7.88117e+07	5.53481e+07	6.25066e+07	5.76749e+07	3.18493e+07	3.20139e+07	2.77598e+07	1.90532e+07	1.9018e+07	1.92744e+07	5.36289e+06	1.98726e+06	2.2603e+06	1.15431e+06	2.54283e+07			4.84274e+07	8.65834e+07	6.99282e+07	3.41231e+07	1.60053e+07	2.43466e+07	2.36624e+07	3.19009e+07	2.7009e+07	1.65706e+07	2.18563e+07	1.39689e+07	1.33455e+07
FALSE	High	Master Protein	P78417	Glutathione S-transferase omega-1 OS=Homo sapiens OX=9606 GN=GSTO1 PE=1 SV=2	0	FALSE	150.688	52	23	826	23	241	27.5	6.6	2011.76	23	0	1.20374e+08	1.01999e+08	8.52947e+07	6.85816e+07	6.84397e+07	6.62416e+07	3.03001e+07	2.80772e+07	2.71771e+07	1.64394e+07	1.82869e+07	2.0799e+07	1.98271e+06	1.42393e+06	1.52467e+06	630146	2.23524e+06			2.31484e+06	1.38987e+06	2.44053e+06	2.35062e+06	1.31032e+06	1.3145e+06	736520	781002	1.09043e+06	1.18216e+06	1.01438e+06	709910	506692
FALSE	High	Master Protein	P11586	C-1-tetrahydrofolate synthase, cytoplasmic OS=Homo sapiens OX=9606 GN=MTHFD1 PE=1 SV=3	0	FALSE	150.46	36	31	224	30	935	101.5	7.3	377.56	31	1	1.89031e+07	1.59967e+07	1.63153e+07	1.76995e+07	1.28702e+07	1.35364e+07	7.3077e+06	7.25506e+06	9.70277e+06	5.49314e+06	5.76675e+06	707246	1.01527e+06	382268	445536	266249	899877			1.22138e+06	1.64516e+06	1.35319e+06	2.4056e+06	411325	694262	541158	518179	987041	1.10585e+06	617447	325606	340195
FALSE	High	Master Protein	P48643	T-complex protein 1 subunit epsilon OS=Homo sapiens OX=9606 GN=CCT5 PE=1 SV=1	0	FALSE	150.112	49	32	524	31	541	59.6	5.66	660.46	32	0	4.76293e+07	3.37335e+07	2.74223e+07	1.96276e+07	2.14538e+07	1.96737e+07	1.82079e+07	2.16556e+07	2.32615e+07	1.29177e+07	1.33463e+07	1.25195e+07	2.35919e+06	1.31302e+06	2.17676e+06	1.55019e+06	3.32747e+06			3.33959e+06	3.42718e+06	2.01696e+06	4.00508e+06	1.87432e+06	1.49441e+06	1.64506e+06	1.0618e+06	1.56341e+06	3.28868e+06	1.77484e+06	1.35799e+06	938791
FALSE	High	Master Protein	Q12965	Unconventional myosin-Ie OS=Homo sapiens OX=9606 GN=MYO1E PE=1 SV=2	0	FALSE	149.897	23	30	207	29	1108	127	8.92	270.23	30	0	3.31434e+07	1.90116e+07	2.29867e+07	1.72302e+07	2.41217e+07	2.07336e+07	1.0286e+07	7.34063e+06	9.33844e+06	5.16561e+06	4.90608e+06	4.2284e+06	654020	563494	396719	213875	1.83013e+06			2.25684e+06	2.09755e+06	1.89221e+06	2.2594e+06	1.17399e+06	985092	1.20179e+06	1.02923e+06	1.28128e+06	1.3171e+06	1.15728e+06	441614	552604
FALSE	High	Master Protein	Q8N1F7	Nuclear pore complex protein Nup93 OS=Homo sapiens OX=9606 GN=NUP93 PE=1 SV=2	0	FALSE	149.897	30	29	517	29	819	93.4	5.72	442.61	29	0	3.98441e+07	2.18341e+07	2.9346e+07	1.33609e+07	1.89607e+07	1.66603e+07	1.26943e+07	1.11419e+07	1.40414e+07	6.38574e+06	7.29488e+06	1.02334e+07	1.18703e+06	834417	1.03041e+06	500742	3.01656e+06			4.33824e+06	3.51565e+06	3.5967e+06	4.44825e+06	2.03549e+06	1.63996e+06	1.85195e+06	1.6918e+06	1.88496e+06	3.52771e+06	2.57201e+06	958999	1.11989e+06
FALSE	High	Master Protein	Q8NFW8	N-acylneuraminate cytidylyltransferase OS=Homo sapiens OX=9606 GN=CMAS PE=1 SV=2	0	FALSE	149.707	34	17	491	17	434	48.3	7.93	708.77	17	0	4.36716e+06	2.58092e+06	1.97592e+06	742416	3.19959e+06	1.89026e+06	3.03073e+06	2.58559e+06	1.39831e+06	1.47325e+06	1.30461e+06	2.53198e+06	106475	88932.3	131332	87961.7	1.6199e+06			1.89647e+06	2.72963e+06	2.50178e+06	2.81283e+06	1.14537e+06	888054	1.32207e+06	956516	1.17257e+06	2.21668e+06	1.32719e+06	542631	738579
FALSE	High	Master Protein	P61204	ADP-ribosylation factor 3 OS=Homo sapiens OX=9606 GN=ARF3 PE=1 SV=2	0	FALSE	149.536	55	14	898	7	181	20.6	7.43	2190.66	14	6	7.26686e+07	5.43943e+07	3.33486e+07	4.64117e+07	2.76814e+07	2.71056e+07	2.2064e+07	3.25669e+07	1.9942e+07	1.44624e+07	1.68381e+07	1.99668e+07	2.0347e+06	1.2592e+06	2.88911e+06	880164	7.33074e+06			1.87764e+07	1.47946e+07	7.21999e+06	1.41771e+07	4.86899e+06	5.98869e+06	5.15389e+06	3.3256e+06	5.24757e+06	7.92221e+06	4.53211e+06	2.54088e+06	3.12367e+06
FALSE	High	Master Protein	Q9BXJ9	N-alpha-acetyltransferase 15, NatA auxiliary subunit OS=Homo sapiens OX=9606 GN=NAA15 PE=1 SV=1	0	FALSE	149.209	29	32	308	27	866	101.2	7.42	280.78	32	3	2.17157e+07	1.38412e+07	1.65383e+07	1.23194e+07	1.52729e+07	13572123	1.00874e+07	4.18679e+06	7.57638e+06	4.84613e+06	4.86071e+06	8.00476e+06	1.3726e+06	1.42211e+06	885441	419843	2.77196e+06			3.12412e+06	2.58816e+06	2.12048e+06	2.53708e+06	1.14875e+06	1.24629e+06	1.07943e+06	1.05099e+06	1.2047e+06	1.54263e+06	1.29694e+06	409813	694072
FALSE	High	Master Protein	P54577	Tyrosine--tRNA ligase, cytoplasmic OS=Homo sapiens OX=9606 GN=YARS1 PE=1 SV=4	0	FALSE	148.526	52	30	330	30	528	59.1	7.05	437.11	30	0	1.90511e+07	1.70711e+07	1.0657e+07	1.40665e+07	1.37313e+07	1.60791e+07	1.02615e+07	8.10713e+06	8.30954e+06	3.57168e+06	4.60184e+06	4.87833e+06	599492	338756	415526	185881	660876			931938	845295	890399	1.50547e+06	491911	487851	431236	341338	390834	1.07213e+06	516983	177950	109363
FALSE	High	Master Protein	Q13162	Peroxiredoxin-4 OS=Homo sapiens OX=9606 GN=PRDX4 PE=1 SV=1	0	FALSE	148.337	55	16	463	13	271	30.5	6.29	1016.31	16	0	7.89348e+06	8.0547e+06	1.59673e+07	5.24184e+06	6.22256e+06	3.85386e+06	6.12191e+06	7.58885e+06	7.85408e+06	3.3669e+06	2.69403e+06	5.65427e+06	243623	206200	174707	127971	2.71378e+06			3.48429e+06	4.00591e+06	3.55614e+06	5.55908e+06	1.94341e+06	1.81325e+06	2.20654e+06	1.88114e+06	3.00809e+06	3.9332e+06	2.00128e+06	1.183e+06	1.03984e+06
FALSE	High	Master Protein	Q7L1Q6	Basic leucine zipper and W2 domain-containing protein 1 OS=Homo sapiens OX=9606 GN=BZW1 PE=1 SV=1	0	FALSE	147.836	42	31	649	29	419	48	5.92	595.3	31	2	4.92354e+08	3.4642e+08	2.94354e+08	3.01333e+08	3.06522e+08	3.49249e+08	2.4105e+08	1.79793e+08	2.00366e+08	1.2886e+08	1.51043e+08	1.954e+07	1.95152e+07	6.60675e+06	1.13087e+07	8.46519e+06	8.98274e+06			8.0371e+06	7.091e+06	6.05664e+06	1.21827e+07	3.76624e+06	5.23548e+06	3.9415e+06	3.51354e+06	4.54902e+06	6.97492e+06	4.0609e+06	1.88211e+06	1.80406e+06
FALSE	High	Master Protein	Q99873	Protein arginine N-methyltransferase 1 OS=Homo sapiens OX=9606 GN=PRMT1 PE=1 SV=3	0	FALSE	147.46	44	20	456	20	371	42.4	5.35	890	20	0	2.24389e+07	1.82304e+07	1.60629e+07	1.29199e+07	1.04805e+07	7.56975e+06	6.05135e+06	5.81542e+06	8.12602e+06	3.83088e+06	3.75725e+06	6.75056e+06	369247	375165	425942	277469	2.17757e+06			2.20558e+06	2.51146e+06	2.0082e+06	2.27988e+06	1.02897e+06	1.28639e+06	1.10287e+06	1.06025e+06	1.19311e+06	1.79387e+06	1.0188e+06	670640	769592
FALSE	High	Master Protein	P54578	Ubiquitin carboxyl-terminal hydrolase 14 OS=Homo sapiens OX=9606 GN=USP14 PE=1 SV=3	0	FALSE	147.45	40	24	428	24	494	56	5.3	523.18	24	0	4.36119e+07	3.26284e+07	3.89822e+07	2.7943e+07	2.60974e+07	2.48043e+07	1.05384e+07	8.41554e+06	1.03646e+07	6.58759e+06	6.44619e+06	5.96114e+06	773550	497763	746017	459185	2.39477e+06			2.36367e+06	2.47277e+06	2.34086e+06	3.85282e+06	1.51225e+06	1.34431e+06	1.28296e+06	1.26249e+06	1.6589e+06	2.77358e+06	1.68458e+06	1.07371e+06	669979
FALSE	High	Master Protein	Q71UI9	Histone H2A.V OS=Homo sapiens OX=9606 GN=H2AFV PE=1 SV=3	0	FALSE	147.333	56	16	2141	1	128	13.5	10.58	4017.49	16	0	1.10545e+06	1.25974e+06	1.04994e+06	706186		706294	600446	594974	692307	210552	253898		14623.6	20658.5			195812			180781	340800	301998	698348	588910	210598	304048	220106	463925	1.28085e+06	592842		226873
FALSE	High	Master Protein	P62913	60S ribosomal protein L11 OS=Homo sapiens OX=9606 GN=RPL11 PE=1 SV=2	0	FALSE	147.222	48	18	746	18	178	20.2	9.6	1770.02	18	0	3.01674e+07	2.06396e+07	1.75506e+07	1.47919e+07	1.73989e+07	1.82866e+07	1.73609e+07	1.38521e+07	1.36362e+07	8.50784e+06	9.66961e+06	2.28337e+07	1.19589e+06	1.69446e+06	2.00141e+06	528655	4.56227e+06			8.68285e+06	8.80418e+06	1.10779e+07	1.01899e+07	3.92352e+06	3.62118e+06	4.44544e+06	4.90273e+06	5.45102e+06	6.20249e+06	5.06532e+06	2.83321e+06	2.59666e+06
FALSE	High	Master Protein	P09104	Gamma-enolase OS=Homo sapiens OX=9606 GN=ENO2 PE=1 SV=3	0	FALSE	147.13	33	15	661	12	434	47.2	5.03	1604.43	15	2	1.51188e+07	7.49646e+06	8.7325e+06	6.96758e+06	7.87301e+06	7.38659e+06	3.12351e+06	3.99339e+06	2.82702e+06	1.34074e+06	1.65915e+06	1.49128e+06	313991	255055	181738	134352	2.54943e+06			2.60576e+06	2.43857e+06	2.04973e+06	3.42548e+06	1.43349e+06	1.06307e+06	1.15604e+06	771323	1.45847e+06	2.49946e+06	1.3634e+06	554101	713368
FALSE	High	Master Protein	Q12906	Interleukin enhancer-binding factor 3 OS=Homo sapiens OX=9606 GN=ILF3 PE=1 SV=3	0	FALSE	146.968	31	26	202	23	894	95.3	8.76	358.56	26	3	3.04139e+07	2.77737e+07	2.54249e+07	1.71912e+07	1.39461e+07	1.20362e+07	7.55974e+06	1.11162e+07	9.70171e+06	6.9351e+06	6.72139e+06	1.249e+06	756813	352105	397792	171231	1.54086e+06			539757	1.43481e+06	581830	2.11311e+06	618017	672924	611276	491396	658500	644901	568176	510744	251012
FALSE	High	Master Protein	Q13045	Protein flightless-1 homolog OS=Homo sapiens OX=9606 GN=FLII PE=1 SV=2	0	FALSE	146.757	17	27	482	27	1269	144.7	6.05	676.91	27	0	2.58842e+07	1.87715e+07	1.9451e+07	1.20728e+07	1.00367e+07	1.35237e+07	6.41674e+06	9.65322e+06	8.67805e+06	5.4396e+06	5.19281e+06	5.46217e+06	519286	244019	529239	309467	2.46712e+06			3.67698e+06	4.24017e+06	4.20475e+06	3.03426e+06	1.41273e+06	1.44576e+06	1.72108e+06	1.23485e+06	1.52284e+06	2.23025e+06	1.6484e+06	1.06729e+06	854153
FALSE	High	Master Protein	Q99829	Copine-1 OS=Homo sapiens OX=9606 GN=CPNE1 PE=1 SV=1	0	FALSE	146.733	26	22	784	22	537	59	5.83	1546.44	22	0	5.78934e+07	5.46226e+07	4.4731e+07	3.48911e+07	3.16557e+07	3.28769e+07	1.77901e+07	1.79542e+07	1.8372e+07	1.41967e+07	1.22721e+07	1.35625e+07	2.0963e+06	1.34727e+06	1.57901e+06	854687	2.81154e+06			3.15051e+06	2.89376e+06	2.69216e+06	3.67532e+06	1.44092e+06	1.62229e+06	1.57213e+06	1.44245e+06	1.671e+06	2.4682e+06	1.43099e+06	928354	759367
FALSE	High	Master Protein	P49321	Nuclear autoantigenic sperm protein OS=Homo sapiens OX=9606 GN=NASP PE=1 SV=2	0	FALSE	146.456	37	23	207	23	788	85.2	4.3	243.47	23	0	3.64091e+07	3.04761e+07	3.03373e+07	1.92566e+07	2.13761e+07	1.72761e+07	7.22116e+06	6.42755e+06	8.22797e+06	5.00297e+06	5.24729e+06	5.97186e+06	856222	405690	511725	312956	1.2921e+06			1.20557e+06	1.07095e+06	1.01469e+06	2.12099e+06	951060	838052	736910	844038	812826	1.31852e+06	919951	351709	291161
FALSE	High	Master Protein	Q96AG4	Leucine-rich repeat-containing protein 59 OS=Homo sapiens OX=9606 GN=LRRC59 PE=1 SV=1	0	FALSE	146.077	50	24	941	24	307	34.9	9.57	1599.78	24	0	4.77915e+07	3.81729e+07	3.73719e+07	1.74895e+07	2.10852e+07	2.47058e+07	1.59544e+07	1.35636e+07	1.73945e+07	9.00229e+06	9.02529e+06	8.61104e+06	1.44057e+06	1.64198e+06	1.2607e+06	514090	9.32283e+06			1.10283e+07	1.5349e+07	1.05707e+07	1.45354e+07	4.9082e+06	6.44963e+06	6.58218e+06	5.11555e+06	6.30918e+06	9.47111e+06	6.65085e+06	2.19664e+06	2.59202e+06
FALSE	High	Master Protein	P49257	Protein ERGIC-53 OS=Homo sapiens OX=9606 GN=LMAN1 PE=1 SV=2	0	FALSE	145.989	40	25	1102	25	510	57.5	6.77	1129.56	25	0	4.49438e+07	4.34823e+07	3.89035e+07	3.98004e+07	4.3949e+07	2.98939e+08	2.81353e+07	1.98051e+07	1.96131e+07	1.45002e+07	1.46633e+07	1.91737e+07	2.42658e+06	2.13768e+06	1.63345e+06	870794	8.38664e+06			1.05831e+07	1.12303e+07	1.02972e+07	1.47148e+07	4.78969e+06	5.7555e+06	5.52204e+06	5.60653e+06	7.35532e+06	8.00612e+06	5.26239e+06	4.18757e+06	3.16799e+06
FALSE	High	Master Protein	Q92522	Histone H1x OS=Homo sapiens OX=9606 GN=H1FX PE=1 SV=1	0	FALSE	145.609	63	25	666	25	213	22.5	10.76	813.54	25	0	2.31766e+07	2.35942e+07	2.05114e+07	1.44973e+07	1.0257e+07	8.94875e+06	6.51592e+06	6.44022e+06	4.94363e+06	3.61668e+06	4.1982e+06	4.63317e+06	376351	374595	482197	261201	3.13113e+06			5.19161e+06	5.42781e+06	5.83719e+06	8.44681e+06	3.02309e+06	2.58143e+06	2.67993e+06	2.70241e+06	3.21184e+06	6.47739e+06	3.37411e+06	1.90449e+06	1.6208e+06
FALSE	High	Master Protein	Q9NSE4	Isoleucine--tRNA ligase, mitochondrial OS=Homo sapiens OX=9606 GN=IARS2 PE=1 SV=2	0	FALSE	145.537	22	22	281	22	1012	113.7	7.2	317.32	22	0	2.38339e+06	955058	2.11343e+06	1.84365e+06	1.87402e+06	2.1841e+06	1.03466e+06	1.08319e+06	793575	530865	567473	426436	79876.5	124816	175820	65482.5	219627			564796	406395	568231	449244	76823.4	138834	175474	104198	215197	658457	365914	143807	90864.7
FALSE	High	Master Protein	Q9NQC3	Reticulon-4 OS=Homo sapiens OX=9606 GN=RTN4 PE=1 SV=2	0	FALSE	145.343	10	14	1150	14	1192	129.9	4.5	2084.86	14	0	2.96213e+07	3.10686e+07	2.51918e+07	2.76577e+07	1.96127e+07	1.09804e+07	7.74474e+06	9.87592e+06	9.49825e+06	4.86834e+06	4.7481e+06	7.94005e+06	615391	450071	689698	334566	4.09391e+06			1.04879e+07	6.14384e+06	7.77556e+06	7.35376e+06	2.9597e+06	3.12347e+06	2.78917e+06	2.6946e+06	3.39737e+06	3.82294e+06	2.87911e+06	1.97231e+06	1.79893e+06
FALSE	High	Master Protein	P27816	Microtubule-associated protein 4 OS=Homo sapiens OX=9606 GN=MAP4 PE=1 SV=3	0	FALSE	145.24	31	30	167	30	1152	120.9	5.43	264.02	30	0	6.98593e+06	9.50069e+06	5.65415e+06	5.79804e+06	8.52658e+06	7.83268e+06	2.4649e+06	2.47532e+06	2.51219e+06	1.13052e+06	1.47292e+06	4.27592e+06	316406	185611	209119	65361.1	449342			516742	391409	470883	565767	286917	226578	308110	332109	277520	526717	253637	68356.3	121140
FALSE	High	Master Protein	P46778	60S ribosomal protein L21 OS=Homo sapiens OX=9606 GN=RPL21 PE=1 SV=2	0	FALSE	144.22	65	19	767	19	160	18.6	10.49	1649.57	19	0	1.57562e+08	9.02386e+07	8.76473e+07	7.22757e+07	9.32779e+07	9.63212e+07	8.62171e+07	5.62855e+07	6.92126e+07	3.78513e+07	3.69723e+07	2.15518e+07	7.01712e+06	3.38157e+06	3.58128e+06	2.06717e+06	2.85342e+06			3.07131e+06	2.39712e+06	3.12931e+06	4.1947e+06	1.4545e+06	1.47849e+06	1.47924e+06	1.69136e+06	1.09776e+06	4.02313e+06	1.69727e+06	642359	784274
FALSE	High	Master Protein	P84103	Serine/arginine-rich splicing factor 3 OS=Homo sapiens OX=9606 GN=SRSF3 PE=1 SV=1	0	FALSE	143.83	66	21	866	21	164	19.3	11.65	1109.09	21	0	3.09264e+07	3.22507e+07	2.54209e+07	2.37005e+07	2.12081e+07	1.61101e+07	1.66605e+07	1.62845e+07	1.19838e+07	1.01169e+07	9.68572e+06	2.15976e+07	568698	1.1577e+06	774134	365780	3.45398e+06			5.67111e+06	5.22696e+06	4.05837e+06	8.13308e+06	2.33352e+06	2.18366e+06	2.04666e+06	1.84795e+06	2.61956e+06	2.27445e+06	1.75572e+06	823879	769292
FALSE	High	Master Protein	P60174	Triosephosphate isomerase OS=Homo sapiens OX=9606 GN=TPI1 PE=1 SV=3	0	FALSE	143.767	48	16	743	16	286	30.8	5.92	1512.66	16	0	5.12066e+07	4.24613e+07	4.31586e+07	2.23669e+07	2.42819e+07	2.72633e+07	1.02632e+07	1.12979e+07	9.8484e+06	5.00434e+06	6.33188e+06	5.01208e+06	514405	418386	619133	359943	4.53107e+06			4.81785e+06	4.50653e+06	3.7028e+06	8.46004e+06	3.56191e+06	3.07514e+06	2.5548e+06	3.1639e+06	2.78288e+06	4.57054e+06	2.66066e+06	1.54525e+06	1.28122e+06
FALSE	High	Master Protein	P25205	DNA replication licensing factor MCM3 OS=Homo sapiens OX=9606 GN=MCM3 PE=1 SV=3	0	FALSE	143.648	32	28	174	28	808	90.9	5.77	239.46	28	0	1.05949e+07	9.58258e+06	8.27146e+06	7.69822e+06	6.9633e+06	5.14788e+06	2.92622e+06	3.88519e+06	3.0319e+06	1.94424e+06	1.91471e+06	3.33277e+06	449891	289489	251077	121869	518409			1.20651e+06	1.06811e+06	1.5024e+06	1.55383e+06	835281	481860	705504	724220	606024	1.04952e+06	892451	243859	407082
FALSE	High	Master Protein	Q8IYB3	Serine/arginine repetitive matrix protein 1 OS=Homo sapiens OX=9606 GN=SRRM1 PE=1 SV=2	0	FALSE	142.913	26	32	550	31	904	102.3	11.84	470.26	32	1	4.44763e+07	4.08714e+07	3.54523e+07	2.74134e+07	4.19053e+07	3.84317e+07	2.59974e+07	1.86845e+07	1.98595e+07	1.11777e+07	1.17887e+07	2.31559e+07	1.69155e+06	1.34833e+06	1.26011e+06	592159	3.73361e+06			4.34544e+06	3.42636e+06	4.2501e+06	4.53727e+06	1.87191e+06	2.05005e+06	1.9942e+06	1.65072e+06	1.85092e+06	3.1247e+06	2.05245e+06	1.51552e+06	630365
FALSE	High	Master Protein	P22392	Nucleoside diphosphate kinase B OS=Homo sapiens OX=9606 GN=NME2 PE=1 SV=1	0	FALSE	142.743	63	13	735	8	152	17.3	8.41	2171.62	13	5	2.1065e+08	1.59652e+08	1.45791e+08	1.07989e+08	9.49201e+07	8.52307e+07	5.951e+07	5.40028e+07	5.26782e+07	3.31166e+07	3.02817e+07	3.24182e+07	2.73205e+06	2.29507e+06	2.2109e+06	1.21426e+06	6.60523e+06			8.11078e+06	7.87786e+06	7.9328e+06	9.50023e+06	3.37527e+06	2.99246e+06	3.68883e+06	2.44525e+06	3.86443e+06	7.53643e+06	4.908e+06	1.8466e+06	2.18765e+06
FALSE	High	Master Protein	Q9H7B2	Ribosome production factor 2 homolog OS=Homo sapiens OX=9606 GN=RPF2 PE=1 SV=2	0	FALSE	142.56	36	18	410	18	306	35.6	9.99	701.08	18	0	2.5872e+07	2.06883e+07	1.61937e+07	1.26594e+07	1.11181e+07	8.83798e+06	7.11134e+06	1.1253e+07	1.19306e+07	9.30969e+06	6.26837e+06	5.92768e+06	1.74533e+06	482145	1.29777e+06	583240	3.35308e+06			3.30153e+06	3.36134e+06	2.35562e+06	2.69365e+06	1.62097e+06	1.39694e+06	1.37447e+06	848351	1.69006e+06	3.11158e+06	1.80662e+06	1.44867e+06	976088
FALSE	High	Master Protein	Q9ULV4	Coronin-1C OS=Homo sapiens OX=9606 GN=CORO1C PE=1 SV=1	0	FALSE	142.387	41	25	767	24	474	53.2	7.08	1446.47	25	1	4.85526e+07	4.31668e+07	3.74503e+07	2.89538e+07	2.74352e+07	2.34838e+07	2.07989e+07	1.8549e+07	1.86915e+07	1.29177e+07	1.38478e+07	1.52224e+07	2.21215e+06	1.25721e+06	1.59659e+06	887536	5.27732e+06			6.17631e+06	6.96355e+06	6.61931e+06	9.50158e+06	3.61401e+06	3.18999e+06	3.54865e+06	3.1345e+06	3.65286e+06	6.89113e+06	3.72882e+06	2.495e+06	1.96842e+06
FALSE	High	Master Protein	P55265	Double-stranded RNA-specific adenosine deaminase OS=Homo sapiens OX=9606 GN=ADAR PE=1 SV=4	0	FALSE	142.327	27	30	139	30	1226	136	8.65	127.51	30	0	6.52214e+06	4.96585e+06	5.48949e+06	1.38754e+06	411501	527764	265147	4.61157e+06	422264	1.2979e+06	235809	744272	280876	103417	76915.3	65186	478532			402219	505078	600663	501733	260497	174418	208697	274568	343031	532566	237050	75915.9	114500
FALSE	High	Master Protein	Q8IY17	Neuropathy target esterase OS=Homo sapiens OX=9606 GN=PNPLA6 PE=1 SV=3	0	FALSE	141.103	18	25	494	23	1375	150.9	7.74	640.09	25	2	2.05661e+07	1.19833e+07	1.66213e+07	4.91253e+06	9.68699e+06	9.94865e+06	8.37953e+06	5.94969e+06	6.9073e+06	4.10357e+06	3.19894e+06	1.56018e+06	741481	310611	489922	217211	1.71746e+06			2.16565e+06	1.87535e+06	2.33323e+06	3.0217e+06	872189	1.00267e+06	938367	1.06252e+06	2.15338e+06	1.86919e+06	1.09581e+06	899600	1.02129e+06
FALSE	High	Master Protein	P30740	Leukocyte elastase inhibitor OS=Homo sapiens OX=9606 GN=SERPINB1 PE=1 SV=1	0	FALSE	141.017	43	18	227	17	379	42.7	6.28	248.84	18	1	6.40416e+06	5.02629e+06	7.50609e+06	4.0872e+06	2.16442e+06	2.86464e+06	1.11036e+06	1.7597e+06	920963	1.14268e+06	1.19764e+06	1.12577e+06	188313	163461	217246	80528.7	708304			626899	750578	775759	1.0846e+06	419866	341957	436745	434686	404199	726069	478153	164790	191995
FALSE	High	Master Protein	P68400	Casein kinase II subunit alpha OS=Homo sapiens OX=9606 GN=CSNK2A1 PE=1 SV=1	0	FALSE	140.064	40	18	360	17	391	45.1	7.74	545.72	18	1	9.54598e+06	9.54399e+06	5.12494e+06	4.58491e+06	3.26463e+06	1.26387e+06	3.04743e+06	3.36349e+06	2.38969e+06	1.36501e+06	1.65806e+06	1.74893e+06	146512	168774	228463	123237	1.21296e+06			1.81325e+06	2.19992e+06	1.78687e+06	2.8409e+06	1.21223e+06	833040	982726	719964	1.05904e+06	2.17344e+06	1.30013e+06	500094	591369
FALSE	High	Master Protein	O95782	AP-2 complex subunit alpha-1 OS=Homo sapiens OX=9606 GN=AP2A1 PE=1 SV=3	0	FALSE	138.69	23	30	838	18	977	107.5	7.03	1047.77	30	12	6.29927e+07	4.92811e+07	4.12305e+07	2.63017e+07	3.68547e+07	3.92517e+07	2.48796e+07	2.16752e+07	1.96757e+07	1.29103e+07	1.3022e+07	1.54519e+07	2.18934e+06	1.3911e+06	1.69896e+06	808259	6.52947e+06			8.36961e+06	8.43311e+06	8.26214e+06	9.90103e+06	4.23541e+06	3.97721e+06	4.37022e+06	3.99642e+06	5.2108e+06	8.57525e+06	5.67821e+06	3.98663e+06	3.21835e+06
FALSE	High	Master Protein	P45880	Voltage-dependent anion-selective channel protein 2 OS=Homo sapiens OX=9606 GN=VDAC2 PE=1 SV=2	0	FALSE	138.32	66	18	723	18	294	31.5	7.56	1311.34	18	0	2.29596e+07	2.95909e+07	2.34828e+07	20314804	1.33572e+07	9.56814e+06	1.24727e+07	1.20615e+07	9.90722e+06	7.50637e+06	8.0951e+06	1.82076e+07	1.00229e+06	996408	1.25652e+06	636904	4.94901e+06			5.46849e+06	4.58375e+06	4.21328e+06	6.85536e+06	3.04713e+06	2.87115e+06	3.17379e+06	2.76723e+06	2.80845e+06	5.26668e+06	2.95577e+06	2.35461e+06	2.01631e+06
FALSE	High	Master Protein	P09493	Tropomyosin alpha-1 chain OS=Homo sapiens OX=9606 GN=TPM1 PE=1 SV=2	0	FALSE	138.125	43	20	355	5	284	32.7	4.74	532.97	20	0	1.32675e+07	1.41576e+07	1.14251e+07	8.12053e+06	4.63275e+06	3.10711e+06	951057	866966	1.07675e+06	215004	1.31958e+06	5.03254e+06	614779	452997	640430	473092	830232			1.41736e+06	1.24455e+06	1.0189e+06	1.78767e+06	370814	627713	687841	617043	1.17232e+06	1.04464e+06	759591	419697	435242
FALSE	High	Master Protein	Q9UQE7	Structural maintenance of chromosomes protein 3 OS=Homo sapiens OX=9606 GN=SMC3 PE=1 SV=2	0	FALSE	137.936	25	31	133	31	1217	141.5	7.18	69.66	31	0	4.49681e+06	3.1969e+06	4.5406e+06	1.7782e+06	3.49392e+06	1876917	3.52817e+06	1.64873e+06	1.95957e+06	1.16826e+06	1.60868e+06	7.85132e+06	182861	234229	257964	97422.2	588885			1.54982e+06	1.44332e+06	1.86447e+06	2.13019e+06	772028	807306	860151	872328	1.12041e+06	1.93306e+06	1.14685e+06	548344	494596
FALSE	High	Master Protein	O43175	D-3-phosphoglycerate dehydrogenase OS=Homo sapiens OX=9606 GN=PHGDH PE=1 SV=4	0	FALSE	137.68	37	18	292	18	533	56.6	6.71	856.41	18	0	1.06367e+07	9.13748e+06	7.20945e+06	7.35305e+06	6.39916e+06	6.22672e+06	4.30433e+06	2.46941e+06	4.20402e+06	2.49515e+06	2.04882e+06	1.37142e+06	212175	157956	105333	59178.3	589103			222668	195514	206904	558427	294855	287521	162214	208537	183940	166331	99529.5	64788.1	25285.7
FALSE	High	Master Protein	P22695	Cytochrome b-c1 complex subunit 2, mitochondrial OS=Homo sapiens OX=9606 GN=UQCRC2 PE=1 SV=3	0	FALSE	137.625	35	18	187	18	453	48.4	8.63	545.21	18	0	2.62407e+07	2.32449e+07	2.35219e+07	2.80264e+07	2.58783e+07	1.24274e+07	2.2657e+07	1.0188e+07	1.41479e+07	6.66388e+06	9.78643e+06	8.33942e+07	803578	5.86864e+06	1.1734e+06	398779	9.79567e+06			2.96238e+07	1.85021e+07	7.36598e+07	2.54044e+07	1.19013e+07	5.25226e+06	9.35367e+06	1.43446e+07	9.539e+06	1.63412e+07	1.67697e+07	3.12194e+06	6.28747e+06
FALSE	High	Master Protein	P13489	Ribonuclease inhibitor OS=Homo sapiens OX=9606 GN=RNH1 PE=1 SV=2	0	FALSE	136.427	38	16	723	16	461	49.9	4.82	1751.14	16	0	1.82129e+07	1.63571e+07	1.31352e+07	7.28291e+06	7.25798e+06	8.48963e+06	5.78346e+06	3.17551e+06	4.77179e+06	2.76385e+06	3.13388e+06	6.53804e+06	499474	587798	711078	312301	3.14426e+06			3.40502e+06	3.30169e+06	3.41489e+06	4.03174e+06	1.8362e+06	1.64277e+06	2.08856e+06	1.34191e+06	1.97026e+06	3.62592e+06	2.00945e+06	1.1195e+06	1.17261e+06
FALSE	High	Master Protein	Q13263	Transcription intermediary factor 1-beta OS=Homo sapiens OX=9606 GN=TRIM28 PE=1 SV=5	0	FALSE	136.286	29	22	223	22	835	88.5	5.77	371.5	22	0	1.38421e+07	1.27459e+07	9.6724e+06	6.83393e+06	3.0743e+07	2.41787e+07	1.81791e+07	1.52359e+07	2.6162e+07	1.13364e+07	1.24534e+07	442343	2.55629e+06	1.93836e+06	1.72151e+06	1.11948e+06	1.2795e+06			986920	1.25376e+06	688910	1.61245e+06	905447	779154	724926	911225	952276	1.71786e+06	766465	498129	395320
FALSE	High	Master Protein	Q96HE7	ERO1-like protein alpha OS=Homo sapiens OX=9606 GN=ERO1A PE=1 SV=2	0	FALSE	136.154	37	19	413	19	468	54.4	5.68	567.97	19	0	2.78778e+07	1.34263e+07	1.34995e+07	4.46904e+06	5.29694e+06	3.53979e+06	2.81455e+06	7.49249e+06	2.29983e+06	3.54467e+06	1.11264e+06	1.76526e+06	853642	257686	237403	166550	1.66126e+06			2.80537e+06	3.06757e+06	3.14987e+06	2.26881e+06	1.11341e+06	1.03475e+06	1.43681e+06	923564	980562	1.71401e+06	935562	579474	596887
FALSE	High	Master Protein	Q6DD88	Atlastin-3 OS=Homo sapiens OX=9606 GN=ATL3 PE=1 SV=1	0	FALSE	136.13	25	16	540	16	541	60.5	5.66	1030.73	16	0	2.25231e+07	2.13497e+07	1.62984e+07	1.24582e+07	1.38045e+07	1.48195e+07	1.01296e+07	9.35882e+06	8.74154e+06	5.98603e+06	4.75694e+06	4.59508e+06	708557	307723	475703	291227	2.51845e+06			2.58469e+06	2.29797e+06	1.72202e+06	2.18334e+06	1.8637e+06	1.12745e+06	1.30732e+06	660743	1.4448e+06	2.88045e+06	2.17691e+06	1.27861e+06	1.18706e+06
FALSE	High	Master Protein	Q9NR30	Nucleolar RNA helicase 2 OS=Homo sapiens OX=9606 GN=DDX21 PE=1 SV=5	0	FALSE	135.113	36	27	198	25	783	87.3	9.28	292.37	27	1	2.52132e+06	542634	1.77757e+06	880280	1.3595e+06	901384	576650	496315	623416	574489	589300	162863	99144.8	56252.4	79134.7	74199.6	208976			179278	147268	237572	442978	137707	114847	150662	89400.4	148778	516934	100857	156568	145032
FALSE	High	Master Protein	Q93008	Probable ubiquitin carboxyl-terminal hydrolase FAF-X OS=Homo sapiens OX=9606 GN=USP9X PE=1 SV=3	0	FALSE	134.795	11	27	319	27	2570	292.1	5.8	283.11	27	0	1.00133e+08	3.7133e+07	4.91001e+07	2.93876e+07	6.53127e+07	5.03983e+07	1.53842e+07	1.74756e+07	1.67883e+07	1.00273e+07	1.86385e+07	9.56806e+07	2.83243e+06	1.71502e+06	2.14228e+06	1.18614e+06	3.65785e+06			9.14265e+06	7.22314e+06	6.3154e+06	7.89013e+06	2.44006e+06	3.29612e+06	3.95582e+06	3.13566e+06	4.09411e+06	5.6801e+06	4.23295e+06	2.11055e+06	1.99675e+06
FALSE	High	Master Protein	Q08945	FACT complex subunit SSRP1 OS=Homo sapiens OX=9606 GN=SSRP1 PE=1 SV=1	0	FALSE	134.767	31	25	214	25	709	81	6.87	285.17	25	0	1.47822e+07	2.16928e+07	1.98657e+07	8.0003e+06	2.10899e+06	2.59367e+06	1.76624e+06	1.20846e+06	1.09528e+06	985031	477554	3.31135e+06	105206	48862.5	71295.4	59184.5	1.13026e+06			1.76439e+06	1.62067e+06	1.42992e+06	1.4578e+06	772246	585467	735158	646219	844374	1.55484e+06	1.15901e+06	643685	485710
FALSE	High	Master Protein	P40925	Malate dehydrogenase, cytoplasmic OS=Homo sapiens OX=9606 GN=MDH1 PE=1 SV=4	0	FALSE	134.686	45	23	405	23	334	36.4	7.36	526.53	23	0	8.57534e+07	6.48278e+07	6.58374e+07	4.70514e+07	4.44442e+07	4.09103e+07	4.10087e+07	3.32272e+07	4.05708e+07	2.23328e+07	2.66353e+07	2.67944e+07	5.19541e+06	4.82633e+06	5.34121e+06	3.53708e+06	5.0115e+06			7.15662e+06	5.19839e+06	4.30605e+06	6.99597e+06	2.64161e+06	3.69e+06	3.03505e+06	3.64017e+06	4.28227e+06	4.25097e+06	2.91468e+06	2.84472e+06	1.91793e+06
FALSE	High	Master Protein	P34897	Serine hydroxymethyltransferase, mitochondrial OS=Homo sapiens OX=9606 GN=SHMT2 PE=1 SV=3	0	FALSE	134.346	41	22	322	21	504	56	8.53	378.86	22	1	4.83356e+07	3.66103e+07	3.83138e+07	4.03856e+07	3.07953e+07	3.31677e+07	1.17216e+07	7.09249e+06	1.03115e+07	6.39037e+06	5.54639e+06	5.96279e+06	945950	498840	564098	392697	2.70954e+06			2.5481e+06	2.0756e+06	1.82479e+06	4.2136e+06	2.00529e+06	2.56613e+06	1.54838e+06	1.80412e+06	1.42253e+06	784188	756142	219755	207827
FALSE	High	Master Protein	Q9UNM6	26S proteasome non-ATPase regulatory subunit 13 OS=Homo sapiens OX=9606 GN=PSMD13 PE=1 SV=2	0	FALSE	133.992	39	20	382	20	376	42.9	5.81	345.33	20	0	3.23496e+07	2.27236e+07	1.68936e+07	1.73796e+07	1.65112e+07	1.30792e+07	1.72203e+07	1.50791e+07	1.74546e+07	9.829e+06	9.00701e+06	6.51771e+06	2.02447e+06	1.4969e+06	1.88947e+06	1.12723e+06	1.15183e+06			1.68669e+06	1.47611e+06	1.32149e+06	2.34845e+06	910731	847935	833771	782229	1.00332e+06	2.21815e+06	1.27125e+06	1.79043e+06	543644
FALSE	High	Master Protein	P00966	Argininosuccinate synthase OS=Homo sapiens OX=9606 GN=ASS1 PE=1 SV=2	0	FALSE	133.533	36	23	429	23	412	46.5	8.02	718.03	23	0	9.47724e+06	4.11601e+06	4.40827e+06	4.44624e+06	4.18037e+06	5.52843e+06	4.17501e+06	2.5845e+06	3.5943e+06	2.12222e+06	2.51998e+06	5.84768e+06	586709	426319	370377	144845	2.83839e+06			2.13186e+06	1.86317e+06	2.37477e+06	4.77271e+06	1.79177e+06	1.43214e+06	1.62388e+06	926185	1.60992e+06	3.75441e+06	2.16627e+06	621324	609969
FALSE	High	Master Protein	P33992	DNA replication licensing factor MCM5 OS=Homo sapiens OX=9606 GN=MCM5 PE=1 SV=5	0	FALSE	133.51	33	25	265	25	734	82.2	8.37	317.53	25	0	1.57387e+07	1.11979e+07	8.78135e+06	8.16753e+06	7.64338e+06	7.28343e+06	8.20525e+06	8.59411e+06	7.62856e+06	4.26772e+06	6.96205e+06	4.66661e+06	839302	705505	736444	377610	1.32586e+06			1.53837e+06	1.48995e+06	1.3569e+06	1.63522e+06	756436	623200	513819	584907	636353	1.16527e+06	843487	429593	395820
FALSE	High	Master Protein	P27361	Mitogen-activated protein kinase 3 OS=Homo sapiens OX=9606 GN=MAPK3 PE=1 SV=4	0	FALSE	133.193	37	21	396	16	379	43.1	6.74	508.08	21	3	4.86623e+08	4.66067e+08	4.27402e+08	3.48247e+08	3.34181e+08	2.9098e+08	1.32748e+08	1.21218e+08	1.38675e+08	8.9389e+07	9.4615e+07	8.68747e+07	1.15561e+07	1.17856e+07	9.63349e+06	6.25862e+06	2.61091e+07			1.98474e+07	2.29495e+07	1.67938e+07	1.99427e+07	1.37878e+07	1.1288e+07	1.10165e+07	1.33871e+07	1.09998e+07	2.14118e+07	1.7458e+07	1.4001e+07	8.62514e+06
FALSE	High	Master Protein	P08621	U1 small nuclear ribonucleoprotein 70 kDa OS=Homo sapiens OX=9606 GN=SNRNP70 PE=1 SV=2	0	FALSE	133.138	38	29	527	29	437	51.5	9.94	635.5	29	0	2.68276e+07	1.79271e+07	1.89196e+07	1.39908e+07	1.43546e+07	1.6654e+07	1.59421e+07	1.19358e+07	1.28365e+07	8.45888e+06	8.1897e+06	5.62722e+06	1.26112e+06	912692	788045	542384	5.38993e+06			7.77766e+06	8.2085e+06	8.75372e+06	8.2807e+06	3.71697e+06	3.53174e+06	3.43994e+06	3.26909e+06	4.23578e+06	5.73564e+06	4.31583e+06	3.0698e+06	2.99487e+06
FALSE	High	Master Protein	Q8IUE6	Histone H2A type 2-B OS=Homo sapiens OX=9606 GN=HIST2H2AB PE=1 SV=3	0	FALSE	133.092	57	13	2976	3	130	14	10.89	5635.76	13	0	4.13386e+06	4550689	2.19771e+06	1.27131e+06	592997	1660980	2.89808e+06	1.19239e+06	2.88237e+06		911499	988666	94060.2	48221.2	20321.2	30210.4	1.23014e+06			1.82077e+06	875096	1.75948e+06	2.16915e+06	427857	316138	412012	462470	833249	1.34183e+06	1.05374e+06	1.21361e+06	547287
FALSE	High	Master Protein	P31150	Rab GDP dissociation inhibitor alpha OS=Homo sapiens OX=9606 GN=GDI1 PE=1 SV=2	0	FALSE	132.89	29	17	677	8	447	50.6	5.14	1000.32	17	0	523018	1.74465e+06	2.08897e+06	522928	807071	471320	494515	596705	339665	229773	335955	588839	68865.3	28986.2	108681	33005.5	617663			489161	530917	255608	761631	261193	220762	221658	180764	258987	560126	313744	170402	181347
FALSE	High	Master Protein	P53007	Tricarboxylate transport protein, mitochondrial OS=Homo sapiens OX=9606 GN=SLC25A1 PE=1 SV=2	0	FALSE	132.403	51	25	790	25	311	34	9.89	904.44	25	0	1.60131e+08	1.30424e+08	1.21086e+08	8.17663e+07	6.91827e+07	5.64483e+07	2.78912e+07	3.88991e+07	2.87698e+07	2.84378e+07	1.80673e+07	2.61338e+07	5.20037e+06	1.58932e+06	2.50704e+06	1.82189e+06	2.73097e+06			3.42391e+06	2.7328e+06	3.36221e+06	4.61417e+06	2.03516e+06	2.08437e+06	2.05433e+06	1.68628e+06	2.53482e+06	3.3706e+06	1.6771e+06	2.60231e+06	1.3555e+06
FALSE	High	Master Protein	Q96I99	Succinate--CoA ligase [GDP-forming] subunit beta, mitochondrial OS=Homo sapiens OX=9606 GN=SUCLG2 PE=1 SV=2	0	FALSE	132.134	46	25	386	25	432	46.5	6.39	458.27	25	0	2.75949e+06	3.20413e+06	1.60759e+06	5.16445e+06	2.58016e+06	2.5459e+06	1.79078e+06	909102	1.72847e+06	614872	1.15106e+06	1.62859e+06	137669	127431	94895.8	107750	571551			717196	497370	618097	1.46274e+06	424922	364423	317556	336871	270084	1.37235e+06	872918	288564	249504
FALSE	High	Master Protein	Q9UQ80	Proliferation-associated protein 2G4 OS=Homo sapiens OX=9606 GN=PA2G4 PE=1 SV=3	0	FALSE	131.749	55	22	409	22	394	43.8	6.55	805.12	22	0	7.29665e+06	6.14251e+06	5.42904e+06	4.50059e+06	5.13388e+06	5.8791e+06	4.73067e+06	2.97317e+06	3.2883e+06	1.76779e+06	2.03048e+06	3.39983e+06	423914	374121	365994	134241	790095			1.23795e+06	1.31302e+06	1.48834e+06	2.1563e+06	754567	613449	715848	850603	679271	1.08509e+06	798494	378166	296381
FALSE	High	Master Protein	P62995	Transformer-2 protein homolog beta OS=Homo sapiens OX=9606 GN=TRA2B PE=1 SV=1	0	FALSE	131.716	53	25	605	19	288	33.6	11.25	593.02	25	5	1.07295e+08	8.19783e+07	7.09778e+07	5.28027e+07	7.42896e+07	8.38644e+07	5.56357e+07	4.45414e+07	4.58536e+07	2.62667e+07	2.63269e+07	2.44191e+07	4.72304e+06	2.59286e+06	2.63737e+06	1.61211e+06	8.11308e+06			9.08091e+06	8.21741e+06	5.87245e+06	9.16263e+06	4.23321e+06	6.50166e+06	3.97679e+06	4.90321e+06	4.46348e+06	6.79377e+06	2.98629e+06	2.72852e+06	1.52209e+06
FALSE	High	Master Protein	P67809	Y-box-binding protein 1 OS=Homo sapiens OX=9606 GN=YBX1 PE=1 SV=3	0	FALSE	131.686	58	16	225	13	324	35.9	9.88	393.47	16	3	2.15528e+07	2.02923e+07	2.2173e+07	1.6829e+07	1.22041e+07	1.48736e+07	9.55706e+06	1.25082e+07	1.20592e+07	8.28948e+06	1.0382e+07	926605	1.01719e+06	542175	1.16366e+06	805656	675417			1.17322e+06	1.14776e+06	1.28542e+06	1.97938e+06	553512	449359	588608	439045	682610	1.23769e+06	855906	240234	394704
FALSE	High	Master Protein	P51858	Hepatoma-derived growth factor OS=Homo sapiens OX=9606 GN=HDGF PE=1 SV=1	0	FALSE	131.429	66	17	133	16	240	26.8	4.73	308.41	17	1	5774033	5.57735e+06	5.23114e+06	3.43614e+06	2.40621e+06	2.19674e+06		1.72002e+06	834158	1121627	880750	260253	45237		48006.7	80880	99987.5			162464	66269.3	68336.7	179486	79102.2	107414	89091.4	54944.2	26539.2	69161.5	48319.4	97374.8	45276.1
FALSE	High	Master Protein	Q9NTK5	Obg-like ATPase 1 OS=Homo sapiens OX=9606 GN=OLA1 PE=1 SV=2	0	FALSE	131.314	41	24	379	24	396	44.7	7.81	480.12	24	0	9.77835e+06	9.25166e+06	6.66602e+06	5.73912e+06	1.12374e+07	1.14215e+07	1.26023e+07	5.47734e+06	3.9842e+06	4.24467e+06	4.03166e+06	7.26587e+06	374838	287977	312549	223339	1.15081e+06	660.491		1.66222e+06	1.61698e+06	1.36678e+06	1.90234e+06	956090	994313	1.00355e+06	917131	951549	1.18278e+06	638021	421695	235077
FALSE	High	Master Protein	Q9NZ01	Very-long-chain enoyl-CoA reductase OS=Homo sapiens OX=9606 GN=TECR PE=1 SV=1	0	FALSE	131.005	39	22	845	22	308	36	9.45	1083.04	22	0	8.4247e+07	8.34391e+07	6.66461e+07	4.92591e+07	5.61997e+07	5.24511e+07	2.04882e+07	2.45444e+07	1.97011e+07	1.32086e+07	1.68725e+07	1.87564e+07	1.93018e+06	1.26723e+06	1.4743e+06	928320	5.64453e+06			1.50884e+07	8.52369e+06	8.6797e+06	9.75678e+06	7.57601e+06	4.68979e+06	7.14776e+06	3.4426e+06	4.56691e+06	5.32068e+06	3.8994e+06	3.24759e+06	2.48263e+06
FALSE	High	Master Protein	O75874	Isocitrate dehydrogenase [NADP] cytoplasmic OS=Homo sapiens OX=9606 GN=IDH1 PE=1 SV=2	0	FALSE	130.532	52	21	430	19	414	46.6	7.01	735.23	21	2	2.74639e+07	3.00316e+07	3.20104e+07	1.63754e+07	1.28236e+08	9.90626e+07	1.44882e+07	1.09281e+07	9.81825e+06	4.18808e+06	4.54484e+06	4.75814e+07	4.07369e+06	1.80427e+06	2.24578e+06	452370	877421			1.62871e+06	770304	654490	2.21504e+06	1.21162e+06	1.08785e+06	1.33354e+06	605633	1.32212e+06	1.73117e+06	1.03159e+06	465258	312458
FALSE	High	Master Protein	P41091	Eukaryotic translation initiation factor 2 subunit 3 OS=Homo sapiens OX=9606 GN=EIF2S3 PE=1 SV=3	0	FALSE	130.449	48	22	369	4	472	51.1	8.4	694.53	22	17	3.59853e+07	3.13683e+07	2.52592e+07	2.95684e+07	2.88029e+07	2.84733e+07	1.99543e+07	1.79273e+07	1.91226e+07	1.33542e+07	1.35387e+07	9.0102e+06	2.30635e+06	1.92569e+06	1.32499e+06	749885	1.81902e+06			2.05859e+06	1.76562e+06	2.05087e+06	1.66355e+07	1.02418e+06	939912	846442	1.36164e+06	1.1776e+06	1.57955e+06	984431	749912	586148
FALSE	High	Master Protein	P08240	Signal recognition particle receptor subunit alpha OS=Homo sapiens OX=9606 GN=SRPRA PE=1 SV=2	0	FALSE	130.347	37	24	423	24	638	69.8	8.95	360.4	24	0	4.34981e+07	3.45136e+07	3.01343e+07	2.18127e+07	2.97211e+07	2.44324e+07	1.36334e+07	8.69467e+06	1.03492e+07	6.92729e+06	8.1363e+06	1.38989e+07	1.05817e+06	2.00974e+06	1.49176e+06	505867	4.74128e+06			7.49425e+06	5.51054e+06	6.82835e+06	7.12521e+06	2.86493e+06	3.14592e+06	3.11406e+06	4.13046e+06	3.41926e+06	4.02807e+06	3.45173e+06	1.47615e+06	1.39417e+06
FALSE	High	Master Protein	Q9Y6N5	Sulfide:quinone oxidoreductase, mitochondrial OS=Homo sapiens OX=9606 GN=SQOR PE=1 SV=1	0	FALSE	130.328	48	24	493	23	450	49.9	9.11	720.82	24	1	4.98581e+07	4.31016e+07	3.91716e+07	2.27172e+07	2.83374e+07	2.32205e+07	1.41445e+07	1.76934e+07	2.46283e+07	1.06774e+07	1.17112e+07	1.65126e+07	2.61804e+06	1.86913e+06	2.07086e+06	1.25422e+06	3.60312e+06			4.11617e+06	3.55838e+06	3.82163e+06	5.08644e+06	2.71204e+06	2.05641e+06	2.18602e+06	2.50416e+06	2.50312e+06	4.48729e+06	2.51755e+06	2.15023e+06	1.46547e+06
FALSE	High	Master Protein	P61026	Ras-related protein Rab-10 OS=Homo sapiens OX=9606 GN=RAB10 PE=1 SV=1	0	FALSE	129.832	64	21	1110	15	200	22.5	8.38	1589.63	21	3	1.23746e+08	1.06696e+08	8.91392e+07	7.17427e+07	9.15662e+07	7.97416e+07	4.41925e+07	4.59471e+07	3.87188e+07	2.42221e+07	2.51399e+07	2.83167e+07	7.2221e+06	2.63634e+06	3.61271e+06	2.19333e+06	6.33204e+06			8.66649e+06	8.19716e+06	9.08696e+06	8.91757e+06	4.00675e+06	3.87052e+06	4.13252e+06	3.78731e+06	4.48912e+06	5.69907e+06	3.93299e+06	2.28903e+06	2.06846e+06
FALSE	High	Master Protein	P23246	Splicing factor, proline- and glutamine-rich OS=Homo sapiens OX=9606 GN=SFPQ PE=1 SV=2	0	FALSE	129.79	34	26	326	25	707	76.1	9.44	477.64	26	0	4.09177e+07	3.72333e+07	3.46323e+07	3.44818e+07	4.56518e+07	2.57981e+07	2.25497e+07	1.35724e+07	1.77573e+07	9.30159e+06	1.17202e+07	1.59828e+07	2.25555e+06	3.48419e+06	1.25926e+06	772337	2.30035e+06			3.19469e+06	2.23817e+06	3.43653e+06	3.08699e+06	1.26878e+06	998598	1.04494e+06	1.33666e+06	1.43112e+06	2.01884e+06	1.34241e+06	526699	794597
FALSE	High	Master Protein	P08754	Guanine nucleotide-binding protein G(i) subunit alpha OS=Homo sapiens OX=9606 GN=GNAI3 PE=1 SV=3	0	FALSE	129.76	42	19	552	8	354	40.5	5.69	854.54	19	0	139883	111395		556830	405968	176125				30075	76947	78009.5	17236.6	13327.5						334018	510979	529032	303086	142054	183973	181417	109281	118974	176761	166705	244497	104974
FALSE	High	Master Protein	P23381	Tryptophan--tRNA ligase, cytoplasmic OS=Homo sapiens OX=9606 GN=WARS1 PE=1 SV=2	0	FALSE	129.697	39	21	402	21	471	53.1	6.23	552.15	21	0	2.14084e+07	1.57948e+07	1.30663e+07	1.14355e+07	1.06644e+07	8.15655e+06	9.29711e+06	8.9335e+06	7.6642e+06	5.1577e+06	5.80292e+06	5.5209e+06	663401	495159	714153	340562	1.48866e+06			1.42513e+06	1.67213e+06	2.00778e+06	2.95684e+06	1.10208e+06	955270	1.12871e+06	874970	1.07439e+06	2.44779e+06	1.20877e+06	602666	593735
FALSE	High	Master Protein	P46977	Dolichyl-diphosphooligosaccharide--protein glycosyltransferase subunit STT3A OS=Homo sapiens OX=9606 GN=STT3A PE=1 SV=2	0	FALSE	129.555	19	23	1099	22	705	80.5	8.07	1456.05	23	0	1.06365e+08	8.56234e+07	7.58568e+07	4.66123e+07	4.0545e+07	3.35636e+07	1.87216e+07	3.66114e+07	2.95288e+07	2.11733e+07	1.64237e+07	1.58942e+07	4.49842e+06	1.0442e+06	2.61742e+06	3.01295e+06	7.12022e+06			1.29764e+07	1.09671e+07	9.51848e+06	1.17803e+07	5.38855e+06	5.28992e+06	4.9472e+06	3.78076e+06	4.65372e+06	7.32915e+06	5.09262e+06	2.55035e+06	2.2519e+06
FALSE	High	Master Protein	Q15631	Translin OS=Homo sapiens OX=9606 GN=TSN PE=1 SV=1	0	FALSE	129.544	39	16	850	16	228	26.2	6.44	1205.1	16	0	7.79335e+07	6.54027e+07	5.87634e+07	4.29995e+07	4.72468e+07	4.08747e+07	2.94778e+07	2.43853e+07	1.11665e+08	1.71972e+07	1.91384e+07	1.72769e+07	4.44846e+06	2.91187e+06	2.50896e+06	1.59439e+06	7.22275e+06			9.70226e+06	9.4039e+06	9.31644e+06	8.75384e+06	3.83519e+06	4.02232e+06	3.73483e+06	4.25706e+06	4.63223e+06	6.46388e+06	4.38923e+06	7.40024e+06	2.87886e+06
FALSE	High	Master Protein	Q08170	Serine/arginine-rich splicing factor 4 OS=Homo sapiens OX=9606 GN=SRSF4 PE=1 SV=2	0	FALSE	129.116	34	25	567	17	494	56.6	11.52	556.01	25	8	2.45183e+07	1.77399e+07	1.78201e+07	1.31376e+07	2.01485e+07	1.4992e+07	1.35746e+07	9.59251e+06	9.37286e+06	5.16818e+06	6.11119e+06	7.35621e+06	1.14241e+06	686119	681660	285622	3.70062e+06			4.69681e+06	5.39539e+06	5.13898e+06	7.18156e+06	2.64089e+06	2.54628e+06	2.47849e+06	2.39936e+06	2.97274e+06	4.29181e+06	2.77684e+06	1.68923e+06	1.39957e+06
FALSE	High	Master Protein	Q9BXS5	AP-1 complex subunit mu-1 OS=Homo sapiens OX=9606 GN=AP1M1 PE=1 SV=3	0	FALSE	129.077	41	20	450	20	423	48.6	7.3	824.32	20	0	7.59966e+06	8.85076e+06	4.23532e+06	2.25488e+06	3.79421e+06	2.51549e+06	3.34194e+06	4.15114e+06	1.8124e+06	1.53303e+06	2.46881e+06	3.05441e+06	442324	223369	359473	165649	1.18585e+06			2.04982e+06	1.99648e+06	1.79033e+06	2.24117e+06	755654	788223	962546	495898	752502	1.51614e+06	1.02118e+06	452115	612713
FALSE	High	Master Protein	P51114	Fragile X mental retardation syndrome-related protein 1 OS=Homo sapiens OX=9606 GN=FXR1 PE=1 SV=3	0	FALSE	128.601	28	22	466	16	621	69.7	6.15	660.81	22	6	1.12832e+08	8.96583e+07	8.3206e+07	6.06711e+07	5.13869e+07	3.62361e+07	1.75091e+07	2.78105e+07	2.75261e+07	2.18468e+07	1.74166e+07	1.24722e+07	2.14076e+06	1.28598e+06	1.53597e+06	891765	2.73561e+06			2.62818e+06	2.49057e+06	1.67857e+06	3.51718e+06	1.52736e+06	1.2145e+06	1.44026e+06	1.1224e+06	1.68674e+06	2.73236e+06	1.57756e+06	667989	835461
FALSE	High	Master Protein	P61353	60S ribosomal protein L27 OS=Homo sapiens OX=9606 GN=RPL27 PE=1 SV=2	0	FALSE	128.6	81	20	462	20	136	15.8	10.56	585.36	20	0	1.33158e+07	1.30423e+07	1.28146e+07	6.09264e+06	2.49759e+06	1.61569e+06	3.51997e+06	3.44014e+06	2.24617e+06	1.54117e+06	1.36847e+06	431430	352729	178822	180547	117525	3.04882e+06			4.6841e+06	4.06807e+06	4.55467e+06	4.29984e+06	2.11574e+06	1.36887e+06	1.87066e+06	1.2504e+06	1.83918e+06	5.06582e+06	2.62796e+06	1.63395e+06	1.05193e+06
FALSE	High	Master Protein	Q10471	Polypeptide N-acetylgalactosaminyltransferase 2 OS=Homo sapiens OX=9606 GN=GALNT2 PE=1 SV=1	0	FALSE	128.536	39	24	507	24	571	64.7	8.35	489.09	24	0	2.93334e+07	2.48614e+07	1.97451e+07	1.34313e+07	1.43457e+07	1.47533e+07	8.47429e+06	6.43048e+06	9.37879e+06	4.20567e+06	5.44986e+06	9.63815e+06	753177	1.12267e+06	719305	307897	3.28346e+06			4.31396e+06	3.829e+06	4.40971e+06	4.98741e+06	1.9154e+06	2.07934e+06	2.12007e+06	1.89642e+06	2.38564e+06	3.54018e+06	2.84913e+06	1.54252e+06	1.22238e+06
FALSE	High	Master Protein	Q08J23	RNA cytosine C(5)-methyltransferase NSUN2 OS=Homo sapiens OX=9606 GN=NSUN2 PE=1 SV=2	0	FALSE	128.393	37	22	99	22	767	86.4	6.77	183.63	22	0	8.63828e+06	7.06844e+06	7.4122e+06	6.1779e+06	6.16995e+06	5.57045e+06	5.45044e+06	3.66064e+06	3.28734e+06	2.26725e+06	2.21796e+06	552281	302364	45419.3	129088	113347	381845			20173.5	696135	597909	891272	387265	325720	391720	358979	407964	605031	504004	203922	172728
FALSE	High	Master Protein	Q8NC51	Plasminogen activator inhibitor 1 RNA-binding protein OS=Homo sapiens OX=9606 GN=SERBP1 PE=1 SV=2	0	FALSE	128.298	38	18	203	18	408	44.9	8.65	419.74	18	0	635541		284894	664408	510623				131312	92715.4		27862.6	12710.6	13464.4	15533.4	4764.47	269555			576129	404837	454764	682791	110634	283815	230367	328787	294953	322257	200283	65505.3	101744
FALSE	High	Master Protein	Q14258	E3 ubiquitin/ISG15 ligase TRIM25 OS=Homo sapiens OX=9606 GN=TRIM25 PE=1 SV=2	0	FALSE	127.952	27	18	320	18	630	70.9	8.09	430.84	18	0	1.79106e+07	1.28352e+07	9.56943e+06	7.69215e+06	1.04364e+07	9.35848e+06	6.46544e+06	6.20115e+06	6.2207e+06	4.21878e+06	3.69716e+06	4.36016e+06	456104	430625	462576	238064	2.48088e+06			3.5631e+06	3.01861e+06	3.38579e+06	4.41457e+06	2.00581e+06	1.29288e+06	1.82005e+06	1.33664e+06	1.85348e+06	3.98148e+06	2.72265e+06	350422	933151
FALSE	High	Master Protein	O15067	Phosphoribosylformylglycinamidine synthase OS=Homo sapiens OX=9606 GN=PFAS PE=1 SV=4	0	FALSE	127.824	24	28	223	28	1338	144.6	5.76	196.97	28	0	3.52997e+07	1.46039e+07	1.71609e+07	1.06606e+07	1.26799e+07	1.33264e+07	7.53629e+06	9.00603e+06	7.09101e+06	2.91865e+06	3.45957e+06	4.16252e+06	708204	486344	550844	278183	1.11445e+06			1.09096e+06	1.07691e+06	1.04577e+06	1.78702e+06	755140	646641	528224	579791	623185	845931	644456	290167	240449
FALSE	High	Master Protein	P46087	Probable 28S rRNA (cytosine(4447)-C(5))-methyltransferase OS=Homo sapiens OX=9606 GN=NOP2 PE=1 SV=2	0	FALSE	127.759	33	26	200	26	812	89.2	9.23	329	26	0	8.28973e+06	5.35055e+06	3.60183e+06	4.23865e+06	4.7536e+06	6.03413e+06	2.38861e+06	1.79269e+06	1.54637e+06	1.31743e+06	1.38178e+06	905240	214136	88149	89887.5	78348.8	120307			282120	257762	421043	417718	99901	89981.4	164965	155149	214105	223520	137998	50445.9	32466
FALSE	High	Master Protein	O15372	Eukaryotic translation initiation factor 3 subunit H OS=Homo sapiens OX=9606 GN=EIF3H PE=1 SV=1	0	FALSE	127.529	37	14	280	14	352	39.9	6.54	823.65	14	0	5.03219e+06	7.60273e+06	3.2424e+06	2.79186e+06	8.18801e+06	6.21128e+06	8.29315e+06	5.00279e+06	2.73181e+06	3.57054e+06	3.55064e+06	2.4888e+06	212143	555898	325329	48383.6	2.24458e+06			2.48689e+06	1.33175e+06	1.43295e+06	5.61485e+06	1.442e+06	1.05427e+06	1.08975e+06	890157	1.36678e+06	2.88662e+06	2.03436e+06	159272	771858
FALSE	High	Master Protein	P08237	ATP-dependent 6-phosphofructokinase, muscle type OS=Homo sapiens OX=9606 GN=PFKM PE=1 SV=2	0	FALSE	127.4	29	21	450	15	780	85.1	7.99	706.74	21	0	7.75047e+06	1.0476e+07	8.18709e+06	5.08336e+06	8.05826e+06	5.72817e+06	2.37739e+06	2.90755e+06	3.3798e+06	2.0613e+06	1.7223e+06	1.67045e+06	472446	130927	268567	184084	949952			1.15875e+06	1.17743e+06	984330	1.5585e+06	531882	532684	691106	427375	575577	1.16816e+06	795299	340479	321731
FALSE	High	Master Protein	P48449	Lanosterol synthase OS=Homo sapiens OX=9606 GN=LSS PE=1 SV=1	0	FALSE	127.215	24	20	411	20	732	83.3	6.61	802.43	20	0	1.42025e+07	1.1912e+07	1.17553e+07	1.05333e+07	5.4718e+06	5.37421e+06	1.73992e+06	2.48979e+06	2.25515e+06	1.48513e+06	1.71249e+06	5.42544e+06	165795	141554	188763	95488.7	823937			2.4094e+06	1.98094e+06	1.78722e+06	2.14534e+06	643095	945363	941292	565389	989404	1.37923e+06	970527	488072	650063
FALSE	High	Master Protein	P14324	Farnesyl pyrophosphate synthase OS=Homo sapiens OX=9606 GN=FDPS PE=1 SV=4	0	FALSE	126.642	24	13	590	13	419	48.2	6.15	1371.51	13	0	3.72579e+07	3.28305e+07	1.55831e+07	2.26219e+07	2.03993e+07	1.37247e+07	1.1719e+07	1.20852e+07	9.52606e+06	7.32523e+06	6.40938e+06	1.49385e+07	799195	598402	823133	255207	2.52586e+06			4.20341e+06	2.83304e+06	3.77158e+06	4.02749e+06	1.68868e+06	1.64423e+06	1.7868e+06	1.50084e+06	1.72342e+06	2.56326e+06	1.84628e+06	910381	809497
FALSE	High	Master Protein	Q9UG63	ATP-binding cassette sub-family F member 2 OS=Homo sapiens OX=9606 GN=ABCF2 PE=1 SV=2	0	FALSE	126.179	29	21	366	21	623	71.2	7.37	455.02	21	0	1.50525e+07	1.43232e+07	1.42144e+07	7.26641e+06	1.13509e+07	1.05521e+07	3.52119e+06	5.0664e+06	4.50572e+06	4.00865e+06	2.77716e+06	3.99294e+06	700529	1.02208e+06	750735	333932	2.36437e+06			2.58159e+06	1.38469e+06	1.1662e+06	1.21858e+06	1.20939e+06	1.41061e+06	1.22383e+06	1.07023e+06	1.15647e+06	1.18696e+06	800113	704659	438748
FALSE	High	Master Protein	P11166	Solute carrier family 2, facilitated glucose transporter member 1 OS=Homo sapiens OX=9606 GN=SLC2A1 PE=1 SV=2	0	FALSE	126.044	13	11	396	11	492	54	8.72	844.37	11	0	1.97927e+06	1.70361e+06	2.03226e+06	1.53207e+06	2.96704e+06	1.05397e+06	1.01447e+06	511061	191062	109494	358845	1.02492e+06	72123.1	117062	69475.2	5851.41	2.39452e+06			6.27296e+06	3.39024e+06	3.50171e+06	3.20834e+06	1.45594e+06	1.45425e+06	2.36014e+06	1.3612e+06	1.27669e+06	694379	802521	277242	341212
FALSE	High	Master Protein	P09960	Leukotriene A-4 hydrolase OS=Homo sapiens OX=9606 GN=LTA4H PE=1 SV=2	0	FALSE	125.898	40	22	278	22	611	69.2	6.18	275.95	22	0	3.19089e+06	3.99041e+06	5.61176e+06	7.64592e+06	4.87491e+06	3.63656e+06	2.89254e+06	4.55457e+06	3.56621e+06	878907	3.37444e+06	2.23702e+06	646723	539894	447216	330284	1.71956e+06			1.27214e+06	1.09522e+06	1.0339e+06	1.5796e+06	861237	761999	720842	726875	586776	1.57565e+06	1.24311e+06	527094	530696
FALSE	High	Master Protein	P22694	cAMP-dependent protein kinase catalytic subunit beta OS=Homo sapiens OX=9606 GN=PRKACB PE=1 SV=2	0	FALSE	124.779	28	17	778	2	351	40.6	8.78	1281.15	17	0	177152232	122305572	120488068	90745924	169152928	138746256			70769.4		36955.6	56801.3	6851.76		29441.1	9467.24	106306			214961	258438	117075	112503	63675.5	82497.3	64644.8	39615	89199.6	118039	79444.3	60776.8	24957.9
FALSE	High	Master Protein	P17844	Probable ATP-dependent RNA helicase DDX5 OS=Homo sapiens OX=9606 GN=DDX5 PE=1 SV=1	0	FALSE	124.467	42	27	278	18	614	69.1	8.92	351.13	27	7	19074057	1.3534e+07	9.85296e+06	1.1559e+07	2.17892e+07	2.0034e+07	1.21793e+07	1.13846e+07	1.16978e+07	6.61183e+06	8.04891e+06	6.11023e+06	798862	452606	700776	395959	1.19057e+06			1.39409e+06	1.48131e+06	1.29039e+06	1.54166e+06	608018	862129	687528	1.00751e+06	1.26107e+06	1.40897e+06	820610	861768	671572
FALSE	High	Master Protein	P61221	ATP-binding cassette sub-family E member 1 OS=Homo sapiens OX=9606 GN=ABCE1 PE=1 SV=1	0	FALSE	124.388	35	20	264	20	599	67.3	8.34	363.43	20	0	1.46252e+07	1.65844e+07	1.48906e+07	9.83318e+06	9.82564e+06	9.04213e+06	3.98413e+06	4.20783e+06	4.84909e+06	3.97221e+06	4.00723e+06	3.89816e+06	731612	818219	941412	667395	1.73464e+06			2.05453e+06	2.44667e+06	2.34113e+06	3.00792e+06	998095	1.0497e+06	1.27764e+06	1.21037e+06	1.69366e+06	1.76367e+06	1.20199e+06	767906	722215
FALSE	High	Master Protein	P62495	Eukaryotic peptide chain release factor subunit 1 OS=Homo sapiens OX=9606 GN=ETF1 PE=1 SV=3	0	FALSE	124.265	31	17	366	17	437	49	5.71	658.57	17	0	1.95319e+07	1.38739e+07	1.67158e+07	1.06951e+07	9.57557e+06	8.92615e+06	4.08748e+06	3.66898e+06	3.70879e+06	1.167e+06	1.84846e+06	2796193	469259	205937	352918	197833	497467			841240	579034	633991	1.10339e+06	287124	474152	309769	238989	394111	712890	387053	233883	164981
FALSE	High	Master Protein	P62491	Ras-related protein Rab-11A OS=Homo sapiens OX=9606 GN=RAB11A PE=1 SV=3	0	FALSE	124.065	64	21	887	21	216	24.4	6.57	1196.23	21	0	2.25936e+08	1.67839e+08	1.50406e+08	1.26569e+08	1.7001e+08	1.63578e+08	9.60605e+07	6.59842e+07	6.45468e+07	3.95074e+07	3.84692e+07	2.96652e+07	3.43696e+06	2.60049e+06	2.55222e+06	1.18899e+06	1.55437e+07			1.71864e+07	1.3836e+07	1.11936e+07	1.79808e+07	8.10524e+06	7.69589e+06	7.3143e+06	7.10523e+06	7.71963e+06	1.1728e+07	6.97672e+06	9.37403e+06	3.60169e+06
FALSE	High	Master Protein	Q96AE4	Far upstream element-binding protein 1 OS=Homo sapiens OX=9606 GN=FUBP1 PE=1 SV=3	0	FALSE	124.061	44	22	161	20	644	67.5	7.61	285.59	22	2	905242	1.31558e+06	1.0351e+06	936155	425571	559519	534850	784231	737063	294667	315382	37497.5	25383.9	34451.3	90626.3	19471.1	374899			784144	905982	897660	1078338	289709	365486	312515	281491	480398	500809	349672		231135
FALSE	High	Master Protein	P78371	T-complex protein 1 subunit beta OS=Homo sapiens OX=9606 GN=CCT2 PE=1 SV=4	0	FALSE	123.975	42	22	289	22	535	57.5	6.46	357.94	22	0	3.47287e+07	2.65192e+07	2.70711e+07	1.39879e+07	1.64359e+07	1.33014e+07	6.65295e+06	8.58047e+06	9.49178e+06	6.7083e+06	6.40593e+06	6.09979e+06	1.25312e+06	697875	1.01306e+06	600243	1.0881e+06			807172	775463	980667	2.25217e+06	594576	742743	647505	581087	816045	1.18385e+06	564527	358748	327321
FALSE	High	Master Protein	P31939	Bifunctional purine biosynthesis protein PURH OS=Homo sapiens OX=9606 GN=ATIC PE=1 SV=3	0	FALSE	123.739	43	23	228	23	592	64.6	6.71	350.34	23	0	5.67729e+07	5.43572e+07	4.33719e+07	3.0513e+07	2.76708e+07	2.29731e+07	2.62426e+07	4.5374e+07	2.67551e+07	2.28696e+07	2.16134e+07	3.28821e+06	1.04949e+06	1.46164e+06	2.34075e+06	1.37448e+06	1.52217e+07			4.66241e+07	5.33791e+07	5.62251e+07	7.09411e+07	1.2131e+07	2.11382e+07	1.89387e+07	1.49324e+07	2.9325e+07	3.34439e+07	1.46603e+07	2.30928e+07	1.10044e+07
FALSE	High	Master Protein	O95573	Long-chain-fatty-acid--CoA ligase 3 OS=Homo sapiens OX=9606 GN=ACSL3 PE=1 SV=3	0	FALSE	123.569	30	16	260	14	720	80.4	8.38	423.65	16	0	2.86323e+07	1.23747e+07	9.57594e+06	6.26546e+06	2.39997e+07	2.03032e+07	9.31272e+06	1.31775e+07	1.54647e+07	7.84361e+06	7.98556e+06	3.4701e+06	1.65561e+06	572202	1.47875e+06	825578	1.40442e+06			1.09035e+06	1.04925e+06	788267	2.07312e+06	713798	787560	635952	544347	785082	692166	632905	486987	318064
FALSE	High	Master Protein	P51153	Ras-related protein Rab-13 OS=Homo sapiens OX=9606 GN=RAB13 PE=1 SV=1	0	FALSE	122.761	59	17	930	13	203	22.8	9.19	1430.17	17	0	3.49421e+07	1.13925e+07	5.97704e+06	1.167e+07	2.29956e+07	1.70291e+07	2.33332e+07	1.52647e+07	1.52656e+07	1.08804e+07	8.16567e+06	7.59232e+06	1.08123e+06	1.17905e+06	1.30006e+06	887225	4.3057e+06			5.89248e+06	4.80975e+06	4.22347e+06	7.01292e+06	2.86529e+06	2.23771e+06	2.89129e+06	2.14033e+06	2.69116e+06	3.66587e+06	3.12268e+06	1.05247e+06	1.20485e+06
FALSE	High	Master Protein	P18085	ADP-ribosylation factor 4 OS=Homo sapiens OX=9606 GN=ARF4 PE=1 SV=3	0	FALSE	122.401	47	12	766	6	180	20.5	7.14	2191.57	12	0	1.451e+07	1.31955e+07	9.60684e+06	1.33085e+07	9.32968e+06	7.50036e+06	5.84658e+06	6.33767e+06	4.54032e+06	3.50051e+06	3.86147e+06	9.02922e+06	595737	554496	568713	349166	2.80229e+06			3.47962e+06	2.80729e+06	2.63102e+06	4.70122e+06	1.78208e+06	1.71509e+06	1.76143e+06	1.28411e+06	1.7321e+06	2.64285e+06	1.75258e+06	725808	936327
FALSE	High	Master Protein	P51571	Translocon-associated protein subunit delta OS=Homo sapiens OX=9606 GN=SSR4 PE=1 SV=1	0	FALSE	122.33	32	11	364	11	173	19	6.15	662.51	11	0	2.3059e+07	1.85499e+07	1.17424e+07	1.2628e+07	9.32343e+06	1.03934e+07	6.57799e+06	6.58095e+06	5.42832e+06	3.18936e+06	3.35372e+06	3.64546e+06	60004.7	65595.9	81402.2	17118	795459			1.57727e+06	1.77007e+06	1.73358e+06	1.67096e+06	382739	533079	525740	419266	712058	602373	450578	121718	233815
FALSE	High	Master Protein	P05783	Keratin, type I cytoskeletal 18 OS=Homo sapiens OX=9606 GN=KRT18 PE=1 SV=2	0	FALSE	122.316	46	24	391	22	430	48	5.45	616.62	24	0	856715	520008	521934	428224	301591	436827	394142	375159	483172	125785	322835	1.34337e+07	39930.9	32099.9	32793.2	16022.9	64792.7			346792	66476.9	69689.2	106806	51648.6	22666.2	45951.4	45537.9	72716.3	53196	89716.5	28307.6	16518.5
FALSE	High	Master Protein	P12270	Nucleoprotein TPR OS=Homo sapiens OX=9606 GN=TPR PE=1 SV=3	0	FALSE	122.313	14	29	81	29	2363	267.1	5.02	88.74	29	0	8.51939e+06	3.51738e+06	2.98321e+06	3.78594e+06	4.71599e+06	1.71896e+06	2.39994e+06	2.45213e+06	2.5434e+06	1.03303e+06	1.34681e+06	1.35108e+06	292675	62565	66339	62770.1	210663			409667	411273	580297	828395	305133	296485	245400	339157	293412	468384	355871	159006	210194
FALSE	High	Master Protein	Q92841	Probable ATP-dependent RNA helicase DDX17 OS=Homo sapiens OX=9606 GN=DDX17 PE=1 SV=2	0	FALSE	122.115	36	23	242	14	729	80.2	8.27	371.98	23	0	3.14368e+06	1.06162e+06	796166	865317	1.25879e+06	1.65571e+06	1.4444e+06	790649	935635	334585	368091	321438	63785.7	21600.3		21787	92085.9			39619.3	26361.8	53158.8	43898.1	39322.2	36295.2	35680.6	7355.15	8923.95	97955.3	10532.6	150280	30308.7
FALSE	High	Master Protein	P48651	Phosphatidylserine synthase 1 OS=Homo sapiens OX=9606 GN=PTDSS1 PE=1 SV=1	0	FALSE	122.066	18	13	380	13	473	55.5	8.43	378.33	13	0	1.49022e+07	8.62081e+06	5.22798e+06	4.52756e+06	3.67492e+06	4.12277e+06	2.27166e+06	5.21614e+06	1.93671e+06	843019	1.07267e+06	2.6765e+06	141003	165492	103538	16893.6	1.33129e+06			1.88324e+06	1.18023e+06	2.51761e+06	2.03029e+06	945353	665977	1.15465e+06	876081	757579	1.12962e+06	1.05018e+06	265155	329887
FALSE	High	Master Protein	P13073	Cytochrome c oxidase subunit 4 isoform 1, mitochondrial OS=Homo sapiens OX=9606 GN=COX4I1 PE=1 SV=1	0	FALSE	121.785	50	15	986	15	169	19.6	9.51	1773.96	15	0	1.57196e+07	1.27681e+07	9.50957e+06	7.87721e+06	1.15596e+07	9.49203e+06	5.87643e+06	5.51155e+06	5.90411e+06	3.50283e+06	2.94084e+06	5.33172e+06	313733	474592	421904	231922	3.17187e+06			4.1948e+06	3.22907e+06	2.95685e+06	4.97671e+06	1.88055e+06	1.63298e+06	1.9968e+06	1.27276e+06	2.45859e+06	4.93027e+06	3.14403e+06	1.99653e+06	1.67056e+06
FALSE	High	Master Protein	Q7L014	Probable ATP-dependent RNA helicase DDX46 OS=Homo sapiens OX=9606 GN=DDX46 PE=1 SV=2	0	FALSE	121.762	26	28	241	28	1031	117.3	9.29	220.33	28	0	1.92954e+06	1.07709e+06	922140	1.50499e+06	1.7047e+06	777962	1.15319e+06	628847	503289	128248	287810	731880	49276.8	74726	78707	20138.9	1.42702e+06			295261	245478	347363	920012	196300	639831	183804	221607	915883	344966	389449	170666	144127
FALSE	High	Master Protein	P62841	40S ribosomal protein S15 OS=Homo sapiens OX=9606 GN=RPS15 PE=1 SV=2	0	FALSE	121.337	32	11	822	11	145	17	10.39	1726.26	11	0	5.00694e+07	3.1766e+07	2.99466e+07	1.96914e+07	2.14672e+07	2.07988e+07	2.12248e+07	1.89716e+07	2.01521e+07	1.31547e+07	1.17939e+07	1.16778e+07	1.076e+06	955843	942871	443032	1.93829e+06			3.15972e+06	4.11913e+06	3.1971e+06	3.87017e+06	1.36384e+06	1.29228e+06	1.45473e+06	916600	1.86464e+06	2.45249e+06	1.63852e+06	1.07994e+06	990975
FALSE	High	Master Protein	P21796	Voltage-dependent anion-selective channel protein 1 OS=Homo sapiens OX=9606 GN=VDAC1 PE=1 SV=2	0	FALSE	121.169	61	16	338	15	283	30.8	8.54	562.14	16	0	1.07117e+08	1.04354e+08	1.03566e+08	6.23736e+07	5.92702e+07	5.10305e+07	1.71098e+07	1.42043e+07	1.53981e+07	9.6587e+06	1.11398e+07	6.63575e+06	1.34197e+06	725503	672217	397416	949066			1.05874e+06	1.01999e+06	635068	1.43515e+06	574906	754197	682378	689736	764843	917643	466887	656492	272783
FALSE	High	Master Protein	P52895	Aldo-keto reductase family 1 member C2 OS=Homo sapiens OX=9606 GN=AKR1C2 PE=1 SV=3	0	FALSE	121.057	26	16	488	5	323	36.7	7.49	750.12	16	0	1.28374e+07	1.06652e+07	6.05491e+06	7.19773e+06	1.77369e+06	693551	806351	964059	465158	383026	1.28649e+06	3152557		154019	111924	76130.8	744394			888767	628854	762583	1.57711e+06	372221	350701	362896	400272	579457	951359	359155	203566	245214
FALSE	High	Master Protein	Q86UE4	Protein LYRIC OS=Homo sapiens OX=9606 GN=MTDH PE=1 SV=2	0	FALSE	121.04	25	17	435	17	582	63.8	9.32	1070.21	17	0	7.36136e+06	9.54253e+06	9.36807e+06	4.99985e+06	3.31916e+06	4.09647e+06	2.76483e+06	3.72656e+06	3.98793e+06	2.25065e+06	2.42767e+06	4.34175e+06	464591	235572	220016	103752	680557			821944	741754	908111	1.40748e+06	323976	410494	571617	181401	473960	828849	567828	267023	279262
FALSE	High	Master Protein	Q12874	Splicing factor 3A subunit 3 OS=Homo sapiens OX=9606 GN=SF3A3 PE=1 SV=1	0	FALSE	121.012	26	18	381	18	501	58.8	5.38	597.63	18	0	1.17136e+08	7.9774e+07	6.38489e+07	4.4245e+07	4.09928e+07	3.53947e+07	2.92424e+07	5.05244e+07	4.57026e+07	3.24624e+07	2.93596e+07	1.59692e+07	2.61247e+06	3.93173e+06	1.72494e+06	1.94147e+06	1.16285e+07			8.68689e+06	8.92263e+06	8.15874e+06	8.42171e+06	4.74532e+06	4.61411e+06	5.43476e+06	3.77005e+06	5.22716e+06	8.33856e+06	6.7754e+06	9.56607e+06	3.16562e+06
FALSE	High	Master Protein	Q12792	Twinfilin-1 OS=Homo sapiens OX=9606 GN=TWF1 PE=1 SV=3	0	FALSE	120.847	35	18	425	15	350	40.3	6.96	795.33	18	3	2.66531e+07	1.76147e+07	2.07897e+07	1.19963e+07	9.27681e+06	9.71303e+06	4.13041e+06	8.29091e+06	4.09529e+06	4.22821e+06	2.76339e+06	3.51833e+06	648564	331523	383257	186192	2.58803e+06			3.44986e+06	2.90327e+06	2.14114e+06	2.97152e+06	1.92794e+06	1.36237e+06	1.39533e+06	1.01862e+06	1.79107e+06	3.58015e+06	1.92328e+06	1.40075e+06	1.48446e+06
FALSE	High	Master Protein	P21399	Cytoplasmic aconitate hydratase OS=Homo sapiens OX=9606 GN=ACO1 PE=1 SV=3	0	FALSE	120.574	22	21	410	21	889	98.3	6.68	640.67	21	0	5.59932e+07	5.94242e+07	4.5519e+07	5.16463e+07	5.14137e+07	6.69337e+07	2.06948e+07	1.53488e+07	1.64215e+07	1.07541e+07	1.07931e+07	7.518e+06	1.40558e+06	925132	1.19746e+06	687355	2.65328e+06			2.93046e+06	2.50634e+06	1.94899e+06	4.12485e+06	1.57278e+06	1.26483e+06	1.342e+06	1.09466e+06	1.53214e+06	2.76544e+06	1.27129e+06	665461	551363
FALSE	High	Master Protein	P43155	Carnitine O-acetyltransferase OS=Homo sapiens OX=9606 GN=CRAT PE=1 SV=5	0	FALSE	120.544	25	17	442	17	626	70.8	8.44	561.24	17	0	7.93938e+07	6.52935e+07	6.34195e+07	5.3145e+07	4.99094e+07	4.02908e+07	2.08134e+07	2.05516e+07	2.64081e+07	1.55206e+07	1.51825e+07	9.07728e+06	2.54608e+06	2.24837e+06	1.56079e+06	1.09012e+06	4.84488e+06			4.53229e+06	4.87807e+06	2.12695e+06	3.41211e+06	1.65842e+06	1.81664e+06	2.28047e+06	1.49027e+06	2.06212e+06	3.50706e+06	2.22203e+06	1.94564e+06	1.18977e+06
FALSE	High	Master Protein	P28482	Mitogen-activated protein kinase 1 OS=Homo sapiens OX=9606 GN=MAPK1 PE=1 SV=3	0	FALSE	120.537	39	19	356	14	360	41.4	6.98	532.99	19	0	9.0648e+06	4.18646e+06	5.42486e+06	5.42504e+06	2.82602e+06	3.11278e+06	2.10933e+06	2.51068e+06	2.35928e+06	1.4698e+06	1.04589e+06	2.12633e+06	256140	254067	159807	89118.6	947407			1.15365e+06	1.78159e+06	1.2506e+06	1.54486e+06	302238	446780	526338	537035	682437	1.11243e+06	644129	243971	248954
FALSE	High	Master Protein	P13861	cAMP-dependent protein kinase type II-alpha regulatory subunit OS=Homo sapiens OX=9606 GN=PRKAR2A PE=1 SV=2	0	FALSE	120.358	54	21	311	21	404	45.5	5.07	449.98	21	0	1.67169e+07	1.68237e+07	1.21314e+07	8.34708e+06	5.91693e+06	6.46284e+06	5.99876e+06	5.02389e+06	5.37127e+06	3.07201e+06	2.88939e+06	2.82503e+06	342297	475656	389940	192663	1.66732e+06			1.81853e+06	1.53639e+06	870672	1.31196e+06	838692	676665	785147	823870	967693	1.53878e+06	887709	465198	537413
FALSE	High	Master Protein	P00367	Glutamate dehydrogenase 1, mitochondrial OS=Homo sapiens OX=9606 GN=GLUD1 PE=1 SV=2	0	FALSE	120.307	31	20	211	20	558	61.4	7.8	455.05	20	0	6.46412e+06	4.28278e+06	8.37474e+06	3.42676e+06	3.21076e+06	3.63431e+06	3.55313e+06	2.11286e+06	1.42634e+06	1.29555e+06	1.15156e+06	1.81467e+07	100282	224884	183417	129160	978255			859657	1.07281e+06	883078	1.40367e+06	599093	573670	422708	505450	518511	444436	255955	332789	74975.8
FALSE	High	Master Protein	Q2M389	WASH complex subunit 4 OS=Homo sapiens OX=9606 GN=WASHC4 PE=1 SV=2	0	FALSE	120.293	14	16	614	16	1173	136.3	7.44	1130.54	16	0	4.08149e+07	3.24959e+07	2.59918e+07	2.37779e+07	2.32076e+07	1.68984e+07	1.42189e+07	1.46684e+07	1.35358e+07	9.45785e+06	9.07298e+06	1.64939e+07	981064	775422	901932	459702	3.76076e+06			6.16989e+06	5.81758e+06	5.42639e+06	6.01962e+06	2.49164e+06	2.14993e+06	2.8244e+06	2.00912e+06	2.73419e+06	4.45251e+06	3.19129e+06	1.72367e+06	1.65708e+06
FALSE	High	Master Protein	P23588	Eukaryotic translation initiation factor 4B OS=Homo sapiens OX=9606 GN=EIF4B PE=1 SV=2	0	FALSE	120.262	36	22	157	22	611	69.1	5.73	230.49	22	0	3.16355e+06	407275	1.80435e+06	2.04219e+06	2.29201e+06	3.20413e+06	1.84653e+06	2.46511e+06	2.01197e+06	726640	911093	189746	32868.2	12346.4	48224.9	18934.6	69617.1			206384	473948	110238	135121	21644	63112.3	21420.4	17475.9	84315.6	125323	20414.2	127215	64412.2
FALSE	High	Master Protein	P45974	Ubiquitin carboxyl-terminal hydrolase 5 OS=Homo sapiens OX=9606 GN=USP5 PE=1 SV=2	0	FALSE	120.09	23	23	393	23	858	95.7	5.03	466.22	23	0	6.54692e+07	3.57403e+07	4.15467e+07	1.76827e+07	1.51349e+07	1.38878e+07	8.51966e+06	5.25395e+06	4.59894e+06	3.76296e+06	3.19824e+06	2.5496e+06	508345	331167	254766	89921.2	1.37893e+06			1.20845e+06	1.16754e+06	1.03251e+06	2.29154e+06	760758	862443	895510	867225	929279	1.71773e+06	795709	354529	422604
FALSE	High	Master Protein	P27635	60S ribosomal protein L10 OS=Homo sapiens OX=9606 GN=RPL10 PE=1 SV=4	0	FALSE	119.568	56	21	602	21	214	24.6	10.08	677.38	21	0	8.99996e+07	6.34905e+07	5.46507e+07	4.89682e+07	7.1204e+07	5.75122e+07	5.42854e+07	2.42112e+07	4.04046e+07	2.35426e+07	2.53668e+07	2.59323e+07	3.88056e+06	5.91506e+06	3.12365e+06	1.36405e+06	7.95677e+06			1.12389e+07	1.33603e+07	1.21838e+07	9.86762e+06	4.89414e+06	5.92175e+06	5.41688e+06	6.31527e+06	5.71828e+06	4.7301e+06	4.71893e+06	2.36662e+06	3.03057e+06
FALSE	High	Master Protein	P62899	60S ribosomal protein L31 OS=Homo sapiens OX=9606 GN=RPL31 PE=1 SV=1	0	FALSE	119.368	72	23	533	23	125	14.5	10.54	807.93	23	0	1.13619e+08	9.7533e+07	8.27409e+07	6.78273e+07	7.88971e+07	7.59113e+07	4.23205e+07	3.95845e+07	4.01961e+07	2.92824e+07	2.68799e+07	3.18241e+07	9.36466e+06	2.74992e+06	3.00994e+06	2.29089e+06	2.75176e+06			5.35007e+06	4.27687e+06	5.57897e+06	4.49773e+06	2.10748e+06	1.72044e+06	2.45665e+06	1.87385e+06	1.90271e+06	5.31189e+06	2.58457e+06	1.45378e+06	2.06955e+06
FALSE	High	Master Protein	P30419	Glycylpeptide N-tetradecanoyltransferase 1 OS=Homo sapiens OX=9606 GN=NMT1 PE=1 SV=2	0	FALSE	119.214	30	21	450	15	496	56.8	7.8	658.73	21	4	1.57646e+07	1.40002e+07	1.44466e+07	1.13549e+07	8.50141e+06	7.80949e+06	3.30098e+06	2.7956e+06	2.65865e+06	2.04606e+06	1.96927e+06	4.1051e+06	798895	514839	1.81569e+06	385073	1.16759e+06			2.26205e+06	2.10904e+06	2.36179e+06	2.05632e+06	995668	701612	771887	1.00197e+06	1.50013e+06	2.15736e+06	889508	677807	510554
FALSE	High	Master Protein	P13674	Prolyl 4-hydroxylase subunit alpha-1 OS=Homo sapiens OX=9606 GN=P4HA1 PE=1 SV=2	0	FALSE	119.199	35	21	309	21	534	61	6.01	460.2	21	0	1.07606e+08	8.56589e+07	7.74462e+07	5.13072e+07	8.97387e+07	9.97455e+07	4.15802e+07	2.61587e+07	3.06341e+07	1.93519e+07	1.54094e+07	5.87121e+06	2.10869e+06	655658	647444	412834	1.86072e+06			1.43709e+06	1.83364e+06	1.02716e+06	1.54663e+06	768711	844838	648887	505900	723290	2.05637e+06	852463	321795	257613
FALSE	High	Master Protein	Q6PKG0	La-related protein 1 OS=Homo sapiens OX=9606 GN=LARP1 PE=1 SV=2	0	FALSE	119.164	17	21	322	21	1096	123.4	8.82	293.79	21	0	3.96392e+06	1.18035e+06	1.67062e+06	1.32057e+06	2.72023e+06	2.25009e+06	1.50651e+06	2.38743e+06	1.54419e+06	989906	1.17428e+06	2.05227e+06	304131	294829	76528.9	89741.5	974453			1.43796e+06	1.27187e+06	1.36834e+06	1.37274e+06	670677	612109	704335	526493	623662	1.14921e+06	784933	290637	287916
FALSE	High	Master Protein	Q00535	Cyclin-dependent-like kinase 5 OS=Homo sapiens OX=9606 GN=CDK5 PE=1 SV=3	0	FALSE	118.852	50	16	632	15	292	33.3	7.66	945.52	16	1	2.48202e+07	1.60242e+07	1.3224e+07	9.5631e+06	1.11764e+07	1.59191e+07	1.15272e+07	6.71331e+06	8.12453e+06	4.65729e+06	4.53314e+06	1.78874e+07	607210	413267	592174	179441	3.48134e+06			4.52561e+06	5.12509e+06	5.08369e+06	5.22737e+06	2.49907e+06	1.96015e+06	2.12943e+06	1.62535e+06	2.78512e+06	4.77682e+06	3.40803e+06	1.8596e+06	1.3819e+06
FALSE	High	Master Protein	Q9Y230	RuvB-like 2 OS=Homo sapiens OX=9606 GN=RUVBL2 PE=1 SV=3	0	FALSE	118.435	42	21	373	21	463	51.1	5.64	587.86	21	0	3.76871e+07	3.62188e+07	2.22593e+07	2.23381e+07	1.94964e+07	1.26591e+07	1.82153e+07	1.08494e+07	1.52129e+07	9.56234e+06	8.43218e+06	1.26557e+07	2.07654e+06	2.92888e+06	2.15366e+06	1.234e+06	3.02277e+06			2.78108e+06	2.18582e+06	2.13669e+06	3.14209e+06	1.37134e+06	1.14055e+06	1.07806e+06	1.35954e+06	1.38656e+06	1.9516e+06	1.1164e+06	927974	443255
FALSE	High	Master Protein	P33993	DNA replication licensing factor MCM7 OS=Homo sapiens OX=9606 GN=MCM7 PE=1 SV=4	0	FALSE	118.393	36	21	177	21	719	81.3	6.46	196.1	21	0	7.43781e+06	4.25877e+06	2.83209e+06	2.89148e+06	1.38899e+06	2.37023e+06	679654	1.09863e+06	766421	1.69671e+06	1.39002e+06	1.00961e+06	54472.2	74619	60376	36602.6	147474			59699	166413	168517	977772	276328	84921.7	150479	118980	132615	764630	332675	95268.5	87612.8
FALSE	High	Master Protein	P49792	E3 SUMO-protein ligase RanBP2 OS=Homo sapiens OX=9606 GN=RANBP2 PE=1 SV=2	0	FALSE	117.961	9	28	172	28	3224	358	6.2	205.09	28	0	1.74465e+06	2.54632e+06	2.1681e+06	2.1152e+06	4.50184e+06	1.16823e+06	1.42814e+06	1.10562e+06	1.10594e+06	644480	956773	1.3329e+06	240850	199802	114868	47579.3	471873			1.00815e+06	569404	676506	916175	260299	275222	332345	238049	668193	542245	544570	116745	180652
FALSE	High	Master Protein	P63010	AP-2 complex subunit beta OS=Homo sapiens OX=9606 GN=AP2B1 PE=1 SV=1	0	FALSE	117.839	22	25	375	11	937	104.5	5.38	379.39	25	11	1.80146e+07	1.47482e+07	1.05025e+07	8.29936e+06	7.94507e+06	9.76084e+06	6.87612e+06	7.51808e+06	6.74187e+06	3.8823e+06	3.86604e+06	3.18693e+06	562841	1.59583e+06	682480	347550	2.51185e+06			3.69725e+06	2.58351e+06	3.14569e+06	4.3509e+06	1.72558e+06	1.67979e+06	2.33808e+06	1.77779e+06	2.0819e+06	3.36323e+06	2.21074e+06	2.28349e+06	1.0322e+06
FALSE	High	Master Protein	Q13423	NAD(P) transhydrogenase, mitochondrial OS=Homo sapiens OX=9606 GN=NNT PE=1 SV=3	0	FALSE	117.635	21	23	238	23	1086	113.8	8.09	151.33	23	0	1.1754e+07	5.20091e+06	6.042e+06	2.11271e+06	4.60451e+06	5.70528e+06	3.06761e+06	2.86951e+06	8.63653e+06	2.43761e+06	1.49895e+06	2.40497e+07	411732	259605	309622	154131	890724			1.00726e+06	1.16835e+06	1.34683e+06	1.82069e+06	548178	930632	898362	833880	1.13487e+06	1.28913e+06	653897	719245	463499
FALSE	High	Master Protein	Q6PIU2	Neutral cholesterol ester hydrolase 1 OS=Homo sapiens OX=9606 GN=NCEH1 PE=1 SV=3	0	FALSE	117.457	32	13	650	13	408	45.8	7.23	1046.62	13	0	2.39655e+08	1.69509e+08	1.52179e+08	1.3692e+08	2.3806e+08	1.615e+08	7.34263e+07	5.50699e+07	8.71893e+07	6.35477e+07	3.0625e+07	2.77767e+07	7.81149e+06	5.30997e+06	5.46324e+06	3.07899e+06	2.01944e+07			2.06738e+07	1.61764e+07	1.34367e+07	1.74078e+07	1.03443e+07	9.44275e+06	9.30286e+06	9.46362e+06	8.74801e+06	9.46228e+06	7.3872e+06	5.54232e+06	3.06574e+06
FALSE	High	Master Protein	Q13428	Treacle protein OS=Homo sapiens OX=9606 GN=TCOF1 PE=1 SV=3	0	FALSE	117.397	20	28	138	28	1488	152	9.04	122.82	28	0	1.33313e+06	1.32015e+06	836199	843214	2.42709e+06	2.19714e+06	1.5598e+06	362712	719534	572377	642165	617663	28183.8	44661.4	31514.2	28485.5	107888			58411.1	131105	173179	470437	126280	120185	164874	111308	159135	383039	136766	81394.5	40559.3
FALSE	High	Master Protein	P61619	Protein transport protein Sec61 subunit alpha isoform 1 OS=Homo sapiens OX=9606 GN=SEC61A1 PE=1 SV=2	0	FALSE	117.331	21	18	1228	18	476	52.2	8.06	1654.06	18	0	1.43385e+08	7.59269e+07	5.11277e+07	5.12552e+07	4.17787e+07	2.42094e+07	2.59954e+07	4.26258e+07	2.94257e+07	2.19578e+07	1.79968e+07	4.04272e+07	2.96278e+06	1.12574e+06	2.64242e+06	1.37167e+06	2.46696e+07			2.23639e+07	1.50506e+07	1.01528e+07	2.48613e+07	7.96484e+06	9.37033e+06	8.3798e+06	7.36063e+06	8.10694e+06	1.02595e+07	6.22399e+06	4.07977e+06	4.6576e+06
FALSE	High	Master Protein	P09429	High mobility group protein B1 OS=Homo sapiens OX=9606 GN=HMGB1 PE=1 SV=3	0	FALSE	117.259	53	17	355	14	215	24.9	5.74	532.05	17	2	1.80613e+07	1.45319e+07	1.44417e+07	9.92456e+06	1.13619e+07	1.11887e+07	6.84352e+06	5.834e+06	5.82582e+06	4.94089e+06	3.53519e+06	2.69443e+06	887403	369840	455702	382102	460574			1.28061e+06	1.06661e+06	800154	1.65138e+06	606392	560622	424391	1.88696e+06	405336	794257	888890	352263	436196
FALSE	High	Master Protein	O95433	Activator of 90 kDa heat shock protein ATPase homolog 1 OS=Homo sapiens OX=9606 GN=AHSA1 PE=1 SV=1	0	FALSE	117.046	49	21	334	21	338	38.3	5.53	364.46	21	0	4.25667e+07	2.89315e+07	1.74702e+07	1.12341e+07	1.17137e+07	1.36181e+07	7.95631e+06	8.08287e+06	9.79905e+06	7.48746e+06	5.42092e+06	9.20469e+06	417694	422941	974967	302382	2.33522e+06			2.97483e+06	3.08841e+06	2.7803e+06	3.34971e+06	1.51872e+06	1.76788e+06	1.62801e+06	1.41989e+06	1.34738e+06	1.39973e+06	1.26271e+06	711070	609674
FALSE	High	Master Protein	O15020	Spectrin beta chain, non-erythrocytic 2 OS=Homo sapiens OX=9606 GN=SPTBN2 PE=1 SV=3	0	FALSE	116.902	6	20	373	4	2390	271.2	6.11	686.8	20	0					218109					144656	136767	58724.1		17863.6	15962		133383													37765.9	11914.5	8739.12
FALSE	High	Master Protein	P20042	Eukaryotic translation initiation factor 2 subunit 2 OS=Homo sapiens OX=9606 GN=EIF2S2 PE=1 SV=2	0	FALSE	116.882	53	21	191	21	333	38.4	5.8	302.17	21	0	1.61803e+07	1.58588e+07	1.36801e+07	1.16803e+07	9.53905e+06	7.867e+06	4.9502e+06	5.77859e+06	4.95136e+06	3.44046e+06	3.06371e+06	5.30717e+06	581599	213095	426662	315737	329360			138451	334742	275056	504695	166571	154369	149253	122544	188699	260014	93627.7	203033	177987
FALSE	High	Master Protein	O14617	AP-3 complex subunit delta-1 OS=Homo sapiens OX=9606 GN=AP3D1 PE=1 SV=1	0	FALSE	116.854	16	16	407	16	1153	130.1	8.48	659.51	16	0	2.04066e+07	1.67486e+07	1.76949e+07	1.19734e+07	1.10819e+07	1.41019e+07	7.75519e+06	6.22072e+06	8.3058e+06	3.49724e+06	3.09907e+06	8.12712e+06	633191	593313	576970	364511	1.91089e+06			1.90931e+06	1.6352e+06	1.33585e+06	3.09116e+06	973455	2.08828e+06	1.02594e+06	1.47051e+06	1.4131e+06	1.69732e+06	980936	444039	719916
FALSE	High	Master Protein	Q15020	Squamous cell carcinoma antigen recognized by T-cells 3 OS=Homo sapiens OX=9606 GN=SART3 PE=1 SV=1	0	FALSE	116.684	19	21	414	21	963	109.9	5.57	544.18	21	0	2.75787e+07	2.47086e+07	2.14787e+07	2.09248e+07	1.4925e+07	1.25646e+07	1.09667e+07	6.86036e+06	8.67407e+06	4.75385e+06	5.861e+06	6.84404e+06	1.00791e+06	571311	549641	400067	3.69379e+06			3.71215e+06	3.71447e+06	3.78849e+06	5.73851e+06	2.80473e+06	2.52976e+06	2.24087e+06	2.60208e+06	2.79396e+06	2.90743e+06	2.08197e+06	3.06692e+06	1.03987e+06
FALSE	High	Master Protein	Q8WUM4	Programmed cell death 6-interacting protein OS=Homo sapiens OX=9606 GN=PDCD6IP PE=1 SV=1	0	FALSE	116.407	28	24	296	24	868	96	6.52	436.49	24	0	6.75526e+07	5.73772e+07	4.82926e+07	5.16272e+07	6.21765e+07	5.23481e+07	3.90089e+07	2.07886e+07	4.08581e+07	2.72452e+07	2.76246e+07	4.93887e+06	5.64213e+06	5.01177e+06	4.2199e+06	1.77992e+06	4.92166e+06			4.01164e+06	3.68166e+06	3.15002e+06	5.54801e+06	2.19062e+06	2.03794e+06	2.03505e+06	1.48405e+06	2.56615e+06	4.0996e+06	2.6445e+06	1.65409e+06	1.18643e+06
FALSE	High	Master Protein	P36542	ATP synthase subunit gamma, mitochondrial OS=Homo sapiens OX=9606 GN=ATP5F1C PE=1 SV=1	0	FALSE	116.15	48	22	380	22	298	33	9.22	493.26	22	0	1.39639e+07	1.08377e+07	4.03195e+06	5.33114e+06	6.62865e+06	3.38916e+06	4.4997e+06	4.61562e+06	2.77418e+06	2.55082e+06	2.67084e+06	1.53011e+06	500597	404662	425414	278101	2.09602e+06			1.88499e+06	2.06474e+06	2.11506e+06	3.57914e+06	1.31651e+06	1.22751e+06	1.2999e+06	914797	1.46246e+06	2.7622e+06	1.57028e+06	740174	559469
FALSE	High	Master Protein	Q8N766	ER membrane protein complex subunit 1 OS=Homo sapiens OX=9606 GN=EMC1 PE=1 SV=1	0	FALSE	116.047	25	22	518	22	993	111.7	7.66	568.55	22	0	1.37558e+07	1.25823e+07	1.97496e+07	1.6424e+07	1.08143e+07	1.85196e+07	4.58288e+06	6.90493e+06	4.77811e+06	3.12642e+06	4.58659e+06	5.75018e+06	893021	438829	612297	345120	3.07881e+06			4.1909e+06	3.37887e+07	4.06288e+06	3.70735e+06	2.34031e+06	2.58281e+06	1.73259e+06	2.09249e+06	2.01928e+06	4.57123e+06	2.43495e+06	2.90525e+06	1.47002e+06
FALSE	High	Master Protein	Q12905	Interleukin enhancer-binding factor 2 OS=Homo sapiens OX=9606 GN=ILF2 PE=1 SV=2	0	FALSE	115.488	41	18	576	18	390	43	5.26	1045.67	18	0	4.03544e+07	3.12114e+07	2.74222e+07	2.24378e+07	2.26285e+07	1.88062e+07	1.02755e+07	9.68872e+06	9.85268e+06	6.82605e+06	8.07206e+06	1.07336e+07	1.01832e+06	622260	651505	315940	2.0911e+06			3.03663e+06	2.46173e+06	2.0533e+06	4.53009e+06	1.10079e+06	940982	1.1534e+06	957226	1.55976e+06	2.98056e+06	1.25962e+06	1.08131e+06	660293
FALSE	High	Master Protein	Q9BZE4	Nucleolar GTP-binding protein 1 OS=Homo sapiens OX=9606 GN=GTPBP4 PE=1 SV=3	0	FALSE	115.252	34	26	197	26	634	73.9	9.5	180.61	26	0	1.32857e+07	1.16018e+07	1.07896e+07	8.18841e+06	1.18665e+07	11755852	5.40911e+06	3.73734e+06	8.35883e+06	4.11608e+06	4.33731e+06	4.1089e+06	762824	657896	486381	324597	1.47318e+06			2.47399e+06	2.51821e+06	2.68035e+06	3.27001e+06	1.20237e+06	1.17282e+06	1.25738e+06	1.25204e+06	1.52133e+06	2.07963e+06	1.30358e+06	665356	579657
FALSE	High	Master Protein	Q96A26	Protein FAM162A OS=Homo sapiens OX=9606 GN=FAM162A PE=1 SV=2	0	FALSE	115.248	46	14	340	14	154	17.3	9.77	542.51	14	0	2.04815e+07	1.65817e+07	1.06123e+07	1.0171e+07	1.15085e+07	9.77262e+06	9.88955e+06	6.45112e+06	7.95656e+06	7.5673e+06	6.05981e+06	4.57805e+06	2.54974e+06	1.20581e+06	1.4056e+06	968505	2.44393e+06	461.415		3.03472e+06	2.85613e+06	2.58444e+06	3.69942e+06	1.74993e+06	1.6463e+06	1.83758e+06	1.28684e+06	1.9637e+06	2.28444e+06	1.79951e+06	1.32008e+06	970157
FALSE	High	Master Protein	P78559	Microtubule-associated protein 1A OS=Homo sapiens OX=9606 GN=MAP1A PE=1 SV=6	0	FALSE	115.026	5	16	237	16	2803	305.3	4.92	266.16	16	0	1.61735e+07	8.76075e+06	1.25445e+07	7.4628e+06	6.24239e+06	8.12683e+06	4.15347e+06	3.49815e+06	5.56775e+06	3.41597e+06	3.4887e+06	1.88843e+06	408494	199322	240835	190325	905893	1943.41		1.46927e+06	1.11345e+06	1.57821e+06	1.45161e+06	652835	405041	593138	400414	425801	1.06851e+06	700291	140645	150627
FALSE	High	Master Protein	Q8NI27	THO complex subunit 2 OS=Homo sapiens OX=9606 GN=THOC2 PE=1 SV=2	0	FALSE	114.957	12	23	318	23	1593	182.7	8.44	189.48	23	0	1.86512e+07	1.47953e+07	2.7198e+07	1.04301e+07	7.37466e+06	4.23293e+06	6.85228e+06	4.6169e+06	4.7076e+06	2.90009e+06	3.3168e+06	3.88974e+06	709047	436836	480092	189507	2.3007e+06			2.63459e+06	2.20604e+06	2.28739e+06	3.61063e+06	1.43166e+06	1.08115e+06	1.49094e+06	1.17899e+06	1.09513e+06	2.26988e+06	1.71678e+06	666819	718861
FALSE	High	Master Protein	Q02790	Peptidyl-prolyl cis-trans isomerase FKBP4 OS=Homo sapiens OX=9606 GN=FKBP4 PE=1 SV=3	0	FALSE	114.804	58	21	154	21	459	51.8	5.43	281.32	21	0	7.99968e+06	3.49932e+06	3.31773e+06	3.10554e+06	3.70761e+06	3.71358e+06	1.3612e+06	2.38222e+06	1.35864e+06	645192	629002	283768	82610.9	9134.77	27152	1017.76	256648			309347	306847	166563	411979	226992	225706	80653	248923	211008	104978	70390.7	44307.2	31487.5
FALSE	High	Master Protein	Q00341	Vigilin OS=Homo sapiens OX=9606 GN=HDLBP PE=1 SV=2	0	FALSE	114.762	18	23	214	23	1268	141.4	6.87	160.53	23	0	5.10883e+07	4.03099e+07	3.7791e+07	3.05079e+07	3.33707e+07	3.07618e+07	2.10952e+07	1.6811e+07	2.33136e+07	1.67258e+07	1.30384e+07	1.00166e+07	1.96987e+06	1.62626e+06	1.49995e+06	958952	3.64391e+06			4.21381e+06	3.68674e+06	3.565e+06	5.16822e+06	2.43183e+06	2.25262e+06	2.13593e+06	2.28259e+06	2.00664e+06	2.80634e+06	2.35229e+06	1.4415e+06	967251
FALSE	High	Master Protein	Q9Y617	Phosphoserine aminotransferase OS=Homo sapiens OX=9606 GN=PSAT1 PE=1 SV=2	0	FALSE	114.231	46	18	223	18	370	40.4	7.66	332.64	18	0	1.60226e+07	1.53649e+07	1.06953e+07	1.61484e+07	1.11067e+07	1.58695e+07	8.05444e+06	5.7959e+06	6.98071e+06	5.94082e+06	5.58069e+06	2.18736e+06	960555	597970	641728	493560	1.974e+06			2.50855e+06	2.65455e+06	2.04729e+06	4.21155e+06	1.45213e+06	1.14091e+06	1.15904e+06	1.92479e+06	1.43742e+06	2.37702e+06	1.21585e+06	1.72887e+06	761427
FALSE	High	Master Protein	P61006	Ras-related protein Rab-8A OS=Homo sapiens OX=9606 GN=RAB8A PE=1 SV=1	0	FALSE	114.118	58	19	1120	10	207	23.7	9.07	1900.55	19	3	3.14318e+07	2.50974e+07	1.99826e+07	1.40815e+07	1.86829e+07	1.60506e+07	9.07766e+06	1.03619e+07	7.61284e+06	5.56805e+06	6.24588e+06	1.32689e+07	793485	574343	902171	395034	4.98638e+06			6.84708e+06	7.66778e+06	8.21819e+06	9.23712e+06	3.30106e+06	2.9505e+06	3.62901e+06	3.41373e+06	3.68778e+06	5.81971e+06	4.33624e+06	1.99262e+06	2.08967e+06
FALSE	High	Master Protein	Q6P5R6	60S ribosomal protein L22-like 1 OS=Homo sapiens OX=9606 GN=RPL22L1 PE=1 SV=2	0	FALSE	113.995	56	15	766	10	122	14.6	9.38	1333.74	15	0	1.49301e+07	7.74254e+06	4.25104e+06	6.63467e+06	6.68326e+06	3.95705e+06	3.76192e+06	2.8159e+06	4.1948e+06	2.14647e+06	2.66506e+06	7.66422e+06	260914	476361	300405	149882	2.71275e+06			4.49439e+06	3.65163e+06	4.74226e+06	4.89141e+06	2.25474e+06	1.73584e+06	2.04127e+06	1.78863e+06	2.15867e+06	3.36954e+06	2.82445e+06	1.42387e+06	1.41169e+06
FALSE	High	Master Protein	O75844	CAAX prenyl protease 1 homolog OS=Homo sapiens OX=9606 GN=ZMPSTE24 PE=1 SV=2	0	FALSE	113.908	27	17	656	17	475	54.8	7.49	1068.35	17	0	5.32035e+07	5.74354e+07	4.74647e+07	4.17418e+07	3.95525e+07	3.23265e+07	1.89557e+07	1.43539e+07	1.4971e+07	1.04705e+07	8.17576e+06	1.2768e+07	1.60918e+06	657673	921851	524863	2.3237e+06			3.59904e+06	2.35535e+06	2.47745e+06	2.80295e+06	1.44987e+06	1.67717e+06	1.48504e+06	1.65528e+06	1.83112e+06	2.5252e+06	1.78633e+06	1.42535e+06	1.28283e+06
FALSE	High	Master Protein	Q9UNL2	Translocon-associated protein subunit gamma OS=Homo sapiens OX=9606 GN=SSR3 PE=1 SV=1	0	FALSE	113.905	27	13	915	13	185	21.1	9.61	1799.86	13	0	1.13013e+07	6.91794e+06	7.94543e+06	8.06634e+06	8.05361e+06	5.13003e+06	6.65391e+06	7.41185e+06	6.30533e+06	5.26553e+06	3.84585e+06	1.31969e+07	669476	691129	716343	303132	4.22305e+06			5.76636e+06	4.84388e+06	5.23172e+06	7.80588e+06	2.1638e+06	2.86385e+06	2.57322e+06	2.24849e+06	2.58464e+06	4.196e+06	2.44245e+06	1.12621e+06	1.3516e+06
FALSE	High	Master Protein	P51149	Ras-related protein Rab-7a OS=Homo sapiens OX=9606 GN=RAB7A PE=1 SV=1	0	FALSE	113.796	62	17	593	17	207	23.5	6.7	1249.04	17	0	2.88473e+08	2.67302e+08	232968127	1.68183e+08	1.52663e+08	1.10302e+08	5.10777e+07	4.94516e+07	5.87038e+07	4.59955e+07	3.78122e+07	3.71948e+07	6.03982e+06	3.35482e+06	4.50536e+06	2.89556e+06	4.35253e+06			4.77983e+06	4.68435e+06	3.25261e+06	4.25684e+06	2.09653e+06	1.93742e+06	1.91022e+06	1.84889e+06	2.21975e+06	3.77198e+06	2.14135e+06	1.93436e+06	1.43503e+06
FALSE	High	Master Protein	P30050	60S ribosomal protein L12 OS=Homo sapiens OX=9606 GN=RPL12 PE=1 SV=1	0	FALSE	113.69	77	12	317	12	165	17.8	9.42	887.09	12	0	1.92337e+07	1.82357e+07	1.32007e+07	1.09158e+07	8.80445e+06	6.11205e+06	5.02789e+06	7.50378e+06	6.36249e+06	3.82235e+06	4.07724e+06	4.66994e+06	521593	557290	450184	236587	1.01302e+06			1.61821e+06	1.33955e+06	1.15293e+06	2.14912e+06	810746	732088	646165	723084	852171	1.3377e+06	588564	462277	521364
FALSE	High	Master Protein	P09211	Glutathione S-transferase P OS=Homo sapiens OX=9606 GN=GSTP1 PE=1 SV=2	0	FALSE	113.448	48	9	621	9	210	23.3	5.64	2086.99	9	0	1.73881e+07	1.41653e+07	1.03516e+07	8.83955e+06	3.26088e+06	2.28886e+06	3.3774e+06	2.47733e+06	1.62555e+06	1.4025e+06	2.34375e+06	4.39712e+06	617795	608115	289667	218798	2.19219e+06			2.5165e+06	2.34178e+06	1.74497e+06	4.5507e+06	1.21036e+06	1.17718e+06	1.54483e+06	1.02931e+06	1.27052e+06	3.08492e+06	1.32792e+06	857250	569207
FALSE	High	Master Protein	O94906	Pre-mRNA-processing factor 6 OS=Homo sapiens OX=9606 GN=PRPF6 PE=1 SV=1	0	FALSE	113.067	21	26	344	26	941	106.9	8.25	258.57	26	0	5.96644e+07	5.04492e+07	3.73767e+07	3.3466e+07	3.23376e+07	3.98653e+07	2.05885e+07	2.29353e+07	2.86592e+07	1.02203e+07	1.08421e+07	8.78482e+06	2.48782e+06	794849	1.01917e+06	623223	1.80369e+06			2.18244e+06	2.43302e+06	2.41248e+06	3.16265e+06	1.24734e+06	1.15969e+06	1.30991e+06	1.18221e+06	1.51462e+06	2.56085e+06	1.62473e+06	1.01976e+06	905997
FALSE	High	Master Protein	Q99536	Synaptic vesicle membrane protein VAT-1 homolog OS=Homo sapiens OX=9606 GN=VAT1 PE=1 SV=2	0	FALSE	112.774	45	15	205	15	393	41.9	6.29	378.19	15	0	5.26288e+07	2.23037e+07	18842904	1.49651e+07	1.24371e+07	1.04792e+07	1.06737e+07	1.79322e+07	2.08505e+07	1.09118e+07	7.30502e+06	3.87217e+06	1.02001e+06	702453	884126	292123	1.71159e+07			1.26242e+07	1.57734e+07	1.18506e+07	1.42266e+07	9.41276e+06	4.94845e+07	1.0271e+07	1.54164e+07	1.66338e+07	1.38963e+07	8.57782e+06	9.37301e+06	1.88521e+07
FALSE	High	Master Protein	P46783	40S ribosomal protein S10 OS=Homo sapiens OX=9606 GN=RPS10 PE=1 SV=1	0	FALSE	112.647	75	18	536	18	165	18.9	10.15	712.46	18	0	2.66053e+07	2.16455e+07	1.54135e+07	1.52443e+07	1.77905e+07	1.46309e+07	1.22384e+07	1.24545e+07	1.13694e+07	6.50119e+06	6.57455e+06	6.31463e+06	744504	517216	618750	249359	2.51539e+06			4.02049e+06	4.25798e+06	4.20161e+06	5.05906e+06	1.79754e+06	1.70644e+06	1.77607e+06	1.11979e+06	1.61922e+06	2.67678e+06	1.376e+06	603354	775757
FALSE	High	Master Protein	Q92598	Heat shock protein 105 kDa OS=Homo sapiens OX=9606 GN=HSPH1 PE=1 SV=1	0	FALSE	112.58	23	21	150	19	858	96.8	5.39	219.18	21	0	2.43873e+06	1.141e+06	841125	1.29628e+06	1.04914e+06	2.10798e+06	1.07014e+06	555430	3.57212e+06	1.12328e+06	521027	2.8046e+06	1.37348e+06	100270	140802	57198.7	253812			248013	207067	369759	454818	192330	156210	183432	156847	187190	375940	113407	166417	122202
FALSE	High	Master Protein	Q16851	UTP--glucose-1-phosphate uridylyltransferase OS=Homo sapiens OX=9606 GN=UGP2 PE=1 SV=5	0	FALSE	112.491	29	18	471	18	508	56.9	8.15	609.8	18	0	1.32666e+07	9.02168e+06	7.4027e+06	4.19047e+06	6.41283e+06	3.88476e+06	2.77602e+07	4.2625e+06	1.26717e+07	6.91124e+06	6.08765e+06	7.55045e+06	3.77692e+06	3.67656e+06	3.65773e+06	3.05008e+06	4.68606e+06			4.23945e+06	4.01474e+06	3.39682e+06	4.65779e+06	1.95505e+06	1.33876e+06	1.78764e+06	2.26782e+06	2.88109e+06	2.83102e+06	1.65659e+06	1.46572e+06	824636
FALSE	High	Master Protein	P34931	Heat shock 70 kDa protein 1-like OS=Homo sapiens OX=9606 GN=HSPA1L PE=1 SV=2	0	FALSE	111.704	23	18	966	1	641	70.3	6.02	1467.82	18	0
FALSE	High	Master Protein	P29692	Elongation factor 1-delta OS=Homo sapiens OX=9606 GN=EEF1D PE=1 SV=5	0	FALSE	111.549	60	17	195	13	281	31.1	5.01	379.57	17	3	1.48826e+06	1.76584e+06	1.15582e+06	1.10592e+06	1.43079e+06	868411	884342	1.70658e+06	1.4324e+06	843872	817277	1.06037e+06	206945	185154	177627	90183.5	987977			901132	792106	779885	1.82268e+06	674367	546925	569892	446633	573333	1.09931e+06	601864	111851	140444
FALSE	High	Master Protein	Q16881	Thioredoxin reductase 1, cytoplasmic OS=Homo sapiens OX=9606 GN=TXNRD1 PE=1 SV=3	0	FALSE	111.475	28	19	245	18	649	70.9	7.39	349.82	19	1	3.77821e+07	3.62904e+07	2.75915e+07	2.24137e+07	1.35929e+07	1.24278e+07	5.47746e+06	8.34421e+06	6.88586e+06	5.50889e+06	3.94193e+06	4.20359e+06	1.07475e+06	280950	491590	297763	1.747e+06			3.22295e+06	2.7182e+06	1.45352e+06	2.53176e+06	1.20821e+06	1.2507e+06	1.25916e+06	941486	1.33753e+06	1.7237e+06	1.13026e+06	1.09723e+06	821575
FALSE	High	Master Protein	Q9NY33	Dipeptidyl peptidase 3 OS=Homo sapiens OX=9606 GN=DPP3 PE=1 SV=2	0	FALSE	111.364	29	25	365	25	737	82.5	5.1	270.44	25	0	3.91663e+07	2.97755e+07	2.40858e+07	1.73649e+07	2.15898e+07	1.85308e+07	1.26721e+07	1.2092e+07	1.08415e+07	7.79716e+06	9.13007e+06	8.39281e+06	1.88585e+06	1.02112e+06	1.10967e+06	650023	4.0589e+06			4.96783e+06	4.79213e+06	4.23089e+06	6.24337e+06	3.18233e+06	3.07495e+06	3.14438e+06	3.25015e+06	3.3408e+06	3.40436e+06	2.43774e+06	1.47975e+06	1.13035e+06
FALSE	High	Master Protein	Q96N66	Lysophospholipid acyltransferase 7 OS=Homo sapiens OX=9606 GN=MBOAT7 PE=1 SV=2	0	FALSE	111.355	19	13	846	13	472	52.7	8.97	1742.62	13	0	2.20503e+07	2.5074e+07	2.42376e+07	1.76863e+07	1.71084e+07	1.72583e+07	5.9829e+06	5.45018e+06	4.46844e+06	3.14946e+06	2.79992e+06	6.67227e+06	522443	220225	351508	254916	5.26993e+06			8.34203e+06	7.35496e+06	6.46151e+06	7.6114e+06	3.76207e+06	3.75766e+06	3.17496e+06	3.1679e+06	3.26282e+06	3.9469e+06	3.10987e+06	2.00898e+06	1.83336e+06
FALSE	High	Master Protein	P84085	ADP-ribosylation factor 5 OS=Homo sapiens OX=9606 GN=ARF5 PE=1 SV=2	0	FALSE	111.346	39	11	587	4	180	20.5	6.79	1615.1	11	0	3.66035e+06	2.99777e+06	3.36902e+06	2.30409e+06	2.4687e+06	3.37899e+06	2.17125e+06	2.05557e+06	2.85375e+06	2.28331e+06	2.03625e+06	1.55181e+06	201180	407507	439844	278075	292130			369227	580849	262892	553479	236657	226816	239731	220503	210663	582179	331727	271701	141213
FALSE	High	Master Protein	Q92973	Transportin-1 OS=Homo sapiens OX=9606 GN=TNPO1 PE=1 SV=2	0	FALSE	111.245	22	20	369	15	898	102.3	4.98	521.45	20	4	4.59983e+06	4.87137e+06	3.03912e+06	2.52266e+06	4.1307e+06	3.09454e+06	2.07698e+06	1.17886e+06	1.31781e+06	1.54654e+06	1.66175e+06	1.60871e+06	145756	243907	212890	79072.2	1.61529e+06			3.43367e+06	2.68149e+06	3.03073e+06	2.5465e+06	2.221e+06	1.13757e+06	1.64406e+06	1.64826e+06	1.76727e+06	2.60435e+06	1.38536e+06	1.09398e+06	1.3125e+06
FALSE	High	Master Protein	Q96FW1	Ubiquitin thioesterase OTUB1 OS=Homo sapiens OX=9606 GN=OTUB1 PE=1 SV=2	0	FALSE	111.014	49	13	457	13	271	31.3	4.94	614.35	13	0	1.69543e+07	1.1057e+07	8.52942e+06	7.12177e+06	8.0022e+06	5.01142e+06	6.49534e+06	5.27846e+06	5.51059e+06	2.8756e+06	3.71845e+06	5.04348e+06	430066	621072	634617	252517	3.71577e+06			5.5017e+06	9.73402e+06	4.82885e+06	6.275e+06	2.15393e+06	2.37697e+06	2.22662e+06	2.25502e+06	2.93651e+06	4.21154e+06	2.75573e+06	1.87657e+06	1.27593e+06
FALSE	High	Master Protein	Q02750	Dual specificity mitogen-activated protein kinase kinase 1 OS=Homo sapiens OX=9606 GN=MAP2K1 PE=1 SV=2	0	FALSE	110.982	32	17	419	10	393	43.4	6.62	364.2	17	4	6.59221e+07	5.84656e+07	5.33629e+07	3.84295e+07	37630472	3.28942e+07	1.39427e+07	1.21662e+07	1.42459e+07	7.67314e+06	7.64775e+06	2.11459e+06	494870	434047	406546	274391	3.76394e+06			3.34125e+06	2.96815e+06	2.98195e+06	3.77749e+06	1.75622e+06	1.60991e+06	1.81012e+06	1.33199e+06	1.41316e+06	2.46185e+06	1.50844e+06	788476	706072
FALSE	High	Master Protein	Q96PK6	RNA-binding protein 14 OS=Homo sapiens OX=9606 GN=RBM14 PE=1 SV=2	0	FALSE	110.898	32	19	132	19	669	69.4	9.67	208.52	19	0	394837	1.32942e+06	693226	1.02068e+06	852213	1.64232e+06	1.09996e+06	756836	937149	480113	390755	512008	54190.1	24864.6	18720.4	13218.6	378534			370377	247642	285398	681060	218854	290545	263450	232928	262099	308615	233625	131975	116924
FALSE	High	Master Protein	Q9H857	5'-nucleotidase domain-containing protein 2 OS=Homo sapiens OX=9606 GN=NT5DC2 PE=1 SV=1	0	FALSE	110.356	28	18	556	18	520	60.7	6.77	590.54	18	0	5.97207e+06	3.64342e+06	2.50207e+06	3.34157e+06	1.63272e+06	748822	1.70668e+06	1.37817e+06	1.48777e+06	879873	525482	4.15878e+06	106691	120302	77776	42500.8	1.31753e+06			2.15423e+06	1.92095e+06	1.55274e+06	1.48989e+06	748695	807968	841966	597146	867183	1.37187e+06	906188	454616	565467
FALSE	High	Master Protein	Q9HD45	Transmembrane 9 superfamily member 3 OS=Homo sapiens OX=9606 GN=TM9SF3 PE=1 SV=2	0	FALSE	110.149	20	18	520	18	589	67.8	7.21	676.97	18	0	1.47437e+07	1.25713e+07	8.7976e+06	7.42974e+06	9.30595e+06	1.03213e+07	6.34018e+06	5.68211e+06	5.36934e+06	3.19848e+06	4.37849e+06	8.0785e+06	751695	476884	687318	324289	2.95099e+06			4.74161e+06	3.85266e+06	3.87471e+06	5.13021e+06	2.06751e+06	2.24227e+06	2.22111e+06	1.52147e+06	2.38249e+06	3.20604e+06	2.20888e+06	1.45459e+06	1.37927e+06
FALSE	High	Master Protein	O00299	Chloride intracellular channel protein 1 OS=Homo sapiens OX=9606 GN=CLIC1 PE=1 SV=4	0	FALSE	109.584	52	13	374	13	241	26.9	5.17	931.34	13	0	2.28528e+07	1.81049e+07	1.72283e+07	1.34518e+07	1.4416e+07	1.02611e+07	4.50357e+06	3.7499e+06	3.42966e+06	2.48331e+06	2.38326e+06	1.2802e+06	449686	236531	220514	158885	277247			381285	319029	401277	751967	189179	260477	254581	196464	217526	583849	249592	41103.5	65657.3
FALSE	High	Master Protein	P60903	Protein S100-A10 OS=Homo sapiens OX=9606 GN=S100A10 PE=1 SV=2	0	FALSE	109.204	40	10	397	10	97	11.2	7.37	681.63	10	0	2.63031e+07	2.14506e+07	2.09264e+07	1.74533e+07	1.02324e+07	9.96933e+06	5.89019e+06	5.26857e+06	4.81577e+06	3.99004e+06	3.22065e+06	3.5008e+06	536690	238919	381054	146496	1.60777e+06			2.96273e+06	8.2212e+06	2.21665e+06	4.57945e+06	1.12846e+06	1.28863e+06	1.2273e+06	969827	1.15753e+06	3.14415e+06	1.32866e+06	277670	1.00064e+06
FALSE	High	Master Protein	P33176	Kinesin-1 heavy chain OS=Homo sapiens OX=9606 GN=KIF5B PE=1 SV=1	0	FALSE	109.135	26	23	138	20	963	109.6	6.51	135.81	23	2	6.69407e+06	7.89875e+06	6.61459e+06	6.60814e+06	7.98195e+06	3.78226e+06	2.10737e+06	1.47144e+06	1.55903e+06	772745	1.32111e+06	1.88827e+06	121654	174347	200080	46812.3	824908			1.46313e+06	1.08438e+06	1.58116e+06	1.23161e+06	358485	590498	423798	642211	722848	798552	686228	444532	312266
FALSE	High	Master Protein	P51148	Ras-related protein Rab-5C OS=Homo sapiens OX=9606 GN=RAB5C PE=1 SV=2	0	FALSE	109.065	61	16	735	10	216	23.5	8.41	955.4	16	5	4.45714e+07	3.56709e+07	2.20582e+07	1.76992e+07	2.52392e+07	1.78021e+07	2.71797e+07	2.1564e+07	1.92606e+07	1.223e+07	1.50703e+07	2.28611e+07	2.34607e+06	2.09036e+06	1.95433e+06	747824	1.10705e+07			1.28242e+07	1.20984e+07	1.14952e+07	2.25268e+07	7.78017e+06	6.8198e+06	7.16925e+06	6.27581e+06	6.82534e+06	1.48465e+07	1.0016e+07	2.62268e+06	2.44198e+06
FALSE	High	Master Protein	Q02978	Mitochondrial 2-oxoglutarate/malate carrier protein OS=Homo sapiens OX=9606 GN=SLC25A11 PE=1 SV=3	0	FALSE	109.038	40	18	677	18	314	34	9.91	1130.37	18	0	3.10421e+07	3.3159e+07	2.85637e+07	1.88402e+07	1.99186e+07	1.30475e+07	1.24212e+07	1.66748e+07	1.7715e+07	7.75956e+06	9.38196e+06	1.41992e+07	1.91094e+06	1.53325e+06	1.70011e+06	878157	4.18495e+06			4.13365e+06	4.07213e+06	3.15026e+06	4.32121e+06	2.38236e+06	2.57225e+06	1.74726e+06	1.32584e+06	2.23263e+06	3.62926e+06	2.19963e+06	1.80128e+06	1.43908e+06
FALSE	High	Master Protein	P24539	ATP synthase F(0) complex subunit B1, mitochondrial OS=Homo sapiens OX=9606 GN=ATP5PB PE=1 SV=2	0	FALSE	108.798	44	15	338	15	256	28.9	9.36	494.04	15	0	4.51118e+07	3.71441e+07	3.46849e+07	2.43023e+07	2.20895e+07	1.72834e+07	1.03118e+07	1.21098e+07	1.1172e+07	5.98213e+06	9.00855e+06	1.54532e+07	1.18912e+06	688899	1.22434e+06	575157	1.53245e+06			8.18862e+06	1.18979e+07	3.56371e+06	3.41585e+06	1.55713e+06	1.44102e+06	1.33725e+06	1.3634e+06	1.8902e+06	2.15431e+06	1.45277e+06	1.20269e+06	2.24939e+06
FALSE	High	Master Protein	P61326	Protein mago nashi homolog OS=Homo sapiens OX=9606 GN=MAGOH PE=1 SV=1	0	FALSE	108.545	68	12	384	12	146	17.2	6.11	785.42	12	0	1.31575e+07	1.25745e+07	1.21844e+07	6.42206e+06	4.04451e+06	6.16857e+06	4.76032e+06	8.39155e+06	5.78336e+06	3.80331e+06	2.91999e+06	4.0072e+06	455702	189814	372313	92589.5	2.47337e+06			3.03487e+06	5.12135e+06	1.3153e+06	3.02589e+06	1.48234e+06	1.47665e+06	2.43194e+06	574354	1.49171e+06	3.67753e+06	1.65276e+06	1.15478e+06	807424
FALSE	High	Master Protein	Q63HN8	E3 ubiquitin-protein ligase RNF213 OS=Homo sapiens OX=9606 GN=RNF213 PE=1 SV=3	0	FALSE	108.504	5	27	305	27	5207	591	6.48	197.12	27	0	7.40515e+07	6.57563e+07	6.26265e+07	4.60743e+07	3.77603e+07	4.36331e+07	1.71142e+07	7.97654e+06	8.63849e+06	5.61389e+06	5.34444e+06	1.20978e+07	682464	802966	735178	353073	1.86291e+06			3.21765e+06	2.88463e+06	3.62061e+06	4.60898e+06	1.47312e+06	1.56489e+06	1.46771e+06	1.63791e+06	1.87429e+06	2.55611e+06	1.75263e+06	723503	868936
FALSE	High	Master Protein	P62244	40S ribosomal protein S15a OS=Homo sapiens OX=9606 GN=RPS15A PE=1 SV=2	0	FALSE	108.365	71	16	1163	16	130	14.8	10.13	2038.09	16	0	7.85228e+07	6.25734e+07	4.49446e+07	3.99463e+07	3.7668e+07	3.05461e+07	2.94462e+07	3.04241e+07	2.65063e+07	1.61562e+07	1.78391e+07	2.50177e+07	1.8536e+06	1.64178e+06	2.12333e+06	1.23427e+06	1.21784e+07			1.27119e+07	1.32171e+07	1.21247e+07	1.73991e+07	8.02417e+06	6.90872e+06	6.42167e+06	5.68885e+06	6.48914e+06	1.04731e+07	6.16708e+06	3.87645e+06	3.55314e+06
FALSE	High	Master Protein	P22102	Trifunctional purine biosynthetic protein adenosine-3 OS=Homo sapiens OX=9606 GN=GART PE=1 SV=1	0	FALSE	108.252	28	26	251	26	1010	107.7	6.7	297.96	26	0	1.43306e+07	9.54683e+06	9.64735e+06	9.12778e+06	8.97908e+06	7.71863e+06	8.03206e+06	8.00392e+06	9.69619e+06	6.47167e+06	6.10307e+06	5.81323e+06	1.28531e+06	1.0667e+06	1.14928e+06	643466	824667			1.05421e+06	1.04677e+06	713841	1.13923e+06	516539	443734	488968	506099	510787	859352	520824	400515	362584
FALSE	High	Master Protein	Q03001	Dystonin OS=Homo sapiens OX=9606 GN=DST PE=1 SV=4	0	FALSE	108.245	3	21	299	19	7570	860.1	5.25	275.21	21	0	2.08222e+07	1.93009e+07	1.76069e+07	1.99701e+07	2.46153e+07	2.95414e+07	2.28239e+07	9.37932e+06	1.09972e+07	7.68125e+06	9.07166e+06	3.78551e+06	376505	655066	511187	231363	4.43439e+06			3.75777e+06	4.04421e+06	4.43732e+06	5.36141e+06	2.21703e+06	2.22227e+06	2.01505e+06	2.39196e+06	2.13669e+06	2.9378e+06	2.924e+06	1.17832e+06	1.09463e+06
FALSE	High	Master Protein	P05388	60S acidic ribosomal protein P0 OS=Homo sapiens OX=9606 GN=RPLP0 PE=1 SV=1	0	FALSE	108.16	41	13	410	13	317	34.3	5.97	907.92	13	0	3.07001e+07	2.2802e+07	1.87571e+07	1.4248e+07	1.71116e+07	1.49788e+07	1.12507e+07	1.10584e+07	1.10148e+07	6.99477e+06	6.31284e+06	4.56958e+06	663859	632498	643386	326995	1.42561e+06			1.27137e+06	1.25297e+06	1.14191e+06	1.75041e+06	1.19972e+06	623374	766112	779179	1.18003e+06	2.66006e+06	800715	358462	285496
FALSE	High	Master Protein	P53004	Biliverdin reductase A OS=Homo sapiens OX=9606 GN=BLVRA PE=1 SV=2	0	FALSE	107.982	41	20	369	20	296	33.4	6.44	686.73	20	0	9.39525e+07	9.92859e+07	9.37777e+07	7.27235e+07	6.21624e+07	6.24182e+07	2.03998e+07	1.96732e+07	1.88994e+07	9.75553e+06	1.221e+07	9.56327e+06	1.58476e+06	987793	788732	471994	3.31696e+06			3.99258e+06	2.88213e+06	3.26958e+06	3.50826e+06	2.04591e+06	1.73456e+06	1.70197e+06	2.21999e+06	1.96014e+06	2.47736e+06	1.99189e+06	1.24323e+06	886239
FALSE	High	Master Protein	Q9Y383	Putative RNA-binding protein Luc7-like 2 OS=Homo sapiens OX=9606 GN=LUC7L2 PE=1 SV=2	0	FALSE	107.896	38	19	281	19	392	46.5	10.01	432.94	19	0	1.68319e+06	4.64986e+06	3.66097e+06	2.85514e+06	9.25934e+06	4.38027e+06	1.92377e+06	1.25622e+06	1.36099e+06	834092	493309	2.09993e+06	96036.4	107982	111476	68880.3	1.01997e+06			1.41427e+06	1.25069e+06	1.37415e+06	2.54502e+06	943174	780779	1.12558e+06	776617	1.04636e+06	1.47973e+06	895740	199481	421529
FALSE	High	Master Protein	P51659	Peroxisomal multifunctional enzyme type 2 OS=Homo sapiens OX=9606 GN=HSD17B4 PE=1 SV=3	0	FALSE	107.855	31	17	164	17	736	79.6	8.84	470.64	17	0	1.70353e+07	1.27619e+07	9.97091e+06	7.04026e+06	1.80579e+06	4.49959e+06	5.07007e+06	5.40846e+06	4.04787e+06	2.67946e+06	2.90933e+06	1.89633e+06	364848	169704	335185	90380	190976			467528	763260	150472	461239	159128	157645	144099	108833	316850	378100	169290	82837.3	173001
FALSE	High	Master Protein	P18031	Tyrosine-protein phosphatase non-receptor type 1 OS=Homo sapiens OX=9606 GN=PTPN1 PE=1 SV=1	0	FALSE	107.736	31	16	500	16	435	49.9	6.27	831.69	16	0	1.66759e+07	1.3835e+07	1.31114e+07	1.09234e+07	8.3886e+06	7.77674e+06	4.60628e+06	7.34315e+06	4.24728e+06	2.91364e+06	3.27205e+06	4.63119e+06	393744	344934	351351	195534	1.59162e+06			1.74259e+06	1.72863e+06	1.87539e+06	2.24096e+06	836931	775556	1.07006e+06	603036	951849	1.74914e+06	1.12646e+06	620608	449702
FALSE	High	Master Protein	P62136	Serine/threonine-protein phosphatase PP1-alpha catalytic subunit OS=Homo sapiens OX=9606 GN=PPP1CA PE=1 SV=1	0	FALSE	107.319	42	14	327	5	330	37.5	6.33	732.75	14	9	2.57564e+06	3.66248e+06	2.94553e+06	6.52916e+06	3.7258e+06	2.22736e+06	3.19857e+06	2.14929e+06	1.33988e+06	1.41854e+06	1.88655e+06	3.07788e+06	111004	175512	237400	209597	521744			1.23328e+06	1.07974e+06	1.80756e+06	1.85711e+06	692504	511853	649154	507743	722990	1.27643e+06	1.17051e+06	382228	349300
FALSE	High	Master Protein	O75534	Cold shock domain-containing protein E1 OS=Homo sapiens OX=9606 GN=CSDE1 PE=1 SV=2	0	FALSE	107.159	33	26	227	26	798	88.8	6.25	166.78	26	0	1.30717e+07	8.72298e+06	8.21327e+06	6.81562e+06	1.03884e+07	9.79792e+06	6.17873e+06	4.63329e+06	4.68321e+06	2.25989e+06	2.23452e+06	3.08985e+06	210883	247146	276270	133704	2.99994e+06			3.90959e+06	6.68428e+06	5.27293e+06	6.26071e+06	2.19937e+06	2.76295e+06	2.00876e+06	2.67964e+06	2.72675e+06	3.02642e+06	2.14139e+06	1.6709e+06	2.0122e+06
FALSE	High	Master Protein	Q05193	Dynamin-1 OS=Homo sapiens OX=9606 GN=DNM1 PE=1 SV=2	0	FALSE	106.96	23	23	574	16	864	97.3	7.17	486.4	23	6	2.81647e+07	1.86241e+07	1.66652e+07	8.63755e+06	1.36822e+07	3.34659e+07	2.98681e+07	3.64329e+07	2.63507e+07	1.60402e+07	2.32991e+07	3.86588e+06	1.91888e+06	2.0492e+06	1.89566e+06	707678	2.74254e+06			4.39404e+06	4.00541e+06	4.64955e+06	6.10411e+06	2.66165e+06	2.32881e+06	3.31744e+06	1.93438e+06	2.4268e+06	3.81998e+06	2.22386e+06	1.4792e+06	1.74298e+06
FALSE	High	Master Protein	P28370	Probable global transcription activator SNF2L1 OS=Homo sapiens OX=9606 GN=SMARCA1 PE=1 SV=2	0	FALSE	106.698	21	28	409	12	1054	122.5	8.09	297.08	28	0	1.23159e+07	557176	1.69733e+06	1.84053e+06	4.96112e+06	4.18624e+06	3.00208e+06	3.60982e+06	2.98071e+06	1.67409e+06	1.80041e+06	3.97888e+06	120577	149864	225415	133143	536714			803414	770795	746417	3.02523e+06	711530	1.13861e+06	715046	666628	695210	1.06565e+06	646836	608349	457301
FALSE	High	Master Protein	Q15286	Ras-related protein Rab-35 OS=Homo sapiens OX=9606 GN=RAB35 PE=1 SV=1	0	FALSE	106.644	60	14	798	10	201	23	8.29	1499.9	14	1	4.96932e+07	3.75902e+07	3.30538e+07	2.49523e+07	2.4473e+07	1.92843e+07	1.47439e+07	1.05426e+07	1.0069e+07	6.56112e+06	6.61752e+06	5.71397e+06	1.4382e+06	555570	694917	520639	1.23325e+06			1.70818e+06	1.74363e+06	1.4889e+06	1.6996e+06	682471	767064	931264	802517	757333	1.16114e+06	741166	631152	451176
FALSE	High	Master Protein	P00505	Aspartate aminotransferase, mitochondrial OS=Homo sapiens OX=9606 GN=GOT2 PE=1 SV=3	0	FALSE	106.382	43	19	251	19	430	47.5	9.01	621.76	19	0	7.59268e+06	6.71866e+06	5.46372e+06	5.21888e+06	4.72886e+06	7.07944e+06	6.0313e+06	3.44989e+06	4.32885e+06	1.60049e+06	2.20888e+06	1.71883e+06	502805	378797	232562	77086.9	600258			743661	802358	890905	1.07277e+06	466484	407275	381835	347302	474203	702608	536074	162658	236480
FALSE	High	Master Protein	P46782	40S ribosomal protein S5 OS=Homo sapiens OX=9606 GN=RPS5 PE=1 SV=4	0	FALSE	106.097	41	18	1016	18	204	22.9	9.72	1141.52	18	0	1.40674e+08	1.1411e+08	1.04446e+08	9.57545e+07	1.02493e+08	1.01545e+08	5.77667e+07	5.21158e+07	4.56574e+07	3.64882e+07	3.35359e+07	2.90851e+07	5.28055e+06	2.83824e+06	4.01767e+06	2.41458e+06	1.57885e+07			2.85994e+07	2.89605e+07	3.23804e+07	2.94523e+07	1.36361e+07	1.05477e+07	1.45982e+07	1.38415e+07	1.57995e+07	2.22275e+07	1.56493e+07	1.22171e+07	1.03667e+07
FALSE	High	Master Protein	Q12907	Vesicular integral-membrane protein VIP36 OS=Homo sapiens OX=9606 GN=LMAN2 PE=1 SV=1	0	FALSE	105.864	40	17	363	17	356	40.2	6.95	543.8	17	0	1.64175e+07	1.23281e+07	1.15551e+07	7.7223e+06	7.5764e+06	7.57338e+06	5.01783e+06	5.06769e+06	5.12308e+06	2.92217e+06	3.39276e+06	5.79003e+06	1.24088e+06	850092	753597	466330	3.91621e+06			4.30109e+06	3.22499e+06	2.80065e+06	3.46987e+06	1.66101e+06	1.65808e+06	1.42568e+06	1.68921e+06	2.04993e+06	2.6314e+06	1.8393e+06	1.33064e+06	910638
FALSE	High	Master Protein	Q99623	Prohibitin-2 OS=Homo sapiens OX=9606 GN=PHB2 PE=1 SV=2	0	FALSE	105.705	51	19	662	19	299	33.3	9.83	1255.73	19	0	5.32273e+07	3.55297e+07	3.07893e+07	2.0699e+07	1.76231e+07	1.37384e+07	1.21842e+07	1.55533e+07	8.1703e+06	6.14359e+06	8.532e+06	1.61007e+07	1.22616e+06	1.21359e+06	1.72638e+06	729594	4.1791e+06			4.08899e+06	4.60213e+06	3.11969e+06	4.93452e+06	3.05619e+06	2.05595e+06	2.72482e+06	1.60058e+06	2.31779e+06	3.49703e+06	2.40013e+06	1.64336e+06	775554
FALSE	High	Master Protein	Q9UBG0	C-type mannose receptor 2 OS=Homo sapiens OX=9606 GN=MRC2 PE=1 SV=2	0	FALSE	105.577	8	10	305	10	1479	166.6	5.83	568.89	10	0	1.9406e+06	2.43593e+06	2.02676e+06	2.34656e+06	3.06961e+06	2.40832e+06	3.60497e+06	795377	767075	1.54886e+06	1.1681e+06	1.97635e+06	86572.8	185793	50123.5	12762	978503			2.01332e+06	1.90422e+06	2.0393e+06	2.01657e+06	586040	700793	491612	920524	516878	899126	700211	309110	289003
FALSE	High	Master Protein	O95197	Reticulon-3 OS=Homo sapiens OX=9606 GN=RTN3 PE=1 SV=2	0	FALSE	105.123	5	10	628	9	1032	112.5	4.96	1003.43	10	1	8.19399e+07	6.63723e+07	5.54699e+07	4.14435e+07	3.83585e+07	2.44017e+07	1.88e+07	1.60441e+07	1.77029e+07	1.33959e+07	1.13891e+07	1.10424e+07	2.01821e+06	1.30075e+06	1.28979e+06	805573	2.90188e+06			7.71554e+06	3.87597e+06	4.82056e+06	4.69215e+06	1.70124e+06	1.97743e+06	1.7906e+06	1.84421e+06	2.32208e+06	2.19351e+06	1.76824e+06	1.25023e+06	1.06915e+06
FALSE	High	Master Protein	Q7Z4V5	Hepatoma-derived growth factor-related protein 2 OS=Homo sapiens OX=9606 GN=HDGFL2 PE=1 SV=1	0	FALSE	105.002	21	11	150	10	671	74.3	7.49	127.36	11	0	1.47029e+06	875476	1.06989e+06	540288	643278	916098	258106	247385	122329	191880		73438.2	51654.3	1659.42	12644.1	7295.98	105632			654198	355317	604600	1.02192e+06	250190	143647	252310	114057	173617	492256	370873	15470.4	85566.7
FALSE	High	Master Protein	Q9Y6C9	Mitochondrial carrier homolog 2 OS=Homo sapiens OX=9606 GN=MTCH2 PE=1 SV=1	0	FALSE	104.921	34	13	204	13	303	33.3	7.97	375.23	13	0	2.29574e+07	1.66241e+07	1.61357e+07	8.16906e+06	8.28088e+06	4.14173e+06	2.23105e+06	6.80476e+06	5.45585e+06	3.33906e+06	2.35822e+06	5.02372e+06	600500	240607	416487	262606	844088			873209	877031	574363	748339	420797	470783	505532	315354	458419	669724	471309	459939	288652
FALSE	High	Master Protein	P12268	Inosine-5'-monophosphate dehydrogenase 2 OS=Homo sapiens OX=9606 GN=IMPDH2 PE=1 SV=2	0	FALSE	104.344	38	17	143	15	514	55.8	6.9	271.63	17	2	1.60702e+06	1.06793e+06	1.93931e+06	1.86009e+06	806020	1.47191e+06	175265	534217	508744	436449	447831	158191	39847.1	7070.08	18116.6	18044						32018.3				2869.32
FALSE	High	Master Protein	P23528	Cofilin-1 OS=Homo sapiens OX=9606 GN=CFL1 PE=1 SV=3	0	FALSE	104.334	54	17	423	12	166	18.5	8.09	609.84	17	5	6.30887e+07	4.35501e+07	4.51768e+07	3.48446e+07	3.89133e+07	4.11861e+07	2.65743e+07	2.18038e+07	2.02598e+07	1.57283e+07	1.76789e+07	318577	2.52599e+06	673129	1.55994e+06	1.22259e+06	1.70918e+06			1.45465e+06	1.38701e+06	922813	2.50549e+06	1.33399e+06	860373	917613	581629	858387	3.01574e+06	2.47496e+06	958764	402355
FALSE	High	Master Protein	Q07021	Complement component 1 Q subcomponent-binding protein, mitochondrial OS=Homo sapiens OX=9606 GN=C1QBP PE=1 SV=1	0	FALSE	104.084	26	7	150	7	282	31.3	4.84	393.51	7	0	184128	284733	438882	416168	677699	154810	500240	269919	97874.9		34233.9	402285		77655	3761.99	8911.71	109756			249675	287196	219404	109653	34443	29788.8	147699	24706.7	72662.5	255423	85403.9	29514.8	35323.3
FALSE	High	Master Protein	Q16576	Histone-binding protein RBBP7 OS=Homo sapiens OX=9606 GN=RBBP7 PE=1 SV=1	0	FALSE	103.303	34	12	122	6	425	47.8	5.05	267.46	12	5	1.812e+07	1.33698e+07	9458443	7.19099e+06	6.2496e+06	4.53288e+06	2.93344e+06	5.49547e+06	4.85039e+06	2.0784e+06	2.6162e+06	2.10313e+06	280199	303610	267450	111124	379638			286697	172854	163437	506160	136715	173464	121956	69603	238206	391369	198668	94076	54621
FALSE	High	Master Protein	Q07666	KH domain-containing, RNA-binding, signal transduction-associated protein 1 OS=Homo sapiens OX=9606 GN=KHDRBS1 PE=1 SV=1	0	FALSE	102.764	30	20	507	17	443	48.2	8.66	448.83	20	2	4.01648e+07	3.56101e+07	2.84669e+07	2.5813e+07	2.51325e+07	2.45306e+07	1.78579e+07	1.88836e+07	1.69178e+07	9.75193e+06	1.01052e+07	5.17148e+06	1.59896e+06	996187	1.05084e+06	773251	1.64148e+06			2.15479e+06	2.0996e+06	1.85313e+06	3.55324e+06	1.34031e+06	1.1512e+06	1.14572e+06	1.0277e+06	1.10629e+06	2.2726e+06	1.43511e+06	529220	603716
FALSE	High	Master Protein	Q15836	Vesicle-associated membrane protein 3 OS=Homo sapiens OX=9606 GN=VAMP3 PE=1 SV=3	0	FALSE	102.69	53	10	339	3	100	11.3	8.79	978.04	10	4	1.92045e+07	2.89082e+07	2.43138e+07	1.90671e+07	1.74983e+07	1.60776e+07	8.74005e+06	1.11516e+07	7.8836e+06	5.62296e+06	5.25341e+06	5.33072e+06	479487	213200	390132	145866	1.18689e+06			2.27597e+06	1.37897e+06	1.50759e+06	2.55206e+06	1.07932e+06	1.05178e+06	1.0224e+06	621953	798677	1.66565e+06	944364	383739	443876
FALSE	High	Master Protein	Q9H4A4	Aminopeptidase B OS=Homo sapiens OX=9606 GN=RNPEP PE=1 SV=2	0	FALSE	102.509	30	16	148	16	650	72.5	5.74	368.71	16	0	1.3039e+07	8.59573e+06	1.07394e+07	7.69677e+06	6.68952e+06	4.91065e+06	4.30971e+06	4.62366e+06	5.22088e+06	2.50602e+06	1.86759e+06	1.87167e+06	237177	277211	225063	89835.3	1.87633e+06			2.01724e+06	1.8277e+06	2.25064e+06	2.35832e+06	944377	715346	1.17501e+06	677951	971386	1.66788e+06	1.20899e+06	456401	521818
FALSE	High	Master Protein	Q2VIR3	Eukaryotic translation initiation factor 2 subunit 3B OS=Homo sapiens OX=9606 GN=EIF2S3B PE=2 SV=2	0	FALSE	102.454	38	19	312	1	472	51.2	8.4	578.77	19	0
FALSE	High	Master Protein	P60891	Ribose-phosphate pyrophosphokinase 1 OS=Homo sapiens OX=9606 GN=PRPS1 PE=1 SV=2	0	FALSE	102.316	50	16	133	7	318	34.8	6.98	240.78	16	8	4.68705e+06	3.84933e+06	3.27771e+06	2.14962e+06	1.95083e+06	1.73378e+06	1.86536e+06	1.96306e+06	2.52958e+06	930192	1.18324e+06	2.16188e+06	144395	169559	235530	118522	670011			736487	588632	328113	1.5031e+06	586312	471392	404976	521162	330411	969600	644373	325724	182891
FALSE	High	Master Protein	P29218	Inositol monophosphatase 1 OS=Homo sapiens OX=9606 GN=IMPA1 PE=1 SV=1	0	FALSE	102.058	39	17	355	17	277	30.2	5.26	404.13	17	0	6.23013e+06	2.22549e+06	6.91343e+06	1.98002e+06	1.12044e+07	1.49965e+07	1.09678e+07	7.65769e+06	6.97935e+06	6.23424e+06	4.44034e+06	3.81435e+06	760432	410065	398834	161056	1.93387e+06			1.8238e+06	1.45482e+06	1.32411e+06	2.66593e+06	924350	845540	952492	478689	1.02811e+06	1.74735e+06	1.16192e+06	409153	570597
FALSE	High	Master Protein	P38159	RNA-binding motif protein, X chromosome OS=Homo sapiens OX=9606 GN=RBMX PE=1 SV=3	0	FALSE	101.816	52	24	294	24	391	42.3	10.05	393.9	24	0	2.86506e+07	2.53336e+07	2.23908e+07	2.12855e+07	2.18057e+07	2.78417e+07	1.13489e+07	1.04542e+07	9.93512e+06	6.48892e+06	6.68908e+06	1.05349e+07	1.7755e+06	790343	800017	614472	3.30672e+06			4.33657e+06	4.67469e+06	3.82124e+06	5.49691e+06	2.30523e+06	1.89286e+06	1.61535e+06	1.91642e+06	3.23132e+06	3.94192e+06	1.65681e+06	2.10983e+06	1.45591e+06
FALSE	High	Master Protein	Q13011	Delta(3,5)-Delta(2,4)-dienoyl-CoA isomerase, mitochondrial OS=Homo sapiens OX=9606 GN=ECH1 PE=1 SV=2	0	FALSE	101.778	45	16	313	16	328	35.8	8	496.31	16	0	1.02816e+07	8.13012e+06	5.21831e+06	4.56559e+06	4.9441e+06	2.44664e+06	2.80592e+06	2.79513e+06	2.56632e+06	2.60242e+06	2.61625e+06	2.07041e+06	173385	335129	414467	307493	1.19018e+06			1.5388e+06	1.07126e+06	1.36668e+06	2.40426e+06	969092	737139	542080	2.16551e+06	973479	1.76065e+06	1.44879e+06	489158	594606
FALSE	High	Master Protein	P49915	GMP synthase [glutamine-hydrolyzing] OS=Homo sapiens OX=9606 GN=GMPS PE=1 SV=1	0	FALSE	101.473	31	18	93	18	693	76.7	6.87	147.4	18	0	368979	362116	810928	931386	1.40321e+06	1.49416e+06	598581	183663	249728	472667	506170	1.13136e+06	45448.1	34361.2	44710.5	12933.1	217704			256454	466508	570920	595126	42784	126966	156718	260276	341161	284558	161672	240790	289344
FALSE	High	Master Protein	P52701	DNA mismatch repair protein Msh6 OS=Homo sapiens OX=9606 GN=MSH6 PE=1 SV=2	0	FALSE	101.106	16	24	204	24	1360	152.7	6.9	133.56	24	0	1.97927e+07	2.3081e+07	1.69569e+07	1.63107e+07	1.42477e+07	1.03525e+07	8.47587e+06	7.9966e+06	7.02126e+06	4.336e+06	4.04236e+06	5.06908e+06	527344	348151	475137	237273	1.82135e+06			3.11569e+06	2.323e+06	1.98229e+06	3.80014e+06	1.11991e+06	1.31512e+06	1.15534e+06	1.04668e+06	1.48502e+06	1.9843e+06	1.24941e+06	672538	628787
FALSE	High	Master Protein	P55209	Nucleosome assembly protein 1-like 1 OS=Homo sapiens OX=9606 GN=NAP1L1 PE=1 SV=1	0	FALSE	100.706	26	15	494	13	391	45.3	4.46	749.25	15	2	2.30282e+07	1.69147e+07	1.37137e+07	8.17369e+06	4.68328e+06	5.60529e+06	6.35162e+06	6.65936e+06	6.11425e+06	3.78056e+06	4.33367e+06	6.08205e+06	613171	531709	752947	270079	1.94268e+06			2.2539e+06	2.83627e+06	2.33499e+06	3.79474e+06	1.27043e+06	1.4413e+06	1.39729e+06	1.30128e+06	1.68907e+06	2.64551e+06	1.95927e+06	1.31731e+06	812591
FALSE	High	Master Protein	P10155	60 kDa SS-A/Ro ribonucleoprotein OS=Homo sapiens OX=9606 GN=RO60 PE=1 SV=2	0	FALSE	100.151	28	16	257	16	538	60.6	8.03	312.2	16	0	2.15352e+07	8.82139e+06	7.94245e+06	7.15333e+06	6.05468e+06	5.8232e+06	3.65068e+06	1.67782e+06	2.74942e+06	2.4621e+06	2.14304e+06	4.13894e+06	335604	187586	468908	234921	1.35091e+06			2.39247e+06	2.54288e+06	2.58737e+06	2.11236e+06	1.26591e+06	839159	1.05191e+06	887808	1.36913e+06	2.5202e+06	1.70316e+06	1.15553e+06	1.17768e+06
FALSE	High	Master Protein	P62937	Peptidyl-prolyl cis-trans isomerase A OS=Homo sapiens OX=9606 GN=PPIA PE=1 SV=2	0	FALSE	100.072	64	12	485	12	165	18	7.81	1102.57	12	0	5.94612e+08	5.37012e+08	4.90265e+08	3.73203e+08	3.95953e+08	3.87728e+08	2.14984e+08	1.65452e+08	1.67685e+08	1.02947e+08	1.13722e+08	8.9162e+07	1.26808e+07	6.89346e+06	7.90133e+06	5.16971e+06	8.25552e+06			6.2616e+06	5.67649e+06	2.72466e+06	8.30995e+06	5.45297e+06	4.70071e+06	4.26098e+06	2.71561e+06	3.7363e+06	7.26007e+06	4.36226e+06	3.60941e+06	2.85804e+06
FALSE	High	Master Protein	Q13557	Calcium/calmodulin-dependent protein kinase type II subunit delta OS=Homo sapiens OX=9606 GN=CAMK2D PE=1 SV=3	0	FALSE	99.875	23	16	451	6	499	56.3	7.25	616.2	16	9	8.4118e+06	4.37021e+06	3.20139e+06	3.75087e+06	4.33289e+06	6.14285e+06	2.31451e+06	1.9052e+06	2.58167e+06	945375	1.92283e+06	1.63542e+06	153896	144752	181303	60990.1	1.64389e+06			2.58783e+06	2.72545e+06	2.58808e+06	3.43856e+06	1.01437e+06	1.22088e+06	1.27629e+06	1.05742e+06	1.50449e+06	2.12808e+06	1.70501e+06	561024	922289
FALSE	High	Master Protein	O75390	Citrate synthase, mitochondrial OS=Homo sapiens OX=9606 GN=CS PE=1 SV=2	0	FALSE	99.838	29	16	767	16	466	51.7	8.32	814.19	16	0	2.26421e+08	1.66298e+08	1.11416e+08	1.28232e+08	2.01215e+08	1.83332e+08	2.29927e+08	1.40204e+08	1.25142e+08	5.65726e+07	5.8813e+07	1.2397e+07	5.73418e+06	2.86518e+06	2.67367e+06	996499	5.68913e+06			4.48942e+06	3.11682e+06	3.1239e+06	4.95717e+06	2.35573e+06	1.87207e+06	2.04715e+06	1.55952e+06	2.26392e+06	5.03148e+06	2.3732e+06	1.66544e+06	945792
FALSE	High	Master Protein	O95373	Importin-7 OS=Homo sapiens OX=9606 GN=IPO7 PE=1 SV=1	0	FALSE	99.413	15	16	172	16	1038	119.4	4.82	250.87	16	0	6.72115e+07	6.4858e+07	4.79455e+07	3.33819e+07	2.77704e+07	2.63348e+07	5.39836e+06	1.16811e+07	1.06836e+07	8.40017e+06	7.03352e+06	5.85939e+06	2.36969e+06	345438	866345	583852	3.89246e+06			7.91192e+06	1.60061e+07	9.34607e+06	1.50081e+07	3.29085e+06	5.99583e+06	1.83071e+06	3.11753e+06	6.19573e+06	2.75018e+06	5.39244e+06	379932	942434
FALSE	High	Master Protein	Q96AC1	Fermitin family homolog 2 OS=Homo sapiens OX=9606 GN=FERMT2 PE=1 SV=1	0	FALSE	99.404	22	17	215	17	680	77.8	6.7	347.22	17	0	35136711	27652072	2.40072e+07	1.87361e+07	1.42557e+07	1.68086e+07	1.39609e+07	1.50335e+07	1.97642e+07	1.06178e+07	1.02142e+07	1.00793e+07	1.39692e+06	1.13591e+06	1.51732e+06	798181	838612			996370	1.40292e+06	1.02675e+06	1.28135e+06	534814	672118	635817	498845	634551	850321	511071	181361	337846
FALSE	High	Master Protein	P33991	DNA replication licensing factor MCM4 OS=Homo sapiens OX=9606 GN=MCM4 PE=1 SV=5	0	FALSE	99.325	27	23	131	23	863	96.5	6.74	143.55	23	0	6.5986e+06	1.05843e+07	6.90972e+06	5.16914e+06	7.73549e+06	7.82551e+06	6.75377e+06	4.77382e+06	5.29559e+06	3.81332e+06	4.20309e+06	2.69277e+06	353480	337589	404345	200899	875769			1.32248e+06	985091	974624	2.00746e+06	487355	519211	526313	442558	416319	965721	455020	180879	109462
FALSE	High	Master Protein	Q15293	Reticulocalbin-1 OS=Homo sapiens OX=9606 GN=RCN1 PE=1 SV=1	0	FALSE	98.979	45	13	193	13	331	38.9	5	356.29	13	0	4.89776e+06	5.67223e+06	6.46994e+06	5.96155e+06	1.03303e+07	6.59039e+06	2.72601e+06	751911	2.38843e+06	626687	831621	1.14465e+06	64726.4	95019.9	33027.8	11156	481360			526743	431771	1.20737e+06	918611	354356	157713	253821	524428	272991	581420	558720	61280.4	154337
FALSE	High	Master Protein	P14866	Heterogeneous nuclear ribonucleoprotein L OS=Homo sapiens OX=9606 GN=HNRNPL PE=1 SV=2	0	FALSE	98.932	33	15	127	14	589	64.1	8.22	236.03	15	1	2.09439e+06	2.12686e+06	4.55468e+06	947292	1.20491e+06	1.41296e+06	2.91207e+06	546601	1.97988e+06	261071	938691	1.83124e+06	26445.3	9160.76	39655.2	8080.82	98558.1			206280	328759	274109	393957	73323.3	204723	228958	106035	269068	240831	151946	70747.3	62399.8
FALSE	High	Master Protein	P53992	Protein transport protein Sec24C OS=Homo sapiens OX=9606 GN=SEC24C PE=1 SV=3	0	FALSE	98.833	13	15	437	15	1094	118.2	7.06	754.5	15	0	1.34581e+07	1.0013e+07	7.47247e+06	5.96125e+06	6.513e+06	4.9979e+06	3.05845e+06	2.21326e+06	2.21904e+06	1.76808e+06	1.60997e+06	2.58563e+06	390129	192653	233434	356340	1.24488e+06			1.11008e+06	1.0903e+06	1.28206e+06	1.58373e+06	601521	640816	708680	575827	775907	1.65378e+06	876447	290308	429940
FALSE	High	Master Protein	Q05682	Caldesmon OS=Homo sapiens OX=9606 GN=CALD1 PE=1 SV=3	0	FALSE	98.827	22	20	222	20	793	93.2	5.66	165.6	20	0	7.68596e+06	3.79077e+06	4.24846e+06	2.79265e+06	1.77588e+06	2.14652e+06	399636	1.03082e+06	1.32735e+06	959187	415611		116883	42098.2	68668.8	42397.2	967377			2.59567e+06	2.20376e+06	2.61443e+06	2.78467e+06	839288	612910	707760	615893	804277	938090	975055	379792	353683
FALSE	High	Master Protein	P36952	Serpin B5 OS=Homo sapiens OX=9606 GN=SERPINB5 PE=1 SV=2	0	FALSE	98.753	51	15	93	15	375	42.1	6.05	191.29	15	0	3.00613e+06	5.49731e+06	3.93866e+06	2.14419e+06	2.7082e+06	1.49771e+06	1518306	1.4888e+06	1.19018e+06	970413	497615	543589	62991.5	84331.5	44508.3	17784.4	86291.2			288475	28998.4	198642	121653	73040.4	109594	89815.8	116581	130488	70711.1	79247.6	772985	17978.7
FALSE	High	Master Protein	P00387	NADH-cytochrome b5 reductase 3 OS=Homo sapiens OX=9606 GN=CYB5R3 PE=1 SV=3	0	FALSE	98.51	39	13	395	13	301	34.2	7.59	931.79	13	0	2.63847e+07	1.966e+07	1.6498e+07	1.15788e+07	1.27038e+07	1.36093e+07	1.3422e+07	1.36774e+07	1.1266e+07	8.50371e+06	7.44779e+06	2.0928e+07	917178	1.11629e+06	888901	302185	2.24046e+06			3.17165e+06	1.9496e+06	2.90352e+06	4.70048e+06	1.54105e+06	1.20086e+06	2.00111e+06	1.20703e+06	1.96195e+06	3.28011e+06	2.04438e+06	1.16765e+06	908745
FALSE	High	Master Protein	Q92974	Rho guanine nucleotide exchange factor 2 OS=Homo sapiens OX=9606 GN=ARHGEF2 PE=1 SV=4	0	FALSE	98.288	20	18	242	18	986	111.5	7.27	236.07	18	0	6.37341e+07	4.82365e+07	4.26385e+07	3.17344e+07	3.06313e+07	2.76281e+07	2.23326e+07	2.35326e+07	2.75327e+07	1.61456e+07	1.537e+07	1.40831e+07	2.00296e+06	2.28095e+06	1.72883e+06	798868	4.63829e+06			4.1221e+06	3.29816e+06	3.4643e+06	4.14406e+06	1.99358e+06	1.98623e+06	1.97917e+06	1.93704e+06	2.08615e+06	1.27765e+06	2.1121e+06	2.11611e+06	899878
FALSE	High	Master Protein	O14949	Cytochrome b-c1 complex subunit 8 OS=Homo sapiens OX=9606 GN=UQCRQ PE=1 SV=4	0	FALSE	98.233	60	11	824	11	82	9.9	10.08	1154.97	11	0	1.32202e+08	1.22579e+08	1.05163e+08	7.8627e+07	8.87993e+07	7.27748e+07	5.71289e+07	4.86698e+07	6.14663e+07	4.17589e+07	3.72215e+07	3.88947e+07	6.13922e+06	6.37156e+06	6.0182e+06	2.88737e+06	5.96129e+06			7.46554e+06	6.28872e+06	6.09603e+06	6.60152e+06	3.42872e+06	3.41345e+06	3.45358e+06	3.47393e+06	3.46996e+06	4.98079e+06	3.32203e+06	2.73327e+06	2.28656e+06
FALSE	High	Master Protein	Q9P258	Protein RCC2 OS=Homo sapiens OX=9606 GN=RCC2 PE=1 SV=2	0	FALSE	98.16	47	20	114	20	522	56	8.78	180.7	20	0	3.45911e+06	2.56086e+06	3.21197e+06	933860	887846	753451	734449	975346	745513	570654	272973	8648.95	66144.5	49244.7	25578.7	9208.45	33237			106869	80994.6	52601.9	78185	23708.3	43613.5	54655.6		21358.3	11606.6	93700.7	44194.8	9856.37
FALSE	High	Master Protein	Q02880	DNA topoisomerase 2-beta OS=Homo sapiens OX=9606 GN=TOP2B PE=1 SV=3	0	FALSE	97.998	16	28	151	17	1626	183.2	8	74.54	28	0	2.44423e+07	2.58091e+07	2.48499e+07	2.08898e+07	1.18995e+07	9.88713e+06	8881589	5.96369e+06	6.91975e+06	2.89592e+06	4.48351e+06	2.96304e+06	493163	328040	413652	238919	1.09167e+06			1.19966e+06	1.46273e+06	1.24581e+06	1.61165e+06	920146	689277	908452	705297	810355	1.3495e+06	1.24103e+06	603808	644421
FALSE	High	Master Protein	P08243	Asparagine synthetase [glutamine-hydrolyzing] OS=Homo sapiens OX=9606 GN=ASNS PE=1 SV=4	0	FALSE	97.896	37	19	235	19	561	64.3	6.86	206.08	19	0	3.90842e+07	3.53827e+07	3.373e+07	2.71354e+07	2.31789e+07	2.38819e+07	1.34967e+07	1.20124e+07	1.6254e+07	1.10111e+07	8.84583e+06	5.52109e+06	2.06577e+06	1.51563e+06	1.49327e+06	1.15844e+06	1.13687e+06			1.04229e+06	1.08824e+06	703643	964918	775670	613521	728164	621788	564136	1.17114e+06	790317	495076	411236
FALSE	High	Master Protein	O15355	Protein phosphatase 1G OS=Homo sapiens OX=9606 GN=PPM1G PE=1 SV=1	0	FALSE	97.85	36	17	78	17	546	59.2	4.36	107.16	17	0	1.26797e+06	1.67361e+06	1.20011e+06	1.49998e+06	1.50058e+06	1.49861e+06	470683	1.01605e+06	1.77877e+06	301684	1.01361e+06	483655	373890	65698.7	141136	188276	114507			180762	157237	110659	411059	10099	76711.8	58535.7	64321.1	123815	173592	2.93198e+06	253983	19180.5
FALSE	High	Master Protein	Q9UJS0	Calcium-binding mitochondrial carrier protein Aralar2 OS=Homo sapiens OX=9606 GN=SLC25A13 PE=1 SV=2	0	FALSE	97.773	37	25	275	18	675	74.1	8.62	375.86	25	3	2.22771e+07	1.86287e+07	1.6001e+07	1.37027e+07	1.04459e+07	9.57157e+06	8.55572e+06	7.19366e+06	6.99731e+06	5.29261e+06	2.63303e+06	5.73354e+06	727634	287732	628518	290626	912810			1.25629e+06	1.01319e+06	984139	825994	533313	481577	520754	485330	533336	867227	645061	574933	351421
FALSE	High	Master Protein	P15531	Nucleoside diphosphate kinase A OS=Homo sapiens OX=9606 GN=NME1 PE=1 SV=1	0	FALSE	97.77	63	10	310	5	152	17.1	6.19	741.64	10	0	5.57693e+07	5.41203e+07	5.00902e+07	3.90733e+07	2.96059e+07	2.17267e+07	9.16599e+06	9.72779e+06	9.8563e+06	6.44837e+06	6.5929e+06	5.37516e+06	1.24989e+06	755725	622851	390724	1.25138e+06			630427	490872	428265	878471	464088	534468	487316	356050	507213	889241	555494	456108	430979
FALSE	High	Master Protein	Q9Y3F4	Serine-threonine kinase receptor-associated protein OS=Homo sapiens OX=9606 GN=STRAP PE=1 SV=1	0	FALSE	97.646	49	14	86	14	350	38.4	5.12	227.09	14	0	1.45036e+06	486934	84824.9	1.43282e+06	2.46549e+06	1.92338e+06	819464	900039	1.49439e+06	780303	468212	310024	43497.4	49265.3	19450.5	13342.9	1.23395e+06			943484	677124	670799	690894	515017	676407	606864	444037	374599	903836	579269	217210	170886
FALSE	High	Master Protein	Q8NBJ5	Procollagen galactosyltransferase 1 OS=Homo sapiens OX=9606 GN=COLGALT1 PE=1 SV=1	0	FALSE	97.1	31	22	423	22	622	71.6	7.31	381.95	22	0	1.32285e+07	8.76878e+06	9.73704e+06	7.6968e+06	1.03841e+07	1.24476e+07	6.96687e+06	4.45382e+06	5.95193e+06	3.28753e+06	2.76857e+06	4.14298e+06	439288	474655	449706	149286	2.45503e+06			3.38434e+06	2.82534e+06	2.94953e+06	3.39222e+06	1.56471e+06	1.61367e+06	1.41894e+06	1.34702e+06	1.96653e+06	2.89105e+06	1.83556e+06	750179	1.0104e+06
FALSE	High	Master Protein	Q16658	Fascin OS=Homo sapiens OX=9606 GN=FSCN1 PE=1 SV=3	0	FALSE	96.969	35	19	293	19	493	54.5	7.24	346.53	19	0	3.57482e+07	2.55523e+07	2.02497e+07	1.95468e+07	3.13891e+07	2.71603e+07	1.65861e+07	1.35472e+07	1.4719e+07	8.47596e+06	9.48646e+06	7.94199e+06	2.04068e+06	969854	941157	522388	1.40195e+06			931768	1.13231e+06	931594	2.12786e+06	901789	650217	577555	585429	513973	1.1268e+06	675762	480346	336290
FALSE	High	Master Protein	P07686	Beta-hexosaminidase subunit beta OS=Homo sapiens OX=9606 GN=HEXB PE=1 SV=3	0	FALSE	96.94	22	15	215	14	556	63.1	6.76	369.42	15	1	5.09174e+07	4.62322e+07	3.87175e+07	2.876e+07	3.35195e+07	3.17961e+07	7.55564e+06	7.73638e+06	5.90432e+06	3.98736e+06	5.28327e+06	5.70193e+06	365477	146820	227559	141339	1.41409e+06			1.35651e+06	1.29131e+06	713856	1.58014e+06	727720	1.07092e+06	1.00083e+06	667214	717936	1.05288e+06	717251	566326	343425
FALSE	High	Master Protein	P26599	Polypyrimidine tract-binding protein 1 OS=Homo sapiens OX=9606 GN=PTBP1 PE=1 SV=1	0	FALSE	96.915	27	14	157	14	531	57.2	9.17	224.54	14	0	1.68215e+07	8.74681e+06	8.0702e+06	6.22816e+06	9.36334e+06	9.3496e+06	5.06895e+06	3.6191e+06	4.29898e+06	3.42952e+06	3.02702e+06	2.85561e+06	1.12362e+06	787039	629582	449685	281378			376154	244409	171817	888047	158581	229415	243699	148284	313296	388619	194609	200949	93877.3
FALSE	High	Master Protein	P52597	Heterogeneous nuclear ribonucleoprotein F OS=Homo sapiens OX=9606 GN=HNRNPF PE=1 SV=3	0	FALSE	96.822	36	13	191	12	415	45.6	5.58	424.7	13	0	8.18158e+06	9.02189e+06	6.99501e+06	4.51472e+06	3.58006e+06	2.88283e+06	578467	1.26056e+06	1.00401e+06	854971	741716	401818	202403	15227.4	104201	26383.3	51411.1			54238.5			17362.4	13702.6		37768.7	7072.76	22872.7	104739	44378.8	970.546	18023
FALSE	High	Master Protein	P49589	Cysteine--tRNA ligase, cytoplasmic OS=Homo sapiens OX=9606 GN=CARS1 PE=1 SV=3	0	FALSE	96.719	18	18	222	18	748	85.4	6.76	230.83	18	0	3.61852e+07	1.43582e+07	1.10718e+07	5.92865e+06	6.11491e+06	5.34472e+06	3.73226e+06	3.05386e+06	4.81498e+06	1.59211e+06	3.29623e+06	1.52918e+06	750452	373924	405210	389713	732385			820941	917214	1.14491e+06	1.33659e+06	572315	383033	544149	315102	564331	815393	580931	2.59137e+06	275838
FALSE	High	Master Protein	P47914	60S ribosomal protein L29 OS=Homo sapiens OX=9606 GN=RPL29 PE=1 SV=2	0	FALSE	96.484	62	20	719	20	159	17.7	11.66	693.26	20	0	1.06372e+08	7.49713e+07	6.3271e+07	4.97931e+07	5.52293e+07	4.43918e+07	3.89518e+07	3.58236e+07	4.21683e+07	2.73571e+07	2.90087e+07	1.60064e+07	4.57915e+06	3.17415e+06	3.5825e+06	2.58743e+06	4.96144e+06			4.48246e+06	3.31814e+06	4.44268e+06	5.77385e+06	2.24393e+06	2.67335e+06	2.1727e+06	2.1907e+06	2.40084e+06	5.53292e+06	2.33145e+06	1.20093e+06	1.20208e+06
FALSE	High	Master Protein	P08865	40S ribosomal protein SA OS=Homo sapiens OX=9606 GN=RPSA PE=1 SV=4	0	FALSE	96.384	43	16	534	16	295	32.8	4.87	1112.11	16	0	3.79345e+07	3.14434e+07	2.29538e+07	2.10575e+07	2.48361e+07	2.1338e+07	9.68351e+06	1.14754e+07	1.02087e+07	6.58671e+06	7.4236e+06	1.17747e+07	1.6633e+06	867498	447215	139275	1.1208e+06			1.31473e+06	1.53068e+06	993507	1.22535e+06	749448	436690	551725	466657	703900	1.1058e+06	761212	378543	365680
FALSE	High	Master Protein	Q16401	26S proteasome non-ATPase regulatory subunit 5 OS=Homo sapiens OX=9606 GN=PSMD5 PE=1 SV=3	0	FALSE	96.153	33	19	267	19	504	56.2	5.48	470.47	19	0	1.26423e+08	1.37494e+08	9.61972e+07	9.78511e+07	3.63732e+07	3.25069e+07	3.35427e+07	2.93927e+07	3.57004e+07	2.0825e+07	2.20803e+07	8.76518e+06	4.17478e+06	2.28216e+06	2.4669e+06	1.90509e+06	1.54648e+06			2.00304e+06	1.92693e+06	1.77746e+06	2.32373e+06	852408	948041	1.13254e+06	988870	1.37956e+06	1.83882e+06	1.24007e+06	697809	607632
FALSE	High	Master Protein	P35659	Protein DEK OS=Homo sapiens OX=9606 GN=DEK PE=1 SV=1	0	FALSE	95.909	36	17	286	17	375	42.6	8.56	342.58	17	0	3.20236e+07	2.11158e+07	2.06867e+07	1.98808e+07	2.10245e+07	2.54522e+07	1.30365e+07	8.48522e+06	9.98854e+06	5.85607e+06	5.30813e+06	691074	1.02027e+06	564880	434479	246077	1.62135e+06			2.87927e+06	2.99724e+06	2.56459e+06	4.18152e+06	1.08579e+06	1.38081e+06	1.16711e+06	1.06983e+06	1.92708e+06	2.45174e+06	1.4599e+06	1.61457e+06	2.15539e+06
FALSE	High	Master Protein	O43852	Calumenin OS=Homo sapiens OX=9606 GN=CALU PE=1 SV=2	0	FALSE	95.682	46	16	156	16	315	37.1	4.64	174.65	16	0	233711	203044	188777	122090	221178	834235	390803	111913	42321.2		25580	265604	10226.8	2675.24	3777.81		376803			185430	241388	233775	428554	141598	104028	153892	119386	119286	267353	216117	71411.9	24876.6
FALSE	High	Master Protein	Q9NVA2	Septin-11 OS=Homo sapiens OX=9606 GN=SEPTIN11 PE=1 SV=3	0	FALSE	95.654	33	17	242	9	429	49.4	6.81	377.19	17	4	8.80549e+06	2.50015e+06	2.65412e+06	2.08315e+06	4.16312e+06	6.58713e+06	4.40494e+06	5.68813e+06	3.17156e+06	3.13591e+06	1.57999e+06	1.1743e+06	192269		87610.4	84958.3	2.42615e+06			2.32767e+06	2.71998e+06	1.84845e+06	1.91126e+06	1.48926e+06	1.14696e+06	1.13602e+06	1.05609e+06	787010	1.04428e+06	1.24404e+06	208096	470971
FALSE	High	Master Protein	Q9BXP5	Serrate RNA effector molecule homolog OS=Homo sapiens OX=9606 GN=SRRT PE=1 SV=1	0	FALSE	95.56	23	20	199	20	876	100.6	5.96	271.87	20	0	1.39842e+07	7.99784e+06	5.11531e+06	6.89585e+06	6.62411e+06	1.00805e+07	3.01142e+06	3.13051e+06	4.03124e+06	2.95662e+06	1.55748e+06	924716	377302	104096	232439	167559	843266			969630	1.60156e+06	1.46203e+06	1.43802e+06	604408	503315	526137	434352	636767	1.50261e+06	775395	414619	462901
FALSE	High	Master Protein	Q969X5	Endoplasmic reticulum-Golgi intermediate compartment protein 1 OS=Homo sapiens OX=9606 GN=ERGIC1 PE=1 SV=1	0	FALSE	95.527	29	11	305	11	290	32.6	7.06	365.58	11	0	3.1175e+07	2.67866e+07	2.16177e+07	1.23401e+07	6.82234e+06	9.17816e+06	5.28196e+06	8.01374e+06	9.3498e+06	3.85994e+06	3.40049e+06	3.67043e+06	820116	350549	758117	3.56031e+06	1.04107e+06			1.8855e+06	1.71344e+06	1.5789e+06	2.12702e+06	1.28964e+06	984634	1.02285e+06	846196	1.16706e+06	1.56528e+06	1.42404e+06	691461	730270
FALSE	High	Master Protein	Q709C8	Vacuolar protein sorting-associated protein 13C OS=Homo sapiens OX=9606 GN=VPS13C PE=1 SV=1	0	FALSE	95.511	5	15	230	15	3753	422.1	6.83	209.7	15	0	1.23494e+07	8.27602e+06	7.76661e+06	5.04871e+06	1.05572e+07	4.63465e+06	4.70531e+06	2.6797e+06	2.21312e+06	2.7448e+06	1.86097e+06	3.28269e+06	425943	375944	245799	86984.7	3.94855e+06			7.05983e+06	6.34475e+06	7.54634e+06	9.60547e+06	4.63085e+06	3.03127e+06	4.52213e+06	4.73928e+06	4.06704e+06	6.70694e+06	5.87657e+06	2.68797e+06	3.33241e+06
FALSE	High	Master Protein	P49591	Serine--tRNA ligase, cytoplasmic OS=Homo sapiens OX=9606 GN=SARS1 PE=1 SV=3	0	FALSE	95.428	35	20	203	20	514	58.7	6.43	261.46	20	0	2.21324e+07	2.18711e+07	1.92348e+07	1.23859e+07	1.1316e+07	1.19025e+07	6.81014e+06	6.90027e+06	7.41343e+06	4.12108e+06	4.45178e+06	1.73941e+06	877987	355607	587671	427885	860729			983638	797668	844689	778428	422234	305259	252724	239499	472854	533332	325468	337752	125230
FALSE	High	Master Protein	Q15181	Inorganic pyrophosphatase OS=Homo sapiens OX=9606 GN=PPA1 PE=1 SV=2	0	FALSE	95.391	60	13	113	12	289	32.6	5.86	242.65	13	1	1.88081e+06	1.19822e+06	743265	650652	664962	914916	30277.6	221205	60161.6	247513	176515	6097.61	40356.3	46628.2	9634.43	6694.18	92629.6				84364.5	37743.9		15099.6	8131.42			26995.3	46773		20408.3	9940.06
FALSE	High	Master Protein	Q96G23	Ceramide synthase 2 OS=Homo sapiens OX=9606 GN=CERS2 PE=1 SV=1	0	FALSE	95.314	21	9	301	9	380	44.8	8.98	930.51	9	0	1.11635e+07	9267523	1.11697e+07	6482782	1.14189e+07	4.98265e+06	5.43555e+06	6.96248e+06	5.64245e+06	1.94884e+06	3.93741e+06		422713	256932	173893	34554.3	984819			2.11692e+06	1.28291e+06	1.20308e+06	1.64031e+06	880025	613907	507532	613200	892629	2.07969e+06	1.18055e+06	678954	542348
FALSE	High	Master Protein	P48426	Phosphatidylinositol 5-phosphate 4-kinase type-2 alpha OS=Homo sapiens OX=9606 GN=PIP4K2A PE=1 SV=2	0	FALSE	95.279	33	18	394	12	406	46.2	6.99	493.67	18	3	2.49581e+07	2.07364e+07	1.82273e+07	1.1203e+07	1.46816e+07	1.54741e+07	6.39377e+06	3.70225e+06	4.66007e+06	4.40295e+06	3.48487e+06	1.55308e+06	549134	412777	426177	240755	3.36121e+06			3.3806e+06	2.9558e+06	2.75466e+06	5.11739e+06	1.94344e+06	1.94372e+06	1.6914e+06	1.92634e+06	1.75373e+06	2.51809e+06	1.83746e+06	1.03605e+06	1.00667e+06
FALSE	High	Master Protein	P11169	Solute carrier family 2, facilitated glucose transporter member 3 OS=Homo sapiens OX=9606 GN=SLC2A3 PE=1 SV=1	0	FALSE	95.223	19	10	237	10	496	53.9	7.2	436.35	10	0	5.92606e+06	7.65836e+06	6.18423e+06	5.84642e+06	5.09766e+06	4.22602e+06	3.18051e+06	4.82528e+06	4.97387e+06	2.34394e+06	2.02153e+06	2.68391e+06	377527	171851	260466	123359	748590			3.50353e+06	1.24215e+06	2.34537e+06	1.53995e+06	1.02582e+06	962613	1.51767e+06	829776	490167	675661	580831	279192	304157
FALSE	High	Master Protein	Q9UM00	Calcium load-activated calcium channel OS=Homo sapiens OX=9606 GN=TMCO1 PE=1 SV=2	0	FALSE	95.136	38	15	716	15	239	27.1	10.26	1269.72	15	0	7.36895e+07	6.2558e+07	4.86391e+07	4.34707e+07	5.71091e+07	4.71387e+07	2.97587e+07	3.21078e+07	30077838	1.89391e+07	1.86151e+07	2.98907e+07	3.41993e+06	2.24237e+06	2.44108e+06	1.39053e+06	1.04022e+07			1.29392e+07	1.53239e+07	1.5776e+07	1.33502e+07	6.67637e+06	6.76137e+06	6.48447e+06	5.60998e+06	5.81524e+06	8.28291e+06	7.59698e+06	3.86997e+06	2.95066e+06
FALSE	High	Master Protein	Q15365	Poly(rC)-binding protein 1 OS=Homo sapiens OX=9606 GN=PCBP1 PE=1 SV=2	0	FALSE	95.135	53	14	183	8	356	37.5	7.09	351.94	14	5	2.21344e+07	1.9797e+07	1.34689e+07	1.82543e+07	2.03916e+07	9.74358e+06	1.40154e+07	7.91255e+06	9.45251e+06	5.35471e+06	5.65026e+06	4.77991e+06	626727	1.64261e+06	725262	267868	1.52223e+06			2.94544e+06	2.30221e+06	2.68489e+06	6.74923e+06	1.09242e+06	1.82766e+06	1.28125e+06	844712	1.20739e+06	2.54998e+06	1.28732e+06	234089	613653
FALSE	High	Master Protein	Q96C19	EF-hand domain-containing protein D2 OS=Homo sapiens OX=9606 GN=EFHD2 PE=1 SV=1	0	FALSE	95.047	36	15	335	15	240	26.7	5.2	526.95	15	0	5.48509e+06	4.15019e+06	3.30182e+06	2.00513e+06	2.82933e+06	2.94094e+06	3.1796e+06	1.79312e+06	2.13125e+06	1.3906e+06	1.49908e+06	2.58683e+06	281835	247935	291291	450750	885718			1.05899e+06	830590	884423	1.51378e+06	637424	531316	561460	556978	561004	976365	641363	349698	350435
FALSE	High	Master Protein	P13693	Translationally-controlled tumor protein OS=Homo sapiens OX=9606 GN=TPT1 PE=1 SV=1	0	FALSE	95.018	48	14	381	14	172	19.6	4.93	434.04	14	0	9.51038e+07	6.89285e+07	6.33781e+07	6.23556e+07	8.89657e+07	9.1584e+07	6.43769e+07	4.30142e+07	5.04299e+07	3.03059e+07	2.98361e+07	1.65803e+07	6.33383e+06	4.76215e+06	4.50815e+06	2.36996e+06	4.6145e+06			3.72655e+06	5.73844e+06	3.48543e+06	7.18907e+06	2.60099e+06	1.93291e+06	2.15704e+06	1.36998e+06	2.38365e+06	5.41467e+06	2.62991e+06	667556	1.09226e+06
FALSE	High	Master Protein	P31689	DnaJ homolog subfamily A member 1 OS=Homo sapiens OX=9606 GN=DNAJA1 PE=1 SV=2	0	FALSE	94.828	40	13	233	13	397	44.8	7.08	438.36	13	0	5.6661e+07	4.52581e+07	3.78985e+07	2.772e+07	3.51867e+07	3.84789e+07	2.3022e+07	1.67443e+07	1.85777e+07	1.19213e+07	1.04784e+07	8.80989e+06	857741	975919	867572	441096	1.69041e+06			1.63451e+06	1.73389e+06	1.71789e+06	2.0322e+06	921340	745137	867279	778161	920905	1.72241e+06	758767	402494	643875
FALSE	High	Master Protein	Q9NVP1	ATP-dependent RNA helicase DDX18 OS=Homo sapiens OX=9606 GN=DDX18 PE=1 SV=2	0	FALSE	94.684	26	20	300	20	670	75.4	9.5	289.19	20	0	2602199	2.52873e+06	2.39052e+06	1.98081e+06	1.08964e+06	830467	1.39445e+06	1.39888e+06	1.12987e+06	977049	693129	1.0355e+06	27316.3	203839	226373	61952.5	808234			1.55309e+06	1.5614e+06	2.13879e+06	2.40119e+06	752800	649630	860672	951282	973371	1.68884e+06	1.23389e+06	529881	470352
FALSE	High	Master Protein	P59998	Actin-related protein 2/3 complex subunit 4 OS=Homo sapiens OX=9606 GN=ARPC4 PE=1 SV=3	0	FALSE	94.184	49	14	780	14	168	19.7	8.43	1308.89	14	0	3.4334e+07	3.25828e+07	2.45803e+07	1.66732e+07	1.10445e+07	5.76838e+06	5.12239e+06	5.46276e+06	3.96137e+06	2.9075e+06	3.47092e+06	8.62599e+06	928428	468911	646325	318220	1.76939e+06			3.20854e+06	3.36173e+06	3.07391e+06	3.53237e+06	1.23084e+06	1.17632e+06	1.67053e+06	1.11504e+06	1.37179e+06	2.81229e+06	1.25204e+06	535210	729373
FALSE	High	Master Protein	P11940	Polyadenylate-binding protein 1 OS=Homo sapiens OX=9606 GN=PABPC1 PE=1 SV=2	0	FALSE	94.101	33	21	128	15	636	70.6	9.5	234.9	21	5	3.42399e+06	2.74075e+06	2.63055e+06	3.04967e+06	1.7036e+06	1.98906e+06	1.29629e+06	3.23275e+06	770502	804570	1.2719e+06	1.24045e+06	60476.7	22562.9	43575	33825	72092.8			81976.7	74355.2	69211.5	213836	112741	40934	65631.9	37897.9	59523.1	148365	71581.6	60651.1	15658.6
FALSE	High	Master Protein	P14735	Insulin-degrading enzyme OS=Homo sapiens OX=9606 GN=IDE PE=1 SV=4	0	FALSE	94.075	16	20	265	20	1019	117.9	6.61	414.77	20	0	5.44058e+07	5.773e+07	5.45455e+07	3.6726e+07	4.23761e+07	3.52369e+07	1.74494e+07	1.81983e+07	1.88589e+07	1.22651e+07	1.09052e+07	1.45747e+07	1.71055e+06	998934	1.17405e+06	768084	3.18186e+06			3.59163e+06	3.73495e+06	2.26821e+06	3.48008e+06	1.85272e+06	2.06096e+06	1.82581e+06	1.91111e+06	2.11286e+06	2.3586e+06	1.88925e+06	1.3296e+06	1.18903e+06
FALSE	High	Master Protein	P19784	Casein kinase II subunit alpha' OS=Homo sapiens OX=9606 GN=CSNK2A2 PE=1 SV=1	0	FALSE	93.938	29	12	181	11	350	41.2	8.56	177.28	12	0	3.41939e+07	2.41134e+07	1.79356e+07	1.34982e+07	1.35133e+07	1.46857e+07	2.85393e+07	2.44238e+07	32090378	1.63032e+07	1.41793e+07	6.89822e+06	1.34098e+06	2.46534e+06	1.76185e+06	938124	2.25432e+06			2.18734e+06	1.52722e+06	1.07e+06	2.41867e+06	1.24241e+06	1.30911e+06	1.02021e+06	937974	1.00948e+06	1.13379e+06	1.2895e+06	334220	502100
FALSE	High	Master Protein	O75746	Calcium-binding mitochondrial carrier protein Aralar1 OS=Homo sapiens OX=9606 GN=SLC25A12 PE=1 SV=2	0	FALSE	93.568	31	18	168	11	678	74.7	8.38	252.92	18	0	1.39083e+06	1.69355e+06	1.59515e+06	1.33464e+06	1.02618e+06	379993	125569	530668	496244	234071	249682	1.0809e+06	65535.1	35794	37391.7	39658.4	73320.6			51430	73232.5	65859.3	172178	55847	63429.7	43363.6	32533.2	74831.9	187425	94439.7	28041	50891.7
FALSE	High	Master Protein	P78344	Eukaryotic translation initiation factor 4 gamma 2 OS=Homo sapiens OX=9606 GN=EIF4G2 PE=1 SV=1	0	FALSE	93.354	25	23	152	23	907	102.3	7.14	89.41	23	0	2.37699e+07	1.94628e+07	1.96075e+07	1.54567e+07	2.0382e+07	2.10177e+07	5.73727e+06	7.5111e+06	7.17202e+06	5.58419e+06	6.53695e+06	4.08216e+06	850038	570312	596033	264078	1.05273e+06			1.36418e+06	1.24738e+06	1.4983e+06	1.85759e+06	786894	856764	824397	961277	844629	1.17452e+06	915373	347813	630574
FALSE	High	Master Protein	P21283	V-type proton ATPase subunit C 1 OS=Homo sapiens OX=9606 GN=ATP6V1C1 PE=1 SV=4	0	FALSE	93.287	24	16	254	16	382	43.9	7.46	225.12	16	0	6.47009e+08	5.29912e+08	2.90852e+08	3.53686e+08	4.88694e+08	4.22616e+08	3.29356e+08	2.16371e+08	2.92696e+08	2.04674e+08	1.83359e+08	1.21919e+08	4.51369e+07	3.64869e+07	3.94252e+07	1.73331e+07	1.36754e+07			1.56935e+07	9.79654e+06	1.50008e+07	2.78395e+07	1.1059e+07	8.96196e+06	7.03785e+06	1.15951e+07	1.28661e+07	8.32682e+06	1.00415e+07	2.3606e+06	3.65857e+06
FALSE	High	Master Protein	P30084	Enoyl-CoA hydratase, mitochondrial OS=Homo sapiens OX=9606 GN=ECHS1 PE=1 SV=4	0	FALSE	93.276	50	15	172	15	290	31.4	8.07	326.94	15	0	6.06209e+06	5.41811e+06	3.54975e+06	4.23805e+06	8.54111e+06	1.05483e+07	3.52967e+06	1.71907e+06	3.12011e+06	2.54841e+06	2.31408e+06	5.10134e+06	141852	312544	74380	44281.5	1.31226e+06			1.4402e+06	995073	730494	1.92166e+06	544733	461685	434928	531695	503418	1.21104e+06	750749	232707	240692
FALSE	High	Master Protein	Q06323	Proteasome activator complex subunit 1 OS=Homo sapiens OX=9606 GN=PSME1 PE=1 SV=1	0	FALSE	92.701	56	15	429	15	249	28.7	6.02	687.97	15	0	2.42534e+07	2.66891e+07	2.37657e+07	1.8625e+07	1.85704e+07	1.61957e+07	9.64286e+06	8.10469e+06	7.97468e+06	5.23919e+06	4.22615e+06	3.5012e+06	469062	231009	416576	310630	4.64236e+06			5.83824e+06	5.79903e+06	5.84424e+06	6.71456e+06	2.75235e+06	2.5699e+06	2.90743e+06	2.24824e+06	3.43604e+06	4.4384e+06	3.6941e+06	1.92065e+06	1.3575e+06
FALSE	High	Master Protein	P67812	Signal peptidase complex catalytic subunit SEC11A OS=Homo sapiens OX=9606 GN=SEC11A PE=1 SV=1	0	FALSE	92.683	42	13	285	13	179	20.6	9.48	396.9	13	0	4.81152e+06	5.20887e+06	2.08826e+06	1.20723e+06	1.61164e+06	1.42838e+06	1.29868e+06	868335	2.76066e+06	1.41064e+06	701235	2.05598e+06	116531	96287.3	138184	63611.2	429394			682069	556857	714998	959697	457042	305333	491139	265180	237787	869676	590035	257342	341924
FALSE	High	Master Protein	Q92930	Ras-related protein Rab-8B OS=Homo sapiens OX=9606 GN=RAB8B PE=1 SV=2	0	FALSE	92.232	49	14	896	4	207	23.6	9.07	1561.12	14	0	537599	817559	692436	549000	474552	585623	635095	1.13585e+06	1.12065e+06	294103	749341	1.23401e+06	7937.39		6256.58	161329	39521.6			2.24065e+06	106571	45579.9	41260.1	52041.6	52234.7	59921.8	42368.2	33906.3	71436	48009.2	1.04257e+06	19700
FALSE	High	Master Protein	Q13616	Cullin-1 OS=Homo sapiens OX=9606 GN=CUL1 PE=1 SV=2	0	FALSE	91.827	20	17	206	17	776	89.6	8	170.46	17	0	6.97012e+07	5.97236e+07	6.69137e+07	5.12674e+07	5.13444e+07	5.03591e+07	2.83412e+07	3.09709e+07	2.99339e+07	2.34109e+07	2.03687e+07	1.60068e+07	2.55681e+06	1.15949e+06	1.53982e+06	1.26538e+06	1.76616e+06			1.82524e+06	1.91927e+06	1.80452e+06	2.44908e+06	1.02974e+06	1.0873e+06	1.07828e+06	1.00339e+06	1.3846e+06	1.80259e+06	1.0257e+06	865861	848633
FALSE	High	Master Protein	P42167	Lamina-associated polypeptide 2, isoforms beta/gamma OS=Homo sapiens OX=9606 GN=TMPO PE=1 SV=2	0	FALSE	91.713	38	13	135	8	454	50.6	9.38	211.5	13	4	8.71804e+06	7.02137e+06	7.0533e+06	5.07491e+06	5.56721e+06	5.2132e+06	2.20534e+06	2.0526e+06	1.5682e+06	1.40346e+06	1.62251e+06	3.01612e+06	228845	200140	222419	108726	447712			366232	442554	287478	540482	194056	164024	158412	163935	278753	370436	223597	97816	86093.9
FALSE	High	Master Protein	P43034	Platelet-activating factor acetylhydrolase IB subunit alpha OS=Homo sapiens OX=9606 GN=PAFAH1B1 PE=1 SV=2	0	FALSE	91.452	46	20	261	19	410	46.6	7.37	190.47	20	1	2.68432e+07	2.07304e+07	2.12596e+07	1.78269e+07	1.94692e+07	2.20876e+07	1.01521e+07	7.78868e+06	9.90953e+06	4.96361e+06	5.06619e+06	4.25818e+06	1.14007e+06	343327	609300	368000	5.42336e+07			7.67234e+07	8.78571e+07	7.82966e+07	1.21725e+08	5.94188e+07	4.28821e+07	5.51388e+07	4.64944e+07	5.9488e+07	6.16547e+07	6.85078e+07	4.78295e+07	3.32716e+07
FALSE	High	Master Protein	O00541	Pescadillo homolog OS=Homo sapiens OX=9606 GN=PES1 PE=1 SV=1	0	FALSE	91.36	28	19	265	19	588	68	7.33	341	19	0	3.28728e+06	3.07677e+06	3.40491e+06	3.80424e+06	4.39521e+06	3.96569e+06	3.96602e+06	1.82877e+06	2.54233e+06	1.59518e+06	1.75449e+06	2.46526e+06	258884	239337	140097	27887.5	1.47348e+06			1.97546e+06	1.71588e+06	2.14949e+06	2.34187e+06	628855	701398	969591	1.29353e+06	842037	1.44248e+06	962376	571240	264073
FALSE	High	Master Protein	P20930	Filaggrin OS=Homo sapiens OX=9606 GN=FLG PE=1 SV=3	0	FALSE	91.192	7	17	73	17	4061	434.9	9.25	115.38	17	0	2.11792e+06	1.75893e+06	1.16808e+06	2.28469e+06	2.0479e+06	4.86272e+07	1.20763e+06	969491	2.02587e+06	615831	1.58852e+06	1.70008e+06	116457	52165.4	141653	54000.8	163141			1.58642e+06	6.47148e+06	245359	442234	98945.4	216777	46742.1	82908.9	132422	286318	111296	114706	464435
FALSE	High	Master Protein	Q9Y285	Phenylalanine--tRNA ligase alpha subunit OS=Homo sapiens OX=9606 GN=FARSA PE=1 SV=3	0	FALSE	91.185	28	13	293	13	508	57.5	7.8	513.03	13	0	2.03211e+07	1.31285e+07	1.25449e+07	9.25099e+06	1.3617e+07	1.47154e+07	1.20422e+07	8.47058e+06	9.56709e+06	5.80203e+06	5.36206e+06	1.05273e+06	670278	536158	533350	287376	1.13083e+06			948787	1.01545e+06	800718	1.32865e+06	588217	701270	578218	603074	563294	916977	496372	385376	262140
FALSE	High	Master Protein	Q14978	Nucleolar and coiled-body phosphoprotein 1 OS=Homo sapiens OX=9606 GN=NOLC1 PE=1 SV=2	0	FALSE	91.162	27	20	155	20	699	73.6	9.47	167.81	20	0	3.35224e+06	2.75184e+06	2.12159e+06	1.77019e+06	2.03457e+06	2.04089e+06	1.62346e+06	1.17219e+06	1.40218e+06	858218	1.81856e+06		74231.9	1590.08	32196.7	8048.74	39628.1			59018.7	288057	153052	556843	69182.2	121477	50596.6	27271.9	103982	46045.6	219017	14489.4	90896.1
FALSE	High	Master Protein	Q92544	Transmembrane 9 superfamily member 4 OS=Homo sapiens OX=9606 GN=TM9SF4 PE=1 SV=2	0	FALSE	91.15	18	14	522	14	642	74.5	6.54	695.36	14	0	4.83581e+08	3.82092e+08	3.57091e+08	2.98348e+08	2.71281e+08	1.80639e+08	1.6495e+08	1.58927e+08	1.8197e+08	1.17832e+08	1.23914e+08	1.60897e+08	3.74496e+07	2.62688e+07	2.15058e+07	1.56581e+07	2.59025e+07			3.22128e+07	2.09998e+07	1.77758e+07	1.94312e+07	1.23998e+07	1.02654e+07	1.11017e+07	1.09981e+07	1.15519e+07	1.4561e+07	1.11958e+07	7.07567e+06	4.4889e+06
FALSE	High	Master Protein	P07910	Heterogeneous nuclear ribonucleoproteins C1/C2 OS=Homo sapiens OX=9606 GN=HNRNPC PE=1 SV=4	0	FALSE	91.041	42	19	320	11	306	33.7	5.08	260.93	19	6	6.67898e+06	2.78204e+06	5.80003e+06	2.44349e+06	2.33838e+06	2.79335e+06	1.64341e+06	1.48848e+06	996327	1.09934e+06	706664	2.79937e+06	171405	192850	210315	106462	321868			482289	429273	413187	694995	114386	164379	163480	156493	262145	434969	323062	206850	132062
FALSE	High	Master Protein	P50454	Serpin H1 OS=Homo sapiens OX=9606 GN=SERPINH1 PE=1 SV=2	0	FALSE	91.008	36	15	93	15	418	46.4	8.69	181.25	15	0	903509	918555	1.13517e+06	971435	894551	1.05996e+06	252012	352829	934229	202844	209617	56632.9	40694.1	45272.5	31599	13060.3	197180			141386	44013.2	108734	290803	38487.1	64836.8	47914	39936.6	72173.4	92165.2	26119.5	855.932
FALSE	High	Master Protein	Q658P3	Metalloreductase STEAP3 OS=Homo sapiens OX=9606 GN=STEAP3 PE=1 SV=2	0	FALSE	90.953	18	9	328	9	488	54.6	8.6	871.1	9	0	1.08461e+07	6.88567e+06	6323320	3.94181e+06	2.78123e+06	3.59148e+06	1.5508e+06	2.43259e+06	1.05244e+06	1.85705e+06	1.55588e+06	2.84271e+06	276564	47263.8	40465.3	95636	2.43755e+06			4.12321e+06	3.3031e+06	3.83583e+06	4.16254e+06	1.53176e+06	1.78641e+06	1.62004e+06	1.44548e+06	1.60607e+06	1.48472e+06	1.02291e+06	640980	396855
FALSE	High	Master Protein	O60664	Perilipin-3 OS=Homo sapiens OX=9606 GN=PLIN3 PE=1 SV=3	0	FALSE	90.948	43	17	110	17	434	47	5.44	213.86	17	0	8.18174e+06	4.82864e+06	6.04589e+06	1.48537e+06	2.2161e+06	2.2283e+06	2.31247e+06	3.30861e+06	2.13925e+06	1.8665e+06	1.43759e+06	403035	264524	107450	121699	124589	425414			366086	317359	550728	557998	269415	193440	199898	257596	247205	217553	128641	248484	82822.2
FALSE	High	Master Protein	Q9P0L0	Vesicle-associated membrane protein-associated protein A OS=Homo sapiens OX=9606 GN=VAPA PE=1 SV=3	0	FALSE	90.912	43	14	462	13	249	27.9	8.62	973.8	14	1	2.34963e+07	2.11407e+07	1.38699e+07	1.09613e+07	1.72911e+07	1.42955e+07	8.65919e+06	8.54276e+06	8.59443e+06	5.40032e+06	5.17886e+06	7.30749e+06	643073	448570	513949	316190	1.32932e+06			1.79381e+06	1.98949e+06	1.96392e+06	2.06422e+06	880415	995253	976044	441743	820596	1.09527e+06	995579	595739	373431
FALSE	High	Master Protein	O00203	AP-3 complex subunit beta-1 OS=Homo sapiens OX=9606 GN=AP3B1 PE=1 SV=3	0	FALSE	90.85	15	20	383	20	1094	121.2	6.04	308.21	20	0	3.41456e+07	2.45679e+07	2.0227e+07	1.6737e+07	1.91741e+07	1.33972e+07	1.35255e+07	1.44757e+07	1.30029e+07	1.09512e+07	1.05368e+07	1.13089e+07	2.39949e+06	1.60111e+06	1.72223e+06	1.04276e+06	4.46215e+06			3.85631e+06	3.15009e+06	3.35907e+06	5.05855e+06	2.08906e+06	1.97838e+06	2.5635e+06	1.75097e+06	2.16328e+06	3.8374e+06	2.27833e+06	1.1977e+06	1.40583e+06
FALSE	High	Master Protein	P49189	4-trimethylaminobutyraldehyde dehydrogenase OS=Homo sapiens OX=9606 GN=ALDH9A1 PE=1 SV=3	0	FALSE	90.619	36	20	305	20	494	53.8	5.87	257.84	20	0	1.73717e+07	1.32925e+07	1.30349e+07	8.38393e+06	1.76547e+07	1.27828e+07	4.22564e+06	4.38512e+06	4.92467e+06	1.68617e+06	4.5543e+06	3.58432e+06	715413	338899	383269	259117	1.38358e+06			1.1279e+06	1.19117e+06	1.0225e+06	1.8096e+06	768834	749416	792033	679334	857331	1.50063e+06	1.02247e+06	796445	439327
FALSE	High	Master Protein	P51665	26S proteasome non-ATPase regulatory subunit 7 OS=Homo sapiens OX=9606 GN=PSMD7 PE=1 SV=2	0	FALSE	90.56	32	12	266	12	324	37	6.77	510.3	12	0	1.40387e+07	1.23402e+07	1.06739e+07	8.04856e+06	7.25585e+06	7.69488e+06	3.54889e+06	3.30359e+06	3.80227e+06	2.52608e+06	2.64993e+06	1.75125e+06	416745	500017	407991	94063	983444			938434	902262	1.15136e+06	1.39823e+06	517530	574668	536256	342712	419310	1.32213e+06	822447	405242	311509
FALSE	High	Master Protein	P39748	Flap endonuclease 1 OS=Homo sapiens OX=9606 GN=FEN1 PE=1 SV=1	0	FALSE	90.495	37	16	194	16	380	42.6	8.62	235.28	16	0	9.72171e+06	3.4326e+06	3.66133e+06	4.62104e+06	8.51675e+06	4.87656e+06	3.29258e+06	1.14452e+06	1.87498e+06	1.12822e+06	1.50512e+06	3.00913e+06	348911	346367	224080	119249	2.25621e+06			1.82299e+06	1.6064e+06	1.34736e+06	2.92276e+06	1.17142e+06	1.70516e+06	936977	837305	998843	1.76639e+06	754904	305979	429871
FALSE	High	Master Protein	Q9Y394	Dehydrogenase/reductase SDR family member 7 OS=Homo sapiens OX=9606 GN=DHRS7 PE=1 SV=1	0	FALSE	90.39	32	14	137	14	339	38.3	8.32	104.22	14	0	2.67468e+07	4.146e+07	2.43937e+07	3.11679e+07	1.90767e+07	1.89149e+07	2.19407e+07	1.05636e+07	1.33462e+07	8.1343e+06	1.02172e+07	1.49875e+07	690609	1.17256e+06	816179	362922	5.14266e+06			8.64041e+06	6.66554e+06	9.10007e+06	1.30465e+07	2.56991e+06	3.29237e+06	4.00829e+06	3.80916e+06	3.72442e+06	6.35376e+06	3.1008e+06	1.18564e+06	1.33201e+06
FALSE	High	Master Protein	P10644	cAMP-dependent protein kinase type I-alpha regulatory subunit OS=Homo sapiens OX=9606 GN=PRKAR1A PE=1 SV=1	0	FALSE	90.216	42	19	283	19	381	43	5.35	267.75	19	0	1.61782e+07	1.4411e+07	9.64389e+06	6.60066e+06	1.18988e+07	9.35435e+06	7.96776e+06	7.81751e+06	9.74953e+06	5.54941e+06	6.31611e+06	3.53174e+06	1.69737e+06	757545	971421	759823	2.88583e+06			1.88927e+06	2.25308e+06	1.82519e+06	3.46595e+06	1.89488e+06	1.65828e+06	1.80998e+06	1.37013e+06	1.55622e+06	2.74576e+06	1.79529e+06	1.18596e+06	1.09866e+06
FALSE	High	Master Protein	Q8NE71	ATP-binding cassette sub-family F member 1 OS=Homo sapiens OX=9606 GN=ABCF1 PE=1 SV=2	0	FALSE	90.022	22	17	88	17	845	95.9	6.8	119.42	17	0	2.49291e+06	1.02804e+06	3.69264e+06	823786	1.13646e+06	270509	131557	1.01479e+06	237444	367896	639218	468340	129554	15520.1	30634.2	91780.7	57325.1				38317.5		66291.9	40627.6	69504.2	40885.6	23266.5	21284.8	199820	57628.2	82512.5	23602.9
FALSE	High	Master Protein	Q562R1	Beta-actin-like protein 2 OS=Homo sapiens OX=9606 GN=ACTBL2 PE=1 SV=2	0	FALSE	89.991	21	11	2480	1	376	42	5.59	5350.18	11	0	20736273	13661434	8.24465e+06	6.58568e+06	3.11513e+06	3.16783e+06	1.16464e+07	12026313	9.02885e+06	6.05252e+06	8.23704e+06	8834720	1.1936e+06	1.44135e+06	1.43722e+06	367586	1.77438e+07			21048489	1.57564e+07	15469389	29353453	9.64151e+06	7.69284e+06	8660665	6.54949e+06	8.75637e+06	13440323	10358835	7.81443e+06	4565963
FALSE	High	Master Protein	P61586	Transforming protein RhoA OS=Homo sapiens OX=9606 GN=RHOA PE=1 SV=1	0	FALSE	89.963	47	13	322	9	193	21.8	6.1	355.46	13	3	5.03286e+06	3.67331e+06	2.72462e+06	1.70727e+06	2.34313e+06	2.13345e+06	2.01087e+06	2.46344e+06	2.84867e+06	1.66134e+06	1.58611e+06	2.76217e+06	211523	151890	308557	194094	2.24347e+06			2.70226e+06	2.68978e+06	2.0029e+06	4.06369e+06	1.42393e+06	1.58007e+06	1.44145e+06	878583	1.55457e+06	1.98645e+06	1.50107e+06	586497	734708
FALSE	High	Master Protein	Q8TDN6	Ribosome biogenesis protein BRX1 homolog OS=Homo sapiens OX=9606 GN=BRIX1 PE=1 SV=2	0	FALSE	89.779	35	18	360	18	353	41.4	9.92	422.54	18	0	2.14017e+07	1.23546e+07	9.75138e+06	9.10427e+06	7.22059e+06	9.38242e+06	6.05733e+06	5.27055e+06	5.36643e+06	3.72353e+06	3.28964e+06	3.38569e+06	787401	481927	481467	364180	2.22777e+06			3.57646e+06	3.77094e+06	3.1246e+06	3.74225e+06	1.69031e+06	1.38169e+06	1.4724e+06	1.19953e+06	1.77319e+06	2.98964e+06	2.0886e+06	1.34154e+06	1.24312e+06
FALSE	High	Master Protein	Q9BVK6	Transmembrane emp24 domain-containing protein 9 OS=Homo sapiens OX=9606 GN=TMED9 PE=1 SV=2	0	FALSE	89.551	37	14	523	12	235	27.3	8.02	1502.13	14	2	1.6471e+07	1.88396e+07	1.92527e+07	1.10549e+07	1.78457e+07	1.22341e+07	7.68511e+06	9.53136e+06	5.083e+06	4.07743e+06	3.59213e+06	1.33352e+07	477001	456081	610754	212070	1.73685e+06			3.82274e+06	2.71449e+06	2.71543e+06	3.68146e+06	1.41414e+06	1.46588e+06	1.41844e+06	997468	1.87752e+06	2.52445e+06	1.55971e+06	1.06467e+06	844218
FALSE	High	Master Protein	Q8TCT9	Minor histocompatibility antigen H13 OS=Homo sapiens OX=9606 GN=HM13 PE=1 SV=1	0	FALSE	89.511	28	14	564	14	377	41.5	6.43	1240.95	14	0	5.2789e+07	4.24635e+07	2.47631e+07	2.76241e+07	2.27068e+07	1.45282e+07	1.04292e+07	1.67616e+07	1.75182e+07	8.32894e+06	6.60127e+06	1.17338e+07	906897	430511	748435	351475	4.4175e+06			7.20439e+06	3.20364e+06	2.21955e+06	6.07574e+06	2.42764e+06	2.57481e+06	2.24029e+06	1.54613e+06	1.96917e+06	3.80219e+06	2.53969e+06	1.30853e+06	1.01165e+06
FALSE	High	Master Protein	P04040	Catalase OS=Homo sapiens OX=9606 GN=CAT PE=1 SV=3	0	FALSE	89.067	40	18	69	18	527	59.7	7.39	114.97	18	0	1.31098e+06	1.27111e+06	2.31663e+06	1.00343e+06	504385		103460	240013	42814.7	199749	21620.5	241614	41579.6	22488.1	22028.9	8183.26	12087			60341.4	18253.2	52395.6	36571.5	20810	29367.5	32104.9	10478.2		26685.1	10565.9	5906.27	41588.2
FALSE	High	Master Protein	Q92621	Nuclear pore complex protein Nup205 OS=Homo sapiens OX=9606 GN=NUP205 PE=1 SV=3	0	FALSE	89.016	9	19	336	19	2012	227.8	6.19	519.51	19	0	4.48647e+07	4.14611e+07	4.09276e+07	2.46632e+07	2.41727e+07	2.61839e+07	1.17102e+07	1.51498e+07	1.14784e+07	1.11499e+07	7.83837e+06	1.27785e+07	1.95048e+06	1.42145e+06	1.23547e+06	737185	6.8188e+06			1.53634e+07	1.15738e+07	1.39479e+07	1.36505e+07	4.63103e+06	4.42005e+06	5.14496e+06	5.87794e+06	6.80461e+06	9.04042e+06	6.34162e+06	4.37348e+06	3.95955e+06
FALSE	High	Master Protein	O15460	Prolyl 4-hydroxylase subunit alpha-2 OS=Homo sapiens OX=9606 GN=P4HA2 PE=1 SV=1	0	FALSE	89.01	26	14	105	14	535	60.9	5.71	135.24	14	0	1.85823e+06	1.91357e+06	1.11992e+06		5.42118e+06	3.57321e+06	1.80812e+06	1895963	1.14601e+06	717197	753002	1.53082e+06		8772.31	35669.1		803054			834961	1.11781e+06	1.0419e+06	1.44099e+06	468245	501966	686821	415628	293302	1.1186e+06	386649	445232	78974.3
FALSE	High	Master Protein	P07954	Fumarate hydratase, mitochondrial OS=Homo sapiens OX=9606 GN=FH PE=1 SV=3	0	FALSE	88.964	25	14	212	14	510	54.6	8.76	590.7	14	0	9.44092e+06	6.2779e+06	5.78589e+06	4.09312e+06	3.68447e+06	3.31482e+06	1.33324e+06	1.97117e+06	1.83087e+06	2.07049e+06	1.35132e+06	741725	313584	111200	156158	117519	13257.7			12779.9	7324.45	18550		12764.7	14845.7	11488.4	6285.58	13979.8	19744.5	12220.7	145640
FALSE	High	Master Protein	P55010	Eukaryotic translation initiation factor 5 OS=Homo sapiens OX=9606 GN=EIF5 PE=1 SV=2	0	FALSE	88.958	33	21	228	21	431	49.2	5.58	241.2	21	0	6.10897e+06	8.35461e+06	6.85611e+06	4.64629e+06	7.85216e+06	6.24397e+06	4.08943e+06	3.40802e+06	4.10308e+06	1.91516e+06	2.30538e+06	1.00458e+06	411562	85294	301563	134541	912897			1.00119e+06	1.11662e+06	1.02564e+06	1.84027e+06	681039	738050	812277	663277	916689	1.39505e+06	1.13129e+06	622358	583515
FALSE	High	Master Protein	O75131	Copine-3 OS=Homo sapiens OX=9606 GN=CPNE3 PE=1 SV=1	0	FALSE	88.957	24	16	345	15	537	60.1	5.85	716.32	16	0	2.22516e+07	1.24042e+07	1.70875e+07	6.26719e+06	4.36855e+07	6.60533e+06	3.52108e+06	2.19167e+06	2.97544e+06	1.8905e+06	1.90352e+06	1.17353e+06	278733	348617	209098	38022.6	1.0685e+06			1.63851e+06	1.21101e+06	2.08944e+06	1.84058e+06	1.88977e+06	513956	732722	589834	756398	2.18405e+06	1.04593e+06	402297	630071
FALSE	High	Master Protein	P22087	rRNA 2'-O-methyltransferase fibrillarin OS=Homo sapiens OX=9606 GN=FBL PE=1 SV=2	0	FALSE	88.817	44	13	99	13	321	33.8	10.18	194.47	13	0	4.74791e+06	4.85557e+06	4.18106e+06	5.49983e+06	1.14236e+07	5.3913e+06	1.78798e+06	1.28263e+06	772445	417640	520242	722767	24065.8	15456.4	13578.9	1093.38	450481			500179	405202	604282	808139	245373	239228	291092	150536	263918	483471	211566	196006	92669.8
FALSE	High	Master Protein	Q6UW68	Transmembrane protein 205 OS=Homo sapiens OX=9606 GN=TMEM205 PE=1 SV=1	0	FALSE	88.815	40	10	648	10	189	21.2	8.62	1657.85	10	0	1.51295e+07	1.3053e+07	1.25062e+07	6.60234e+06	1.15696e+07	5.10502e+06	6.08612e+06	8.34772e+06	5.74939e+06	4.44364e+06	3.6374e+06	4.36638e+06	571666	327610	375117	225019	3.1313e+06			4.73117e+06	4.8434e+06	4.17605e+06	3.83014e+06	1.39081e+06	1.43266e+06	1.54839e+06	1.40528e+06	1.51585e+06	2.05939e+06	1.66209e+06	931329	876544
FALSE	High	Master Protein	Q9Y295	Developmentally-regulated GTP-binding protein 1 OS=Homo sapiens OX=9606 GN=DRG1 PE=1 SV=1	0	FALSE	88.548	38	16	290	14	367	40.5	8.9	457.82	16	0	3.99388e+06	5.20774e+06	310251	713555	1.63473e+06	838621	1.3015e+06	1.18519e+06	1.5703e+06	1.1623e+06	1.37238e+06	1.80353e+06	94546.1	111027	111859	47724.1	494599			623490	791931	927629	557054	290134	359566	390697	295255	473991	546465	379496	160334	220221
FALSE	High	Master Protein	Q9UGP8	Translocation protein SEC63 homolog OS=Homo sapiens OX=9606 GN=SEC63 PE=1 SV=2	0	FALSE	88.507	26	18	350	18	760	87.9	5.31	417.14	18	0	2.47494e+07	3.10614e+07	3.54666e+07	9.83471e+06	1.04195e+07	9.21778e+06	7.56154e+06	6.84903e+06	1.8151e+06	2.67697e+06	1.56386e+06	6.5016e+06	886010	252164	377300	141210	1.49217e+06			2.00927e+06	1.60853e+06	2.07086e+06	2.19086e+06	831848	772169	1.30091e+06	1.00638e+06	1.16078e+06	1.65441e+06	1.15141e+06	2.09719e+06	465966
FALSE	High	Master Protein	P50570	Dynamin-2 OS=Homo sapiens OX=9606 GN=DNM2 PE=1 SV=2	0	FALSE	88.474	22	22	326	15	870	98	7.44	301.67	22	0	2.21109e+07	1.59224e+07	1.99004e+07	9.87947e+06	1.29345e+07	1.18513e+07	9.46974e+06	1.01841e+07	9.80112e+06	5.91362e+06	5.44225e+06	1.14504e+07	762226	951577	972176	461178	2.9539e+06			6.46091e+06	5.75553e+06	7.25597e+06	5.38377e+06	2.3122e+06	1.94499e+06	2.51386e+06	2.14067e+06	2.75997e+06	4.35445e+06	2.95269e+06	1.90816e+06	1.54646e+06
FALSE	High	Master Protein	P35637	RNA-binding protein FUS OS=Homo sapiens OX=9606 GN=FUS PE=1 SV=1	0	FALSE	88.183	23	10	86	8	526	53.4	9.36	246.07	10	0			72852.4									359044			2287.87	1438.1					11689.6	13211.7	17049.4			2482.76		7206.37	2378.16	1094.57	2290.77	9892.88
FALSE	High	Master Protein	P60660	Myosin light polypeptide 6 OS=Homo sapiens OX=9606 GN=MYL6 PE=1 SV=2	0	FALSE	88.178	56	13	206	13	151	16.9	4.65	413.82	13	0			1.67466e+06	879266	1.85829e+06	1.89618e+06	1.14546e+06	392140		309627	902046	707338	72784.6		48410.1	8918.61	993339			782585	471327	430320	1.724e+06	484596	275974	340038	245407	372086	885700	346856	192928	230431
FALSE	High	Master Protein	P49721	Proteasome subunit beta type-2 OS=Homo sapiens OX=9606 GN=PSMB2 PE=1 SV=1	0	FALSE	88.037	28	9	492	9	201	22.8	7.02	1298.14	9	0	8.51536e+07	6.52498e+07	5.69132e+07	3.59657e+07	2.97967e+07	3.24266e+07	1.16061e+07	2.53483e+07	2.02766e+07	1.57069e+07	1.13221e+07	5.19648e+06	1.34074e+06	326016	1.18456e+06	608944	2.38882e+06			2.16086e+06	1.84007e+06	784915	2.01578e+06	1.35441e+06	1.2687e+06	1.38473e+06	950609	1.17905e+06	1.64807e+06	1.08851e+06	619210	513565
FALSE	High	Master Protein	O75436	Vacuolar protein sorting-associated protein 26A OS=Homo sapiens OX=9606 GN=VPS26A PE=1 SV=2	0	FALSE	87.983	41	15	361	14	327	38.1	6.57	647.03	15	1	2.3155e+07	2.75668e+07	6.42635e+06	2.50747e+07	8.56161e+06	3.53347e+06	1.59486e+07	1.86613e+06	8.3356e+06	2.728e+06	1.0395e+06	5.17326e+06	3.27569e+06	4.12135e+06	3.44567e+06	277005	1.99527e+06			2.74943e+06	3.37032e+06	2.15053e+06	2.94091e+06	1.16992e+06	1.19334e+06	1.27746e+06	1.0133e+06	1.60425e+06	2.11999e+06	1.37296e+06	1.01075e+06	974073
FALSE	High	Master Protein	O60568	Multifunctional procollagen lysine hydroxylase and glycosyltransferase LH3 OS=Homo sapiens OX=9606 GN=PLOD3 PE=1 SV=1	0	FALSE	87.827	26	18	322	18	738	84.7	6.05	252.32	18	0	4.74543e+06	6377956	3.49675e+06	5.08003e+06	8.28601e+06	5.19291e+06	5.99296e+06	2.97516e+06	4.29537e+06	2.22828e+06	2.5502e+06	2.87622e+06	315495	574690	302682	136567	7.30644e+06			4.28102e+06	1.7644e+06	1.43245e+06	7.62573e+06	4.16148e+06	4.05189e+06	3.92961e+06	4.17074e+06	4.61481e+06	3.19236e+06	3.14139e+06	2.05579e+06	1.94736e+06
FALSE	High	Master Protein	P52907	F-actin-capping protein subunit alpha-1 OS=Homo sapiens OX=9606 GN=CAPZA1 PE=1 SV=3	0	FALSE	87.727	65	15	186	9	286	32.9	5.69	305.69	15	6	5.20097e+07	4.27781e+07	42398326	3.13066e+07	2.07624e+07	1.98125e+07	1.06888e+07	1.25388e+07	1.3503e+07	7.53081e+06	8.17921e+06	4.89979e+06	1.65732e+06	1.06417e+06	1.47394e+06	827024	1.88887e+06			2.43419e+06	2.68269e+06	2.64318e+06	3.74774e+06	1.12311e+06	1.67189e+06	1.13113e+06	1.4767e+06	2.07114e+06	2.4547e+06	1.31038e+06	1.25593e+06	1.24723e+06
FALSE	High	Master Protein	Q14683	Structural maintenance of chromosomes protein 1A OS=Homo sapiens OX=9606 GN=SMC1A PE=1 SV=2	0	FALSE	87.62	21	26	92	26	1233	143.1	7.64	66.96	26	0	1.36148e+07	1.20147e+07	9.44188e+06	8.42177e+06	1.11347e+07	1.05333e+07	7.83821e+06	6.52959e+06	5.96428e+06	3.76018e+06	3.4241e+06	2.54124e+06	412155	273849	460460	237452	725076			949045	747214	709143	1.84997e+06	706100	581694	450510	494087	551573	1.37616e+06	1.07669e+06	254638	277526
FALSE	High	Master Protein	P14923	Junction plakoglobin OS=Homo sapiens OX=9606 GN=JUP PE=1 SV=3	0	FALSE	87.508	24	16	110	16	745	81.7	6.14	132.18	16	0	1.12821e+07	1.02339e+07	9.67948e+06	6.84723e+06	7.34279e+06	1.20192e+07	931558	2.15455e+06	1.86161e+06	1.18631e+06	1.02454e+06	1.46287e+06	93879.5	135363	77865.8	20209.3	292393			572411	4.71665e+06	390375	462118	348997	326436	191093	224446	263424	681783	248368	131879	150318
FALSE	High	Master Protein	Q9NYF8	Bcl-2-associated transcription factor 1 OS=Homo sapiens OX=9606 GN=BCLAF1 PE=1 SV=2	0	FALSE	87.252	21	19	110	18	920	106.1	9.98	98.84	19	0	5.30403e+06	3.16493e+06	4677008	1.8527e+06	1.63997e+06	2.16213e+06	804510	1.69496e+06	1.64922e+06	966303	696183	851860	110958	37829.6	63968.2	68345	473077			854951	812430	1.29534e+06	713832	398626	245821	430890	218123	388705	765386	444584	308654	245414
FALSE	High	Master Protein	P62195	26S proteasome regulatory subunit 8 OS=Homo sapiens OX=9606 GN=PSMC5 PE=1 SV=1	0	FALSE	87.084	42	17	81	15	406	45.6	7.55	154.51	17	0	4.23465e+06	2.46406e+06	3.43985e+06	1.40609e+06	3.22223e+06	1.31531e+06	1.47871e+06	1.58161e+06	1.56603e+06	793539	976589	269246	144154	60255.6	106388	81796.5				249717	137773	122230	263435	51533.5	57192.4	67575.9	56382.9	66380.6	157345	94075	58429.8
FALSE	High	Master Protein	P11908	Ribose-phosphate pyrophosphokinase 2 OS=Homo sapiens OX=9606 GN=PRPS2 PE=1 SV=2	0	FALSE	86.893	49	14	120	5	318	34.7	6.61	228.46	14	0	5572278	2.3268e+06	1.71062e+06	2.2151e+06	1.11435e+06	1.80653e+06	982385	1.2375e+06	1.00181e+06	469719	457290	161648	225805	30091.4	92121	76654.4						282494		54316.5	23537.1		34900.6	39603.1	37865.7			54393.7
FALSE	High	Master Protein	P51991	Heterogeneous nuclear ribonucleoprotein A3 OS=Homo sapiens OX=9606 GN=HNRNPA3 PE=1 SV=2	0	FALSE	86.757	33	14	193	12	378	39.6	9.01	378.65	14	0	2.95352e+06	2.66816e+06	1.89739e+06	2.53378e+06	365874	1.44134e+06	337747	508430	722199	297732	1039921	366063	41735	25409.4	16141.6	11824.8	645272			1.02504e+06	734580	655630	1.53458e+06	503061	184922	413611	217764	343811	528241	374656	92469.9	112098
FALSE	High	Master Protein	Q07960	Rho GTPase-activating protein 1 OS=Homo sapiens OX=9606 GN=ARHGAP1 PE=1 SV=1	0	FALSE	86.453	30	13	394	13	439	50.4	6.29	486.68	13	0	2.27404e+07	1.77084e+07	1.4013e+07	1.11431e+07	1.1701e+07	1.11695e+07	7.95583e+06	6.63685e+06	6.20002e+06	4.13064e+06	5.04117e+06	1.04326e+07	822994	555068	704499	561549	2.21359e+06			2.68699e+06	2.71415e+06	2.77966e+06	4.10365e+06	1.8443e+06	1.46883e+06	1.73092e+06	1.28447e+06	1.63693e+06	2.76715e+06	1.38651e+06	4.07599e+06	657861
FALSE	High	Master Protein	Q9Y277	Voltage-dependent anion-selective channel protein 3 OS=Homo sapiens OX=9606 GN=VDAC3 PE=1 SV=1	0	FALSE	86.212	50	12	374	11	283	30.6	8.66	722.17	12	0	9.28161e+06	8.05356e+06	6.98905e+06	5.00552e+06	4.73438e+06	4.86003e+06	5.99179e+06	4.28387e+06	4.06519e+06	3.70868e+06	3.64092e+06	6.44416e+06	573943	493536	625573	359947	1.34072e+06			1.89588e+06	1.69e+06	1.2796e+06	2.93376e+06	815479	858582	773543	810983	995377	1.65983e+06	934737	1.01141e+06	579880
FALSE	High	Master Protein	P07205	Phosphoglycerate kinase 2 OS=Homo sapiens OX=9606 GN=PGK2 PE=1 SV=3	0	FALSE	86.098	20	8	268	1	417	44.8	8.54	655.2	8	0		1.05497e+06	912740	867147	1.20281e+06	1.72454e+06	951951	480508	527571	363358	329991		108842		20626.3	15997.8	18436.4
FALSE	High	Master Protein	P78347	General transcription factor II-I OS=Homo sapiens OX=9606 GN=GTF2I PE=1 SV=2	0	FALSE	85.994	21	20	116	20	998	112.3	6.39	95.3	20	0	1.55146e+06	3.37622e+06	1.53431e+06	1.35606e+06	2.20675e+06	2.29658e+06	1.10527e+06	633885	1.76035e+06	1.55953e+06	843397	4.74576e+06	17642.1	27399.7	31338.9	15958	57544			155932	129932	254264	304801	93418.7	23844.4	38473	53571	120467	320769	100050	176662	36293.4
FALSE	High	Master Protein	P29144	Tripeptidyl-peptidase 2 OS=Homo sapiens OX=9606 GN=TPP2 PE=1 SV=4	0	FALSE	85.942	16	15	104	15	1249	138.3	6.32	87.89	15	0	572771	2.74976e+06	527881	2.84147e+06	3.35399e+06	2.73445e+06	1.1545e+06	1.16658e+06	912903	1.97129e+06	1.50906e+06	465619	150596	79330.2	46549.4	131693	1.46376e+06			978818	554920	768579	1.25606e+06	813100	635156	619063	524694	640829	903883	552849	251753	317755
FALSE	High	Master Protein	P47756	F-actin-capping protein subunit beta OS=Homo sapiens OX=9606 GN=CAPZB PE=1 SV=4	0	FALSE	85.942	44	13	163	13	277	31.3	5.59	227.72	13	0	6.44606e+06	7.37337e+06	8.01386e+06	7.31731e+06	6.79194e+06	5.13998e+06	3.05602e+06	1.60618e+06	3.01845e+06	1.69214e+06	2.14689e+06	2.17128e+06	215370	175116	176830	99911.7	605654			720570	2.04176e+06	482322	763411	1.05559e+06	330934	365588	432850	369739	374256	347674	277799	171966
FALSE	High	Master Protein	P17302	Gap junction alpha-1 protein OS=Homo sapiens OX=9606 GN=GJA1 PE=1 SV=2	0	FALSE	85.891	19	9	312	9	382	43	8.76	497.05	9	0	2.57297e+07	1.99122e+07	1.48123e+07	6.97358e+06	1.64179e+07	1.24832e+07	1.36229e+07	8.25901e+06	8.02415e+06	3.39731e+06	4.54407e+06	2.93912e+06	488642	651667	341501	209820	3.68275e+06			5.45307e+06	4.08593e+06	4.53938e+06	5.68343e+06	2.67065e+06	2.14795e+06	1.7653e+06	1.91908e+06	1.99508e+06	2.92049e+06	2.13858e+06	1.49736e+06	1.0887e+06
FALSE	High	Master Protein	Q96JJ7	Protein disulfide-isomerase TMX3 OS=Homo sapiens OX=9606 GN=TMX3 PE=1 SV=2	0	FALSE	85.681	21	11	217	11	454	51.8	4.91	308.94	11	0	4.0687e+06	3.92536e+06	5.2102e+06	2.88791e+06	5.641e+06	5.00175e+06	1.79035e+06	2.55427e+06	2.10394e+06	1.75138e+06	2.42072e+06	3.92797e+06	581891	324728	446236	214753	1.71871e+06			2.4828e+06	2.15062e+06	2.13977e+06	1.78823e+06	998090	829274	1.03689e+06	759325	990366	1.34621e+06	848471	661188	639400
FALSE	High	Master Protein	P62191	26S proteasome regulatory subunit 4 OS=Homo sapiens OX=9606 GN=PSMC1 PE=1 SV=1	0	FALSE	85.563	35	17	229	15	440	49.2	6.21	335.03	17	2	8.72355e+06	7.58606e+06	7.25311e+06	5.32927e+06	5.93305e+06	6.85443e+06	5.0258e+06	4.80415e+06	4.64834e+06	2.93804e+06	2.36805e+06	4.8347e+06	331021	354913	347228	222191	735496			1.23616e+06	1.4271e+06	1.21968e+06	1.09569e+06	576041	567331	719736	578915	697436	967501	756374	422017	304942
FALSE	High	Master Protein	Q15366	Poly(rC)-binding protein 2 OS=Homo sapiens OX=9606 GN=PCBP2 PE=1 SV=1	0	FALSE	85.457	43	13	148	7	365	38.6	6.79	256.15	13	0			468457	375178				769776	341019	158159	182273			3990.96	38455.8	14878.7	75247.9			58996.9	69740.5		205809	51153.8	71493.9	46050	12737.3	49841	94622.8	45199.9	81244.2	24332.9
FALSE	High	Master Protein	O75400	Pre-mRNA-processing factor 40 homolog A OS=Homo sapiens OX=9606 GN=PRPF40A PE=1 SV=2	0	FALSE	85.213	15	17	273	17	957	108.7	7.56	301.88	17	0	2.34508e+06	4.3351e+06	2.61501e+06	1.30825e+06	3.2419e+06	3.01586e+06	571490	1.58353e+06	1.84564e+06	1.01567e+06	1.25507e+06	2.06081e+06	185839	144802	250621	75866.7	1.2784e+06			1.51944e+06	1.72781e+06	1.71595e+06	2.38147e+06	785997	765141	911566	798219	908004	1.35117e+06	1.0599e+06	564271	462480
FALSE	High	Master Protein	Q92945	Far upstream element-binding protein 2 OS=Homo sapiens OX=9606 GN=KHSRP PE=1 SV=4	0	FALSE	85.036	30	18	123	16	711	73.1	7.3	200.7	18	0	2.95171e+06	2.63419e+06	2.28503e+06	1.01023e+06		770099	765937	738916	569262	102961	368382		31220.6	135967	168187	59673.8	216834			268619	220691	241612	413488	141836	169068	165914	136847	149792	265066	219373	10385.6	63333.2
FALSE	High	Master Protein	O43865	S-adenosylhomocysteine hydrolase-like protein 1 OS=Homo sapiens OX=9606 GN=AHCYL1 PE=1 SV=2	0	FALSE	85.002	23	16	331	14	530	58.9	6.89	338.21	16	0	4.62922e+07	3.99851e+07	4.20676e+07	3.14595e+07	2.36471e+07	1.8336e+07	4.66582e+06	6.07172e+06	7.64336e+06	6.92049e+06	6.66106e+06	5.75564e+06	1.56582e+06	862654	878869	532038	2.29302e+06			2.3724e+06	2.09386e+06	1.7504e+06	3.42659e+06	1.63021e+06	1.33065e+06	1.19874e+06	871540	1.71391e+06	2.16828e+06	1.23397e+06	1.13521e+06	766382
FALSE	High	Master Protein	Q13131	5'-AMP-activated protein kinase catalytic subunit alpha-1 OS=Homo sapiens OX=9606 GN=PRKAA1 PE=1 SV=4	0	FALSE	84.949	26	17	342	17	559	64	8.12	307.85	17	0	2.02407e+07	1.49518e+07	1.25842e+07	9.41264e+06	9.0265e+06	8.69808e+06	4.11396e+06	4.00703e+06	5.23692e+06	3.19787e+06	2.80113e+06	4.53755e+06	617449	584546	622147	318194	1.44559e+06			1.47298e+06	5.88683e+06	1.59734e+06	2.35856e+06	758231	785454	879483	796672	1.00299e+06	1.51855e+06	1.11372e+06	652918	664397
FALSE	High	Master Protein	O60763	General vesicular transport factor p115 OS=Homo sapiens OX=9606 GN=USO1 PE=1 SV=2	0	FALSE	84.947	14	13	333	13	962	107.8	4.91	363.11	13	0	9.11685e+06	8.06072e+06	8.55044e+06	6.6062e+06	6.35995e+06	4.84779e+06	1.58059e+06	2.67547e+06	2.25019e+06	1.17733e+06	1.73624e+06	2.90642e+06	273775	195399	202884	74773	1.33931e+06			2.03826e+06	1.49834e+06	1.38843e+06	2.07086e+06	1.01997e+06	853365	1.12114e+06	879063	966852	1.46966e+06	1.1545e+06	650413	487525
FALSE	High	Master Protein	O43747	AP-1 complex subunit gamma-1 OS=Homo sapiens OX=9606 GN=AP1G1 PE=1 SV=5	0	FALSE	84.728	11	12	499	12	822	91.3	6.8	696.83	12	0	2.31257e+07	3.95169e+07	4.96213e+07	4.74939e+07	1.24622e+07	3.46164e+07	2.56715e+07	1.54975e+07	6.6105e+06	6.32656e+06	5.05178e+06	4.31327e+06	855598	715953	604387	234082	3.2141e+06			3.59903e+06	3.69524e+06	3.66184e+06	5.47473e+06	1.85157e+06	1.61982e+06	1.96968e+06	1.40714e+06	1.52265e+06	3.77911e+06	2.60603e+06	836646	1.10936e+06
FALSE	High	Master Protein	Q13283	Ras GTPase-activating protein-binding protein 1 OS=Homo sapiens OX=9606 GN=G3BP1 PE=1 SV=1	0	FALSE	84.663	33	11	122	11	466	52.1	5.52	275.04	11	0	1.04125e+07	6.15636e+06	6.49533e+06	4.42427e+06	5.04633e+06	5.77316e+06	5.52253e+06	1.98741e+06	2.66676e+06	1.43106e+06	1.21909e+06	169561	248194	57033.5	140301	5326.74	89802.6			55455.6	42431.3	142063	177079	105883	69262.9	43593.3	42715.7	32693.7	154243	170534	8694.35	9751.97
FALSE	High	Master Protein	P52888	Thimet oligopeptidase OS=Homo sapiens OX=9606 GN=THOP1 PE=1 SV=2	0	FALSE	84.638	27	20	102	20	689	78.8	6.05	72.79	20	0	1.53322e+07	1.22716e+07	1.35746e+07	8.65584e+06	7.94897e+06	7.69144e+06	3.03595e+06	1.81993e+06	2.2168e+06	1.19932e+06	688136	1.5235e+06	84648	65710.6	163512	80146.2	993377			1.70256e+06	2.06241e+06	1.12458e+06	2.55342e+06	1.28636e+06	1.02655e+06	1.30244e+06	729321	1.81305e+06	2.10813e+06	1.30219e+06	365039	400772
FALSE	High	Master Protein	P35998	26S proteasome regulatory subunit 7 OS=Homo sapiens OX=9606 GN=PSMC2 PE=1 SV=3	0	FALSE	84.576	46	17	90	17	433	48.6	5.95	148.38	17	0	4.75134e+06	2.59165e+06	5.268e+06	1.93165e+06	2.73486e+06	2.85826e+06	1.85937e+06	1.67794e+06	3.17711e+06	1.23286e+06	1.16472e+06	695472	66266.5	68711.3		4227.25	236327			118976	84591.8	159628	402291	61037.7	53154.8	78452.4	96533	102946	228871		31385.6	69899.4
FALSE	High	Master Protein	O95340	Bifunctional 3'-phosphoadenosine 5'-phosphosulfate synthase 2 OS=Homo sapiens OX=9606 GN=PAPSS2 PE=1 SV=2	0	FALSE	84.258	17	10	209	7	614	69.5	8.03	485.07	10	3	4.09949e+07	3.31832e+07	2.20638e+07	1.78063e+07	2.05224e+07	1.78354e+07	2.06512e+07	1.35922e+07	1.26809e+07	8.7909e+06	9.46409e+06	863184	1.39122e+06	663551	988063	603498	9.18009e+06			9.57997e+06	1.34582e+07	1.04342e+07	1.63651e+07	6.2626e+06	5.3738e+06	5.94175e+06	5.58302e+06	7.29566e+06	1.20807e+07	6.72435e+06	3.94096e+06	3.54793e+06
FALSE	High	Master Protein	Q9UPN3	Microtubule-actin cross-linking factor 1, isoforms 1/2/3/5 OS=Homo sapiens OX=9606 GN=MACF1 PE=1 SV=4	0	FALSE	83.987	3	21	237	17	7388	837.8	5.39	188.87	21	1	8.8986e+06	1.03622e+07	8.03753e+06	6.7068e+06	8.06988e+06	5.01323e+06	1.1315e+07	3.95355e+06	5.32523e+06	3.26765e+06	3.3983e+06	4.42195e+06	639106	716768	370011	227169	1.45918e+06			1.42593e+06	2.66727e+06	1.98996e+06	2.21595e+06	895010	742042	702494	1.21776e+06	966545	1.62274e+06	888416	378568	697877
FALSE	High	Master Protein	Q14247	Src substrate cortactin OS=Homo sapiens OX=9606 GN=CTTN PE=1 SV=2	0	FALSE	83.843	35	17	120	17	550	61.5	5.4	163.49	17	0	2.80014e+06	2.27904e+06	1.56988e+06	724404	2.2022e+06	1.74705e+06	1.17511e+06	1.18628e+06	598758	777936	448971	9470.1	65862.1	135361	46869.2	61921.3	62164			107060	108249	145593	133038	45444.6	39679.5	77568.1	47561.2	32082	367950	183263	4278.22	42875.1
FALSE	High	Master Protein	P62140	Serine/threonine-protein phosphatase PP1-beta catalytic subunit OS=Homo sapiens OX=9606 GN=PPP1CB PE=1 SV=3	0	FALSE	83.775	36	12	263	5	327	37.2	6.19	511.62	12	0	2.00572e+07	2.07747e+07	1.91307e+07	1.43329e+07	1.95613e+07	1.95291e+07	4.52048e+06	3.61129e+06	3.65027e+06	2.4431e+06	2.81833e+06	1.28998e+06	43739.7	56366.7	65135.4	47463.5	570244			511404	671065	727452	720426	338380	331516	340689	320092	303174	420946	310535	118875	99866.1
FALSE	High	Master Protein	P62263	40S ribosomal protein S14 OS=Homo sapiens OX=9606 GN=RPS14 PE=1 SV=3	0	FALSE	83.678	52	11	489	11	151	16.3	10.05	1168.92	11	0	6.81663e+07	5.45325e+07	4.4501e+07	3.31828e+07	3.76475e+07	5.54268e+07	5.20349e+07	3.31576e+07	3.95578e+07	2.11677e+07	1.64434e+07	998160	1.15613e+06	857153	1.07969e+06	852662	1.82316e+06			1.51185e+06	1.37309e+06	1.01554e+06	2.92866e+06	1.22133e+06	1.10556e+06	809663	885509	876042	1.1214e+06	755557	364330	375450
FALSE	High	Master Protein	P14314	Glucosidase 2 subunit beta OS=Homo sapiens OX=9606 GN=PRKCSH PE=1 SV=2	0	FALSE	83.625	31	17	250	17	528	59.4	4.41	318.49	17	0	2.04004e+07	2.3276e+07	2.12737e+07	1.32789e+07	1.29475e+07	1.15729e+07	8.86473e+06	1.08792e+07	9.55096e+06	5.55686e+06	5.69423e+06	2.20244e+06	882909	610881	676653	388509	993385			1.7479e+06	1.12362e+06	843846	2.56216e+06	1.13697e+06	773691	1.02661e+06	794873	712379	1.45874e+06	771174	538656	414539
FALSE	High	Master Protein	P54920	Alpha-soluble NSF attachment protein OS=Homo sapiens OX=9606 GN=NAPA PE=1 SV=3	0	FALSE	83.62	40	10	108	10	295	33.2	5.36	177.62	10	0	1.09024e+07	8.77685e+06	9.18537e+06	5.35278e+06	5.07049e+06	3.21864e+06	3.88685e+06	3.26296e+06	1.9395e+06	1.48259e+06	862308	2.04505e+06	181612	32012.6	234416	14817.7	623505			576128	241873	341885	434318	197389	299635	172896	201897	172038	296167	232244	117765	130996
FALSE	High	Master Protein	Q9BR76	Coronin-1B OS=Homo sapiens OX=9606 GN=CORO1B PE=1 SV=1	0	FALSE	83.466	19	14	562	13	489	54.2	5.88	871.44	14	0	4.19754e+07	2.8616e+07	2.6453e+07	2.22689e+07	1.32718e+07	1.15754e+07	9.90686e+06	8.67514e+06	8.51153e+06	6.04738e+06	5.53287e+06	7.06449e+06	567161	532964	599265	281047	2.57365e+06			2.49603e+06	2.56388e+06	2.7129e+06	4.73196e+06	2.17925e+06	1.65155e+06	1.65145e+06	1.64031e+06	1.93147e+06	3.55931e+06	1.92264e+06	863041	952936
FALSE	High	Master Protein	Q13310	Polyadenylate-binding protein 4 OS=Homo sapiens OX=9606 GN=PABPC4 PE=1 SV=1	0	FALSE	83.455	30	19	104	13	644	70.7	9.26	155.13	19	0	616973	482110	1.10249e+06	1.17544e+06	329580	1.34928e+06	477624	266092	207908	328840	495971		20934.4	22951.3	40932.9	21916.2	77282.4				62223.9	11245.1	111821	43548	35738.3	19018.5	43754.7		54487.7	19882	54997.2
FALSE	High	Master Protein	Q06124	Tyrosine-protein phosphatase non-receptor type 11 OS=Homo sapiens OX=9606 GN=PTPN11 PE=1 SV=3	0	FALSE	83.306	20	17	196	17	593	68	7.3	96.73	17	0	3.30555e+07	2.98009e+07	2.44849e+07	1.92993e+07	1.81486e+07	2.02701e+07	1.01799e+07	8.60384e+06	1.02954e+07	5.94652e+06	6.48745e+06	5.91238e+06	1.1126e+06	677644	827031	562509	1.04618e+06			1.32967e+06	1.57876e+06	1.22709e+06	1.5936e+06	669207	722854	647112	572087	813924	1.13102e+06	927494	440740	349453
FALSE	High	Master Protein	P35613	Basigin OS=Homo sapiens OX=9606 GN=BSG PE=1 SV=2	0	FALSE	83.238	31	12	281	12	385	42.2	5.66	455.4	12	0	2.0751e+07	1.97004e+07	1.03203e+07	6.72184e+06	5.6966e+06	5.23287e+06	2.26525e+06	2.30738e+06	2.24241e+06	2.1607e+06	2.13604e+06	2.35274e+06	190607	132963	231824	132351	834213			1.91216e+06	1.25233e+06	1.41387e+06	1.40988e+06	646485	646304	658260	552754	628454	1.06567e+06	405056	312106	357661
FALSE	High	Master Protein	Q14498	RNA-binding protein 39 OS=Homo sapiens OX=9606 GN=RBM39 PE=1 SV=2	0	FALSE	83.189	34	18	142	18	530	59.3	10.1	141.97	18	0	5.12308e+06	3.17691e+06	6.41233e+06	5.89201e+06	3.38407e+06	2.97292e+06	5.85899e+06	4.50163e+06	4.07095e+06	2.62166e+06	2.41007e+06	1.26024e+06	428816	212552	265441	180456	734121			1.0101e+06	970898	994897	1.4477e+06	705928	882542	615904	676215	828518	956278	572169	445619	323441
FALSE	High	Master Protein	Q15392	Delta(24)-sterol reductase OS=Homo sapiens OX=9606 GN=DHCR24 PE=1 SV=2	0	FALSE	83.079	19	15	625	15	516	60.1	8.16	639.07	15	0	6.20502e+07	4.79517e+07	3.9323e+07	3.18582e+07	4.00874e+07	3.31432e+07	1.21474e+07	2.13625e+07	1.26526e+07	1.10457e+07	7.10114e+06	8.80867e+06	2.40112e+06	438709	936949	764633	2.42987e+06			4.3077e+06	3.72507e+06	4.6422e+06	4.55368e+06	1.5687e+06	1.98662e+06	2.02512e+06	1.53526e+06	2.31914e+06	2.80274e+06	2.02023e+06	1.0493e+06	1.1286e+06
FALSE	High	Master Protein	Q9UHG3	Prenylcysteine oxidase 1 OS=Homo sapiens OX=9606 GN=PCYOX1 PE=1 SV=3	0	FALSE	83.07	31	14	164	14	505	56.6	6.18	146.98	14	0	2.00085e+06	1.20627e+06	959014	504165	2.21233e+06	1.79909e+06	646199	1.52207e+06	670265	1.13273e+06	1.00867e+06	236603	110301	49731.9	76649.3	33306.6	510276			771564	805530	919269	1.2299e+06	386199	392073	281413	200693	310601	290095	273578	179018	165710
FALSE	High	Master Protein	Q9H4M9	EH domain-containing protein 1 OS=Homo sapiens OX=9606 GN=EHD1 PE=1 SV=2	0	FALSE	82.982	23	13	159	11	534	60.6	6.83	284.05	13	1	1.34053e+07	1.18628e+07	1.05512e+07	8.05248e+06	1.48188e+07	1.22036e+07	6.46432e+06	4.67552e+06	4.12482e+06	3.69676e+06	4.00166e+06	2.09894e+06	867857	398693	335360	137662	110633			263920	142673	206828	344414	160526	378497	78474	87908.6	71095.3	398007	125683	103011	133324
FALSE	High	Master Protein	Q12768	WASH complex subunit 5 OS=Homo sapiens OX=9606 GN=WASHC5 PE=1 SV=1	0	FALSE	82.943	14	16	408	16	1159	134.2	6.98	689.67	16	0	1.12619e+07	1.37863e+07	8.28747e+06	9.46774e+06	8.03107e+06	3.14934e+06	1.71359e+06	2.35242e+06	2.19891e+06	1.26886e+06	1.31534e+06	4.45003e+06	227108	262218	312147	113988	1.33395e+06			1.70972e+06	1.72664e+06	2.24051e+06	1.77703e+06	780702	950488	891087	840902	953817	955243	961370	640888	540352
FALSE	High	Master Protein	P31930	Cytochrome b-c1 complex subunit 1, mitochondrial OS=Homo sapiens OX=9606 GN=UQCRC1 PE=1 SV=3	0	FALSE	82.796	28	13	161	12	480	52.6	6.37	140.98	13	1	2.57311e+06	2.96612e+06	2.51851e+06	1.43166e+06	2.21243e+06	1.8141e+06	1.19692e+06	1.28746e+06	802523	738187	1.26989e+06	2.27329e+06	351213	339139	398802	272834	620063			448079	332279	460551	825048	286857	253547	223570	235326	383023	749327	335682	277204	145781
FALSE	High	Master Protein	P61201	COP9 signalosome complex subunit 2 OS=Homo sapiens OX=9606 GN=COPS2 PE=1 SV=1	0	FALSE	82.786	36	15	256	15	443	51.6	5.53	410.2	15	0	9.31102e+06	7.64219e+06	6.77916e+06	5.6135e+06	5.89223e+06	5.42122e+06	4.47348e+06	3.88399e+06	2.79288e+06	3.0091e+06	4.08135e+06	3.01389e+06	494915	379936	507370	248002	650371			1.07142e+06	1.37136e+06	1.51371e+06	1.38208e+06	541032	583906	563940	609357	638509	1.13309e+06	924008	283551	359759
FALSE	High	Master Protein	Q13619	Cullin-4A OS=Homo sapiens OX=9606 GN=CUL4A PE=1 SV=3	0	FALSE	82.695	18	16	286	6	759	87.6	8.13	317.09	16	0	2.04376e+06	205609	219948	765902	828537		469442	158460	96699.8	343567	448134	585545	189604	129925	22321.4	13491.9	251824			148387	125399	130294	250803	74487.4	49898.3	106530	79688.1	127222	214787	129163	67124.2	112265
FALSE	High	Master Protein	Q15717	ELAV-like protein 1 OS=Homo sapiens OX=9606 GN=ELAVL1 PE=1 SV=2	0	FALSE	82.402	37	13	237	13	326	36.1	9.17	366.88	13	0	478171	820537	1.51661e+06	293734	649643	1.11399e+06	708074	268076	443710	204771	170994	291679	8940.9	21564.2	68921.8	29524.4	505395			532267	815606	786054	847681	465524	335711	393041	205881	402929	878017	420113	7.89822e+06	217443
FALSE	High	Master Protein	P40121	Macrophage-capping protein OS=Homo sapiens OX=9606 GN=CAPG PE=1 SV=2	0	FALSE	82.062	32	12	170	12	348	38.5	6.19	268.53	12	0	3.83391e+07	3.81574e+07	3.17912e+07	23481983	2.16612e+07	1.89111e+07	7.88998e+06	8.27603e+06	1.1395e+07	6.42829e+06	7.20766e+06	6.83391e+06	1.79651e+06	1.29196e+06	1.05456e+06	833090	1.69793e+06			2.19404e+06	1.76869e+06	2.66698e+06	2.5782e+06	768692	919553	1.02259e+06	1.47805e+06	1.02726e+06	1.26073e+06	1.2196e+06	624759	501338
FALSE	High	Master Protein	P36507	Dual specificity mitogen-activated protein kinase kinase 2 OS=Homo sapiens OX=9606 GN=MAP2K2 PE=1 SV=1	0	FALSE	81.97	28	13	356	6	400	44.4	6.55	283.34	13	0	5.33386e+06	1.81657e+06	2.04226e+06	1.37541e+06	1.12045e+06	1.76303e+06	907253	812113	668504	296023	317859	1.20415e+06	53537.9	36620.8	160491	96099.4	432023			512047	499913		1.1285e+06	251372	217306	270639	79763.7	231743	503524	263561	232867	141240
FALSE	High	Master Protein	Q9UBM7	7-dehydrocholesterol reductase OS=Homo sapiens OX=9606 GN=DHCR7 PE=1 SV=1	0	FALSE	81.959	23	16	846	16	475	54.5	8.7	1205.41	16	0	5.51402e+07	4.91595e+07	3.70796e+07	3.98818e+07	4.57526e+07	3.02902e+07	2.55202e+07	2.04653e+07	1.92361e+07	1.42777e+07	1.37977e+07	3.49769e+07	2.94232e+06	2.7949e+06	2.03981e+06	1.26461e+06	3.60395e+06			5.57584e+06	4.97494e+06	5.16727e+06	5.26606e+06	2.10787e+06	2.06647e+06	2.38694e+06	2.43153e+06	2.33254e+06	3.98941e+06	2.62711e+06	1.23353e+06	1.57731e+06
FALSE	High	Master Protein	P04080	Cystatin-B OS=Homo sapiens OX=9606 GN=CSTB PE=1 SV=2	0	FALSE	81.946	51	5	186	5	98	11.1	7.56	747.5	5	0	1.04518e+07	8.37378e+06	6.25429e+06	5.15794e+06	4.79189e+06	3.40018e+06	1.90702e+06	2.43751e+06	1.68915e+06	1.42365e+06	1.38376e+06	1.23295e+06	112395	51149.9	82794.2	62929.4	250825				181301	84809.2	128667	137579	41562	96722.7	27679.6	45763.5	256631		57384.7	19866
FALSE	High	Master Protein	Q13724	Mannosyl-oligosaccharide glucosidase OS=Homo sapiens OX=9606 GN=MOGS PE=1 SV=5	0	FALSE	81.862	19	17	712	17	837	91.9	8.9	623.4	17	0	1.75906e+08	1.33534e+08	1.20118e+08	8.61044e+07	7.04845e+07	5.89534e+07	3.18821e+07	4.92683e+07	5.78411e+07	4.13355e+07	3.73937e+07	3.37259e+07	1.36118e+07	5.85624e+06	8.48684e+06	8.34325e+06	1.09085e+07			1.07503e+07	9.74216e+06	8.87805e+06	1.08958e+07	5.13406e+06	4.89859e+06	5.56488e+06	4.70148e+06	6.08372e+06	1.00096e+07	6.55041e+06	5.55459e+06	4.43374e+06
FALSE	High	Master Protein	P06730	Eukaryotic translation initiation factor 4E OS=Homo sapiens OX=9606 GN=EIF4E PE=1 SV=2	0	FALSE	81.632	45	14	268	14	217	25.1	6.15	339.26	14	0	9.4377e+06	4.41892e+06	4.84582e+06	2.47935e+06	8.6624e+06	7.19097e+06	5.16337e+06	3.14926e+06	2.74037e+06	2.46747e+06	3.0487e+06	3.88008e+06	557701	281580	287073	119906	1.25894e+06			1.42447e+06	1.45987e+06	1.01955e+06	1.40581e+06	466888	550334	629271	573925	671968	1.48424e+06	690478	575065	341976
FALSE	High	Master Protein	P46459	Vesicle-fusing ATPase OS=Homo sapiens OX=9606 GN=NSF PE=1 SV=3	0	FALSE	81.532	22	17	273	16	744	82.5	6.95	382.82	17	1	1.21419e+07	9.06906e+06	5.20486e+06	5.67867e+06	5.93161e+06	4.25485e+06	4.90331e+06	4.87333e+06	5.13345e+06	3.56653e+06	3.36686e+06	4.79544e+06	496903	383345	462781	198949	1.06512e+06			1.3766e+06	1.24562e+06	1.42439e+06	2.23814e+06	882506	694484	844015	667546	772050	1.71927e+06	1.20645e+06	458591	407967
FALSE	High	Master Protein	Q8N163	Cell cycle and apoptosis regulator protein 2 OS=Homo sapiens OX=9606 GN=CCAR2 PE=1 SV=2	0	FALSE	81.392	18	15	214	15	923	102.8	5.22	418.71	15	0	7.76541e+06	4.52981e+06	2.65415e+06	3.19902e+06	3.65321e+06	3.14833e+06	4.70088e+06	4.84639e+06	3.18922e+06	2.39303e+06	2.31506e+06	3.45782e+06	540904	527772	453223	250532	1.38489e+06			2.88672e+06	1.91591e+06	2.05399e+06	3.16408e+06	1.25581e+06	1.06913e+06	1.46255e+06	997463	1.59644e+06	2.12362e+06	1.13747e+06	857862	712477
FALSE	High	Master Protein	P31153	S-adenosylmethionine synthase isoform type-2 OS=Homo sapiens OX=9606 GN=MAT2A PE=1 SV=1	0	FALSE	81.308	37	13	102	13	395	43.6	6.48	230.16	13	0	1.37205e+06	416310	351055	1.02226e+06	1.33817e+06	1.20179e+06	392734	162936	119827	539010	484307	257481	41091.6	12344.8	30579.6		205608			169578	50957.6	181612	224953	171379	127577	18652.3	94047.2	241155	29013.5	56447.8	11452.4	37059.1
FALSE	High	Master Protein	Q58FG1	Putative heat shock protein HSP 90-alpha A4 OS=Homo sapiens OX=9606 GN=HSP90AA4P PE=5 SV=1	0	FALSE	81.039	13	7	1126	3	418	47.7	5.19	2529.29	7	0	6.40847e+07	5.38229e+07	4.49545e+07	2.20409e+07	1.9957e+07	2.18462e+07	1.26904e+07	2.51638e+07	1.33358e+07	1.99522e+07	1.03944e+07	5.82473e+06	5.16901e+06	3.89603e+06	3.51618e+06	855297	6.3814e+06			4.9612e+06	4.42663e+06	466682	5.76907e+06	2.70418e+06	2.36848e+06	3.04961e+06	3.13195e+06	3.26605e+06	2.16412e+06	2.01969e+06	1.76903e+06	1.72619e+06
FALSE	High	Master Protein	Q9UHB9	Signal recognition particle subunit SRP68 OS=Homo sapiens OX=9606 GN=SRP68 PE=1 SV=2	0	FALSE	80.928	19	16	234	16	627	70.7	8.56	255.18	16	0	2.83627e+07	1.34832e+07	1.93574e+07	1.32324e+07	1.03292e+07	9.50424e+06	5.59909e+06	4.73375e+06	6.79549e+06	2.63552e+06	2.92165e+06	1.73735e+06	709479	368229	415969	312805	1.01715e+06			1.41704e+06	1.41814e+06	1.26033e+06	5.31085e+06	470777	471670	745568	394516	840227	2.33414e+06	721396	533717	248726
FALSE	High	Master Protein	P20339	Ras-related protein Rab-5A OS=Homo sapiens OX=9606 GN=RAB5A PE=1 SV=2	0	FALSE	80.749	51	13	394	6	215	23.6	8.15	514.65	13	1	1.9727e+06	354282	862086	1.00278e+06	872610	2.85401e+06	2.39667e+06	1.07872e+06	405192	547128	854353		218472	68611.4	199604	105428	555198			672901	2.03753e+06	1.11415e+06	1.55542e+06	563834	601443	735792	631096	693255	681527	600593	466786	472890
FALSE	High	Master Protein	P11277	Spectrin beta chain, erythrocytic OS=Homo sapiens OX=9606 GN=SPTB PE=1 SV=5	0	FALSE	80.278	5	13	299	1	2137	246.3	5.27	429.22	13	0	2844531	3.41991e+06	2.6724e+06	2.26882e+06	1.84701e+06	1.61721e+06	658165		642237	423740	425984		36907.8		30669.1	13193.9	135899			119121	103716	101453	158059	93490.7	94430.5	73175	86757.6	107835	101199	70941.9	32902.6	34384.9
FALSE	High	Master Protein	Q00059	Transcription factor A, mitochondrial OS=Homo sapiens OX=9606 GN=TFAM PE=1 SV=1	0	FALSE	80.241	45	12	224	12	246	29.1	9.72	339.1	12	0	1.59739e+07	1.25587e+07	1.22524e+07	9.30244e+06	8.31881e+06	9.54755e+06	8.03643e+06	5.23259e+06	6.47754e+06	3.39167e+06	3.38581e+06	2.25392e+06	375429	309310	323228	198438	294980			612647	1.54767e+06	359024	417512	321333	148354	182162	252022	229881	566105	288598	176666	148301
FALSE	High	Master Protein	P45973	Chromobox protein homolog 5 OS=Homo sapiens OX=9606 GN=CBX5 PE=1 SV=1	0	FALSE	80.142	45	13	162	13	191	22.2	5.86	201.14	13	0	3.44209e+06	6.11646e+06	3.31362e+06	1.65697e+06	2.18901e+06	2.91785e+06	915099	1.00061e+06	1.20952e+06	619510	618795	736595	170362	80605.9	152327	92741.9	448072			704963	656723	770996	1.06098e+06	279708	309334	403653	260952	465896	924901	443694	374489	147748
FALSE	High	Master Protein	O75937	DnaJ homolog subfamily C member 8 OS=Homo sapiens OX=9606 GN=DNAJC8 PE=1 SV=2	0	FALSE	79.91	39	13	139	13	253	29.8	9.06	377.4	13	0	2.75393e+06	3.25812e+06	2.1894e+06	3.38084e+06	5.94021e+06	5.19679e+06	5.38707e+06	2.05128e+06	2.64484e+06	3.26023e+06	2.72257e+06	6531999	309756	453919	398170	98811.9	1.51975e+06			2.35578e+06	2.05581e+06	2.54576e+06	3.20913e+06	712659	1.06864e+06	1.21025e+06	1.22567e+06	1.12554e+06	1.77426e+06	1.19748e+06	455093	398237
FALSE	High	Master Protein	P23921	Ribonucleoside-diphosphate reductase large subunit OS=Homo sapiens OX=9606 GN=RRM1 PE=1 SV=1	0	FALSE	79.898	22	18	249	18	792	90	7.15	181.3	18	0	1.68472e+07	1.26611e+07	1.41662e+07	9.25649e+06	8.2655e+06	1.24778e+07	5.31856e+06	6.62654e+06	7.64503e+06	3.55309e+06	4.2931e+06	3.27038e+06	461633	406662	376243	124244	929382			764013	980840	797125	1.3849e+06	568214	503710	560884	508664	677492	952341	695113	489915	427881
FALSE	High	Master Protein	P43686	26S proteasome regulatory subunit 6B OS=Homo sapiens OX=9606 GN=PSMC4 PE=1 SV=2	0	FALSE	79.7	41	16	219	15	418	47.3	5.21	250.41	16	0	2.46673e+07	1.79044e+07	1.75899e+07	1.04174e+07	1.58816e+07	1.67206e+07	8.36732e+06	6.51021e+06	6.131e+06	3.43737e+06	4.48023e+06	3.96825e+06	571494	264388	459092	315040	447043			595193	370029	508667	898401	466789	429459	366778	150602	323527	562112	338842	380612	232873
FALSE	High	Master Protein	Q9Y512	Sorting and assembly machinery component 50 homolog OS=Homo sapiens OX=9606 GN=SAMM50 PE=1 SV=3	0	FALSE	79.6	22	14	483	14	469	51.9	6.9	480.5	14	0	5.90587e+07	4.91305e+07	4.27434e+07	3.08238e+07	3.50449e+07	3.75509e+07	2.21097e+07	1.96361e+07	2.04317e+07	1.59523e+07	1.4452e+07	4.29102e+06	2.13727e+06	1.21926e+06	1.47678e+06	1.12972e+06	3.45901e+06			4.11619e+06	3.58294e+06	3.26658e+06	5.101e+06	2.0843e+06	2.26127e+06	2.11737e+06	2.06681e+06	2.57394e+06	3.34752e+06	2.16507e+06	1.28171e+06	1.55903e+06
FALSE	High	Master Protein	P33121	Long-chain-fatty-acid--CoA ligase 1 OS=Homo sapiens OX=9606 GN=ACSL1 PE=1 SV=1	0	FALSE	79.207	18	14	307	14	698	77.9	7.15	417.7	14	0	3.81941e+06	3.35824e+06	2.86749e+06	1.36078e+06	1.85896e+06	1.95665e+06	1.96185e+06	1.57807e+06	1.63322e+06	867016	895074	761287	343072	199236	287744	192254	806651			904730	1.02516e+06	1.00613e+06	1.17794e+06	721822	503777	521901	340529	667650	1.22129e+06	763332	560124	470546
FALSE	High	Master Protein	P42765	3-ketoacyl-CoA thiolase, mitochondrial OS=Homo sapiens OX=9606 GN=ACAA2 PE=1 SV=2	0	FALSE	79.123	44	13	86	13	397	41.9	8.09	160.95	13	0	2.93984e+06	1.52986e+06	2.5368e+06	1.07419e+06	656700	1.26749e+06	221967	218103	225875	135089	152337	351660	16292	8378.56	5107.55	9912.82	32738.2			175353	190164	135383	105497	14132.4	73102	39565.1	9042.54	54850.9	32300.2	50548.8	38024.1	94747.4
FALSE	High	Master Protein	O15258	Protein RER1 OS=Homo sapiens OX=9606 GN=RER1 PE=1 SV=1	0	FALSE	79	33	10	526	10	196	22.9	9.54	600.83	10	0	1.28132e+08	1.1546e+08	1.04428e+08	7.2734e+07	8.25225e+07	6.91532e+07	5.23661e+07	4.67028e+07	6.01745e+07	3.9073e+07	3.56626e+07	3.49704e+07	5.74731e+06	6.04699e+06	5.67164e+06	2.66799e+06	4.83643e+06			6.01576e+06	4.51512e+06	4.6288e+06	5.11054e+06	2.90309e+06	3.05479e+06	2.78189e+06	2.90025e+06	2.75532e+06	3.04082e+06	2.50388e+06	1.59972e+06	1.70974e+06
FALSE	High	Master Protein	Q01130	Serine/arginine-rich splicing factor 2 OS=Homo sapiens OX=9606 GN=SRSF2 PE=1 SV=4	0	FALSE	78.99	45	17	423	17	221	25.5	11.85	422.46	17	0	6.45954e+07	6.06584e+07	6.52353e+07	4.26044e+07	4.73073e+07	4.45842e+07	1.80949e+07	2.26249e+07	1.84802e+07	1.41571e+07	1.17101e+07	8.18065e+06	1.55805e+06	846350	1.01926e+06	898164	1.21542e+06			1.11101e+06	1.54714e+06	793537	1.93004e+06	1.17837e+06	847239	664077	425374	800912	1.70412e+06	766835	355457	406359
FALSE	High	Master Protein	P48735	Isocitrate dehydrogenase [NADP], mitochondrial OS=Homo sapiens OX=9606 GN=IDH2 PE=1 SV=2	0	FALSE	78.84	25	11	306	9	452	50.9	8.69	615.46	11	0	2.28283e+08	1.64399e+08	1.44165e+08	1.32329e+08	1.01007e+08	6.658e+07	3.40347e+07	8.64441e+07	9.54991e+07	6.70916e+07	6.34791e+07	4.88274e+07	1.0229e+07	9.69872e+06	7.15752e+06	2.71965e+06	1.11124e+07			8.85473e+06	5.48274e+06	5.1444e+06	6.82459e+06	4.69499e+06	4.19445e+06	3.97897e+06	4.25322e+06	3.27381e+06	5.01075e+06	4.43001e+06	3.03216e+06	1.43609e+06
FALSE	High	Master Protein	Q9HC35	Echinoderm microtubule-associated protein-like 4 OS=Homo sapiens OX=9606 GN=EML4 PE=1 SV=3	0	FALSE	78.814	14	13	145	13	981	108.8	6.4	134.69	13	0	4.65549e+06	2.2534e+06	2.02741e+06	1.53462e+06	1.11713e+06	3.0304e+06	3.59867e+06	1.11651e+06	923929	1.24448e+06	774942	2.4606e+06	189499	94266.6	189083	44448.5	2.17756e+06			3.05177e+06	2.40077e+06	3.18972e+06	3.30597e+06	1.42846e+06	1.07779e+06	1.28276e+06	1.54897e+06	1.4381e+06	1.26411e+06	1.08785e+06	847892	383619
FALSE	High	Master Protein	P17174	Aspartate aminotransferase, cytoplasmic OS=Homo sapiens OX=9606 GN=GOT1 PE=1 SV=3	0	FALSE	78.653	35	16	231	16	413	46.2	7.01	261.47	16	0	4.1754e+06	5.39483e+06	4.71904e+06	8.51099e+06	8.21993e+06	6.58642e+06	6.1732e+06	5.69029e+06	1.90929e+07	2.74283e+06	5.71404e+06	1.32832e+06	1.16675e+06	291032	455908	313991	2.81801e+06			1.92095e+06	1.45988e+06	1.73209e+06	2.24377e+06	738419	680833	839800	735559	692003	1.23283e+06	752246	546263	608710
FALSE	High	Master Protein	A0AVT1	Ubiquitin-like modifier-activating enzyme 6 OS=Homo sapiens OX=9606 GN=UBA6 PE=1 SV=1	0	FALSE	78.652	13	15	123	15	1052	117.9	6.14	74.31	15	0	2.85902e+07	2.10625e+07	1.94167e+07	1.25784e+07	1.47856e+07	1.16968e+07	5.57611e+06	7.04615e+06	7.47846e+06	5.87841e+06	5.72628e+06	5.02675e+06	1.22749e+06	873284	814505	562593	1.24734e+06			1.52871e+06	1.54544e+06	1.28749e+06	1.06874e+06	681078	770893	816681	904605	983128	1.18398e+06	945283	778496	409049
FALSE	High	Master Protein	Q9H0U3	Magnesium transporter protein 1 OS=Homo sapiens OX=9606 GN=MAGT1 PE=1 SV=1	0	FALSE	78.504	24	11	600	11	335	38	9.63	940.77	11	0	2.86227e+07	2.73735e+07	1.95751e+07	4.62956e+07	2.00339e+07	1.45339e+07	1.20646e+07	1.37538e+07	1.2088e+07	8.54116e+06	7.8243e+06	2.19398e+07	1.08766e+06	848101	783935	432981	4.80029e+06			8.59385e+06	8.46661e+06	8.96105e+06	8.40501e+06	3.34221e+06	2.92679e+06	3.48326e+06	3.24264e+06	3.30369e+06	6.10131e+06	3.59455e+06	2.25534e+06	2.45068e+06
FALSE	High	Master Protein	O94874	E3 UFM1-protein ligase 1 OS=Homo sapiens OX=9606 GN=UFL1 PE=1 SV=2	0	FALSE	78.461	20	18	322	18	794	89.5	6.79	345.05	18	0	9.94536e+06	5.36734e+06	6.07492e+06	6.70536e+06	8.41554e+06	5.37066e+06	3.045e+06	3.32952e+06	4.02133e+06	4.84737e+06	2.17835e+06	2.43077e+06	294931	496136	815754	1.18074e+06	1.09992e+06			1.46409e+06	3.05984e+06	1.50727e+06	1.73054e+06	1.08252e+06	1.47753e+06	851045	786048	856109	1.7075e+06	921151	449798	673176
FALSE	High	Master Protein	P51812	Ribosomal protein S6 kinase alpha-3 OS=Homo sapiens OX=9606 GN=RPS6KA3 PE=1 SV=1	0	FALSE	78.432	27	17	118	9	740	83.7	6.89	173.37	17	8	5.65814e+07	43781292	4.06349e+07	22770865	2.44199e+07	1.69368e+07	1.73783e+07	2.37779e+07	2.18083e+07	1.52626e+07	1.26343e+07	4.51908e+07	2.09605e+06	1.99537e+06	1.86063e+06	1.44547e+06	1.40589e+07			4.46903e+07	3.48778e+07	4.73101e+07	2.86823e+07	1.30893e+07	1.01174e+07	1.35647e+07	1.20826e+07	1.31489e+07	1.83699e+07	1.65653e+07	9.81932e+06	7.14147e+06
FALSE	High	Master Protein	P36873	Serine/threonine-protein phosphatase PP1-gamma catalytic subunit OS=Homo sapiens OX=9606 GN=PPP1CC PE=1 SV=1	0	FALSE	78.262	31	10	173	2	323	37	6.54	433.31	10	0	40585749	4.28148e+07	3.69475e+07	2.94051e+07	2.69957e+07	24839016	9837434	1.12885e+07	1.12612e+07	6.78497e+06	6.26951e+06	4509469	564300	317606	356676	180536	576876			309256	320730	167601	561051	200787	380547	190214	238590	259598	312959	89652	110376	115773
FALSE	High	Master Protein	O14828	Secretory carrier-associated membrane protein 3 OS=Homo sapiens OX=9606 GN=SCAMP3 PE=1 SV=3	0	FALSE	78.211	18	7	433	7	347	38.3	7.64	1505.21	7	0	5.81002e+07	6.27452e+07	4.38004e+07	5.43232e+07	4.57309e+07	3.89525e+07	4.49891e+07	3.78994e+07	4.36528e+07	2.65664e+07	2.76534e+07	6.8587e+06	4.39437e+06	2.34041e+06	3.27492e+06	1.81243e+06	2.09149e+06			2.67448e+06	1.49249e+06	1.69371e+06	2.89867e+06	888854	1.00072e+06	843467	1.00225e+06	1.15823e+06	1.53625e+06	1.136e+06	679303	566833
[truncated: 2,903 more rows]
[truncated: 14 more columns]
