# Supplementary material for: Extracellular Vesicles From Glioblastoma Cells Reflect 2D vs. 3D Culture Adaptation and Resistance to Temozolomide
Source: Mol Cell Proteomics. 2026 Jun 24;25(7):101610. doi: 10.1016/j.mcpro.2026.101610 (PMC13393710; doi:10.1016/j.mcpro.2026.101610)
Supplement: Supplementary Table S2 [file mmc2.xlsx]

## Sheet: Caption
Supplementary Table S2. Raw and processed label-free quantitative proteomics data for extracellular vesicles (EVs) isolated from U87 glioblastoma cells cultured under 2D and 3D conditions and treated with DMSO or temozolomide (TMZ). The table includes protein identifiers (UniProt accession and gene name), normalized abundance values for each biological replicate, and group-level summary statistic…

## Sheet: Planilha1
Checked	Protein FDR Confidence: Combined	Master	Accession	Description	Exp. q-value: Combined	Contaminant	Sum PEP Score	Coverage [%]	# Peptides	# PSMs	# Unique Peptides	# AAs	MW [kDa]	calc. pI	Score Sequest HT: Sequest HT	# Peptides (by Search Engine): Sequest HT	# Razor Peptides	3D_VT200_3	3D_VT200_2	3D_VT200_1	3D_VT100_3	3D_VT100_2	3D_VT100_1	3D_VD3	3D_VD2	3D_VD1	3D_EV_T200_6	3D_EV_T200_5	3D_EV_T200_4	3D_EV_T200_3	3D_EV_T200_2	3D_EV_T200_1	3D_EV_T100_6	3D_EV_T100_5	3D_EV_T100_4	3D_EV_T100_3	3D_EV_T100_2	3D_EV_T100_1	3D_EV_D6	3D_EV_D5	3D_EV_D4	3D_EV_D3	3D_EV_D2	3D_EV_D1	2D_VD1	2D_VD2	2D_VD3	2D_VT100_1	2D_VT100_2
FALSE	High	Master Protein	P04264	Keratin, type II cytoskeletal 1 OS=Homo sapiens OX=9606 GN=KRT1 PE=1 SV=6	0	FALSE	428.58	47	51	4788	40	644	66	8.12	6989.41	51	10	4.9119e+07	2.78052e+07	3.97706e+07	1.46142e+08	2.67297e+07	3.77118e+07	4.07866e+07	2.44783e+08	6.41283e+07	7.10929e+07	1.20549e+07	6.74762e+07	7.86519e+07	4.84391e+07	7.94648e+07	4.5773e+07	5.53357e+07	5.73115e+07	6.4303e+07	4.47095e+07	5.7697e+07	6.00683e+07	5.72274e+07	6.00964e+07	4.80136e+07	4.83765e+07	2.57012e+07	1.00611e+08	1.39458e+08	6.37803e+07	3.27816e+08	6.29437e+07
FALSE	High	Master Protein	P35908	Keratin, type II cytoskeletal 2 epidermal OS=Homo sapiens OX=9606 GN=KRT2 PE=1 SV=2	0	FALSE	384.002	60	47	4188	29	639	65.4	8	7760.04	47	9	1.89797e+07	1.08058e+07	7.92841e+06	2.78213e+07	3.07018e+07	4.08424e+06	2.06462e+07	8.00155e+07	1.62532e+07	2.08679e+07	1.91179e+07	8.62369e+06	8.32073e+06	4.02235e+07	3.71416e+07	1.90094e+07	8.50177e+07	1.00396e+07	1.31574e+07	3.8971e+06	1.04709e+07	4.22491e+07	1.57134e+06	3.69365e+07	1.05081e+07	5.35659e+07	8.99689e+06	5.24386e+07	4.91047e+07	1.79106e+07	6.66017e+07	2.14349e+07
FALSE	High	Master Protein	P13645	Keratin, type I cytoskeletal 10 OS=Homo sapiens OX=9606 GN=KRT10 PE=1 SV=6	0	FALSE	301.423	38	42	3136	25	584	58.8	5.21	4891.26	42	15	2.8753e+07	2.85352e+07	1.90637e+07	2.69659e+07	2.9217e+07	3.35277e+07	2.09696e+07	9.2774e+07	4.13555e+07	5.35842e+07	3.83696e+07	2.98585e+07	4.89616e+07	4.9497e+07	5.07282e+07	4.11381e+07	2.69954e+07	2.1704e+07	4.72461e+07	2.76437e+07	4.47154e+07	4.716e+07	1.14583e+07	1.89027e+07	2.12161e+07	3.59614e+07	1.50811e+07	5.90106e+07	7.83529e+07	6.24853e+07	4.43069e+08	4.36507e+07
FALSE	High	Master Protein	P35527	Keratin, type I cytoskeletal 9 OS=Homo sapiens OX=9606 GN=KRT9 PE=1 SV=3	0	FALSE	217.334	34	26	2859	25	623	62	5.24	4913.84	26	0	5.62032e+06	1.20537e+06	8.38455e+06	8.3041e+07	3.48713e+06	8.62332e+06	3.90777e+06	8.5967e+07	8.69084e+06	1.73237e+07	3.59596e+06	3.42368e+07	1.00006e+07	4.01605e+06	2.39051e+07	2.22577e+06	1.2729e+07	1.19591e+07	7.40537e+06	1.4674e+06	7.62217e+06	8.87764e+06	1.03675e+06	1.42153e+07	5.43725e+06	5.03902e+06	5.23763e+06	1.6326e+07	1.75882e+07	7.43657e+06	5.64116e+07	7.19928e+06
FALSE	High	Master Protein	P13647	Keratin, type II cytoskeletal 5 OS=Homo sapiens OX=9606 GN=KRT5 PE=1 SV=3	0	FALSE	245.976	38	44	1738	24	590	62.3	7.74	2081.9	44	8	4.80884e+06	1.39893e+07	5.62013e+06	1.75715e+07	3.77371e+06	3.08153e+06	7.61407e+07	3.43402e+07	1.16617e+07	2.22255e+07	7.7478e+06	5.14009e+06	8.13975e+06	9.12319e+06	9.61592e+07	5.40357e+06	9.25987e+06	9.46395e+06	9.89188e+06	5.06792e+07	1.48606e+07	7.83734e+06	1.00775e+08	5.44201e+06	7.72368e+07	6.71388e+06	2.13929e+06	1.85919e+07	9.31731e+06	1.26363e+07	8.01664e+07	4.2624e+06
FALSE	High	Master Protein	P60709	Actin, cytoplasmic 1 OS=Homo sapiens OX=9606 GN=ACTB PE=1 SV=1	0	FALSE	192.187	54	24	1616	8	375	41.7	5.48	2371.21	24	10	858443	1.27877e+06	612392	987075	695593	542707	836351	714922	827891	1.92491e+06	966482	2.30651e+06	1.73673e+06	821076	2.7941e+06	1.34112e+06	2.62268e+06	1.30212e+06	1.56909e+06	993922	1.89828e+06	1.69877e+06	748652	1.20853e+06	610534	1.55851e+06	1.33577e+06	990861	1.43794e+06	1.25357e+06	1.41621e+06	1.12004e+06
FALSE	High	Master Protein	P68133	Actin, alpha skeletal muscle OS=Homo sapiens OX=9606 GN=ACTA1 PE=1 SV=1	0	FALSE	141.698	36	18	1416	2	377	42	5.39	2116.01	18	0	#DIV/0!	#DIV/0!	#DIV/0!	#DIV/0!	#DIV/0!	#DIV/0!	#DIV/0!	#DIV/0!	#DIV/0!	#DIV/0!	#DIV/0!	#DIV/0!	#DIV/0!	#DIV/0!	#DIV/0!	#DIV/0!	#DIV/0!	#DIV/0!	#DIV/0!	#DIV/0!	#DIV/0!	#DIV/0!	#DIV/0!	#DIV/0!	#DIV/0!	#DIV/0!		#DIV/0!	#DIV/0!	#DIV/0!	#DIV/0!	#DIV/0!
FALSE	High	Master Protein	P02538	Keratin, type II cytoskeletal 6A OS=Homo sapiens OX=9606 GN=KRT6A PE=1 SV=3	0	FALSE	244.653	38	40	1155	5	564	60	8	1226.88	40	12	1.367e+07	1.64895e+07	2.6249e+07	3.45737e+07	3.75983e+07	4.63985e+07	2.20687e+07	5.09495e+07	6.15926e+07	2.8129e+07	5.17832e+06	2.19986e+07	6.58258e+07	6.24256e+07	1.28614e+08	2.62803e+07	3.23197e+07	3.75195e+07	4.73617e+07	1.18081e+07	2.92358e+07	2.46879e+07	1.69321e+06	3.41608e+07	4.07102e+06	5.07544e+07	2.30721e+07	5.47033e+07	3.99894e+07	3.70769e+07	3.72086e+07	1.81587e+07
FALSE	High	Master Protein	P04259	Keratin, type II cytoskeletal 6B OS=Homo sapiens OX=9606 GN=KRT6B PE=1 SV=5	0	FALSE	211.896	38	39	1112	8	564	60	8	1168.41	39	0	#DIV/0!	#DIV/0!	72343.5	2.25746e+06	34756.4	46239.9	75741.6	1.57096e+07	154748	#DIV/0!	87481.8	#DIV/0!	1.78833e+06	1.62965e+06	3.76334e+07	5.14906e+06	4.23503e+06	158978	1.72512e+06	#DIV/0!	72516.5	#DIV/0!	#DIV/0!	#DIV/0!	34934.2	3.25069e+06	3786554	261272	7.84823e+06	2.63432e+06	4.66074e+06	#DIV/0!
FALSE	High	Master Protein	Q86YZ3	Hornerin OS=Homo sapiens OX=9606 GN=HRNR PE=1 SV=2	0	FALSE	261.517	29	36	1031	36	2850	282.2	10.04	1238.77	36	0	852466	1.27659e+06	1.15698e+06	3.12639e+07	5.8433e+06	4.45199e+06	1.29386e+07	1.42242e+07	1.34783e+07	2.19653e+06	3.74711e+06	8.63774e+06	7.34182e+06	2.22829e+06	4.85882e+06	6.29378e+06	8.58033e+06	4.84869e+06	4.56708e+06	6.09629e+06	9.47464e+06	5.95099e+06	1.04259e+07	7.43534e+06	2.90256e+08	7.40716e+06	6.72747e+06	6.09317e+06	5.79114e+06	3.45996e+06	9.23937e+06	1.28163e+06
FALSE	High	Master Protein	P02533	Keratin, type I cytoskeletal 14 OS=Homo sapiens OX=9606 GN=KRT14 PE=1 SV=4	0	FALSE	122.615	41	25	1012	10	472	51.5	5.16	1123.15	25	1	118439	77473	56316.5	345528	99049.9	217549	42566.9	3.89203e+06	231617	113716	82898.1	334247	222725	237308	1.00989e+07	84568.5	650109	970659	763858	1.19383e+06	142532	263470	425002	239343	65716.1	557708	77276.3	812963	986664	695431	2.99392e+06	154702
FALSE	High	Master Protein	P04406	Glyceraldehyde-3-phosphate dehydrogenase OS=Homo sapiens OX=9606 GN=GAPDH PE=1 SV=3	0	FALSE	154.973	48	24	967	24	335	36	8.46	804.46	24	0	2.54461e+07	2.98642e+07	3.23753e+07	3.14457e+07	2.74065e+07	3.20191e+07	1.59279e+07	2.85954e+07	2.5933e+07	2.61463e+07	189121	2.89967e+07	3.36395e+07	2.82616e+07	3.06258e+07	3.24404e+07	2.4338e+07	2.63535e+07	2.98035e+07	1.33145e+07	2.76001e+07	3.29303e+07	1.24426e+08	3.84527e+07	441048	2.93148e+07	1.97776e+07	2.44279e+07	2.61378e+07	3.19929e+07	2.78826e+07	2.84925e+07
FALSE	High	Master Protein	P08779	Keratin, type I cytoskeletal 16 OS=Homo sapiens OX=9606 GN=KRT16 PE=1 SV=4	0	FALSE	114.633	44	23	932	11	473	51.2	5.05	911.12	23	0	94698.1	104611	19044.8	119546	25483.4	64882.2	234676	1.03893e+07	554910	348961	482319	110809	486141	133712	1.44811e+07	292322	334353	468924	269176	326259	55283.4	208627	375693	17159.4	201417	109016	69043.6	476728	167607	685889	1.45068e+07	181908
FALSE	High	Master Protein	P14618	Pyruvate kinase PKM OS=Homo sapiens OX=9606 GN=PKM PE=1 SV=4	0	FALSE	207.232	50	33	884	33	531	57.9	7.84	1022.26	33	0	1.94119e+06	2.3981e+06	2.2222e+06	2.19332e+06	3.57784e+06	1.87559e+06	3.76945e+06	2.53456e+06	2.57754e+06	2.36485e+06	64820.6	2.91162e+06	3.67134e+06	3.68491e+06	4.51919e+06	2.56378e+06	3.49372e+06	3.27498e+06	2.5009e+06	2.72713e+06	3.44298e+06	1.33912e+06	2.53789e+06	3.83975e+06	1.21261e+06	1.94555e+06	582369	4.13534e+06	1.62736e+06	3.30384e+06	1.20002e+06	1.96671e+06
FALSE	High	Master Protein	Q04695	Keratin, type I cytoskeletal 17 OS=Homo sapiens OX=9606 GN=KRT17 PE=1 SV=2	0	FALSE	95.82	40	25	780	12	432	48.1	5.02	687.83	25	6	510738	320004	46426.4	147228	375731	200365	875759	2.53575e+06	1.56311e+06	268494	100706	47664.1	107119	720414	1.72092e+07	258008	380246	219757	464294	483793	112873	596002	638627	149277	139117	1.99928e+06	411175	358372	91788.3	207285	9.96618e+06	94350.7
FALSE	High	Master Protein	P12111	Collagen alpha-3(VI) chain OS=Homo sapiens OX=9606 GN=COL6A3 PE=1 SV=5	0	FALSE	213.084	13	41	768	41	3177	343.5	6.68	769.06	41	0	1.47462e+06	1.35914e+06	905384	685584	1.00239e+06	1.17654e+06	1.48239e+06	1.40726e+06	856611	1.27037e+06	2.50357e+06	2.92287e+06	1.65349e+06	1.6837e+06	1.68356e+06	2.00415e+06	1.63614e+06	1.74232e+06	2.66455e+06	2.13939e+06	1.54718e+06	2.03593e+06	4.00677e+06	1.51111e+06	1.80365e+06	1.58764e+06	2.00448e+06	2.01688e+06	1.40175e+06	1.49076e+06	1.02301e+06	1.19973e+06
FALSE	High	Master Protein	Q5QNW6	Histone H2B type 2-F OS=Homo sapiens OX=9606 GN=HIST2H2BF PE=1 SV=3	0	FALSE	78.338	56	12	664	2	126	13.9	10.32	484.04	12	9	3.40767e+06	2.85743e+06	2.6493e+06	2.60342e+06	3.18368e+06	4.17913e+06	6.30241e+07	3.35128e+06	2.51457e+06	2.12822e+06	1.05813e+06	2.74165e+06	3.42534e+06	2.3925e+06	2.14825e+06	2.36194e+06	2.72139e+06	2.57054e+06	2.84843e+06	2.0433e+07	3.82541e+06	2.61823e+06	5.28574e+07	3.02955e+06	7.85648e+07	2.24323e+06	3.2244e+06	3.09253e+06	2.91028e+06	4.82469e+06	3.03338e+06	4.14596e+06
FALSE	High	Master Protein	O60814	Histone H2B type 1-K OS=Homo sapiens OX=9606 GN=H2BC12 PE=1 SV=3	0	FALSE	60.776	56	11	615	1	126	13.9	10.32	366.75	11	0	#DIV/0!	#DIV/0!	#DIV/0!	#DIV/0!	#DIV/0!	#DIV/0!	#DIV/0!	#DIV/0!	#DIV/0!	#DIV/0!	#DIV/0!	#DIV/0!	#DIV/0!	#DIV/0!	#DIV/0!	#DIV/0!	#DIV/0!	#DIV/0!	#DIV/0!	#DIV/0!	#DIV/0!	#DIV/0!	#DIV/0!	#DIV/0!	#DIV/0!	#DIV/0!		#DIV/0!	#DIV/0!	#DIV/0!	#DIV/0!	#DIV/0!
FALSE	High	Master Protein	P68104	Elongation factor 1-alpha 1 OS=Homo sapiens OX=9606 GN=EEF1A1 PE=1 SV=1	0	FALSE	91.143	33	18	578	18	462	50.1	9.01	718.51	18	0	1.18096e+07	1.90434e+06	1.77927e+06	1.60123e+06	693167	2.18035e+06	3.55983e+06	2.46595e+06	2.21838e+06	1.95553e+06	3.19705e+06	1.32311e+06	1.45091e+06	1.01826e+06	1.00569e+06	1.16093e+06	1.38917e+06	931487	1.46573e+06	2.86658e+06	2.17621e+06	1.08058e+06	7.90827e+07	1.03104e+06	6.43052e+07	1.13604e+06	1.85931e+06	842563	2.00931e+06	1.43386e+06	3.8055e+06	2.90316e+06
FALSE	High	Master Protein	P06733	Alpha-enolase OS=Homo sapiens OX=9606 GN=ENO1 PE=1 SV=2	0	FALSE	122.79	40	23	506	22	434	47.1	7.39	539.43	23	0	5.47309e+06	9.79275e+06	1.26074e+07	1.92704e+07	7.54959e+06	7.33677e+06	4.88933e+06	1.80214e+07	1.09219e+07	5.21357e+06	#DIV/0!	1.81931e+07	1.45734e+07	1.54696e+07	1.78881e+07	1.23229e+07	1.16996e+07	1.16371e+07	5.20393e+06	9.28361e+06	1.14797e+07	6.33173e+06	180746	8.76702e+06	9215.52	5.50831e+06	503035	1.64986e+07	1.56048e+07	1.81842e+07	1.44306e+07	1.71262e+07
FALSE	High	Master Protein	P13646	Keratin, type I cytoskeletal 13 OS=Homo sapiens OX=9606 GN=KRT13 PE=1 SV=4	0	FALSE	42.393	16	11	504	2	458	49.6	4.96	577.63	11	0	#DIV/0!	#DIV/0!	#DIV/0!	#DIV/0!	#DIV/0!	#DIV/0!	#DIV/0!	#DIV/0!	#DIV/0!	#DIV/0!	#DIV/0!	#DIV/0!	#DIV/0!	#DIV/0!	#DIV/0!	#DIV/0!	#DIV/0!	#DIV/0!	#DIV/0!	#DIV/0!	#DIV/0!	#DIV/0!	#DIV/0!	#DIV/0!	#DIV/0!	#DIV/0!		#DIV/0!	#DIV/0!	#DIV/0!	#DIV/0!	#DIV/0!
FALSE	High	Master Protein	Q16777	Histone H2A type 2-C OS=Homo sapiens OX=9606 GN=HIST2H2AC PE=1 SV=4	0	FALSE	31.704	30	6	496	4	129	14	10.9	517.57	6	2	657300	483799	697879	552696	664604	732648	626574	849235	421476	1.06385e+06	214765	573290	213094	414623	513976	703714	436255	592142	493150	374584	510241	702716	458631	395583	163266	401185	2.07237e+06	584506	570881	1.5177e+06	564205	1.48912e+06
FALSE	High	Master Protein	P16070	CD44 antigen OS=Homo sapiens OX=9606 GN=CD44 PE=1 SV=3	0	FALSE	49.626	10	8	487	8	742	81.5	5.33	690.3	8	0	1.60616e+06	2.29243e+06	2156536	1.94352e+06	2.1656e+06	1.51376e+06	5.4831e+07	1.23609e+06	1.55159e+06	2.47566e+06	1.17228e+06	3.14208e+06	2.0422e+06	1.87886e+06	1.5756e+06	4.38613e+06	2.36222e+06	1.8344e+06	1.97014e+06	2.40334e+07	2.34351e+06	4.33808e+06	5.77076e+07	4.81432e+06	7.90123e+07	2.63327e+06	1.85469e+06	1.47402e+06	2.00394e+06	1.20097e+06	1.73604e+06	2.49649e+06
FALSE	High	Master Protein	P26006	Integrin alpha-3 OS=Homo sapiens OX=9606 GN=ITGA3 PE=1 SV=5	0	FALSE	37.044	4	6	474	6	1051	116.5	6.77	754.7	6	0	7411.07	#DIV/0!	#DIV/0!	#DIV/0!	#DIV/0!	#DIV/0!	61752.4	28964.2	12592.8	2.6117e+06	49600.1	503619	672508	711055	392673	363522	2.81435e+06	326035	254461	177382	380468	293781	1.28594e+06	510720	198810	369711	360187	9875.32	15882.3	57194	34051.4	3.50175e+06
FALSE	High	Master Protein	P61247	40S ribosomal protein S3a OS=Homo sapiens OX=9606 GN=RPS3A PE=1 SV=2	0	FALSE	115.275	39	17	469	17	264	29.9	9.73	583.29	17	0	34582.5	48497.8	36968.5	#DIV/0!	111452	15907.9	2.91894e+06	130129	973196	14134.9	216854	115837	3.35182e+06	169605	25173.1	881789	#DIV/0!	157988	91112.3	257957	585990	176511	404034	168280	390857	206260	516555	21247.8	21146	23430	35302.8	#DIV/0!
FALSE	High	Master Protein	P05556	Integrin beta-1 OS=Homo sapiens OX=9606 GN=ITGB1 PE=1 SV=2	0	FALSE	60.554	7	7	461	7	798	88.4	5.39	979.83	7	0	22261.9	38789.7	26071.8	#DIV/0!	#DIV/0!	#DIV/0!	452261	#DIV/0!	#DIV/0!	283760	67871.3	356874	171121	39527.3	72559.1	193379	330167	85122.6	279557	221302	79658.9	291559	#DIV/0!	133665	42342.7	53675.5	163018	55166.9	19675.2	263784	46531	25194.2
FALSE	High	Master Protein	Q02878	60S ribosomal protein L6 OS=Homo sapiens OX=9606 GN=RPL6 PE=1 SV=3	0	FALSE	95.002	39	16	454	16	288	32.7	10.58	442.67	16	0	1.48082e+06	1.04432e+06	1.28404e+06	1.58852e+06	1.63459e+06	3.94361e+06	4.66086e+06	1.6653e+06	1.61841e+06	1.45305e+06	1.46314e+06	1.53241e+06	1.51102e+06	1.97404e+06	3.3227e+06	680705	1.70897e+06	2.1386e+06	1.49576e+06	930840	527513	529834	4.98288e+06	815628	1.20052e+06	1.24643e+06	753289	1.42748e+06	957838	1.62535e+06	865351	1.63825e+06
FALSE	High	Master Protein	Q562R1	Beta-actin-like protein 2 OS=Homo sapiens OX=9606 GN=ACTBL2 PE=1 SV=2	0	FALSE	41.752	15	7	448	1	376	42	5.59	634.02	7	0	#DIV/0!	#DIV/0!	#DIV/0!	#DIV/0!	#DIV/0!	82166	#DIV/0!	#DIV/0!	#DIV/0!	#DIV/0!	#DIV/0!	229970	#DIV/0!	#DIV/0!	#DIV/0!	#DIV/0!	#DIV/0!	#DIV/0!	#DIV/0!	#DIV/0!	#DIV/0!	#DIV/0!	#DIV/0!	#DIV/0!	81493	#DIV/0!		#DIV/0!	95324.2	#DIV/0!	#DIV/0!	#DIV/0!
FALSE	High	Master Protein	P62424	60S ribosomal protein L7a OS=Homo sapiens OX=9606 GN=RPL7A PE=1 SV=2	0	FALSE	110.317	42	19	445	19	266	30	10.61	602.36	19	0	47603	31776.7	46355.6	14866.2	29641.8	51412.3	52030.3	26451.1	#DIV/0!	53705.1	26397.4	58644.6	52424.7	23462.8	37513.8	54263.5	33734.1	17231.7	31287.2	179430	60691.6	80939.1	51093.9	31928.8	47535.5	48892	12416.4	77949.5	18492.6	32104	26078.2	44470.5
FALSE	High	Master Protein	P68431	Histone H3.1 OS=Homo sapiens OX=9606 GN=H3C1 PE=1 SV=2	0	FALSE	56.149	54	13	442	13	136	15.4	11.12	373.96	13	0	1.59525e+06	2.01921e+06	1.93612e+06	2.04404e+06	1.80368e+06	1.64676e+06	2.74498e+06	4.18706e+06	2.86973e+06	3.14753e+06	1.72673e+06	3.04753e+06	2.40853e+06	2.93497e+06	2.74236e+06	3.21934e+06	2.90995e+06	2.9855e+06	3.47591e+06	3.53844e+06	4.04072e+06	3.41762e+06	3.46462e+06	3.42655e+06	2.61775e+06	3.34681e+06	3.33669e+06	2.5605e+06	2.23542e+06	3.40195e+06	2.47659e+06	2.6362e+06
FALSE	High	Master Protein	P62805	Histone H4 OS=Homo sapiens OX=9606 GN=H4C1 PE=1 SV=2	0	FALSE	46.327	61	7	439	7	103	11.4	11.36	322.55	7	0	703376	503616	550249	291747	399613	441500	326863	438145	512187	1.27335e+06	71791.1	624796	600809	511304	600789	518714	480577	539660	1.1204e+06	326670	885504	1.30466e+06	244014	554113	274131	624491	987916	699317	536237	692348	781214	990906
FALSE	High	Master Protein	P05783	Keratin, type I cytoskeletal 18 OS=Homo sapiens OX=9606 GN=KRT18 PE=1 SV=2	0	FALSE	21.52	16	6	420	4	430	48	5.45	440.79	6	0	399173	1.67044e+06	784476	2.60632e+06	867886	1.94272e+06	2.89331e+06	4.02693e+06	3.0047e+06	450354	2.12386e+06	1.18286e+06	5.32378e+06	1.14438e+06	634757	1.72808e+06	1.48448e+06	2.42934e+06	424683	1.02025e+06	456818	324834	3.53451e+06	989709	2.46314e+06	2.98486e+06	73748.3	1.64953e+06	3.33207e+06	2.58887e+06	3.91246e+06	3.02907e+06
FALSE	High	Master Protein	Q14525	Keratin, type I cuticular Ha3-II OS=Homo sapiens OX=9606 GN=KRT33B PE=1 SV=3	0	FALSE	42.802	16	11	394	2	404	46.2	4.84	459.35	11	0	16054.1	#DIV/0!	#DIV/0!	#DIV/0!	#DIV/0!	60587.1	145674	29086.9	20101.7	#DIV/0!	#DIV/0!	#DIV/0!	15464.6	39164.2	63507.7	26179.3	52699.7	74921.1	92079.4	34420.5	579989	#DIV/0!	37455	19730.7	67058.4	#DIV/0!	10395	28064.2	20783.9	31991.3	#DIV/0!	21199.7
FALSE	High	Master Protein	Q08380	Galectin-3-binding protein OS=Homo sapiens OX=9606 GN=LGALS3BP PE=1 SV=1	0	FALSE	56.247	19	12	383	12	585	65.3	5.27	229.5	12	0	#DIV/0!	#DIV/0!	#DIV/0!	91598.7	#DIV/0!	11237	#DIV/0!	21267.1	#DIV/0!	1.48788e+06	1.10018e+06	1.8395e+06	1.35963e+06	499677	1.3513e+06	3.46413e+06	4.41719e+06	1.16711e+06	2.43231e+06	809306	1.03686e+06	2.51725e+06	2.53046e+06	2.32983e+06	140791	1.09718e+06	850564	26259.6	#DIV/0!	#DIV/0!	480170	#DIV/0!
FALSE	High	Master Protein	Q71UI9	Histone H2A.V OS=Homo sapiens OX=9606 GN=H2AFV PE=1 SV=3	0	FALSE	13.968	15	3	382	1	128	13.5	10.58	384.29	3	0	28589.7	13633.8	#DIV/0!	134329	26544.2	14045	34060.7	16411.2	44039.9	78702.8	22174.9	39452.8	42636	36394	22252.9	44115.2	41645.4	47977.3	203391	43825.7	66179	66800.3	#DIV/0!	49663.5	52798.9	86336.2	146326	25372.6	35678.3	197464	106489	41440.7
FALSE	High	Master Protein	Q92764	Keratin, type I cuticular Ha5 OS=Homo sapiens OX=9606 GN=KRT35 PE=2 SV=5	0	FALSE	30.098	12	8	374	1	455	50.3	4.91	435.21	8	0	#DIV/0!	#DIV/0!	#DIV/0!	#DIV/0!	#DIV/0!	#DIV/0!	32861.3	#DIV/0!	#DIV/0!	#DIV/0!	33491.4	#DIV/0!	#DIV/0!	#DIV/0!	#DIV/0!	#DIV/0!	#DIV/0!	#DIV/0!	#DIV/0!	#DIV/0!	1.02555e+06	#DIV/0!	#DIV/0!	#DIV/0!	15939.4	#DIV/0!		#DIV/0!	#DIV/0!	#DIV/0!	#DIV/0!	#DIV/0!
FALSE	High	Master Protein	Q01546	Keratin, type II cytoskeletal 2 oral OS=Homo sapiens OX=9606 GN=KRT76 PE=1 SV=2	0	FALSE	82.562	23	22	372	8	638	65.8	8.12	383.97	22	2	596315	1663200	1.28452e+06	1.70945e+06	1.73626e+06	1.6246e+06	61182.1	568012	1.29103e+06	329569	1.22891e+06	1.41934e+06	2.04991e+06	674302	440017	1.49391e+06	1.48476e+06	1.03301e+06	53425.4	1.28137e+06	524076	643371	26237.1	849033	401544	453747		1.04013e+06	1.08145e+06	846720	1.13408e+06	935705
FALSE	High	Master Protein	O76013	Keratin, type I cuticular Ha6 OS=Homo sapiens OX=9606 GN=KRT36 PE=2 SV=1	0	FALSE	23.122	9	6	359	2	467	52.2	4.94	419.97	6	0	64252.3	126303	153536	59843.7	54025	77779	15484.1	#DIV/0!	#DIV/0!	164547	#DIV/0!	84126.9	#DIV/0!	#DIV/0!	#DIV/0!	#DIV/0!	#DIV/0!	#DIV/0!	90066.1	84313.8	1.48633e+06	339129	#DIV/0!	#DIV/0!	#DIV/0!	#DIV/0!	59943.2	#DIV/0!	#DIV/0!	118816	135886	95612.8
FALSE	High	Master Protein	P05023	Sodium/potassium-transporting ATPase subunit alpha-1 OS=Homo sapiens OX=9606 GN=ATP1A1 PE=1 SV=1	0	FALSE	92.889	14	16	359	16	1023	112.8	5.49	462.16	16	0	#DIV/0!	#DIV/0!	437293	72480.8	#DIV/0!	775017	26321	30616.8	1.62406e+06	971999	8424.72	2.75471e+06	24803.2	23375.7	27686.7	86564.2	96759.9	2.18584e+06	43646.9	33787.3	1.47591e+06	1.16673e+06	38390.9	59617.6	29955.1	633979		1.6234e+06	3.86715e+06	990823	35289	390280
FALSE	High	Master Protein	Q14532	Keratin, type I cuticular Ha2 OS=Homo sapiens OX=9606 GN=KRT32 PE=2 SV=3	0	FALSE	18.505	10	6	348	2	448	50.3	4.84	411.75	6	0	#DIV/0!	#DIV/0!	#DIV/0!	#DIV/0!	#DIV/0!	#DIV/0!	#DIV/0!	#DIV/0!	#DIV/0!	#DIV/0!	#DIV/0!	#DIV/0!	#DIV/0!	#DIV/0!	#DIV/0!	#DIV/0!	#DIV/0!	#DIV/0!	#DIV/0!	#DIV/0!	1.01371e+06	#DIV/0!	#DIV/0!	#DIV/0!	#DIV/0!	#DIV/0!		#DIV/0!	#DIV/0!	#DIV/0!	#DIV/0!	#DIV/0!
FALSE	High	Master Protein	P62241	40S ribosomal protein S8 OS=Homo sapiens OX=9606 GN=RPS8 PE=1 SV=2	0	FALSE	78.625	29	8	344	8	208	24.2	10.32	716.52	8	0	8758.82	7049.49	16643.3	#DIV/0!	#DIV/0!	#DIV/0!	11428.4	#DIV/0!	9042.06	#DIV/0!	34339.8	#DIV/0!	#DIV/0!	#DIV/0!	19095.9	#DIV/0!	16664.1	#DIV/0!	#DIV/0!	#DIV/0!	19113.4	8919.04	25657	15254.6	38863.9	12088.7		47811.2	#DIV/0!	#DIV/0!	11030.4	15998.8
FALSE	High	Master Protein	P62701	40S ribosomal protein S4, X isoform OS=Homo sapiens OX=9606 GN=RPS4X PE=1 SV=2	0	FALSE	25.571	27	9	313	9	263	29.6	10.15	170.8	9	0	21031.3	22472.1	6078.99	253384	37049.1	4453.13	12659.3	36178.7	22390.9	183828	85724.2	23234.3	5333.86	67966.3	188470	58358.2	27549.9	9234.21	2053.84	29423.1	85588.3	38924	32478.6	24684.9	37499.6	19337.1	20181.5	16110.4	11314.8	59620.9	21542.9	2883.14
FALSE	High	Master Protein	P12035	Keratin, type II cytoskeletal 3 OS=Homo sapiens OX=9606 GN=KRT3 PE=1 SV=3	0	FALSE	107.086	34	22	310	8	628	64.4	6.48	361.62	22	0	285355	1315599	23116.8	35697.5	#DIV/0!	19781.8	33548350	100253	14096921	25361.8	37869.2	1.00582e+06	#DIV/0!	762209	948930	936764	415308	#DIV/0!	#DIV/0!	#DIV/0!	21305674	581243	354715	266086	62341.6	#DIV/0!		1.01456e+06	1.26002e+06	967312	3.10903e+06	1.36195e+06
FALSE	High	Master Protein	P07355	Annexin A2 OS=Homo sapiens OX=9606 GN=ANXA2 PE=1 SV=2	0	FALSE	84.808	41	19	305	19	339	38.6	7.75	140.26	19	0	99701.8	714273	496403	6399372	772290	471763	89389.6	8.48271e+06	770593	1.45729e+06	112740	145889	1.45448e+06	1.58742e+06	1.3563e+07	412314	1.39931e+06	2.23883e+06	928606	536993	267357	305733	3.42424e+07	1.24945e+06	3.03808e+07	157153	372917	3.96533e+06	163703	578647	970539	43143
FALSE	High	Master Protein	P62906	60S ribosomal protein L10a OS=Homo sapiens OX=9606 GN=RPL10A PE=1 SV=2	0	FALSE	50.372	36	11	298	11	217	24.8	9.94	332.82	11	0	#DIV/0!	#DIV/0!	#DIV/0!	37468.7	#DIV/0!	#DIV/0!	#DIV/0!	#DIV/0!	#DIV/0!	#DIV/0!	#DIV/0!	#DIV/0!	#DIV/0!	#DIV/0!	14361.4	52071.6	#DIV/0!	#DIV/0!	49207.1	27775.7	19907.6	#DIV/0!	#DIV/0!	#DIV/0!	#DIV/0!	36009.6		27555.2	#DIV/0!	#DIV/0!	23156.1	#DIV/0!
FALSE	High	Master Protein	P05787	Keratin, type II cytoskeletal 8 OS=Homo sapiens OX=9606 GN=KRT8 PE=1 SV=7	0	FALSE	40.586	18	11	295	3	483	53.7	5.59	306.03	11	0	294419	710793	269299	321528	355225	358129	371322	152155	399470	741273	1.84768e+06	71660.7	381997	111462	342003	521887	221449	93349.2	233986	196484	258699	365670	779452	403895	1.07677e+06	227273	354696	249830	139688	410237	663272	688033
FALSE	High	Master Protein	Q7Z794	Keratin, type II cytoskeletal 1b OS=Homo sapiens OX=9606 GN=KRT77 PE=2 SV=3	0	FALSE	43.329	20	12	290	7	578	61.9	5.99	475.12	12	0	25294.1	31235	53108.8	#DIV/0!	28681.9	21819.2	23596.6	896132	85821.5	75293.6	140722	32555.9	#DIV/0!	44076.1	371328	#DIV/0!	#DIV/0!	#DIV/0!	492727	25259	59368.3	131045	75283	16125.1	14519.8	20230	19574	462294	255413	326708	1.29371e+06	37012.2
FALSE	High	Master Protein	P50914	60S ribosomal protein L14 OS=Homo sapiens OX=9606 GN=RPL14 PE=1 SV=4	0	FALSE	56.585	46	13	289	13	215	23.4	10.93	400.57	13	0	15481.4	#DIV/0!	15392.7	40686.6	9203.6	17004.9	43583.9	93392.8	108658	64555	1.53406e+06	16589.2	134143	#DIV/0!	#DIV/0!	72278.6	62945	#DIV/0!	#DIV/0!	#DIV/0!	53696.2	#DIV/0!	22889.6	#DIV/0!	674530	#DIV/0!		24376.6	76958.1	723128	16509.4	28957.5
FALSE	High	Master Protein	P13639	Elongation factor 2 OS=Homo sapiens OX=9606 GN=EEF2 PE=1 SV=4	0	FALSE	75.503	13	13	281	11	858	95.3	6.83	222.82	13	1	22371.7	73486.4	49588.7	59202.3	61649.3	47394.5	886400	113159	#DIV/0!	63112.3	60221.7	64946.1	63897.7	34061.9	4.34339e+06	64671.4	217212	83672.7	92740.1	150340	239314	88504.1	389525	72638.5	131555	166601	89713.9	21396.4	67584.5	49415.5	271423	211325
FALSE	High	Master Protein	P04075	Fructose-bisphosphate aldolase A OS=Homo sapiens OX=9606 GN=ALDOA PE=1 SV=2	0	FALSE	103.438	37	14	278	13	364	39.4	8.09	576.64	14	1	2.53928e+06	3.05506e+06	3.32493e+06	2.79046e+06	3.56012e+06	3.26117e+06	2.37087e+06	2.42366e+07	4.39492e+06	1.5794e+06	992777	1.3187e+06	1.17518e+06	2.06876e+06	1.22429e+06	512047	4.83058e+06	1.86387e+06	1.35415e+06	1.88728e+06	2.1894e+06	4.64984e+06	758053	1.06055e+07	1.08048e+06	3.70608e+06	5.14022e+06	5.02562e+06	5.22078e+06	1.26619e+07	5.16057e+06	9.84418e+06
FALSE	High	Master Protein	Q04941	Proteolipid protein 2 OS=Homo sapiens OX=9606 GN=PLP2 PE=1 SV=1	0	FALSE	5.187	9	1	273	1	152	16.7	7.24	553.63	1	0	#DIV/0!	#DIV/0!	#DIV/0!	#DIV/0!	#DIV/0!	#DIV/0!	#DIV/0!	#DIV/0!	#DIV/0!	305478	#DIV/0!	354671	345181	453455	263863	467655	482770	290944	252784	155477	143810	299654	#DIV/0!	318394	#DIV/0!	182091	92731.5	#DIV/0!	#DIV/0!	#DIV/0!	#DIV/0!	#DIV/0!
FALSE	High	Master Protein	P04083	Annexin A1 OS=Homo sapiens OX=9606 GN=ANXA1 PE=1 SV=2	0	FALSE	110.477	41	15	269	15	346	38.7	7.02	326.03	15	0	93840.1	774032	1.08354e+06	960421	995610	366022	1.30222e+06	2.35184e+06	1.07238e+06	1.89126e+06	406900	2.82597e+06	1.94431e+06	1.7048e+06	2.30632e+06	2.59064e+06	3.37131e+06	3.83044e+06	3.40703e+06	1.37582e+06	1.91036e+06	2.76126e+06	1.94709e+06	2.84385e+06	1.4579e+06	1.17455e+06	2.69899e+06	2.01336e+06	1.11557e+06	2.32194e+06	214277	339790
FALSE	High	Master Protein	P15559	NAD(P)H dehydrogenase [quinone] 1 OS=Homo sapiens OX=9606 GN=NQO1 PE=1 SV=1	0	FALSE	41.789	20	6	257	6	274	30.8	8.88	354.53	6	0	#DIV/0!	#DIV/0!	#DIV/0!	#DIV/0!	146041	#DIV/0!	248189	21527.9	#DIV/0!	#DIV/0!	#DIV/0!	81878.7	115898	35248.8	135695	#DIV/0!	189363	239022	164120	92979.1	#DIV/0!	34950	28000	310856	24516.3	193150		32773.9	#DIV/0!	27129	29853.5	#DIV/0!
FALSE	High	Master Protein	P15880	40S ribosomal protein S2 OS=Homo sapiens OX=9606 GN=RPS2 PE=1 SV=2	0	FALSE	61.895	25	9	257	9	293	31.3	10.24	348.14	9	0	22234.7	58242.2	36998.3	23315.7	38340.6	31132.1	47899.6	31505.4	#DIV/0!	395756	108696	69032.6	47388.9	21105.7	45089	79080.8	52889.5	35416.7	38409.9	51540.7	126395	69672.7	49046.5	25682.3	#DIV/0!	28582.6	145226	55439.2	36907	63046.7	40782.3	41687.3
FALSE	High	Master Protein	P78385	Keratin, type II cuticular Hb3 OS=Homo sapiens OX=9606 GN=KRT83 PE=1 SV=2	0	FALSE	77.668	22	16	251	1	493	54.2	5.64	218.32	16	2	#DIV/0!	#DIV/0!	#DIV/0!	#DIV/0!	48652.9	#DIV/0!	#DIV/0!	34908.2	#DIV/0!	#DIV/0!	6.1749e+06	#DIV/0!	#DIV/0!	#DIV/0!	#DIV/0!	44570.9	749143	2.98899e+06	2922239	2.15339e+06	4.16693e+06	693053	#DIV/0!	1.43739e+06	1.34135e+06	72490.9	122586	#DIV/0!	#DIV/0!	121402	#DIV/0!	#DIV/0!
FALSE	High	Master Protein	P62328	Thymosin beta-4 OS=Homo sapiens OX=9606 GN=TMSB4X PE=1 SV=2	0	FALSE	20.069	41	3	250	2	44	5.1	5.06	484.45	3	0	39652.7	19095.6	81559	24921.7	100572	35546	48758.2	1.39837e+06	110402	1.06868e+06	21656.6	898469	426844	635694	538182	514800	445755	923342	689414	606620	155807	675352	580357	308168	353112	457078	224029	71589.8	16125.6	29172.7	341121	15172.2
FALSE	High	Master Protein	O95678	Keratin, type II cytoskeletal 75 OS=Homo sapiens OX=9606 GN=KRT75 PE=1 SV=2	0	FALSE	102.764	22	19	245	3	551	59.5	7.74	308.49	19	0	#DIV/0!	#DIV/0!	#DIV/0!	#DIV/0!	#DIV/0!	#DIV/0!	#DIV/0!	#DIV/0!	#DIV/0!	#DIV/0!	#DIV/0!	#DIV/0!	#DIV/0!	#DIV/0!	#DIV/0!	#DIV/0!	#DIV/0!	#DIV/0!	#DIV/0!	#DIV/0!	405499	#DIV/0!	#DIV/0!	#DIV/0!	#DIV/0!	#DIV/0!		#DIV/0!	#DIV/0!	#DIV/0!	#DIV/0!	#DIV/0!
FALSE	High	Master Protein	P62987	Ubiquitin-60S ribosomal protein L40 OS=Homo sapiens OX=9606 GN=UBA52 PE=1 SV=2	0	FALSE	39.363	46	6	239	6	128	14.7	9.83	289.97	6	0	1.06663e+07	1.02541e+07	1.30214e+07	1.16115e+07	7.95825e+06	1.10192e+07	8.69928e+06	1.18136e+07	1.08779e+07	1.38619e+07	555112	1.41665e+07	1.1649e+07	1.35258e+07	1.2138e+07	1.32535e+07	1.35542e+07	1.10795e+07	1.191e+07	1.1492e+07	1.25761e+07	1.37476e+07	349900	1.30827e+07	1.45532e+06	1.28599e+07	9.39042e+06	1.7439e+07	1.7437e+07	2.08961e+07	1.98464e+07	2.06245e+07
FALSE	High	Master Protein	P08670	Vimentin OS=Homo sapiens OX=9606 GN=VIM PE=1 SV=4	0	FALSE	87.843	32	17	237	15	466	53.6	5.12	155.09	17	1	#DIV/0!	56028.8	40924.9	272827	51766	53895.7	43625.4	50842.7	40399.5	56191.1	#DIV/0!	86084.5	43670.1	54707.6	72417.3	141686	82349.5	54593.8	48985.2	29102318	324444	44246.7	73276.7	116866	#DIV/0!	48370.2		48169.7	130917	74227.2	133419	158988
FALSE	High	Master Protein	P11142	Heat shock cognate 71 kDa protein OS=Homo sapiens OX=9606 GN=HSPA8 PE=1 SV=1	0	FALSE	102.557	24	16	230	11	646	70.9	5.52	193.84	16	1	#DIV/0!	#DIV/0!	8040.26	#DIV/0!	#DIV/0!	9080.38	73291.4	38718.6	#DIV/0!	29413.1	65665.5	49979.1	64175.2	51154.6	93923.7	79546.5	82065	60388	76619.5	86131.4	58101.1	71145	68085	37851.6	45284	44435.3	41312.9	#DIV/0!	#DIV/0!	17577.2	57335.7	#DIV/0!
FALSE	High	Master Protein	Q16555	Dihydropyrimidinase-related protein 2 OS=Homo sapiens OX=9606 GN=DPYSL2 PE=1 SV=1	0	FALSE	44.648	17	8	210	8	572	62.3	6.38	173.68	8	0	5.60826e+06	5.70864e+06	5.93072e+06	5.37028e+06	5.49634e+06	5479106	4451131	4.18394e+06	3.46118e+06	5.80858e+06	970527	3.12428e+06	4.15752e+06	4.25448e+06	4.45801e+06	6058556	4.40829e+06	3543206	4.04641e+06	3.35211e+06	4.28021e+06	4.5067e+06	62381.4	3.79896e+06	491649	3.04524e+06	2.36679e+06	3.28051e+06	3.56114e+06	4.61487e+06	5.26471e+06	6260062
FALSE	High	Master Protein	Q14315	Filamin-C OS=Homo sapiens OX=9606 GN=FLNC PE=1 SV=3	0	FALSE	51.949	5	14	210	13	2725	290.8	5.97	190.26	14	0	14422.3	19601.2	19023.7	213503	29890.7	29242.5	27941.8	15884.7	20394.1	47197.5	15792.2	25418.7	26786.6	36092.6	20324.8	17799.5	22584.3	33345	30701.6	20888.1	24862.6	37480	23392.6	20325.1	38535	26928.9	23591.3	22295.8	24737.3	12749.9	19731.2	16831.9
FALSE	High	Master Protein	P61313	60S ribosomal protein L15 OS=Homo sapiens OX=9606 GN=RPL15 PE=1 SV=2	0	FALSE	42.702	27	8	209	8	204	24.1	11.62	229.97	8	0	11670.7	70533.2	44127	139612	1.67181e+06	25930.4	34062.9	902875	54976.7	51391.2	24452.1	42210.5	71588.6	5062.76	2.08648e+06	3.16614e+06	3.90954e+06	3.97046e+06	6.68736e+06	8.48662e+06	467673	1.92758e+06	5.05436e+06	1.36008e+06	3.15425e+06	1.31215e+06	2.19097e+06	133644	32336.5	54153.1	34647.7	40800.3
FALSE	High	Master Protein	Q14764	Major vault protein OS=Homo sapiens OX=9606 GN=MVP PE=1 SV=4	0	FALSE	79.222	15	14	207	14	893	99.3	5.48	170.62	14	0	1.42571e+06	1.37832e+06	1.42149e+06	749572	198106	218542	133115	222478	207432	1.46437e+06	87173.4	1.67514e+06	832671	1.31159e+06	1.0316e+06	1.61868e+06	1.74698e+06	1.755e+06	1.53257e+06	2.01428e+06	1.86862e+06	1.79542e+06	999057	1.8418e+06	57152.1	103034	1641876	186745	844813	1.59686e+06	1.21917e+06	1.39281e+06
FALSE	High	Master Protein	P21333	Filamin-A OS=Homo sapiens OX=9606 GN=FLNA PE=1 SV=4	0	FALSE	77.697	8	18	207	16	2647	280.6	6.06	182.47	18	1	#DIV/0!	#DIV/0!	#DIV/0!	#DIV/0!	#DIV/0!	#DIV/0!	#DIV/0!	#DIV/0!	#DIV/0!	20125.1	#DIV/0!	21187.5	#DIV/0!	#DIV/0!	11657.3	15808.7	38458	15778.1	16388.6	#DIV/0!	#DIV/0!	31055.2	10765.5	23034.1	#DIV/0!	#DIV/0!		#DIV/0!	#DIV/0!	10008.8	#DIV/0!	#DIV/0!
FALSE	High	Master Protein	P80723	Brain acid soluble protein 1 OS=Homo sapiens OX=9606 GN=BASP1 PE=1 SV=2	0	FALSE	53.512	57	7	206	7	227	22.7	4.63	364.78	7	0	#DIV/0!	#DIV/0!	#DIV/0!	#DIV/0!	#DIV/0!	#DIV/0!	#DIV/0!	#DIV/0!	#DIV/0!	148311	13137.7	54390	52913.3	33978.2	55069.9	76916.6	63150.8	57126	81546.1	19182.6	#DIV/0!	131173	68716.4	77856.1	#DIV/0!	37128.4	18039.4	#DIV/0!	#DIV/0!	#DIV/0!	#DIV/0!	#DIV/0!
FALSE	High	Master Protein	P12956	X-ray repair cross-complementing protein 6 OS=Homo sapiens OX=9606 GN=XRCC6 PE=1 SV=2	0	FALSE	71.767	14	11	204	11	609	69.8	6.64	218.91	11	0	#DIV/0!	#DIV/0!	#DIV/0!	#DIV/0!	#DIV/0!	#DIV/0!	#DIV/0!	#DIV/0!	#DIV/0!	#DIV/0!	#DIV/0!	#DIV/0!	#DIV/0!	#DIV/0!	#DIV/0!	#DIV/0!	#DIV/0!	#DIV/0!	#DIV/0!	#DIV/0!	#DIV/0!	#DIV/0!	#DIV/0!	#DIV/0!	#DIV/0!	#DIV/0!		#DIV/0!	#DIV/0!	#DIV/0!	#DIV/0!	#DIV/0!
FALSE	High	Master Protein	P08729	Keratin, type II cytoskeletal 7 OS=Homo sapiens OX=9606 GN=KRT7 PE=1 SV=5	0	FALSE	37.857	18	10	199	3	469	51.4	5.48	161.74	10	0	#DIV/0!	#DIV/0!	#DIV/0!	#DIV/0!	#DIV/0!	#DIV/0!	#DIV/0!	34131.8	#DIV/0!	#DIV/0!	#DIV/0!	#DIV/0!	39878.1	#DIV/0!	#DIV/0!	12385.9	#DIV/0!	14145.5	#DIV/0!	#DIV/0!	#DIV/0!	#DIV/0!	#DIV/0!	12589.3	#DIV/0!	25862.1		24328.5	19616.3	#DIV/0!	#DIV/0!	#DIV/0!
FALSE	High	Master Protein	P39023	60S ribosomal protein L3 OS=Homo sapiens OX=9606 GN=RPL3 PE=1 SV=2	0	FALSE	50.179	17	13	197	13	403	46.1	10.18	121.94	13	0	29297.3	31274.4	21957.9	55945.8	15299.7	31422.7	44679.8	26677.5	12659.6	25873.2	359643	19846.2	14581.4	39588.3	50509.2	120542	20937.9	37460.4	178292	147648	43240.3	41676.6	51423.7	38105.8	191306	34778.9	18680.1	2.11266e+06	425640	28430	68413.5	29361.2
FALSE	High	Master Protein	Q04917	14-3-3 protein eta OS=Homo sapiens OX=9606 GN=YWHAH PE=1 SV=4	0	FALSE	16.182	13	4	195	1	246	28.2	4.84	107.45	4	0	#DIV/0!	638750	48018.5	1.92267e+06	7.62294e+06	123382	661334	4.51474e+06	#DIV/0!	2.4128e+06	#DIV/0!	1.02895e+07	1.4142e+07	1.33114e+07	2.7141e+06	392418	2.9105e+06	3.69175e+06	3.09363e+06	1.68279e+06	5.26445e+06	2.20766e+06	541913	5.36118e+06	7.17863e+06	1.95444e+06	2.81455e+06	4.66456e+06	60025.5	34390.6	44280	#DIV/0!
FALSE	High	Master Protein	P26641	Elongation factor 1-gamma OS=Homo sapiens OX=9606 GN=EEF1G PE=1 SV=3	0	FALSE	26.838	10	6	194	6	437	50.1	6.67	295.32	6	0	24880.5	17604.5	626596	15193.5	#DIV/0!	588302	42381.3	311070	38968.3	40940.3	38617.6	940873	23911.7	42588.9	437198	45856.2	408064	359251	16795.4	49997	391050	290865	46883.2	15918.1	24536.7	29510.6		934612	1.00661e+06	693084	13413.9	27608.1
FALSE	High	Master Protein	P08238	Heat shock protein HSP 90-beta OS=Homo sapiens OX=9606 GN=HSP90AB1 PE=1 SV=4	0	FALSE	104.766	28	20	194	11	724	83.2	5.03	257.14	20	2	168302	241530	94912.6	82739.2	151323	127474	76555.6	97950.8	201695	285340	35192	357627	147261	138336	144179	295386	470949	167229	147972	647847	557092	466647	91582.7	142528	199591	109863	83938.5	138543	102239	448514	227852	400279
FALSE	High	Master Protein	O15427	Monocarboxylate transporter 4 OS=Homo sapiens OX=9606 GN=SLC16A3 PE=1 SV=1	0	FALSE	16.933	5	2	188	2	465	49.4	7.96	204.37	2	0	33950.4	8874.61	#DIV/0!	#DIV/0!	25174.2	#DIV/0!	#DIV/0!	48695.1	#DIV/0!	204704	#DIV/0!	914948	#DIV/0!	360722	105847	159977	156667	153586	340933	130679	269523	357435	403480	164055	302319	260016	149535	19528.3	#DIV/0!	#DIV/0!	92414.7	#DIV/0!
FALSE	High	Master Protein	P27348	14-3-3 protein theta OS=Homo sapiens OX=9606 GN=YWHAQ PE=1 SV=1	0	FALSE	23.615	18	7	188	3	245	27.7	4.78	99.93	7	1	15095	17990.5	25967.8	80306.7	12942.7	8542.16	205045	215229	341974	100575	10341.3	62505.7	264425	763569	900451	34326	97711.3	362860	141391	40503.5	80866.6	59295.1	#DIV/0!	54995.5	#DIV/0!	534160		719896	14600.6	21682.8	20276	39646.9
FALSE	High	Master Protein	P31946	14-3-3 protein beta/alpha OS=Homo sapiens OX=9606 GN=YWHAB PE=1 SV=3	0	FALSE	24.952	15	6	187	1	246	28.1	4.83	116.99	6	0	#DIV/0!	#DIV/0!	#DIV/0!	#DIV/0!	#DIV/0!	#DIV/0!	#DIV/0!	#DIV/0!	#DIV/0!	#DIV/0!	#DIV/0!	#DIV/0!	#DIV/0!	#DIV/0!	#DIV/0!	#DIV/0!	#DIV/0!	#DIV/0!	#DIV/0!	#DIV/0!	#DIV/0!	#DIV/0!	#DIV/0!	#DIV/0!	#DIV/0!	#DIV/0!		#DIV/0!	#DIV/0!	#DIV/0!	#DIV/0!	#DIV/0!
FALSE	High	Master Protein	P26038	Moesin OS=Homo sapiens OX=9606 GN=MSN PE=1 SV=3	0	FALSE	63.619	18	12	185	10	577	67.8	6.4	280.23	12	1	17616.7	31104.3	#DIV/0!	#DIV/0!	12223	9905.11	9316.66	#DIV/0!	11528.4	122578	#DIV/0!	89773.3	48950	16635.1	#DIV/0!	35324.9	#DIV/0!	47670.1	50044.6	30835.2	50987.3	85843.9	#DIV/0!	#DIV/0!	23636.1	12286.6	45328.9	35889	39646.3	52927.4	#DIV/0!	73347
FALSE	High	Master Protein	P61981	14-3-3 protein gamma OS=Homo sapiens OX=9606 GN=YWHAG PE=1 SV=2	0	FALSE	21.463	19	5	184	1	247	28.3	4.89	123.56	5	0	#DIV/0!	#DIV/0!	#DIV/0!	#DIV/0!	#DIV/0!	#DIV/0!	#DIV/0!	#DIV/0!	#DIV/0!	#DIV/0!	#DIV/0!	#DIV/0!	#DIV/0!	#DIV/0!	#DIV/0!	#DIV/0!	#DIV/0!	#DIV/0!	#DIV/0!	#DIV/0!	#DIV/0!	#DIV/0!	#DIV/0!	#DIV/0!	#DIV/0!	#DIV/0!		#DIV/0!	#DIV/0!	#DIV/0!	#DIV/0!	#DIV/0!
FALSE	High	Master Protein	P08648	Integrin alpha-5 OS=Homo sapiens OX=9606 GN=ITGA5 PE=1 SV=2	0	FALSE	6.717	2	2	182	2	1049	114.5	5.77	263.93	2	0	#DIV/0!	#DIV/0!	#DIV/0!	#DIV/0!	#DIV/0!	#DIV/0!	#DIV/0!	#DIV/0!	#DIV/0!	#DIV/0!	#DIV/0!	61970.1	#DIV/0!	#DIV/0!	#DIV/0!	51888.3	#DIV/0!	#DIV/0!	#DIV/0!	#DIV/0!	26000.9	#DIV/0!	#DIV/0!	45207.7	#DIV/0!	#DIV/0!	14489.1	#DIV/0!	#DIV/0!	#DIV/0!	#DIV/0!	#DIV/0!
FALSE	High	Master Protein	P12109	Collagen alpha-1(VI) chain OS=Homo sapiens OX=9606 GN=COL6A1 PE=1 SV=3	0	FALSE	66.362	11	10	182	10	1028	108.5	5.43	249.54	10	0	86924.7	#DIV/0!	63023.9	67843.9	96098.3	23108.3	67493.8	95925.9	53243.9	125242	43866.3	156845	#DIV/0!	#DIV/0!	30181.4	130085	78078.4	#DIV/0!	165532	80501.2	79283.9	255225	154768	86339.4	85843.2	31031.2		#DIV/0!	#DIV/0!	18130.4	30060.4	64878.2
FALSE	High	Master Protein	Q9UBI6	Guanine nucleotide-binding protein G(I)/G(S)/G(O) subunit gamma-12 OS=Homo sapiens OX=9606 GN=GNG12 PE=1 SV=3	0	FALSE	7.543	25	2	179	2	72	8	8.97	212.64	2	0	444181	443369	595814	474662	387453	340048	231302	390080	200719	702782	90262.7	942675	619819	260497	250611	504367	410152	267029	304814	749776	409925	482686	106499	344851	112990	164601	252752	391852	716776	560372	807794	1.02719e+06
FALSE	High	Master Protein	Q9NSB2	Keratin, type II cuticular Hb4 OS=Homo sapiens OX=9606 GN=KRT84 PE=2 SV=2	0	FALSE	42.926	13	10	177	2	600	64.8	7.56	99.33	10	0	#DIV/0!	#DIV/0!	#DIV/0!	#DIV/0!	#DIV/0!	#DIV/0!	#DIV/0!	#DIV/0!	#DIV/0!	#DIV/0!	#DIV/0!	#DIV/0!	535826	#DIV/0!	47444.6	#DIV/0!	#DIV/0!	#DIV/0!	#DIV/0!	186716	#DIV/0!	11610.9	417898	#DIV/0!	#DIV/0!	16149.4		#DIV/0!	26101.2	50732.4	#DIV/0!	#DIV/0!
FALSE	High	Master Protein	P49327	Fatty acid synthase OS=Homo sapiens OX=9606 GN=FASN PE=1 SV=3	0	FALSE	65.517	7	14	176	14	2511	273.3	6.44	250.01	14	0	315111	300198	294782	265564	288384	326714	655160	312249	361239	257882	434782	636197	439740	430940	521724	239227	426973	403650	373123	1.47085e+06	387621	348370	4.03966e+06	424044	2.83683e+06	983282	378020	538102	535560	471747	423372	492183
FALSE	High	Master Protein	Q5XKE5	Keratin, type II cytoskeletal 79 OS=Homo sapiens OX=9606 GN=KRT79 PE=1 SV=2	0	FALSE	84.233	32	21	172	12	535	57.8	7.2	167.95	21	0	589107	639533	56078.8	721058	604876	624598	483811	#DIV/0!	52076.7	1.01343e+06	112249	116697	981343	812556	7.08898e+06	619384	704390	696508	785595	431209	576636	781099	218427	811060	1.4007e+06	121078		140738	85648.5	92634.8	1.07652e+06	1.03763e+06
FALSE	High	Master Protein	Q00610	Clathrin heavy chain 1 OS=Homo sapiens OX=9606 GN=CLTC PE=1 SV=5	0	FALSE	60.598	8	12	172	12	1675	191.5	5.69	292.19	12	0	#DIV/0!	#DIV/0!	#DIV/0!	#DIV/0!	#DIV/0!	#DIV/0!	54457.4	#DIV/0!	#DIV/0!	#DIV/0!	22000.8	#DIV/0!	#DIV/0!	#DIV/0!	45722.1	#DIV/0!	22625.7	#DIV/0!	#DIV/0!	45655.8	109254	13010.9	100768	#DIV/0!	20697.9	#DIV/0!		21955.7	#DIV/0!	#DIV/0!	#DIV/0!	#DIV/0!
FALSE	High	Master Protein	P19013	Keratin, type II cytoskeletal 4 OS=Homo sapiens OX=9606 GN=KRT4 PE=1 SV=5	0	FALSE	17.51	10	5	172	2	520	56.1	6.61	178.53	5	0	#DIV/0!	#DIV/0!	#DIV/0!	#DIV/0!	#DIV/0!	#DIV/0!	#DIV/0!	#DIV/0!	#DIV/0!	#DIV/0!	#DIV/0!	#DIV/0!	#DIV/0!	#DIV/0!	#DIV/0!	#DIV/0!	#DIV/0!	#DIV/0!	#DIV/0!	#DIV/0!	#DIV/0!	#DIV/0!	#DIV/0!	#DIV/0!	#DIV/0!	#DIV/0!		#DIV/0!	#DIV/0!	#DIV/0!	#DIV/0!	#DIV/0!
FALSE	High	Master Protein	P53396	ATP-citrate synthase OS=Homo sapiens OX=9606 GN=ACLY PE=1 SV=3	0	FALSE	74.126	12	13	171	13	1101	120.8	7.33	185.24	13	0	#DIV/0!	#DIV/0!	20380.4	53026.5	15659.7	#DIV/0!	59196.7	16250.8	15403.2	14797.4	60254	#DIV/0!	#DIV/0!	#DIV/0!	71094.7	#DIV/0!	#DIV/0!	#DIV/0!	41868.6	53152.6	#DIV/0!	#DIV/0!	53918.4	24990.6	196173	34767.5		#DIV/0!	30988.6	#DIV/0!	35254.5	28106.1
FALSE	High	Master Protein	P62263	40S ribosomal protein S14 OS=Homo sapiens OX=9606 GN=RPS14 PE=1 SV=3	0	FALSE	37.974	23	7	170	7	151	16.3	10.05	203.29	7	0	#DIV/0!	#DIV/0!	#DIV/0!	#DIV/0!	#DIV/0!	#DIV/0!	#DIV/0!	#DIV/0!	#DIV/0!	#DIV/0!	#DIV/0!	#DIV/0!	#DIV/0!	#DIV/0!	#DIV/0!	#DIV/0!	#DIV/0!	#DIV/0!	#DIV/0!	#DIV/0!	#DIV/0!	#DIV/0!	#DIV/0!	13049.7	#DIV/0!	#DIV/0!	13614.9	#DIV/0!	#DIV/0!	#DIV/0!	#DIV/0!	#DIV/0!
FALSE	High	Master Protein	P18124	60S ribosomal protein L7 OS=Homo sapiens OX=9606 GN=RPL7 PE=1 SV=1	0	FALSE	72.414	33	11	169	11	248	29.2	10.65	293.52	11	0	9155.36	#DIV/0!	642972	#DIV/0!	20874	43384.3	41273.8	21800.2	#DIV/0!	109248	2.17369e+06	232352	34682.5	#DIV/0!	#DIV/0!	19223.2	24840.7	#DIV/0!	64066.2	14652	#DIV/0!	76008	985459	#DIV/0!	139585	34862.2	113587	#DIV/0!	47093.3	694227	39950.1	#DIV/0!
FALSE	High	Master Protein	P00558	Phosphoglycerate kinase 1 OS=Homo sapiens OX=9606 GN=PGK1 PE=1 SV=3	0	FALSE	22.81	13	6	168	6	417	44.6	8.1	63.52	6	0	28928.5	65410.7	#DIV/0!	74582.1	#DIV/0!	26609.8	16463.4	62547.4	33808.7	27707.5	12787.3	110593	86309.5	51932.7	343035	64655.8	128666	83681.8	#DIV/0!	26839	72031.1	99292.5	70734.1	82557.3	87303.3	42503.5	13606.5	58512.9	49056.9	43156.6	149357	102896
FALSE	High	Master Protein	O00159	Unconventional myosin-Ic OS=Homo sapiens OX=9606 GN=MYO1C PE=1 SV=4	0	FALSE	39.132	8	8	162	8	1063	121.6	9.41	224.19	8	0	30652.7	41409.7	38055.7	#DIV/0!	1429655	78754.4	#DIV/0!	978086	#DIV/0!	43480.5	#DIV/0!	9215.87	#DIV/0!	30211.5	1.79511e+06	3.94227e+06	4536228	1.04935e+07	3.07024e+06	1.26667e+06	4.07711e+06	3.55172e+06	488843	4.95582e+06	3.70149e+06	2.99709e+06	982985	#DIV/0!	#DIV/0!	16079.9	38127.8	101189
FALSE	High	Master Protein	Q06830	Peroxiredoxin-1 OS=Homo sapiens OX=9606 GN=PRDX1 PE=1 SV=1	0	FALSE	29.937	28	7	153	7	199	22.1	8.13	69.48	7	0	523655	1.08189e+06	1.04232e+06	1.64972e+06	598203	675825	1.16293e+06	1.24008e+06	1.11282e+06	1.55409e+06	92183.2	1.29592e+06	1.11822e+06	887799	2.85111e+06	2.08069e+06	2.51444e+06	1.16638e+06	1.71933e+06	806318	1.01264e+06	1.9104e+06	1.50171e+06	1.61144e+06	982833	962916	816218	543695	711167	680470	421413	500199
FALSE	High	Master Protein	P46781	40S ribosomal protein S9 OS=Homo sapiens OX=9606 GN=RPS9 PE=1 SV=3	0	FALSE	39.747	46	12	149	12	194	22.6	10.65	126.24	12	0	49652.9	16133	#DIV/0!	19879	#DIV/0!	#DIV/0!	12731.2	29111.1	11480.4	865574	60745.8	#DIV/0!	#DIV/0!	#DIV/0!	125847	58204.3	10563.6	11118.8	14782.5	11356.7	21775.1	25076.3	212672	#DIV/0!	597586	#DIV/0!	89664.9	11365.2	11024.6	12328.3	17795.6	109123
FALSE	High	Master Protein	P22626	Heterogeneous nuclear ribonucleoproteins A2/B1 OS=Homo sapiens OX=9606 GN=HNRNPA2B1 PE=1 SV=2	0	FALSE	42.243	22	9	148	8	353	37.4	8.95	71.45	9	1	7.38291e+06	7.96528e+06	9.63642e+06	1.26513e+07	9.38408e+06	1.71447e+07	8.17836e+06	1.49296e+07	2.34137e+07	2.00608e+07	173200	1.94948e+07	2.44182e+07	2.10405e+07	2.05284e+07	1.12746e+07	1.56e+07	1.75029e+07	1.22551e+07	6.40842e+06	1.16577e+07	5.50085e+06	195978	1.45378e+07	473056	1.16992e+07	3.11164e+06	2.39369e+07	2.60135e+07	2.18882e+07	2.3999e+07	2.2597e+07
FALSE	High	Master Protein	Q99536	Synaptic vesicle membrane protein VAT-1 homolog OS=Homo sapiens OX=9606 GN=VAT1 PE=1 SV=2	0	FALSE	18.721	9	3	145	3	393	41.9	6.29	247.8	3	0	#DIV/0!	#DIV/0!	#DIV/0!	#DIV/0!	#DIV/0!	#DIV/0!	#DIV/0!	#DIV/0!	#DIV/0!	44146.7	#DIV/0!	69136.7	57698	27809.9	54231.4	42612.2	59519.9	#DIV/0!	26526	13111.6	12076.8	#DIV/0!	#DIV/0!	46191.5	#DIV/0!	#DIV/0!	13368.8	#DIV/0!	#DIV/0!	#DIV/0!	#DIV/0!	#DIV/0!
FALSE	High	Master Protein	Q53TN4	Cytochrome b reductase 1 OS=Homo sapiens OX=9606 GN=CYBRD1 PE=1 SV=1	0	FALSE	9.061	5	2	141	2	286	31.6	8.76	245.38	2	0	15168.6	#DIV/0!	#DIV/0!	32417.1	#DIV/0!	#DIV/0!	#DIV/0!	#DIV/0!	#DIV/0!	#DIV/0!	#DIV/0!	41492.5	40677.5	49691.2	57410.2	46972.7	92892.2	#DIV/0!	12492.1	14020	12120.1	#DIV/0!	56469.8	26175	#DIV/0!	30716.1		#DIV/0!	#DIV/0!	12160.9	26067.5	15068.9
FALSE	High	Master Protein	Q14204	Cytoplasmic dynein 1 heavy chain 1 OS=Homo sapiens OX=9606 GN=DYNC1H1 PE=1 SV=5	0	FALSE	84.134	4	17	140	17	4646	532.1	6.4	121.96	17	0	350140	785616	695888	651626	1.09537e+06	1.22946e+06	2.8488e+06	3.08615e+06	4.16155e+06	2.31427e+06	458408	3.51044e+06	3.94266e+06	1.26161e+06	1.12418e+06	6.10565e+06	2.4702e+06	2.68205e+06	4.34332e+06	2.31016e+06	3.42355e+06	4.92151e+06	181971	3.83706e+06	1.89823e+06	1.33994e+06	3.26496e+06	1.78058e+06	4.60992e+06	1.53902e+06	2.11852e+06	1.92234e+06
FALSE	High	Master Protein	Q92597	Protein NDRG1 OS=Homo sapiens OX=9606 GN=NDRG1 PE=1 SV=1	0	FALSE	25.028	5	3	140	3	394	42.8	5.82	243.5	3	0	#DIV/0!	#DIV/0!	#DIV/0!	#DIV/0!	#DIV/0!	#DIV/0!	#DIV/0!	#DIV/0!	#DIV/0!	24893.4	#DIV/0!	66925.6	#DIV/0!	#DIV/0!	#DIV/0!	#DIV/0!	#DIV/0!	#DIV/0!	38140	#DIV/0!	#DIV/0!	70944.4	40031.7	#DIV/0!	#DIV/0!	#DIV/0!		#DIV/0!	#DIV/0!	#DIV/0!	#DIV/0!	#DIV/0!
FALSE	High	Master Protein	P62280	40S ribosomal protein S11 OS=Homo sapiens OX=9606 GN=RPS11 PE=1 SV=3	0	FALSE	32.131	33	6	139	6	158	18.4	10.3	179.48	6	0	#DIV/0!	#DIV/0!	#DIV/0!	#DIV/0!	#DIV/0!	#DIV/0!	#DIV/0!	#DIV/0!	#DIV/0!	#DIV/0!	#DIV/0!	#DIV/0!	#DIV/0!	#DIV/0!	#DIV/0!	#DIV/0!	#DIV/0!	#DIV/0!	#DIV/0!	#DIV/0!	#DIV/0!	#DIV/0!	#DIV/0!	#DIV/0!	#DIV/0!	#DIV/0!		#DIV/0!	#DIV/0!	#DIV/0!	#DIV/0!	#DIV/0!
FALSE	High	Master Protein	P27635	60S ribosomal protein L10 OS=Homo sapiens OX=9606 GN=RPL10 PE=1 SV=4	0	FALSE	15.091	12	4	136	4	214	24.6	10.08	136.86	4	0	24524.5	40758.5	#DIV/0!	45004.9	#DIV/0!	14833.8	#DIV/0!	#DIV/0!	16885.6	6967.48	#DIV/0!	#DIV/0!	#DIV/0!	24484.9	#DIV/0!	36380.9	#DIV/0!	#DIV/0!	14353.9	14959.7	30566.3	11285.1	41866.8	24988.3	44629.3	19007.8	20478.8	96833.8	#DIV/0!	#DIV/0!	30134.5	22017
FALSE	High	Master Protein	P04792	Heat shock protein beta-1 OS=Homo sapiens OX=9606 GN=HSPB1 PE=1 SV=2	0	FALSE	32.465	17	3	135	3	205	22.8	6.4	285.67	3	0	#DIV/0!	#DIV/0!	#DIV/0!	#DIV/0!	#DIV/0!	#DIV/0!	#DIV/0!	#DIV/0!	#DIV/0!	50717.7	#DIV/0!	42583.4	26427.8	#DIV/0!	90678.9	24197.9	#DIV/0!	21527.7	36601.3	29490	#DIV/0!	37246.6	77262.8	44655.1	#DIV/0!	#DIV/0!		22153.2	#DIV/0!	#DIV/0!	13522.9	#DIV/0!
FALSE	High	Master Protein	P36578	60S ribosomal protein L4 OS=Homo sapiens OX=9606 GN=RPL4 PE=1 SV=5	0	FALSE	39.816	23	11	135	11	427	47.7	11.06	127.9	11	0	626748	692941	997074	1.46505e+06	9.17983e+06	884277	7.17652e+06	1.85185e+07	2.47577e+06	1.08343e+06	255597	1.45561e+07	1.80842e+07	5.07999e+06	4.48803e+06	1.05951e+07	1.7081e+07	2.44876e+07	5.83848e+07	2.00162e+07	3.48318e+07	2.9189e+07	1.69482e+07	8.24085e+06	6.2179e+06	1.425e+07	1.60843e+07	1.9537e+06	307733	1.41179e+06	715458	874645
FALSE	High	Master Protein	P27105	Erythrocyte band 7 integral membrane protein OS=Homo sapiens OX=9606 GN=STOM PE=1 SV=3	0	FALSE	35.702	19	7	135	7	288	31.7	7.88	124.61	7	0	67546	18135.6	48741.2	#DIV/0!	29943.7	60052.4	13716.3	54137.2	#DIV/0!	102639	#DIV/0!	20953.2	55300.7	56716.9	62048	48518.8	122231	42438.6	82702.5	50462.2	#DIV/0!	71006.8	#DIV/0!	54083.6	#DIV/0!	16493.1		54001.8	54315.6	46917.8	130599	89683.2
FALSE	High	Master Protein	P63104	14-3-3 protein zeta/delta OS=Homo sapiens OX=9606 GN=YWHAZ PE=1 SV=1	0	FALSE	34.108	29	8	132	5	245	27.7	4.79	47.22	8	1	66799.7	50654.3	64548.1	34966.7	70637.3	85095.8	62608	69438.3	43953.6	87879.2	#DIV/0!	125720	114687	99584.6	235612	151580	200471	158124	82253.7	85947.8	127674	155316	267686	157277	#DIV/0!	91903	74514.8	61553.3	83514.3	74133.6	106402	54286.3
FALSE	High	Master Protein	P00338	L-lactate dehydrogenase A chain OS=Homo sapiens OX=9606 GN=LDHA PE=1 SV=2	0	FALSE	27.559	14	5	131	4	332	36.7	8.27	83.02	5	0	196231	297938	133888	403305	376478	1.24811e+06	473857	435288	199350	217433	102348	428426	262238	228518	#DIV/0!	87717.2	215869	319960	113623	131168	265368	403275	159307	165192	15080.2	635646	94771.3	135004	93827.6	132629	50050.6	140427
FALSE	High	Master Protein	P62249	40S ribosomal protein S16 OS=Homo sapiens OX=9606 GN=RPS16 PE=1 SV=2	0	FALSE	27.847	40	7	128	7	146	16.4	10.21	67.28	7	0	183250	137016	183750	191730	288266	292147	453181	428222	315404	454548	8596.37	364172	348968	342906	322887	384177	326080	447631	415072	348070	277781	199331	862016	303071	501912	183460	274428	193527	385167	420762	308185	449132
FALSE	High	Master Protein	P35221	Catenin alpha-1 OS=Homo sapiens OX=9606 GN=CTNNA1 PE=1 SV=1	0	FALSE	30.426	5	4	126	4	906	100	6.29	251.27	4	0	#DIV/0!	#DIV/0!	#DIV/0!	#DIV/0!	#DIV/0!	#DIV/0!	#DIV/0!	#DIV/0!	#DIV/0!	#DIV/0!	#DIV/0!	#DIV/0!	#DIV/0!	#DIV/0!	#DIV/0!	#DIV/0!	#DIV/0!	#DIV/0!	#DIV/0!	#DIV/0!	#DIV/0!	#DIV/0!	#DIV/0!	#DIV/0!	#DIV/0!	#DIV/0!		#DIV/0!	#DIV/0!	#DIV/0!	#DIV/0!	#DIV/0!
FALSE	High	Master Protein	Q01813	ATP-dependent 6-phosphofructokinase, platelet type OS=Homo sapiens OX=9606 GN=PFKP PE=1 SV=2	0	FALSE	31.01	6	6	126	6	784	85.5	7.55	197.48	6	0	513236	576563	554932	508561	650043	586693	468966	600401	670790	768550	93188	923087	842709	716910	822106	706250	829203	766862	735597	945667	764141	743163	90841.5	834903	98211.5	627535	506707	1.38155e+06	1.30507e+06	1.23649e+06	1.12296e+06	1.36079e+06
FALSE	High	Master Protein	Q07020	60S ribosomal protein L18 OS=Homo sapiens OX=9606 GN=RPL18 PE=1 SV=2	0	FALSE	44.186	32	6	126	6	188	21.6	11.72	227.68	6	0	#DIV/0!	#DIV/0!	#DIV/0!	#DIV/0!	#DIV/0!	#DIV/0!	#DIV/0!	#DIV/0!	#DIV/0!	#DIV/0!	#DIV/0!	#DIV/0!	#DIV/0!	#DIV/0!	#DIV/0!	#DIV/0!	#DIV/0!	#DIV/0!	20822.7	#DIV/0!	#DIV/0!	#DIV/0!	#DIV/0!	#DIV/0!	#DIV/0!	#DIV/0!	18533.8	#DIV/0!	#DIV/0!	#DIV/0!	#DIV/0!	#DIV/0!
FALSE	High	Master Protein	P48960	CD97 antigen OS=Homo sapiens OX=9606 GN=CD97 PE=1 SV=4	0	FALSE	8.688	3	2	125	2	835	91.8	6.87	171.89	2	0	24023.9	758618	617196	553949	74202.2	#DIV/0!	516794	174096	411329	569495	235439	554830	479284	361564	229893	624974	253596	110109	115716	44006.5	328476	437690	79415.3	349043	271772	119569	312058	78432.8	282925	540713	41106.9	45271
FALSE	High	Master Protein	P08758	Annexin A5 OS=Homo sapiens OX=9606 GN=ANXA5 PE=1 SV=2	0	FALSE	44.704	22	8	125	8	320	35.9	5.05	140.57	8	0	14016	55645.2	54963	69747.3	19669.7	17363	27909.6	85020.1	#DIV/0!	106862	#DIV/0!	110454	39284.4	45771.6	#DIV/0!	20102.7	28283.6	32723.9	31326.5	45177	93053.8	37727	#DIV/0!	#DIV/0!	13700.9	19390.1		73165	220342	94877.1	21247.5	39822.6
FALSE	High	Master Protein	O43854	EGF-like repeat and discoidin I-like domain-containing protein 3 OS=Homo sapiens OX=9606 GN=EDIL3 PE=1 SV=1	0	FALSE	77.163	23	12	123	12	480	53.7	7.28	165.98	12	0	17537.4	34683.8	51011.8	438397	20104.9	#DIV/0!	81185.6	84085.9	9531.79	172893	92869.1	210766	48227	97406.9	8425.59	290545	878085	#DIV/0!	221507	321587	189164	332775	113825	591448	77342.9	12396.5	122630	19853.1	16455.4	12319.4	#DIV/0!	28814.8
FALSE	High	Master Protein	Q9P2B2	Prostaglandin F2 receptor negative regulator OS=Homo sapiens OX=9606 GN=PTGFRN PE=1 SV=2	0	FALSE	33.751	11	10	122	10	879	98.5	6.61	80.8	10	0	1.45725e+06	1.59185e+06	30871.3	#DIV/0!	228723	930349	3.66532e+06	#DIV/0!	3.38311e+06	2.1741e+06	2.36877e+06	196405	65250.1	28369.5	2.74949e+06	1.34529e+06	451693	291327	1.80438e+06	2.13321e+06	43948.1	389412	3.88597e+06	216530	5.10962e+06	40747.7	37003.8	#DIV/0!	53905.1	88972.8	908302	2312135
FALSE	High	Master Protein	Q5D862	Filaggrin-2 OS=Homo sapiens OX=9606 GN=FLG2 PE=1 SV=1	0	FALSE	59.63	9	10	118	10	2391	247.9	8.31	155.82	10	0	171207	72552.4	82039.6	138649	13626	#DIV/0!	39208.2	122550	34901.9	198461	35904.8	107526	145176	#DIV/0!	4.76164e+06	62238.3	23797.1	19752.2	208289	576529	22108.5	279708	559813	138151	110536	102074	48094.5	381790	486531	168885	566674	140167
FALSE	High	Master Protein	P11021	Endoplasmic reticulum chaperone BiP OS=Homo sapiens OX=9606 GN=HSPA5 PE=1 SV=2	0	FALSE	65.155	20	12	118	10	654	72.3	5.16	112.04	12	0	#DIV/0!	#DIV/0!	#DIV/0!	#DIV/0!	#DIV/0!	#DIV/0!	#DIV/0!	#DIV/0!	#DIV/0!	12872.4	#DIV/0!	#DIV/0!	#DIV/0!	#DIV/0!	#DIV/0!	#DIV/0!	#DIV/0!	#DIV/0!	#DIV/0!	#DIV/0!	#DIV/0!	#DIV/0!	#DIV/0!	#DIV/0!	#DIV/0!	#DIV/0!		#DIV/0!	#DIV/0!	590946	20677.4	#DIV/0!
FALSE	High	Master Protein	P07900	Heat shock protein HSP 90-alpha OS=Homo sapiens OX=9606 GN=HSP90AA1 PE=1 SV=5	0	FALSE	60.889	18	13	115	5	732	84.6	5.02	110.4	13	0	#DIV/0!	#DIV/0!	#DIV/0!	#DIV/0!	#DIV/0!	#DIV/0!	#DIV/0!	#DIV/0!	#DIV/0!	#DIV/0!	#DIV/0!	#DIV/0!	#DIV/0!	#DIV/0!	#DIV/0!	#DIV/0!	#DIV/0!	#DIV/0!	#DIV/0!	#DIV/0!	#DIV/0!	#DIV/0!	#DIV/0!	#DIV/0!	#DIV/0!	#DIV/0!		#DIV/0!	#DIV/0!	#DIV/0!	#DIV/0!	#DIV/0!
FALSE	High	Master Protein	O95183	Vesicle-associated membrane protein 5 OS=Homo sapiens OX=9606 GN=VAMP5 PE=1 SV=1	0	FALSE	15.142	19	3	115	3	116	12.8	7.85	106.53	3	0	3.18604e+06	595035	929964	678876	900951	3.38961e+06	674058	955257	547334	1.1974e+06	15626	966861	1.2192e+06	1.14698e+06	1.745e+06	495824	671197	710130	487016	492302	671062	426146	70894.2	147269	58448.7	450889	332629	1.21663e+06	1.37717e+06	1.23044e+06	2.09418e+06	2.89925e+06
FALSE	High	Master Protein	P43490	Nicotinamide phosphoribosyltransferase OS=Homo sapiens OX=9606 GN=NAMPT PE=1 SV=1	0	FALSE	42.236	11	6	114	6	491	55.5	7.15	145.32	6	0	343172	439549	475966	498557	377104	437472	516001	641786	626884	580360	13457.8	767339	580751	649161	612116	553869	537454	540466	504657	279714	689834	542954	49518.9	611464	114738	1.37957e+06	446240	734274	1.03914e+06	833724	848627	1.48914e+06
FALSE	High	Master Protein	Q5T749	Keratinocyte proline-rich protein OS=Homo sapiens OX=9606 GN=KPRP PE=1 SV=1	0	FALSE	6.793	2	2	111	2	579	64.1	8.27	89.39	2	0	78775.6	56187.8	89943.2	45565.1	16993	25045	49543.5	488887	76924.9	120312	34126.3	100692	39226.4	35593.4	671767	29182.6	50282.7	72539.1	90197	23579.8	55113.9	146820	27232.4	28991.5	100073	37927.9	79439.6	200171	670122	278457	4.32467e+06	139172
FALSE	High	Master Protein	Q7KZF4	Staphylococcal nuclease domain-containing protein 1 OS=Homo sapiens OX=9606 GN=SND1 PE=1 SV=1	0	FALSE	52.886	8	8	111	8	910	101.9	7.17	95.76	8	0	10230.2	#DIV/0!	9730.93	#DIV/0!	108476	8924.04	#DIV/0!	226541	13564.1	#DIV/0!	#DIV/0!	#DIV/0!	#DIV/0!	19786.3	318785	11102.4	183650	394202	297874	183822	#DIV/0!	133387	#DIV/0!	417397	#DIV/0!	390489		#DIV/0!	12573.2	#DIV/0!	#DIV/0!	#DIV/0!
FALSE	High	Master Protein	P62917	60S ribosomal protein L8 OS=Homo sapiens OX=9606 GN=RPL8 PE=1 SV=2	0	FALSE	52.004	20	8	109	8	257	28	11.03	112.6	8	0	119254	82700.9	78438.9	129743	71383.1	63319.6	246664	91535.6	82505.9	307054	#DIV/0!	184398	95143.9	87146.7	152704	210614	131988	125430	87784.4	146648	196514	190954	#DIV/0!	84981.7	#DIV/0!	92308.3	77400.8	184998	107592	102928	102660	165837
FALSE	High	Master Protein	P07910	Heterogeneous nuclear ribonucleoproteins C1/C2 OS=Homo sapiens OX=9606 GN=HNRNPC PE=1 SV=4	0	FALSE	16.559	13	5	107	3	306	33.7	5.08	24.17	5	0	3.2832e+06	2.04144e+06	3.52809e+06	1.43708e+06	#DIV/0!	4.01968e+06	1.95763e+07	176333	5.12263e+06	222998	5.66105e+06	29325.7	244517	1.99314e+07	2.97466e+07	8.76792e+06	75709.6	22034322	1.30507e+06	1.344e+07	450049	8.83069e+06	2.35326e+07	93447.6	2.62703e+07	1.57137e+07	550908	900753	236998	676157	469517	17183.4
FALSE	High	Master Protein	Q71U36	Tubulin alpha-1A chain OS=Homo sapiens OX=9606 GN=TUBA1A PE=1 SV=1	0	FALSE	56.847	25	12	106	12	451	50.1	5.06	78.53	12	0	4.43451e+07	8.52637e+07	8.05652e+07	6.16257e+07	6.78956e+07	7.06059e+07	3.55306e+07	8.06296e+07	3.32745e+07	1.00852e+08	137445	1.95465e+08	2.79943e+08	1.44501e+08	2.22124e+08	145040	50154.7	52432.7	266442	5.52282e+07	1.20806e+08	6.48673e+07	124540	1.61261e+08	83789.8	241594	375401	2.0365e+08	1.24979e+08	2.68605e+08	1.35348e+08	1.10973e+08
FALSE	High	Master Protein	Q02543	60S ribosomal protein L18a OS=Homo sapiens OX=9606 GN=RPL18A PE=1 SV=2	0	FALSE	21.241	27	6	105	6	176	20.7	10.71	133.82	6	0	558912	682902	750237	534264	658552	927669	320474	713439	193834	585369	854170	678807	243420	497151	750550	950732	599592	670383	580045	634604	420567	925936	671457	726084	785848	718358	345186	717180	1.03333e+06	1.00285e+06	471024	675518
FALSE	High	Master Protein	P62937	Peptidyl-prolyl cis-trans isomerase A OS=Homo sapiens OX=9606 GN=PPIA PE=1 SV=2	0	FALSE	36.412	22	4	104	4	165	18	7.81	111.54	4	0	79721.7	120727	24443.5	#DIV/0!	76337.1	78747.2	29971.6	#DIV/0!	105860	437997	497167	273991	154511	128167	274417	557621	#DIV/0!	226253	388655	508710	#DIV/0!	196265	2.66838e+06	134574	4588831	116479	260067	336645	39935.6	250577	220998	108308
FALSE	High	Master Protein	P06703	Protein S100-A6 OS=Homo sapiens OX=9606 GN=S100A6 PE=1 SV=1	0	FALSE	14.97	22	3	103	3	90	10.2	5.48	70.66	3	0	#DIV/0!	50924.9	57001.7	57521.6	65611.6	89337.5	#DIV/0!	60844.1	54050.9	114178	9221.44	177291	132173	145754	191638	164167	233824	162749	94508.9	165068	179463	190270	58961	166856	#DIV/0!	141656	116310	84047.5	58146.4	90670.3	94149.1	99752.7
FALSE	High	Master Protein	O75369	Filamin-B OS=Homo sapiens OX=9606 GN=FLNB PE=1 SV=2	0	FALSE	15.955	2	6	99	4	2602	278	5.73	93.41	6	0	#DIV/0!	#DIV/0!	#DIV/0!	#DIV/0!	#DIV/0!	#DIV/0!	#DIV/0!	#DIV/0!	#DIV/0!	#DIV/0!	#DIV/0!	#DIV/0!	#DIV/0!	#DIV/0!	#DIV/0!	#DIV/0!	#DIV/0!	#DIV/0!	#DIV/0!	#DIV/0!	#DIV/0!	#DIV/0!	#DIV/0!	#DIV/0!	#DIV/0!	#DIV/0!		#DIV/0!	#DIV/0!	#DIV/0!	#DIV/0!	#DIV/0!
FALSE	High	Master Protein	P21589	5'-nucleotidase OS=Homo sapiens OX=9606 GN=NT5E PE=1 SV=1	0	FALSE	28.805	12	6	99	6	574	63.3	7.03	75.3	6	0	73249.7	33342.8	21329.2	280114	149346	54685.8	53988.8	112227	259836	141219	#DIV/0!	32665.2	393019	#DIV/0!	#DIV/0!	64402.8	#DIV/0!	#DIV/0!	255167	61692	205828	51954.2	#DIV/0!	36438.2	12304.8	#DIV/0!	26829.6	283422	#DIV/0!	#DIV/0!	#DIV/0!	97041.9
FALSE	High	Master Protein	P15121	Aldo-keto reductase family 1 member B1 OS=Homo sapiens OX=9606 GN=AKR1B1 PE=1 SV=3	0	FALSE	15.454	12	5	98	5	316	35.8	6.98	17.14	5	0	478563	503407	296914	391514	488538	881374	173697	234315	144381	187117	#DIV/0!	342454	217504	633141	889714	716929	206010	469138	132818	620422	1.03651e+06	384227	84950.2	495740	1.00805e+06	712995	449007	898860	88848	266088	277582	311033
FALSE	High	Master Protein	P62753	40S ribosomal protein S6 OS=Homo sapiens OX=9606 GN=RPS6 PE=1 SV=1	0	FALSE	54.582	24	10	97	10	249	28.7	10.84	158.64	10	0	#DIV/0!	#DIV/0!	#DIV/0!	#DIV/0!	#DIV/0!	#DIV/0!	24273.9	#DIV/0!	#DIV/0!	#DIV/0!	19313.4	#DIV/0!	#DIV/0!	#DIV/0!	#DIV/0!	#DIV/0!	15979.4	11543.6	10838.2	338635	#DIV/0!	9712.39	278340	#DIV/0!	#DIV/0!	#DIV/0!		#DIV/0!	#DIV/0!	#DIV/0!	#DIV/0!	#DIV/0!
FALSE	High	Master Protein	P30050	60S ribosomal protein L12 OS=Homo sapiens OX=9606 GN=RPL12 PE=1 SV=1	0	FALSE	10.404	10	3	95	3	165	17.8	9.42	112.3	3	0	31761.9	22910.9	15275.2	16863.2	#DIV/0!	27698.7	31301.7	7359.62	13183.1	28748.5	119691	39279.3	30589.9	28292.7	25902.3	#DIV/0!	12394.4	#DIV/0!	18238.5	#DIV/0!	23319.7	25181.4	8263.57	8190.86	59304.3	20036	19366.8	38283.7	30059.5	33071.8	27100.8	41548.9
FALSE	High	Master Protein	P12110	Collagen alpha-2(VI) chain OS=Homo sapiens OX=9606 GN=COL6A2 PE=1 SV=4	0	FALSE	34.957	5	8	93	8	1019	108.5	6.21	62.03	8	0	204604	3.27346e+06	2.6135e+06	3.18441e+06	2.14548e+06	#DIV/0!	37422.3	48809.5	3070103	3.10294e+06	#DIV/0!	1.56138e+06	64886.6	#DIV/0!	96803.8	4.62298e+06	71760.3	299864	1.49773e+06	1.46128e+06	2.48363e+06	2.9971e+06	1.66615e+06	2.02065e+06	71761.6	170273		#DIV/0!	867301	2.7586e+06	1.20154e+06	1.06758e+06
FALSE	High	Master Protein	O76021	Ribosomal L1 domain-containing protein 1 OS=Homo sapiens OX=9606 GN=RSL1D1 PE=1 SV=3	0	FALSE	50.373	17	11	93	11	490	54.9	10.13	34.74	11	0	101420	105879	#DIV/0!	#DIV/0!	21165.8	#DIV/0!	13197.4	#DIV/0!	#DIV/0!	74509.4	11362.2	314924	#DIV/0!	102480	118930	80530.1	359328	235626	336773	173083	248969	243805	24266.1	#DIV/0!	15529.6	#DIV/0!		#DIV/0!	#DIV/0!	402182	368351	#DIV/0!
FALSE	High	Master Protein	Q09666	Neuroblast differentiation-associated protein AHNAK OS=Homo sapiens OX=9606 GN=AHNAK PE=1 SV=2	0	FALSE	52.651	6	10	93	10	5890	628.7	6.15	50.02	10	0	525458	122386	590566	536074	824319	536060	44958.2	15856.9	54532.3	905181	628441	669488	820371	141862	74297.4	699944	422731	456067	548183	113177	90069.4	198272	242912	105569	244905	36944.7	331762	688491	737019	503178	158423	205071
FALSE	High	Master Protein	P16403	Histone H1.2 OS=Homo sapiens OX=9606 GN=H1-2 PE=1 SV=2	0	FALSE	18.609	24	5	91	1	213	21.4	10.93	34.95	5	0	#DIV/0!	#DIV/0!	#DIV/0!	#DIV/0!	#DIV/0!	#DIV/0!	#DIV/0!	#DIV/0!	#DIV/0!	#DIV/0!	#DIV/0!	#DIV/0!	#DIV/0!	#DIV/0!	#DIV/0!	#DIV/0!	#DIV/0!	#DIV/0!	#DIV/0!	#DIV/0!	#DIV/0!	#DIV/0!	#DIV/0!	#DIV/0!	#DIV/0!	#DIV/0!		#DIV/0!	#DIV/0!	#DIV/0!	#DIV/0!	#DIV/0!
FALSE	High	Master Protein	Q14247	Src substrate cortactin OS=Homo sapiens OX=9606 GN=CTTN PE=1 SV=2	0	FALSE	8.234	3	2	87	2	550	61.5	5.4	60.44	2	0	#DIV/0!	#DIV/0!	#DIV/0!	#DIV/0!	#DIV/0!	#DIV/0!	#DIV/0!	#DIV/0!	#DIV/0!	114151	#DIV/0!	136707	70164.6	127462	120097	108109	83175.2	93889.6	93284.2	94903.7	72037.1	141086	#DIV/0!	124581	#DIV/0!	76266.2	62833	#DIV/0!	#DIV/0!	#DIV/0!	#DIV/0!	#DIV/0!
FALSE	High	Master Protein	P62826	GTP-binding nuclear protein Ran OS=Homo sapiens OX=9606 GN=RAN PE=1 SV=3	0	FALSE	22.228	16	4	87	4	216	24.4	7.49	123.95	4	0	#DIV/0!	#DIV/0!	#DIV/0!	#DIV/0!	#DIV/0!	#DIV/0!	#DIV/0!	#DIV/0!	#DIV/0!	#DIV/0!	#DIV/0!	#DIV/0!	#DIV/0!	#DIV/0!	#DIV/0!	#DIV/0!	#DIV/0!	#DIV/0!	#DIV/0!	14437	#DIV/0!	18566.2	22112	#DIV/0!	15325.9	#DIV/0!	22882.5	#DIV/0!	#DIV/0!	#DIV/0!	57903.1	14444.5
FALSE	High	Master Protein	P50991	T-complex protein 1 subunit delta OS=Homo sapiens OX=9606 GN=CCT4 PE=1 SV=4	0	FALSE	20.93	10	6	86	6	539	57.9	7.83	74.88	6	0	15807.6	35991.7	35715.4	38803.1	43126.8	#DIV/0!	898643	24221.4	8599.76	10891.6	734746	#DIV/0!	#DIV/0!	16525.5	178471	10417.3	40006.2	42936.8	43694.3	9.65281e+06	132273	7878.84	4.94266e+06	18461.1	4.88804e+06	#DIV/0!		#DIV/0!	30183.9	214015	#DIV/0!	44850.3
FALSE	High	Master Protein	P04899	Guanine nucleotide-binding protein G(i) subunit alpha-2 OS=Homo sapiens OX=9606 GN=GNAI2 PE=1 SV=3	0	FALSE	55.961	16	7	86	3	355	40.4	5.54	151.94	7	1	#DIV/0!	#DIV/0!	#DIV/0!	#DIV/0!	#DIV/0!	#DIV/0!	#DIV/0!	#DIV/0!	#DIV/0!	#DIV/0!	#DIV/0!	#DIV/0!	#DIV/0!	#DIV/0!	#DIV/0!	#DIV/0!	#DIV/0!	#DIV/0!	#DIV/0!	#DIV/0!	#DIV/0!	#DIV/0!	#DIV/0!	#DIV/0!	#DIV/0!	#DIV/0!		#DIV/0!	#DIV/0!	#DIV/0!	#DIV/0!	#DIV/0!
FALSE	High	Master Protein	P07195	L-lactate dehydrogenase B chain OS=Homo sapiens OX=9606 GN=LDHB PE=1 SV=2	0	FALSE	37.047	24	7	86	6	334	36.6	6.05	70.33	7	1	12755	#DIV/0!	#DIV/0!	#DIV/0!	#DIV/0!	#DIV/0!	150239	#DIV/0!	#DIV/0!	305478	439180	#DIV/0!	352992	453455	271984	#DIV/0!	#DIV/0!	#DIV/0!	266817	100437	22167.3	299654	90884.4	33237.9	87999.1	92872.1	92731.5	#DIV/0!	#DIV/0!	12815.1	26955.7	13200.7
FALSE	High	Master Protein	P10412	Histone H1.4 OS=Homo sapiens OX=9606 GN=H1-4 PE=1 SV=2	0	FALSE	17.672	23	5	86	1	219	21.9	11.03	34.95	5	0	#DIV/0!	#DIV/0!	#DIV/0!	#DIV/0!	#DIV/0!	#DIV/0!	#DIV/0!	#DIV/0!	#DIV/0!	#DIV/0!	#DIV/0!	#DIV/0!	#DIV/0!	#DIV/0!	#DIV/0!	#DIV/0!	#DIV/0!	#DIV/0!	#DIV/0!	#DIV/0!	#DIV/0!	#DIV/0!	#DIV/0!	#DIV/0!	#DIV/0!	#DIV/0!		#DIV/0!	#DIV/0!	#DIV/0!	#DIV/0!	#DIV/0!
FALSE	High	Master Protein	P16402	Histone H1.3 OS=Homo sapiens OX=9606 GN=H1-3 PE=1 SV=2	0	FALSE	18.491	23	5	85	1	221	22.3	11.02	34.95	5	2	65574.7	58491.2	77338	99034.7	72236.4	73486.8	70856.2	112133	53329.8	115154	21770.7	106792	83513.2	73343.1	65632.3	87350.8	71732.3	127065	113628	217409	173990	138681	99702.7	94584.4	60815.1	73149.6	180569	176511	105207	242894	51111.5	103647
FALSE	High	Master Protein	Q00839	Heterogeneous nuclear ribonucleoprotein U OS=Homo sapiens OX=9606 GN=HNRNPU PE=1 SV=6	0	FALSE	42.367	9	7	83	7	825	90.5	6	138.41	7	0	#DIV/0!	#DIV/0!	#DIV/0!	#DIV/0!	#DIV/0!	#DIV/0!	1693387	#DIV/0!	#DIV/0!	#DIV/0!	1.04311e+06	#DIV/0!	366708	#DIV/0!	576195	#DIV/0!	387796	#DIV/0!	#DIV/0!	700786	#DIV/0!	259752	1.45456e+06	#DIV/0!	2220933	55149.2		#DIV/0!	#DIV/0!	#DIV/0!	#DIV/0!	#DIV/0!
FALSE	High	Master Protein	B5ME19	Eukaryotic translation initiation factor 3 subunit C-like protein OS=Homo sapiens OX=9606 GN=EIF3CL PE=1 SV=1	0	FALSE	19.134	3	4	81	4	914	105.4	5.64	118.78	4	0	#DIV/0!	#DIV/0!	#DIV/0!	#DIV/0!	#DIV/0!	#DIV/0!	#DIV/0!	#DIV/0!	#DIV/0!	#DIV/0!	#DIV/0!	#DIV/0!	#DIV/0!	#DIV/0!	#DIV/0!	#DIV/0!	#DIV/0!	#DIV/0!	#DIV/0!	#DIV/0!	#DIV/0!	#DIV/0!	#DIV/0!	#DIV/0!	#DIV/0!	#DIV/0!		#DIV/0!	#DIV/0!	#DIV/0!	#DIV/0!	#DIV/0!
FALSE	High	Master Protein	Q6KB66	Keratin, type II cytoskeletal 80 OS=Homo sapiens OX=9606 GN=KRT80 PE=1 SV=2	0	FALSE	21.565	13	6	81	5	452	50.5	5.67	120.05	6	0	8624.97	9504.1	17079.5	59215	16661.6	12083.6	32270.4	82530.3	34088.2	34486.4	#DIV/0!	#DIV/0!	#DIV/0!	32641.5	294737	13412.6	#DIV/0!	#DIV/0!	10553.8	#DIV/0!	14001.5	53226.4	#DIV/0!	#DIV/0!	25814.6	20066.3		116403	83492.1	88944.2	1.18994e+06	14583.5
FALSE	High	Master Protein	P15924	Desmoplakin OS=Homo sapiens OX=9606 GN=DSP PE=1 SV=3	0	FALSE	56.88	8	24	81	24	2871	331.6	6.81	31.1	24	0	10973.5	35198.3	#DIV/0!	407682	38968.5	#DIV/0!	#DIV/0!	327548	11119.9	163042	1.03015e+06	251114	#DIV/0!	14932.2	870501	145663	#DIV/0!	34597	#DIV/0!	99226.3	536162	86232.3	225773	154171	757427	91680.4		114877	57259.8	65185.6	11097.8	#DIV/0!
FALSE	High	Master Protein	P11586	C-1-tetrahydrofolate synthase, cytoplasmic OS=Homo sapiens OX=9606 GN=MTHFD1 PE=1 SV=3	0	FALSE	37.486	6	6	80	6	935	101.5	7.3	120.93	6	0	121989	#DIV/0!	#DIV/0!	#DIV/0!	51221.6	#DIV/0!	#DIV/0!	17561.9	#DIV/0!	39954.1	#DIV/0!	#DIV/0!	25008.6	29223.9	31154.3	#DIV/0!	32317.8	28479.8	#DIV/0!	#DIV/0!	52869.1	30641.7	359282	43080.5	123357	46737.6		77203.4	#DIV/0!	#DIV/0!	#DIV/0!	#DIV/0!
FALSE	High	Master Protein	P14923	Junction plakoglobin OS=Homo sapiens OX=9606 GN=JUP PE=1 SV=3	0	FALSE	28.195	12	8	79	8	745	81.7	6.14	50.72	8	0	325703	205487	268550	238892	2.29289e+06	263673	417747	1.15382e+07	139024	77792.6	30627.5	260881	28723.1	12680.9	1.75125e+06	254680	57271.5	195025	8.04465e+06	4.50647e+07	34730.6	3.39879e+06	5.84535e+06	4.6903e+06	19159.1	6.8464e+06	525687	77457.4	239525	104113	334410	47218.9
FALSE	High	Master Protein	P0DMV9	Heat shock 70 kDa protein 1B OS=Homo sapiens OX=9606 GN=HSPA1B PE=1 SV=1	0	FALSE	28.843	12	6	79	3	641	70	5.66	47.67	6	0	505545	100217	205360	28313.4	140823	158481	397745	10919.4	333853	198453	#DIV/0!	#DIV/0!	21446.8	370834	170845	9756.66	#DIV/0!	#DIV/0!	22939.7	#DIV/0!	22547.6	#DIV/0!	#DIV/0!	#DIV/0!	#DIV/0!	147695		1.59732e+06	390510	228897	290345	38676.2
FALSE	High	Master Protein	Q9NR30	Nucleolar RNA helicase 2 OS=Homo sapiens OX=9606 GN=DDX21 PE=1 SV=5	0	FALSE	13.971	5	4	78	4	783	87.3	9.28	68.71	4	0	71649.3	#DIV/0!	3742.75	#DIV/0!	113791	#DIV/0!	308585	#DIV/0!	#DIV/0!	131450	286798	165560	169785	#DIV/0!	#DIV/0!	124935	#DIV/0!	#DIV/0!	13411.4	335162	47127.7	#DIV/0!	438588	#DIV/0!	594850	#DIV/0!		173695	7195.86	#DIV/0!	#DIV/0!	217627
FALSE	High	Master Protein	P38646	Stress-70 protein, mitochondrial OS=Homo sapiens OX=9606 GN=HSPA9 PE=1 SV=2	0	FALSE	16.979	7	4	78	3	679	73.6	6.16	21.08	4	0	#DIV/0!	#DIV/0!	#DIV/0!	56257	#DIV/0!	#DIV/0!	#DIV/0!	#DIV/0!	#DIV/0!	#DIV/0!	#DIV/0!	#DIV/0!	20886.6	#DIV/0!	#DIV/0!	#DIV/0!	#DIV/0!	#DIV/0!	#DIV/0!	#DIV/0!	13466.3	9360.41	18385.4	#DIV/0!	#DIV/0!	#DIV/0!		#DIV/0!	#DIV/0!	#DIV/0!	#DIV/0!	#DIV/0!
FALSE	High	Master Protein	P02751	Fibronectin OS=Homo sapiens OX=9606 GN=FN1 PE=1 SV=5	0	FALSE	37.279	5	13	74	13	2477	272.2	5.5	29.47	13	0	385069	269151	484849	200458	460164	464263	231835	419011	406686	486073	634961	468900	491640	487723	524707	528306	624322	553095	418256	291649	439958	425335	174314	588535	560806	310553	386534	477374	558497	749264	297110	432798
FALSE	High	Master Protein	Q8NHG7	Small VCP/p97-interacting protein OS=Homo sapiens OX=9606 GN=SVIP PE=1 SV=1	0	FALSE	20.881	49	4	74	4	77	8.4	8.91	123.55	4	0	#DIV/0!	#DIV/0!	#DIV/0!	#DIV/0!	#DIV/0!	#DIV/0!	#DIV/0!	#DIV/0!	#DIV/0!	11176.5	#DIV/0!	#DIV/0!	#DIV/0!	#DIV/0!	#DIV/0!	#DIV/0!	#DIV/0!	#DIV/0!	#DIV/0!	#DIV/0!	#DIV/0!	#DIV/0!	#DIV/0!	#DIV/0!	10051.2	#DIV/0!		#DIV/0!	#DIV/0!	#DIV/0!	#DIV/0!	#DIV/0!
FALSE	High	Master Protein	P23528	Cofilin-1 OS=Homo sapiens OX=9606 GN=CFL1 PE=1 SV=3	0	FALSE	15.24	21	3	73	3	166	18.5	8.09	98.06	3	0	112566	385646	341939	45552.4	14100.6	24040.4	55905	41035.5	#DIV/0!	128744	100532	288858	27084.5	46726.6	141481	1.07888e+06	152109	194436	166204	19973.4	176690	143264	87009	236181	105317	42741.6	161910	44741.6	121930	156941	155594	222463
FALSE	High	Master Protein	Q08211	ATP-dependent RNA helicase A OS=Homo sapiens OX=9606 GN=DHX9 PE=1 SV=4	0	FALSE	13.362	2	5	73	5	1270	140.9	6.84	50.51	5	0	50520.3	29736.4	18866.3	67351.2	17957.4	18666.7	24235.2	17667.3	#DIV/0!	17043.6	41384.9	#DIV/0!	15342.2	39371.7	14306.2	45010.3	14959.2	#DIV/0!	14467.1	139229	47508	24319.6	56631	18219.5	48400.7	#DIV/0!		17807.9	16648.2	24956.4	30089.8	26036.9
FALSE	High	Master Protein	P51153	Ras-related protein Rab-13 OS=Homo sapiens OX=9606 GN=RAB13 PE=1 SV=1	0	FALSE	20.732	27	5	72	4	203	22.8	9.19	23.46	5	1	115937	97936.5	133569	#DIV/0!	#DIV/0!	111114	#DIV/0!	91563.7	#DIV/0!	143198	#DIV/0!	#DIV/0!	#DIV/0!	101773	172017	163503	#DIV/0!	116209	104957	130476	182311	100369	#DIV/0!	155632	#DIV/0!	#DIV/0!	160028	99064.9	#DIV/0!	169142	259596	220016
FALSE	High	Master Protein	P14209	CD99 antigen OS=Homo sapiens OX=9606 GN=CD99 PE=1 SV=1	0	FALSE	15.822	8	2	72	2	185	18.8	4.75	74.09	2	0	11238	19384.4	#DIV/0!	#DIV/0!	#DIV/0!	#DIV/0!	56595.3	69729.9	83801.9	125563	166258	103198	169058	132028	107996	144409	225369	102081	160816	76802.8	#DIV/0!	164546	216994	123777	46580	112280	72883.1	75948.5	#DIV/0!	#DIV/0!	#DIV/0!	41110
FALSE	High	Master Protein	P49591	Serine--tRNA ligase, cytoplasmic OS=Homo sapiens OX=9606 GN=SARS1 PE=1 SV=3	0	FALSE	26.33	6	5	71	5	514	58.7	6.43	137.11	5	0	#DIV/0!	#DIV/0!	29619.8	27931.3	18717.8	#DIV/0!	#DIV/0!	#DIV/0!	43145.7	55864.7	#DIV/0!	#DIV/0!	47696.3	28686.6	47907.3	#DIV/0!	45187.2	57187.1	40668.5	45059.9	48297.8	55543.3	#DIV/0!	33352.3	26156.9	47446.5		77172.6	44265.7	#DIV/0!	28229.6	50488.2
FALSE	High	Master Protein	Q6ZVX7	F-box only protein 50 OS=Homo sapiens OX=9606 GN=NCCRP1 PE=1 SV=1	0	FALSE	13.447	20	4	70	4	275	30.8	6.62	95.92	4	0	131415	102150	81917.6	59755.6	80386.8	58943.1	319894	157576	#DIV/0!	128253	25677	81713.5	#DIV/0!	260123	667868	35879	77220	582319	221061	200603	24016.9	123480	21160	13393.8	28143.6	30636.4	23069.3	443895	757978	246192	734102	190903
FALSE	High	Master Protein	Q4V9L6	Transmembrane protein 119 OS=Homo sapiens OX=9606 GN=TMEM119 PE=1 SV=1	0	FALSE	17.993	16	6	70	6	283	29.2	4.58	2.3	6	0	#DIV/0!	#DIV/0!	#DIV/0!	#DIV/0!	#DIV/0!	#DIV/0!	#DIV/0!	#DIV/0!	#DIV/0!	46394.9	#DIV/0!	62145.8	64068.4	44459	48014.7	95083.5	188841	108389	77191.4	34125.1	50769.5	80829.3	106100	111470	#DIV/0!	69375.2	45452.9	#DIV/0!	#DIV/0!	#DIV/0!	12038.6	#DIV/0!
FALSE	High	Master Protein	P09651	Heterogeneous nuclear ribonucleoprotein A1 OS=Homo sapiens OX=9606 GN=HNRNPA1 PE=1 SV=5	0	FALSE	28.16	15	5	70	4	372	38.7	9.13	52.38	5	0	58563.8	#DIV/0!	#DIV/0!	#DIV/0!	#DIV/0!	#DIV/0!	#DIV/0!	#DIV/0!	#DIV/0!	#DIV/0!	#DIV/0!	#DIV/0!	#DIV/0!	#DIV/0!	#DIV/0!	#DIV/0!	#DIV/0!	#DIV/0!	#DIV/0!	#DIV/0!	#DIV/0!	#DIV/0!	#DIV/0!	#DIV/0!	#DIV/0!	#DIV/0!		#DIV/0!	#DIV/0!	#DIV/0!	#DIV/0!	105597
FALSE	High	Master Protein	P20020	Plasma membrane calcium-transporting ATPase 1 OS=Homo sapiens OX=9606 GN=ATP2B1 PE=1 SV=4	0	FALSE	55.455	8	9	69	5	1220	134.6	5.91	45.16	9	2	32288.1	197303	107913	312587	616203	134237	376139	461377	483201	753723	214095	598392	494240	538391	286593	1.21606e+06	717554	782251	885229	372965	762745	972429	800792	854183	2.3661e+06	237100	805479	450700	213534	181103	166906	148302
FALSE	High	Master Protein	P23396	40S ribosomal protein S3 OS=Homo sapiens OX=9606 GN=RPS3 PE=1 SV=2	0	FALSE	28.968	31	8	69	8	243	26.7	9.66	73.66	8	0	#DIV/0!	#DIV/0!	#DIV/0!	#DIV/0!	#DIV/0!	#DIV/0!	#DIV/0!	#DIV/0!	#DIV/0!	#DIV/0!	#DIV/0!	#DIV/0!	11477.9	10292.8	10763.3	#DIV/0!	#DIV/0!	#DIV/0!	36204.8	#DIV/0!	#DIV/0!	15182.6	21651.2	#DIV/0!	#DIV/0!	#DIV/0!		#DIV/0!	#DIV/0!	#DIV/0!	#DIV/0!	#DIV/0!
FALSE	High	Master Protein	P62854	40S ribosomal protein S26 OS=Homo sapiens OX=9606 GN=RPS26 PE=1 SV=3	0	FALSE	11.541	17	3	69	3	115	13	11	90.91	3	0	#DIV/0!	#DIV/0!	#DIV/0!	#DIV/0!	#DIV/0!	#DIV/0!	#DIV/0!	#DIV/0!	#DIV/0!	#DIV/0!	#DIV/0!	#DIV/0!	#DIV/0!	#DIV/0!	37853.9	#DIV/0!	#DIV/0!	#DIV/0!	#DIV/0!	#DIV/0!	#DIV/0!	#DIV/0!	#DIV/0!	#DIV/0!	#DIV/0!	#DIV/0!		#DIV/0!	#DIV/0!	37744.3	563266	#DIV/0!
FALSE	High	Master Protein	Q16790	Carbonic anhydrase 9 OS=Homo sapiens OX=9606 GN=CA9 PE=1 SV=2	0	FALSE	4.869	3	1	69	1	459	49.7	4.72	45.72	1	0	#DIV/0!	#DIV/0!	#DIV/0!	#DIV/0!	#DIV/0!	#DIV/0!	24199.7	#DIV/0!	#DIV/0!	#DIV/0!	22367.5	#DIV/0!	123350	#DIV/0!	115910	98439.2	180394	80277.3	73829.7	38370	#DIV/0!	#DIV/0!	36288.8	105662	21552.7	67642.1		#DIV/0!	#DIV/0!	#DIV/0!	#DIV/0!	#DIV/0!
FALSE	High	Master Protein	P49207	60S ribosomal protein L34 OS=Homo sapiens OX=9606 GN=RPL34 PE=1 SV=3	0	FALSE	27.244	26	6	68	6	117	13.3	11.47	80.18	6	0	14358.2	#DIV/0!	#DIV/0!	#DIV/0!	110629	#DIV/0!	70682.5	177897	98723.9	#DIV/0!	324110	10874.7	69363.8	131080	92027.8	#DIV/0!	#DIV/0!	#DIV/0!	94938.9	51186.7	#DIV/0!	#DIV/0!	81863	#DIV/0!	190355	229998		38619.2	140503	#DIV/0!	#DIV/0!	#DIV/0!
FALSE	High	Master Protein	Q8N1N4	Keratin, type II cytoskeletal 78 OS=Homo sapiens OX=9606 GN=KRT78 PE=1 SV=2	0	FALSE	30.257	13	7	68	4	520	56.8	6.02	65.6	7	0	#DIV/0!	19137.1	14775.5	#DIV/0!	#DIV/0!	#DIV/0!	#DIV/0!	#DIV/0!	#DIV/0!	14948.3	306501	28106.4	#DIV/0!	#DIV/0!	12736	#DIV/0!	#DIV/0!	#DIV/0!	49376.6	#DIV/0!	#DIV/0!	44467.2	#DIV/0!	#DIV/0!	16559.9	#DIV/0!		#DIV/0!	#DIV/0!	27061.8	662759	13715.7
FALSE	High	Master Protein	P22087	rRNA 2'-O-methyltransferase fibrillarin OS=Homo sapiens OX=9606 GN=FBL PE=1 SV=2	0	FALSE	28.745	11	4	68	4	321	33.8	10.18	64.16	4	0	42949.5	24788.8	65902.2	#DIV/0!	18847.7	18537.6	932251	#DIV/0!	581762	71975.3	14798.8	94280.3	222493	48295.2	63401.8	36393.2	70438.9	54243.9	#DIV/0!	43029.1	62054.5	66590.3	915761	177538	299037	26681.5	75515.9	#DIV/0!	75594.2	67246.3	153186	46318.7
FALSE	High	Master Protein	Q9HAV0	Guanine nucleotide-binding protein subunit beta-4 OS=Homo sapiens OX=9606 GN=GNB4 PE=1 SV=3	0	FALSE	13.671	11	4	67	4	340	37.5	6	59.53	4	0	25284.1	12813.1	23163.5	#DIV/0!	16838.2	21056.5	16125.2	16741.9	12952.5	32829.5	#DIV/0!	20487.7	10416.8	#DIV/0!	9093.24	#DIV/0!	#DIV/0!	22353.9	#DIV/0!	#DIV/0!	20915.4	35292.9	18202.6	14982.5	#DIV/0!	#DIV/0!		#DIV/0!	37430.7	18075.6	23034.7	30511.6
FALSE	High	Master Protein	Q15758	Neutral amino acid transporter B(0) OS=Homo sapiens OX=9606 GN=SLC1A5 PE=1 SV=2	0	FALSE	22.152	5	3	67	3	541	56.6	5.48	111.7	3	0	#DIV/0!	20222.3	17770	#DIV/0!	19457.9	16691.7	#DIV/0!	#DIV/0!	#DIV/0!	#DIV/0!	900717	39596.2	#DIV/0!	#DIV/0!	#DIV/0!	15607.9	13784.1	25812.7	17557.3	#DIV/0!	13154.1	9603.68	11295.1	#DIV/0!	609853	10032.8	16561.8	#DIV/0!	30325.1	#DIV/0!	47249.1	#DIV/0!
FALSE	High	Master Protein	Q8WUM4	Programmed cell death 6-interacting protein OS=Homo sapiens OX=9606 GN=PDCD6IP PE=1 SV=1	0	FALSE	26.718	6	7	67	7	868	96	6.52	32.49	7	0	797333	#DIV/0!	#DIV/0!	#DIV/0!	255585	#DIV/0!	58498.9	#DIV/0!	#DIV/0!	173352	127016	67140.5	236059	133546	157451	46180	207730	286205	107349	49118.1	53580	142322	92279.9	78745.9	#DIV/0!	#DIV/0!	39627.8	149319	106793	#DIV/0!	#DIV/0!	46983.5
FALSE	High	Master Protein	P04439	HLA class I histocompatibility antigen, A alpha chain OS=Homo sapiens OX=9606 GN=HLA-A PE=1 SV=2	0	FALSE	25.177	18	5	67	3	365	40.8	6	38.19	5	1	233132	199228	331897	168757	210212	330469	174437	343775	578692	406888	601172	#DIV/0!	254253	104360	#DIV/0!	10830.8	42575.4	328576	350298	384250	307491	135467	#DIV/0!	499125	99129.8	594732	116429	16323.3	23299.2	261083	3.42998e+06	534991
FALSE	High	Master Protein	P07437	Tubulin beta chain OS=Homo sapiens OX=9606 GN=TUBB PE=1 SV=2	0	FALSE	21.023	12	5	67	2	444	49.6	4.89	114.76	5	1	40630.9	#DIV/0!	27765.9	30353.3	143701	36912.7	11521.7	192117	#DIV/0!	43873.9	#DIV/0!	#DIV/0!	93455.3	68399.8	495081	82612.3	322561	369278	371661	2.68316e+06	99893.6	256356	364283	125638	35388.3	184181	30445.1	148525	136110	94515.6	387674	#DIV/0!
FALSE	High	Master Protein	P68371	Tubulin beta-4B chain OS=Homo sapiens OX=9606 GN=TUBB4B PE=1 SV=1	0	FALSE	30.678	12	5	67	3	445	49.8	4.89	137.11	5	0	#DIV/0!	#DIV/0!	#DIV/0!	#DIV/0!	#DIV/0!	#DIV/0!	#DIV/0!	#DIV/0!	#DIV/0!	#DIV/0!	#DIV/0!	#DIV/0!	#DIV/0!	#DIV/0!	#DIV/0!	#DIV/0!	#DIV/0!	#DIV/0!	#DIV/0!	#DIV/0!	#DIV/0!	#DIV/0!	#DIV/0!	#DIV/0!	#DIV/0!	#DIV/0!		#DIV/0!	#DIV/0!	#DIV/0!	#DIV/0!	#DIV/0!
FALSE	High	Master Protein	O43491	Band 4.1-like protein 2 OS=Homo sapiens OX=9606 GN=EPB41L2 PE=1 SV=1	0	FALSE	28.783	9	10	66	10	1005	112.5	5.44	38.05	10	0	74778.2	156981	#DIV/0!	#DIV/0!	#DIV/0!	49220.5	35675.2	#DIV/0!	#DIV/0!	204333	#DIV/0!	92405.9	#DIV/0!	#DIV/0!	27377.2	#DIV/0!	#DIV/0!	#DIV/0!	#DIV/0!	#DIV/0!	36716.8	#DIV/0!	9082.6	#DIV/0!	#DIV/0!	105027		76533.1	#DIV/0!	88471.5	#DIV/0!	67745.6
FALSE	High	Master Protein	O75083	WD repeat-containing protein 1 OS=Homo sapiens OX=9606 GN=WDR1 PE=1 SV=4	0	FALSE	16.36	6	4	65	4	606	66.2	6.65	46.96	4	0	#DIV/0!	#DIV/0!	#DIV/0!	34311.1	#DIV/0!	32436.9	#DIV/0!	27496.5	52220.4	655590	#DIV/0!	123391	#DIV/0!	77042.6	#DIV/0!	#DIV/0!	79180.1	419421	#DIV/0!	40861.8	#DIV/0!	#DIV/0!	814717	#DIV/0!	503491	33248.3		#DIV/0!	176293	46359	#DIV/0!	286349
FALSE	High	Master Protein	P29401	Transketolase OS=Homo sapiens OX=9606 GN=TKT PE=1 SV=3	0	FALSE	41.424	17	9	63	9	623	67.8	7.66	59.46	9	0	#DIV/0!	#DIV/0!	#DIV/0!	#DIV/0!	#DIV/0!	#DIV/0!	#DIV/0!	#DIV/0!	#DIV/0!	#DIV/0!	47419.3	#DIV/0!	#DIV/0!	#DIV/0!	#DIV/0!	#DIV/0!	#DIV/0!	#DIV/0!	#DIV/0!	#DIV/0!	12180.4	#DIV/0!	10648.9	26687	#DIV/0!	#DIV/0!		#DIV/0!	#DIV/0!	#DIV/0!	#DIV/0!	#DIV/0!
FALSE	High	Master Protein	P84098	60S ribosomal protein L19 OS=Homo sapiens OX=9606 GN=RPL19 PE=1 SV=1	0	FALSE	9.608	5	2	63	2	196	23.5	11.47	41.64	2	0	#DIV/0!	#DIV/0!	9469.6	24500.3	#DIV/0!	#DIV/0!	#DIV/0!	#DIV/0!	#DIV/0!	#DIV/0!	#DIV/0!	#DIV/0!	#DIV/0!	#DIV/0!	#DIV/0!	#DIV/0!	#DIV/0!	#DIV/0!	#DIV/0!	#DIV/0!	21143.1	#DIV/0!	#DIV/0!	#DIV/0!	#DIV/0!	13377.5		#DIV/0!	#DIV/0!	#DIV/0!	#DIV/0!	#DIV/0!
FALSE	High	Master Protein	P81605	Dermcidin OS=Homo sapiens OX=9606 GN=DCD PE=1 SV=2	0	FALSE	28.231	41	6	63	6	110	11.3	6.54	37.24	6	0	1.21116e+07	1.31349e+07	1.49497e+07	1.6033e+07	1.72515e+07	1.76544e+07	9.22394e+06	1.81983e+07	1.81562e+07	2.16235e+07	#DIV/0!	2.32269e+07	2.39543e+07	2.31707e+07	2.37993e+07	2.27089e+07	22572180	23143038	1.61876e+07	1.51911e+07	2.24119e+07	2.11439e+07	1.26714e+07	22043831	9508660	2.09592e+07	19925120	2.40146e+07	2.44066e+07	2.3921e+07	2.21911e+07	1.63536e+07
FALSE	High	Master Protein	P01116	GTPase KRas OS=Homo sapiens OX=9606 GN=KRAS PE=1 SV=1	0	FALSE	19.239	14	3	62	1	189	21.6	6.77	72.2	3	0	#DIV/0!	#DIV/0!	#DIV/0!	21894.8	#DIV/0!	#DIV/0!	7286.09	6852.54	11879	#DIV/0!	#DIV/0!	31773.1	#DIV/0!	#DIV/0!	#DIV/0!	#DIV/0!	#DIV/0!	9468.25	#DIV/0!	#DIV/0!	#DIV/0!	#DIV/0!	#DIV/0!	20018.2	108569	9695.34		#DIV/0!	#DIV/0!	#DIV/0!	#DIV/0!	#DIV/0!
FALSE	High	Master Protein	P23634	Plasma membrane calcium-transporting ATPase 4 OS=Homo sapiens OX=9606 GN=ATP2B4 PE=1 SV=2	0	FALSE	33.324	6	6	61	2	1241	137.8	6.6	35.71	6	0	#DIV/0!	#DIV/0!	41544.4	#DIV/0!	#DIV/0!	35725.2	39302.3	25765.8	46950.8	14716	123163	#DIV/0!	56781.2	23592.6	66546	#DIV/0!	#DIV/0!	#DIV/0!	36538	67700.2	#DIV/0!	28982.1	218002	27112	185475	22729.3		21913.4	17168.9	18438.3	16763.9	94892.2
FALSE	High	Master Protein	P29966	Myristoylated alanine-rich C-kinase substrate OS=Homo sapiens OX=9606 GN=MARCKS PE=1 SV=4	0	FALSE	31.269	16	4	61	4	332	31.5	4.45	104.78	4	0	#DIV/0!	#DIV/0!	#DIV/0!	#DIV/0!	#DIV/0!	#DIV/0!	#DIV/0!	#DIV/0!	#DIV/0!	#DIV/0!	#DIV/0!	#DIV/0!	#DIV/0!	#DIV/0!	#DIV/0!	#DIV/0!	#DIV/0!	#DIV/0!	#DIV/0!	#DIV/0!	#DIV/0!	#DIV/0!	#DIV/0!	#DIV/0!	#DIV/0!	#DIV/0!		#DIV/0!	#DIV/0!	#DIV/0!	#DIV/0!	#DIV/0!
FALSE	High	Master Protein	P19338	Nucleolin OS=Homo sapiens OX=9606 GN=NCL PE=1 SV=3	0	FALSE	35.966	13	7	60	7	710	76.6	4.7	67.48	7	0	2.01578e+06	4103.47	2.28544e+06	#DIV/0!	#DIV/0!	#DIV/0!	3.43577e+06	#DIV/0!	#DIV/0!	458389	17780.2	#DIV/0!	12473.9	#DIV/0!	11808.8	#DIV/0!	#DIV/0!	181150	115036	13802.7	#DIV/0!	2.99301e+06	2.38428e+06	42108.4	1.20081e+06	2.66429e+06		10233.8	11536.6	#DIV/0!	#DIV/0!	342996
FALSE	High	Master Protein	P41221	Protein Wnt-5a OS=Homo sapiens OX=9606 GN=WNT5A PE=1 SV=2	0	FALSE	8.074	4	3	59	3	380	42.3	8.46	39.97	3	0	#DIV/0!	#DIV/0!	#DIV/0!	#DIV/0!	#DIV/0!	#DIV/0!	15652.8	#DIV/0!	#DIV/0!	76831.2	#DIV/0!	18433.5	27447.5	#DIV/0!	#DIV/0!	27176.5	30389.5	#DIV/0!	#DIV/0!	8464.03	#DIV/0!	29435.5	14415.8	#DIV/0!	#DIV/0!	#DIV/0!		#DIV/0!	#DIV/0!	#DIV/0!	119071	#DIV/0!
FALSE	High	Master Protein	Q969P0	Immunoglobulin superfamily member 8 OS=Homo sapiens OX=9606 GN=IGSF8 PE=1 SV=1	0	FALSE	27.947	11	5	58	5	613	65	8	49.25	5	0	#DIV/0!	#DIV/0!	#DIV/0!	#DIV/0!	9899.3	13688.4	#DIV/0!	#DIV/0!	#DIV/0!	#DIV/0!	#DIV/0!	#DIV/0!	#DIV/0!	#DIV/0!	#DIV/0!	#DIV/0!	36668.8	#DIV/0!	15566.7	19477.5	#DIV/0!	13795.9	24531.5	#DIV/0!	14763.7	11234.5		11289.7	#DIV/0!	#DIV/0!	17017.3	#DIV/0!
FALSE	High	Master Protein	Q6P1N0	Coiled-coil and C2 domain-containing protein 1A OS=Homo sapiens OX=9606 GN=CC2D1A PE=1 SV=1	0.004	FALSE	3.033	1	1	55	1	951	104	8.09	35.29	1	0	#DIV/0!	#DIV/0!	#DIV/0!	#DIV/0!	#DIV/0!	#DIV/0!	#DIV/0!	#DIV/0!	47379.3	#DIV/0!	#DIV/0!	#DIV/0!	#DIV/0!	#DIV/0!	#DIV/0!	#DIV/0!	#DIV/0!	#DIV/0!	#DIV/0!	#DIV/0!	#DIV/0!	#DIV/0!	#DIV/0!	#DIV/0!	#DIV/0!	#DIV/0!		#DIV/0!	#DIV/0!	#DIV/0!	#DIV/0!	#DIV/0!
FALSE	High	Master Protein	P51991	Heterogeneous nuclear ribonucleoprotein A3 OS=Homo sapiens OX=9606 GN=HNRNPA3 PE=1 SV=2	0	FALSE	16.6	6	2	54	2	378	39.6	9.01	131.33	2	0	#DIV/0!	#DIV/0!	#DIV/0!	#DIV/0!	#DIV/0!	#DIV/0!	#DIV/0!	#DIV/0!	#DIV/0!	#DIV/0!	#DIV/0!	#DIV/0!	#DIV/0!	#DIV/0!	#DIV/0!	#DIV/0!	#DIV/0!	#DIV/0!	#DIV/0!	#DIV/0!	#DIV/0!	#DIV/0!	#DIV/0!	#DIV/0!	#DIV/0!	#DIV/0!		#DIV/0!	#DIV/0!	#DIV/0!	#DIV/0!	#DIV/0!
FALSE	High	Master Protein	Q9Y625	Glypican-6 OS=Homo sapiens OX=9606 GN=GPC6 PE=1 SV=1	0.004	FALSE	3.036	2	1	54	1	555	62.7	5.41	3.3	1	0	100047	79451.5	16215.2	86527.2	97017.8	453869	42143.1	45677.2	#DIV/0!	92419.2	42182.3	114662	55667.1	12724.9	#DIV/0!	148033	213797	174010	134494	792134	126501	184151	285044	184411	1.78866e+06	66596.8		29314.4	83796.9	118976	85523.4	132942
FALSE	High	Master Protein	P46779	60S ribosomal protein L28 OS=Homo sapiens OX=9606 GN=RPL28 PE=1 SV=3	0	FALSE	15.592	24	4	54	4	137	15.7	12.02	36.44	4	0	#DIV/0!	5846.42	#DIV/0!	104289	#DIV/0!	#DIV/0!	#DIV/0!	#DIV/0!	#DIV/0!	8890.92	#DIV/0!	#DIV/0!	7138.47	#DIV/0!	#DIV/0!	7865.08	9037.4	11507.5	#DIV/0!	#DIV/0!	#DIV/0!	7430.09	14418.3	7950.96	28571.9	#DIV/0!		#DIV/0!	#DIV/0!	11727.3	#DIV/0!	#DIV/0!
FALSE	High	Master Protein	Q02809	Procollagen-lysine,2-oxoglutarate 5-dioxygenase 1 OS=Homo sapiens OX=9606 GN=PLOD1 PE=1 SV=2	0.007	FALSE	2.684	1	1	54	1	727	83.5	6.95	83.31	1	0	56012.7	26505.1	41480.2	45795.5	54285.4	41403.9	56589.6	33685.5	70078.4	72693.3	#DIV/0!	109474	92260.6	26697.9	92926.7	57851.9	109194	77579	91809.9	70573.7	144599	84453	#DIV/0!	157336	50415.9	58659.2	47451.1	88273.2	34862.1	97273.9	44914.4	60704.6
FALSE	High	Master Protein	O75695	Protein XRP2 OS=Homo sapiens OX=9606 GN=RP2 PE=1 SV=4	0	FALSE	10.167	4	3	53	3	350	39.6	5.12	3.7	3	0	130279	92794.7	211994	251881	144675	155887	582118	185814	156589	118409	39989.5	328827	131172	220498	216054	201761	211876	108958	173345	207918	128514	143067	252830	91718.9	205685	196995	90739.5	198134	151583	176577	229817	314489
FALSE	High	Master Protein	P08865	40S ribosomal protein SA OS=Homo sapiens OX=9606 GN=RPSA PE=1 SV=4	0	FALSE	14.466	8	3	53	3	295	32.8	4.87	63.28	3	0	#DIV/0!	#DIV/0!	10158.4	#DIV/0!	45684.3	13856	#DIV/0!	18177.2	#DIV/0!	#DIV/0!	#DIV/0!	31630.6	#DIV/0!	#DIV/0!	#DIV/0!	15328.4	46986.6	83087.1	#DIV/0!	59887	28184	109760	62182.7	92843.8	46921	59996.1		21272	10697.4	19235.8	19344.5	#DIV/0!
FALSE	High	Master Protein	P83731	60S ribosomal protein L24 OS=Homo sapiens OX=9606 GN=RPL24 PE=1 SV=1	0	FALSE	31.477	28	5	53	5	157	17.8	11.25	74.12	5	0	#DIV/0!	#DIV/0!	#DIV/0!	#DIV/0!	#DIV/0!	#DIV/0!	#DIV/0!	#DIV/0!	#DIV/0!	#DIV/0!	#DIV/0!	#DIV/0!	#DIV/0!	#DIV/0!	#DIV/0!	#DIV/0!	#DIV/0!	#DIV/0!	#DIV/0!	#DIV/0!	#DIV/0!	#DIV/0!	#DIV/0!	#DIV/0!	#DIV/0!	#DIV/0!		#DIV/0!	#DIV/0!	#DIV/0!	#DIV/0!	#DIV/0!
FALSE	High	Master Protein	P63313	Thymosin beta-10 OS=Homo sapiens OX=9606 GN=TMSB10 PE=1 SV=2	0	FALSE	22.178	32	3	53	2	44	5	5.36	46.2	3	0	#DIV/0!	#DIV/0!	#DIV/0!	#DIV/0!	#DIV/0!	#DIV/0!	#DIV/0!	#DIV/0!	#DIV/0!	#DIV/0!	#DIV/0!	#DIV/0!	#DIV/0!	#DIV/0!	#DIV/0!	#DIV/0!	#DIV/0!	#DIV/0!	#DIV/0!	#DIV/0!	#DIV/0!	#DIV/0!	#DIV/0!	#DIV/0!	#DIV/0!	#DIV/0!		#DIV/0!	#DIV/0!	#DIV/0!	#DIV/0!	#DIV/0!
FALSE	High	Master Protein	P06748	Nucleophosmin OS=Homo sapiens OX=9606 GN=NPM1 PE=1 SV=2	0	FALSE	23.532	15	6	53	6	294	32.6	4.78	21.63	6	0	19377.5	6104.06	26240.7	#DIV/0!	11581.1	14784.2	8337.27	6702.4	#DIV/0!	501503	20251.4	35850	#DIV/0!	238067	121930	30133.1	#DIV/0!	21027	10603.8	39494.3	#DIV/0!	21082.3	19057.9	21854.9	251820	17598.7	17920.9	#DIV/0!	35288.7	25719.6	#DIV/0!	965635
FALSE	High	Master Protein	Q9H223	EH domain-containing protein 4 OS=Homo sapiens OX=9606 GN=EHD4 PE=1 SV=1	0	FALSE	7.98	4	2	52	1	541	61.1	6.76	76.88	2	0	#DIV/0!	#DIV/0!	#DIV/0!	#DIV/0!	#DIV/0!	#DIV/0!	#DIV/0!	#DIV/0!	#DIV/0!	#DIV/0!	#DIV/0!	#DIV/0!	#DIV/0!	#DIV/0!	#DIV/0!	#DIV/0!	#DIV/0!	#DIV/0!	#DIV/0!	#DIV/0!	#DIV/0!	#DIV/0!	#DIV/0!	#DIV/0!	#DIV/0!	#DIV/0!		#DIV/0!	#DIV/0!	#DIV/0!	#DIV/0!	#DIV/0!
FALSE	High	Master Protein	P22735	Protein-glutamine gamma-glutamyltransferase K OS=Homo sapiens OX=9606 GN=TGM1 PE=1 SV=4	0	FALSE	15.613	6	4	52	4	817	89.7	6.04	37.48	4	0	#DIV/0!	#DIV/0!	#DIV/0!	#DIV/0!	#DIV/0!	#DIV/0!	#DIV/0!	#DIV/0!	#DIV/0!	25583.4	#DIV/0!	#DIV/0!	#DIV/0!	#DIV/0!	379992	#DIV/0!	#DIV/0!	13517.7	18179.9	15860	#DIV/0!	43146	14237.1	#DIV/0!	73278.6	#DIV/0!		#DIV/0!	#DIV/0!	#DIV/0!	549896	28816.2
FALSE	High	Master Protein	Q7L576	Cytoplasmic FMR1-interacting protein 1 OS=Homo sapiens OX=9606 GN=CYFIP1 PE=1 SV=1	0	FALSE	13.979	3	3	52	3	1253	145.1	6.9	34.94	3	0	#DIV/0!	#DIV/0!	#DIV/0!	#DIV/0!	#DIV/0!	#DIV/0!	#DIV/0!	#DIV/0!	#DIV/0!	#DIV/0!	#DIV/0!	#DIV/0!	#DIV/0!	#DIV/0!	#DIV/0!	#DIV/0!	#DIV/0!	25819.9	71977.5	20462.2	#DIV/0!	#DIV/0!	24482	#DIV/0!	#DIV/0!	#DIV/0!		#DIV/0!	#DIV/0!	#DIV/0!	#DIV/0!	#DIV/0!
FALSE	High	Master Protein	P10321	HLA class I histocompatibility antigen, C alpha chain OS=Homo sapiens OX=9606 GN=HLA-C PE=1 SV=3	0	FALSE	18.216	13	3	52	1	366	40.6	6.04	106.54	3	0	#DIV/0!	#DIV/0!	#DIV/0!	#DIV/0!	#DIV/0!	#DIV/0!	#DIV/0!	#DIV/0!	#DIV/0!	#DIV/0!	#DIV/0!	#DIV/0!	#DIV/0!	#DIV/0!	358651	#DIV/0!	#DIV/0!	#DIV/0!	#DIV/0!	#DIV/0!	#DIV/0!	#DIV/0!	#DIV/0!	#DIV/0!	#DIV/0!	#DIV/0!		#DIV/0!	#DIV/0!	#DIV/0!	#DIV/0!	#DIV/0!
FALSE	High	Master Protein	P26373	60S ribosomal protein L13 OS=Homo sapiens OX=9606 GN=RPL13 PE=1 SV=4	0	FALSE	17.988	22	6	51	6	211	24.2	11.65	18.86	6	0	#DIV/0!	#DIV/0!	#DIV/0!	#DIV/0!	#DIV/0!	#DIV/0!	#DIV/0!	#DIV/0!	#DIV/0!	#DIV/0!	30006.8	#DIV/0!	#DIV/0!	#DIV/0!	#DIV/0!	#DIV/0!	#DIV/0!	#DIV/0!	#DIV/0!	12901.6	#DIV/0!	10811.9	#DIV/0!	#DIV/0!	#DIV/0!	#DIV/0!	9505.92	#DIV/0!	#DIV/0!	#DIV/0!	#DIV/0!	#DIV/0!
FALSE	High	Master Protein	Q9Y624	Junctional adhesion molecule A OS=Homo sapiens OX=9606 GN=F11R PE=1 SV=1	0	FALSE	12.062	8	3	51	3	299	32.6	7.9	12.56	3	0	#DIV/0!	#DIV/0!	#DIV/0!	#DIV/0!	#DIV/0!	#DIV/0!	#DIV/0!	#DIV/0!	#DIV/0!	#DIV/0!	#DIV/0!	44814.8	#DIV/0!	#DIV/0!	#DIV/0!	#DIV/0!	#DIV/0!	#DIV/0!	#DIV/0!	#DIV/0!	#DIV/0!	#DIV/0!	#DIV/0!	#DIV/0!	#DIV/0!	#DIV/0!		#DIV/0!	#DIV/0!	#DIV/0!	#DIV/0!	#DIV/0!
FALSE	High	Master Protein	Q99988	Growth/differentiation factor 15 OS=Homo sapiens OX=9606 GN=GDF15 PE=1 SV=3	0	FALSE	7.816	8	3	51	3	308	34.1	9.66	25.75	3	0	525361	684436	623235	581314	575574	596460	452445	716933	800857	680619	406782	822897	817553	778379	778721	568318	718370	620662	771710	338661	760538	804322	726457	820878	91812	696170	554156	826396	860504	844319	798721	864748
FALSE	High	Master Protein	P62851	40S ribosomal protein S25 OS=Homo sapiens OX=9606 GN=RPS25 PE=1 SV=1	0	FALSE	5.948	14	2	51	2	125	13.7	10.11	17.92	2	0	#DIV/0!	#DIV/0!	#DIV/0!	#DIV/0!	#DIV/0!	#DIV/0!	#DIV/0!	#DIV/0!	#DIV/0!	12614.8	#DIV/0!	#DIV/0!	#DIV/0!	11340.3	24595	#DIV/0!	#DIV/0!	12351	#DIV/0!	#DIV/0!	26245.8	#DIV/0!	#DIV/0!	11787.1	14882.2	11695		#DIV/0!	#DIV/0!	#DIV/0!	#DIV/0!	#DIV/0!
FALSE	High	Master Protein	O94832	Unconventional myosin-Id OS=Homo sapiens OX=9606 GN=MYO1D PE=1 SV=2	0	FALSE	8.693	3	3	51	3	1006	116.1	9.39	4.92	3	0	#DIV/0!	#DIV/0!	18722.9	#DIV/0!	#DIV/0!	#DIV/0!	#DIV/0!	#DIV/0!	#DIV/0!	#DIV/0!	#DIV/0!	#DIV/0!	#DIV/0!	#DIV/0!	29403.7	#DIV/0!	#DIV/0!	#DIV/0!	#DIV/0!	#DIV/0!	#DIV/0!	#DIV/0!	#DIV/0!	#DIV/0!	#DIV/0!	#DIV/0!		#DIV/0!	#DIV/0!	#DIV/0!	#DIV/0!	#DIV/0!
FALSE	High	Master Protein	P63218	Guanine nucleotide-binding protein G(I)/G(S)/G(O) subunit gamma-5 OS=Homo sapiens OX=9606 GN=GNG5 PE=1 SV=3	0	FALSE	6.544	24	2	50	2	68	7.3	9.85	28.85	2	0	#DIV/0!	#DIV/0!	#DIV/0!	#DIV/0!	#DIV/0!	#DIV/0!	#DIV/0!	#DIV/0!	#DIV/0!	41825.1	#DIV/0!	81317.4	#DIV/0!	#DIV/0!	#DIV/0!	#DIV/0!	82780	19736.3	#DIV/0!	#DIV/0!	#DIV/0!	54059.4	10816.5	38713.1	#DIV/0!	#DIV/0!		#DIV/0!	#DIV/0!	15229.4	#DIV/0!	#DIV/0!
FALSE	High	Master Protein	P61224	Ras-related protein Rap-1b OS=Homo sapiens OX=9606 GN=RAP1B PE=1 SV=1	0	FALSE	12.574	13	3	50	3	184	20.8	5.78	46.37	3	0	#DIV/0!	#DIV/0!	#DIV/0!	#DIV/0!	#DIV/0!	#DIV/0!	#DIV/0!	#DIV/0!	#DIV/0!	19745.5	#DIV/0!	43772.7	143553	#DIV/0!	15943.3	27196.2	62407.8	44991.4	36725.6	#DIV/0!	#DIV/0!	39431.1	#DIV/0!	#DIV/0!	#DIV/0!	#DIV/0!		#DIV/0!	85797.5	165242	177513	#DIV/0!
FALSE	High	Master Protein	P35579	Myosin-9 OS=Homo sapiens OX=9606 GN=MYH9 PE=1 SV=4	0	FALSE	41.96	5	9	50	9	1960	226.4	5.6	53.97	9	0	14791.4	#DIV/0!	16406.9	30336.6	#DIV/0!	#DIV/0!	29283.3	#DIV/0!	36763.6	27882.8	#DIV/0!	36657.7	45646.3	29767.7	37107.3	42106.3	#DIV/0!	27243.4	28707.4	19739.9	64214.1	#DIV/0!	334066	#DIV/0!	302290	#DIV/0!	41596.6	26047	17051.9	26673.1	13687.2	43395.6
FALSE	High	Master Protein	Q96CW1	AP-2 complex subunit mu OS=Homo sapiens OX=9606 GN=AP2M1 PE=1 SV=2	0	FALSE	11.696	7	4	49	4	435	49.6	9.54	12.82	4	0	129159	47878.3	22955.9	82454.2	#DIV/0!	75102.4	264517	21455.8	23191.3	57323.9	29092.1	99268.5	155543	423771	758400	26007.3	132960	448014	604878	189992	488592	195637	37678.6	22672.8	39561.6	30604	364920	721822	161973	108348	46005.1	58056.5
FALSE	High	Master Protein	Q8NBJ5	Procollagen galactosyltransferase 1 OS=Homo sapiens OX=9606 GN=COLGALT1 PE=1 SV=1	0	FALSE	21.034	3	2	49	2	622	71.6	7.31	72.31	2	0	15200.2	#DIV/0!	18953.8	#DIV/0!	9628.36	#DIV/0!	6.75969e+06	35886.3	17233.2	#DIV/0!	#DIV/0!	#DIV/0!	14451.3	193749	21565.9	#DIV/0!	#DIV/0!	#DIV/0!	#DIV/0!	#DIV/0!	#DIV/0!	25143.6	28564.3	19096.3	5545265	#DIV/0!		#DIV/0!	118876	#DIV/0!	141554	#DIV/0!
FALSE	High	Master Protein	P05089	Arginase-1 OS=Homo sapiens OX=9606 GN=ARG1 PE=1 SV=2	0	FALSE	30.825	18	7	48	7	322	34.7	7.21	22.76	7	0	#DIV/0!	285794	715799	215540	356110	130115	839704	555921	707269	#DIV/0!	113060	866582	990862	576621	1.05957e+06	353098	368568	416282	368090	#DIV/0!	13021.6	23369.8	#DIV/0!	#DIV/0!	30701.9	13815		137611	740425	461922	485830	#DIV/0!
FALSE	High	Master Protein	Q16186	Proteasomal ubiquitin receptor ADRM1 OS=Homo sapiens OX=9606 GN=ADRM1 PE=1 SV=2	0	FALSE	5.664	4	1	48	1	407	42.1	5.07	59.1	1	0	#DIV/0!	#DIV/0!	#DIV/0!	#DIV/0!	#DIV/0!	#DIV/0!	#DIV/0!	#DIV/0!	#DIV/0!	#DIV/0!	#DIV/0!	#DIV/0!	#DIV/0!	#DIV/0!	#DIV/0!	#DIV/0!	#DIV/0!	#DIV/0!	#DIV/0!	#DIV/0!	#DIV/0!	#DIV/0!	#DIV/0!	#DIV/0!	#DIV/0!	#DIV/0!		#DIV/0!	#DIV/0!	#DIV/0!	#DIV/0!	#DIV/0!
FALSE	High	Master Protein	P62829	60S ribosomal protein L23 OS=Homo sapiens OX=9606 GN=RPL23 PE=1 SV=1	0	FALSE	6.701	13	2	47	2	140	14.9	10.51	24.89	2	0	#DIV/0!	#DIV/0!	#DIV/0!	#DIV/0!	#DIV/0!	#DIV/0!	#DIV/0!	#DIV/0!	#DIV/0!	#DIV/0!	#DIV/0!	#DIV/0!	#DIV/0!	#DIV/0!	#DIV/0!	#DIV/0!	#DIV/0!	#DIV/0!	#DIV/0!	#DIV/0!	#DIV/0!	#DIV/0!	#DIV/0!	#DIV/0!	#DIV/0!	#DIV/0!		#DIV/0!	#DIV/0!	#DIV/0!	#DIV/0!	#DIV/0!
FALSE	High	Master Protein	Q7Z3Z0	Keratin, type I cytoskeletal 25 OS=Homo sapiens OX=9606 GN=KRT25 PE=1 SV=1	0	FALSE	13.112	8	4	47	2	450	49.3	5.08	33.64	4	0	#DIV/0!	#DIV/0!	#DIV/0!	#DIV/0!	#DIV/0!	#DIV/0!	#DIV/0!	#DIV/0!	#DIV/0!	#DIV/0!	#DIV/0!	#DIV/0!	#DIV/0!	#DIV/0!	#DIV/0!	#DIV/0!	#DIV/0!	#DIV/0!	#DIV/0!	#DIV/0!	#DIV/0!	#DIV/0!	#DIV/0!	#DIV/0!	#DIV/0!	#DIV/0!		#DIV/0!	#DIV/0!	#DIV/0!	#DIV/0!	#DIV/0!
FALSE	High	Master Protein	P84095	Rho-related GTP-binding protein RhoG OS=Homo sapiens OX=9606 GN=RHOG PE=1 SV=1	0	FALSE	14.303	14	3	46	3	191	21.3	8.12	34.82	3	0	#DIV/0!	#DIV/0!	#DIV/0!	#DIV/0!	6724.61	#DIV/0!	#DIV/0!	#DIV/0!	69499.9	338059	#DIV/0!	40265.2	#DIV/0!	6203.99	4942.96	24432.5	33328.9	27779.7	48154.2	13896	34957.6	35568.9	50880.2	43592.9	9023.18	#DIV/0!		#DIV/0!	#DIV/0!	13375.9	#DIV/0!	#DIV/0!
FALSE	High	Master Protein	Q9C0B5	Palmitoyltransferase ZDHHC5 OS=Homo sapiens OX=9606 GN=ZDHHC5 PE=1 SV=2	0	FALSE	17.004	8	3	46	3	715	77.5	9.01	73.6	3	0	#DIV/0!	#DIV/0!	#DIV/0!	#DIV/0!	#DIV/0!	#DIV/0!	#DIV/0!	#DIV/0!	#DIV/0!	#DIV/0!	#DIV/0!	#DIV/0!	#DIV/0!	#DIV/0!	#DIV/0!	#DIV/0!	#DIV/0!	#DIV/0!	#DIV/0!	#DIV/0!	#DIV/0!	#DIV/0!	#DIV/0!	#DIV/0!	#DIV/0!	#DIV/0!		#DIV/0!	#DIV/0!	#DIV/0!	#DIV/0!	#DIV/0!
FALSE	High	Master Protein	P31949	Protein S100-A11 OS=Homo sapiens OX=9606 GN=S100A11 PE=1 SV=2	0	FALSE	9.361	26	3	46	3	105	11.7	7.12	35.47	3	0	72845.9	91081.1	23897.4	26226.9	180996	99705.9	98452.9	115676	24236.1	58193.4	51328	108380	49295.4	40757.6	178270	47535.3	182294	242676	213825	53274.8	59411.9	24398.4	264615	187627	123967	167759	28387	49368.3	134597	110631	83077.7	168524
FALSE	High	Master Protein	P18077	60S ribosomal protein L35a OS=Homo sapiens OX=9606 GN=RPL35A PE=1 SV=2	0	FALSE	17.423	35	5	45	5	110	12.5	11.06	6.82	5	0	#DIV/0!	#DIV/0!	#DIV/0!	#DIV/0!	5769.36	7403.21	#DIV/0!	#DIV/0!	#DIV/0!	#DIV/0!	#DIV/0!	#DIV/0!	#DIV/0!	#DIV/0!	#DIV/0!	#DIV/0!	#DIV/0!	#DIV/0!	16688.4	#DIV/0!	#DIV/0!	#DIV/0!	#DIV/0!	#DIV/0!	#DIV/0!	#DIV/0!	18238.6	#DIV/0!	#DIV/0!	#DIV/0!	#DIV/0!	#DIV/0!
FALSE	High	Master Protein	P40429	60S ribosomal protein L13a OS=Homo sapiens OX=9606 GN=RPL13A PE=1 SV=2	0	FALSE	21.008	25	6	45	6	203	23.6	10.93	41.03	6	0	#DIV/0!	#DIV/0!	#DIV/0!	#DIV/0!	#DIV/0!	#DIV/0!	#DIV/0!	#DIV/0!	#DIV/0!	#DIV/0!	#DIV/0!	#DIV/0!	#DIV/0!	#DIV/0!	#DIV/0!	#DIV/0!	#DIV/0!	#DIV/0!	#DIV/0!	#DIV/0!	#DIV/0!	#DIV/0!	#DIV/0!	#DIV/0!	#DIV/0!	#DIV/0!		#DIV/0!	#DIV/0!	46238.8	#DIV/0!	#DIV/0!
FALSE	High	Master Protein	P46777	60S ribosomal protein L5 OS=Homo sapiens OX=9606 GN=RPL5 PE=1 SV=3	0	FALSE	18.42	13	4	45	4	297	34.3	9.72	30.51	4	0	#DIV/0!	44582.6	15728.4	#DIV/0!	13831.4	#DIV/0!	99040.8	15577.8	#DIV/0!	91549.8	64227.9	14719.9	#DIV/0!	29385.1	#DIV/0!	27077.3	#DIV/0!	#DIV/0!	27462.1	69838.4	40013.4	43186.9	35305.6	#DIV/0!	410460	#DIV/0!		#DIV/0!	37601.8	46616.3	9665.56	42395.2
FALSE	High	Master Protein	Q9NZN3	EH domain-containing protein 3 OS=Homo sapiens OX=9606 GN=EHD3 PE=1 SV=2	0.003	FALSE	4.433	3	2	45	1	535	60.8	6.57	52.19	2	0	#DIV/0!	#DIV/0!	#DIV/0!	#DIV/0!	#DIV/0!	#DIV/0!	#DIV/0!	#DIV/0!	#DIV/0!	#DIV/0!	#DIV/0!	#DIV/0!	#DIV/0!	#DIV/0!	#DIV/0!	#DIV/0!	#DIV/0!	#DIV/0!	#DIV/0!	#DIV/0!	#DIV/0!	#DIV/0!	#DIV/0!	#DIV/0!	#DIV/0!	#DIV/0!		#DIV/0!	#DIV/0!	#DIV/0!	#DIV/0!	#DIV/0!
FALSE	High	Master Protein	O43795	Unconventional myosin-Ib OS=Homo sapiens OX=9606 GN=MYO1B PE=1 SV=3	0	FALSE	22.114	4	3	45	3	1136	131.9	9.38	59.5	3	0	#DIV/0!	#DIV/0!	#DIV/0!	#DIV/0!	#DIV/0!	#DIV/0!	#DIV/0!	#DIV/0!	#DIV/0!	#DIV/0!	#DIV/0!	#DIV/0!	#DIV/0!	#DIV/0!	#DIV/0!	#DIV/0!	#DIV/0!	#DIV/0!	#DIV/0!	#DIV/0!	#DIV/0!	#DIV/0!	29763.9	#DIV/0!	#DIV/0!	#DIV/0!		11780.2	#DIV/0!	#DIV/0!	#DIV/0!	#DIV/0!
FALSE	High	Master Protein	P61026	Ras-related protein Rab-10 OS=Homo sapiens OX=9606 GN=RAB10 PE=1 SV=1	0	FALSE	11.804	19	4	44	2	200	22.5	8.38	0	4	0	#DIV/0!	#DIV/0!	#DIV/0!	#DIV/0!	#DIV/0!	#DIV/0!	#DIV/0!	#DIV/0!	#DIV/0!	#DIV/0!	#DIV/0!	#DIV/0!	#DIV/0!	#DIV/0!	#DIV/0!	#DIV/0!	#DIV/0!	#DIV/0!	#DIV/0!	#DIV/0!	#DIV/0!	#DIV/0!	#DIV/0!	#DIV/0!	#DIV/0!	#DIV/0!		#DIV/0!	#DIV/0!	#DIV/0!	#DIV/0!	#DIV/0!
FALSE	High	Master Protein	Q02952	A-kinase anchor protein 12 OS=Homo sapiens OX=9606 GN=AKAP12 PE=1 SV=4	0	FALSE	7.418	1	2	44	2	1782	191.4	4.41	43.89	2	0	#DIV/0!	#DIV/0!	#DIV/0!	#DIV/0!	#DIV/0!	#DIV/0!	#DIV/0!	#DIV/0!	#DIV/0!	#DIV/0!	#DIV/0!	68093.6	#DIV/0!	#DIV/0!	#DIV/0!	#DIV/0!	#DIV/0!	#DIV/0!	#DIV/0!	27521.7	#DIV/0!	38768.7	#DIV/0!	#DIV/0!	#DIV/0!	#DIV/0!	15827.4	#DIV/0!	#DIV/0!	#DIV/0!	#DIV/0!	#DIV/0!
FALSE	High	Master Protein	Q13885	Tubulin beta-2A chain OS=Homo sapiens OX=9606 GN=TUBB2A PE=1 SV=1	0	FALSE	16.003	11	4	44	2	445	49.9	4.89	64.4	4	0	#DIV/0!	#DIV/0!	#DIV/0!	#DIV/0!	#DIV/0!	#DIV/0!	#DIV/0!	#DIV/0!	#DIV/0!	#DIV/0!	#DIV/0!	#DIV/0!	#DIV/0!	#DIV/0!	#DIV/0!	#DIV/0!	#DIV/0!	#DIV/0!	#DIV/0!	#DIV/0!	#DIV/0!	#DIV/0!	#DIV/0!	#DIV/0!	#DIV/0!	#DIV/0!		#DIV/0!	#DIV/0!	#DIV/0!	#DIV/0!	#DIV/0!
FALSE	High	Master Protein	P46821	Microtubule-associated protein 1B OS=Homo sapiens OX=9606 GN=MAP1B PE=1 SV=2	0	FALSE	22.909	2	7	44	7	2468	270.5	4.81	16.5	7	0	#DIV/0!	#DIV/0!	#DIV/0!	#DIV/0!	#DIV/0!	#DIV/0!	#DIV/0!	#DIV/0!	#DIV/0!	#DIV/0!	#DIV/0!	#DIV/0!	#DIV/0!	#DIV/0!	#DIV/0!	23682.3	#DIV/0!	#DIV/0!	#DIV/0!	#DIV/0!	#DIV/0!	#DIV/0!	#DIV/0!	#DIV/0!	#DIV/0!	#DIV/0!		#DIV/0!	#DIV/0!	#DIV/0!	#DIV/0!	#DIV/0!
FALSE	High	Master Protein	P34897	Serine hydroxymethyltransferase, mitochondrial OS=Homo sapiens OX=9606 GN=SHMT2 PE=1 SV=3	0	FALSE	7.179	4	2	44	2	504	56	8.53	36.26	2	0	#DIV/0!	#DIV/0!	#DIV/0!	#DIV/0!	#DIV/0!	56869.4	168890	35119.8	48078.9	#DIV/0!	#DIV/0!	31805.8	#DIV/0!	#DIV/0!	#DIV/0!	#DIV/0!	#DIV/0!	#DIV/0!	#DIV/0!	16317.7	38601.3	#DIV/0!	#DIV/0!	#DIV/0!	#DIV/0!	#DIV/0!		79827.7	#DIV/0!	#DIV/0!	#DIV/0!	#DIV/0!
FALSE	High	Master Protein	P32969	60S ribosomal protein L9 OS=Homo sapiens OX=9606 GN=RPL9 PE=1 SV=1	0	FALSE	31.072	25	6	43	6	192	21.9	9.95	50.06	6	0	108733	#DIV/0!	#DIV/0!	#DIV/0!	#DIV/0!	#DIV/0!	#DIV/0!	#DIV/0!	#DIV/0!	45771.9	#DIV/0!	#DIV/0!	#DIV/0!	#DIV/0!	#DIV/0!	47965.2	#DIV/0!	#DIV/0!	388006	#DIV/0!	#DIV/0!	67259	#DIV/0!	#DIV/0!	#DIV/0!	#DIV/0!		#DIV/0!	#DIV/0!	#DIV/0!	#DIV/0!	174761
FALSE	High	Master Protein	P16152	Carbonyl reductase [NADPH] 1 OS=Homo sapiens OX=9606 GN=CBR1 PE=1 SV=3	0	FALSE	17.463	13	3	43	3	277	30.4	8.32	63.26	3	0	#DIV/0!	#DIV/0!	#DIV/0!	#DIV/0!	#DIV/0!	#DIV/0!	#DIV/0!	#DIV/0!	#DIV/0!	#DIV/0!	#DIV/0!	#DIV/0!	#DIV/0!	#DIV/0!	#DIV/0!	#DIV/0!	#DIV/0!	#DIV/0!	#DIV/0!	#DIV/0!	#DIV/0!	#DIV/0!	#DIV/0!	#DIV/0!	#DIV/0!	#DIV/0!		#DIV/0!	#DIV/0!	#DIV/0!	#DIV/0!	#DIV/0!
FALSE	High	Master Protein	Q5T750	Skin-specific protein 32 OS=Homo sapiens OX=9606 GN=XP32 PE=1 SV=1	0	FALSE	6.37	4	2	43	2	250	26.2	7.97	10.48	2	0	#DIV/0!	#DIV/0!	#DIV/0!	#DIV/0!	#DIV/0!	#DIV/0!	#DIV/0!	#DIV/0!	#DIV/0!	#DIV/0!	#DIV/0!	#DIV/0!	#DIV/0!	#DIV/0!	#DIV/0!	#DIV/0!	#DIV/0!	#DIV/0!	#DIV/0!	#DIV/0!	31824.9	#DIV/0!	#DIV/0!	14157	#DIV/0!	#DIV/0!		#DIV/0!	#DIV/0!	#DIV/0!	773940	#DIV/0!
FALSE	High	Master Protein	P35613	Basigin OS=Homo sapiens OX=9606 GN=BSG PE=1 SV=2	0.004	FALSE	3.489	2	1	43	1	385	42.2	5.66	48.2	1	0	#DIV/0!	#DIV/0!	#DIV/0!	#DIV/0!	#DIV/0!	#DIV/0!	#DIV/0!	#DIV/0!	#DIV/0!	#DIV/0!	#DIV/0!	105417	96706.5	48544.6	#DIV/0!	73531.4	138375	52859.3	45989.4	#DIV/0!	31490	48572.7	#DIV/0!	68240.7	#DIV/0!	37873.3		#DIV/0!	#DIV/0!	64544.9	#DIV/0!	#DIV/0!
FALSE	High	Master Protein	P46940	Ras GTPase-activating-like protein IQGAP1 OS=Homo sapiens OX=9606 GN=IQGAP1 PE=1 SV=1	0	FALSE	15.91	2	5	43	5	1657	189.1	6.48	18.2	5	0	9118.16	#DIV/0!	#DIV/0!	#DIV/0!	#DIV/0!	#DIV/0!	23764.9	#DIV/0!	#DIV/0!	#DIV/0!	9951.71	#DIV/0!	#DIV/0!	#DIV/0!	#DIV/0!	#DIV/0!	#DIV/0!	#DIV/0!	#DIV/0!	16265.3	9112.26	#DIV/0!	28193.9	#DIV/0!	148023	#DIV/0!		#DIV/0!	#DIV/0!	#DIV/0!	#DIV/0!	#DIV/0!
FALSE	High	Master Protein	Q9NZM1	Myoferlin OS=Homo sapiens OX=9606 GN=MYOF PE=1 SV=1	0	FALSE	28.458	4	9	42	9	2061	234.6	6.18	30.52	9	0	#DIV/0!	#DIV/0!	#DIV/0!	#DIV/0!	#DIV/0!	#DIV/0!	#DIV/0!	#DIV/0!	#DIV/0!	#DIV/0!	#DIV/0!	#DIV/0!	#DIV/0!	#DIV/0!	#DIV/0!	#DIV/0!	#DIV/0!	#DIV/0!	#DIV/0!	#DIV/0!	#DIV/0!	#DIV/0!	#DIV/0!	#DIV/0!	#DIV/0!	#DIV/0!		#DIV/0!	#DIV/0!	#DIV/0!	#DIV/0!	#DIV/0!
FALSE	High	Master Protein	P62266	40S ribosomal protein S23 OS=Homo sapiens OX=9606 GN=RPS23 PE=1 SV=3	0	FALSE	19.671	29	4	42	4	143	15.8	10.49	17.21	4	0	#DIV/0!	#DIV/0!	#DIV/0!	#DIV/0!	#DIV/0!	#DIV/0!	227894	#DIV/0!	#DIV/0!	#DIV/0!	#DIV/0!	#DIV/0!	#DIV/0!	#DIV/0!	#DIV/0!	#DIV/0!	#DIV/0!	#DIV/0!	10662.6	124691	#DIV/0!	#DIV/0!	95954.7	#DIV/0!	26087.2	#DIV/0!		#DIV/0!	#DIV/0!	#DIV/0!	#DIV/0!	#DIV/0!
FALSE	High	Master Protein	Q15836	Vesicle-associated membrane protein 3 OS=Homo sapiens OX=9606 GN=VAMP3 PE=1 SV=3	0	FALSE	28.383	53	4	41	4	100	11.3	8.79	46.02	4	0	10252.1	541466	201247	601214	#DIV/0!	34376.1	214133	1.39307e+06	1.43526e+06	219902	#DIV/0!	313338	285034	3.14687e+06	#DIV/0!	27356.9	14819.2	75187.1	#DIV/0!	54745.7	175369	1.23914e+06	#DIV/0!	#DIV/0!	12479.4	2.32768e+06	230786	73285.7	4615010	149383	109391	#DIV/0!
FALSE	High	Master Protein	P25787	Proteasome subunit alpha type-2 OS=Homo sapiens OX=9606 GN=PSMA2 PE=1 SV=2	0	FALSE	8.382	8	2	41	2	234	25.9	7.43	13.49	2	0	5736.46	#DIV/0!	#DIV/0!	#DIV/0!	#DIV/0!	#DIV/0!	#DIV/0!	#DIV/0!	#DIV/0!	32858.6	#DIV/0!	#DIV/0!	23277.2	18715.7	#DIV/0!	#DIV/0!	22403.4	21087.1	#DIV/0!	#DIV/0!	#DIV/0!	#DIV/0!	#DIV/0!	25889.9	#DIV/0!	23713.6		#DIV/0!	32713.7	32742	#DIV/0!	#DIV/0!
FALSE	High	Master Protein	P15153	Ras-related C3 botulinum toxin substrate 2 OS=Homo sapiens OX=9606 GN=RAC2 PE=1 SV=1	0	FALSE	15.059	12	3	41	2	192	21.4	7.61	50.75	3	0	#DIV/0!	#DIV/0!	#DIV/0!	#DIV/0!	#DIV/0!	#DIV/0!	#DIV/0!	#DIV/0!	#DIV/0!	#DIV/0!	#DIV/0!	#DIV/0!	#DIV/0!	#DIV/0!	#DIV/0!	#DIV/0!	#DIV/0!	#DIV/0!	#DIV/0!	#DIV/0!	#DIV/0!	#DIV/0!	#DIV/0!	#DIV/0!	#DIV/0!	#DIV/0!		#DIV/0!	#DIV/0!	#DIV/0!	#DIV/0!	#DIV/0!
FALSE	High	Master Protein	Q8IUW5	RELT-like protein 1 OS=Homo sapiens OX=9606 GN=RELL1 PE=1 SV=1	0.003	FALSE	3.941	3	1	41	1	271	29.3	8.34	52.56	1	0	#DIV/0!	#DIV/0!	#DIV/0!	#DIV/0!	#DIV/0!	#DIV/0!	#DIV/0!	#DIV/0!	#DIV/0!	#DIV/0!	23118.3	63785.6	#DIV/0!	25930.9	89045.7	#DIV/0!	54934.9	49938.9	#DIV/0!	#DIV/0!	52599	#DIV/0!	#DIV/0!	51430.1	21809.8	#DIV/0!		24572.1	#DIV/0!	#DIV/0!	28409.5	#DIV/0!
FALSE	High	Master Protein	Q5JWF2	Guanine nucleotide-binding protein G(s) subunit alpha isoforms XLas OS=Homo sapiens OX=9606 GN=GNAS PE=1 SV=2	0	FALSE	25.746	5	4	40	2	1037	111	5.03	72.41	4	0	#DIV/0!	#DIV/0!	#DIV/0!	#DIV/0!	#DIV/0!	#DIV/0!	#DIV/0!	#DIV/0!	#DIV/0!	#DIV/0!	#DIV/0!	#DIV/0!	#DIV/0!	#DIV/0!	#DIV/0!	#DIV/0!	#DIV/0!	#DIV/0!	#DIV/0!	#DIV/0!	#DIV/0!	#DIV/0!	#DIV/0!	#DIV/0!	#DIV/0!	#DIV/0!		#DIV/0!	#DIV/0!	#DIV/0!	#DIV/0!	#DIV/0!
FALSE	High	Master Protein	P00533	Epidermal growth factor receptor OS=Homo sapiens OX=9606 GN=EGFR PE=1 SV=2	0	FALSE	13.834	4	3	40	3	1210	134.2	6.68	14.26	3	0	#DIV/0!	#DIV/0!	#DIV/0!	#DIV/0!	#DIV/0!	#DIV/0!	#DIV/0!	#DIV/0!	#DIV/0!	#DIV/0!	#DIV/0!	#DIV/0!	#DIV/0!	#DIV/0!	#DIV/0!	#DIV/0!	#DIV/0!	#DIV/0!	#DIV/0!	#DIV/0!	#DIV/0!	#DIV/0!	#DIV/0!	#DIV/0!	#DIV/0!	#DIV/0!		#DIV/0!	#DIV/0!	#DIV/0!	#DIV/0!	#DIV/0!
FALSE	High	Master Protein	Q96PD2	Discoidin, CUB and LCCL domain-containing protein 2 OS=Homo sapiens OX=9606 GN=DCBLD2 PE=1 SV=1	0	FALSE	7.794	1	1	40	1	775	85	7.17	20.24	1	0	#DIV/0!	#DIV/0!	#DIV/0!	#DIV/0!	#DIV/0!	#DIV/0!	#DIV/0!	#DIV/0!	#DIV/0!	74852.7	41221.3	44389.6	65732.8	#DIV/0!	53449.6	41277.9	39354.9	39538.7	54750.1	21510.1	30004.7	32988	#DIV/0!	42974.3	#DIV/0!	38781.8		#DIV/0!	#DIV/0!	#DIV/0!	#DIV/0!	#DIV/0!
FALSE	High	Master Protein	P08754	Guanine nucleotide-binding protein G(i) subunit alpha OS=Homo sapiens OX=9606 GN=GNAI3 PE=1 SV=3	0	FALSE	33.764	15	6	40	2	354	40.5	5.69	35.47	6	0	#DIV/0!	#DIV/0!	#DIV/0!	#DIV/0!	#DIV/0!	#DIV/0!	#DIV/0!	#DIV/0!	#DIV/0!	#DIV/0!	#DIV/0!	#DIV/0!	#DIV/0!	#DIV/0!	#DIV/0!	#DIV/0!	#DIV/0!	#DIV/0!	#DIV/0!	#DIV/0!	#DIV/0!	#DIV/0!	#DIV/0!	#DIV/0!	#DIV/0!	#DIV/0!		#DIV/0!	#DIV/0!	#DIV/0!	#DIV/0!	#DIV/0!
FALSE	High	Master Protein	Q15233	Non-POU domain-containing octamer-binding protein OS=Homo sapiens OX=9606 GN=NONO PE=1 SV=4	0	FALSE	11.113	3	1	40	1	471	54.2	8.95	39.07	1	0	196477	284669	357744	330783	346361	343872	431496	308495	295997	308596	1.05291e+06	452482	334322	351221	339278	270226	304956	287588	198241	272942	300918	216472	54450	324924	451970	339281	33137.6	413695	359518	344645	330557	431417
FALSE	High	Master Protein	Q13200	26S proteasome non-ATPase regulatory subunit 2 OS=Homo sapiens OX=9606 GN=PSMD2 PE=1 SV=3	0	FALSE	18.186	4	2	39	2	908	100.1	5.2	79.35	2	0	#DIV/0!	#DIV/0!	#DIV/0!	#DIV/0!	#DIV/0!	#DIV/0!	#DIV/0!	#DIV/0!	#DIV/0!	#DIV/0!	#DIV/0!	#DIV/0!	#DIV/0!	#DIV/0!	#DIV/0!	#DIV/0!	#DIV/0!	#DIV/0!	#DIV/0!	#DIV/0!	#DIV/0!	#DIV/0!	#DIV/0!	#DIV/0!	#DIV/0!	#DIV/0!		#DIV/0!	#DIV/0!	#DIV/0!	#DIV/0!	#DIV/0!
FALSE	High	Master Protein	O14828	Secretory carrier-associated membrane protein 3 OS=Homo sapiens OX=9606 GN=SCAMP3 PE=1 SV=3	0	FALSE	21.296	10	2	39	2	347	38.3	7.64	94.36	2	0	#DIV/0!	#DIV/0!	#DIV/0!	542473	#DIV/0!	#DIV/0!	969702	1.09828e+06	840272	#DIV/0!	#DIV/0!	777073	#DIV/0!	904923	1.36494e+06	1.16505e+06	1.26388e+06	1.49565e+06	#DIV/0!	1.01208e+06	#DIV/0!	#DIV/0!	358286	#DIV/0!	133391	#DIV/0!		#DIV/0!	632960	1.02042e+06	1.13827e+06	897242
FALSE	High	Master Protein	P21980	Protein-glutamine gamma-glutamyltransferase 2 OS=Homo sapiens OX=9606 GN=TGM2 PE=1 SV=2	0	FALSE	5.438	1	2	39	2	687	77.3	5.22	17.14	2	0	#DIV/0!	#DIV/0!	#DIV/0!	#DIV/0!	#DIV/0!	#DIV/0!	#DIV/0!	#DIV/0!	#DIV/0!	#DIV/0!	#DIV/0!	#DIV/0!	#DIV/0!	17590.3	#DIV/0!	#DIV/0!	#DIV/0!	#DIV/0!	#DIV/0!	#DIV/0!	#DIV/0!	#DIV/0!	#DIV/0!	#DIV/0!	#DIV/0!	#DIV/0!		#DIV/0!	#DIV/0!	#DIV/0!	#DIV/0!	#DIV/0!
FALSE	High	Master Protein	Q04637	Eukaryotic translation initiation factor 4 gamma 1 OS=Homo sapiens OX=9606 GN=EIF4G1 PE=1 SV=4	0	FALSE	14.941	4	4	38	4	1599	175.4	5.33	9.4	4	0	#DIV/0!	#DIV/0!	#DIV/0!	#DIV/0!	#DIV/0!	#DIV/0!	#DIV/0!	#DIV/0!	#DIV/0!	#DIV/0!	#DIV/0!	16803.4	14059.3	34343.4	#DIV/0!	#DIV/0!	#DIV/0!	20741.6	#DIV/0!	#DIV/0!	#DIV/0!	#DIV/0!	278438	16091.7	25996.3	#DIV/0!		#DIV/0!	#DIV/0!	#DIV/0!	8929.07	#DIV/0!
FALSE	High	Master Protein	Q9Y490	Talin-1 OS=Homo sapiens OX=9606 GN=TLN1 PE=1 SV=3	0	FALSE	15.872	2	4	38	4	2541	269.6	6.07	16	4	0	#DIV/0!	#DIV/0!	#DIV/0!	#DIV/0!	#DIV/0!	#DIV/0!	#DIV/0!	#DIV/0!	#DIV/0!	#DIV/0!	#DIV/0!	69557.7	#DIV/0!	#DIV/0!	34368.1	#DIV/0!	#DIV/0!	#DIV/0!	#DIV/0!	#DIV/0!	#DIV/0!	31189.6	#DIV/0!	#DIV/0!	#DIV/0!	#DIV/0!		#DIV/0!	#DIV/0!	#DIV/0!	#DIV/0!	#DIV/0!
FALSE	High	Master Protein	O15127	Secretory carrier-associated membrane protein 2 OS=Homo sapiens OX=9606 GN=SCAMP2 PE=1 SV=2	0	FALSE	15.953	5	2	38	2	329	36.6	6.1	21.53	2	0	#DIV/0!	#DIV/0!	#DIV/0!	#DIV/0!	#DIV/0!	#DIV/0!	90216.3	#DIV/0!	#DIV/0!	199641	257681	#DIV/0!	125756	#DIV/0!	66338.2	#DIV/0!	#DIV/0!	#DIV/0!	67782.1	52015.9	#DIV/0!	#DIV/0!	93953.5	#DIV/0!	98473.7	#DIV/0!		163506	82254.3	#DIV/0!	47060.3	129039
FALSE	High	Master Protein	Q8NBI5	Solute carrier family 43 member 3 OS=Homo sapiens OX=9606 GN=SLC43A3 PE=1 SV=2	0	FALSE	17.234	6	3	38	3	491	54.5	8.53	25.94	3	0	#DIV/0!	15120.2	#DIV/0!	#DIV/0!	#DIV/0!	#DIV/0!	19270.6	#DIV/0!	#DIV/0!	24907.2	18540.8	#DIV/0!	#DIV/0!	26614	#DIV/0!	#DIV/0!	#DIV/0!	#DIV/0!	#DIV/0!	20938.3	#DIV/0!	41985.3	60015.1	#DIV/0!	28158.4	#DIV/0!		#DIV/0!	#DIV/0!	19376.6	#DIV/0!	23138.5
FALSE	High	Master Protein	P07737	Profilin-1 OS=Homo sapiens OX=9606 GN=PFN1 PE=1 SV=2	0	FALSE	8.13	20	2	38	2	140	15	8.27	12.47	2	0	#DIV/0!	#DIV/0!	#DIV/0!	#DIV/0!	#DIV/0!	#DIV/0!	#DIV/0!	#DIV/0!	#DIV/0!	#DIV/0!	#DIV/0!	#DIV/0!	#DIV/0!	#DIV/0!	#DIV/0!	#DIV/0!	#DIV/0!	#DIV/0!	#DIV/0!	#DIV/0!	#DIV/0!	#DIV/0!	#DIV/0!	#DIV/0!	#DIV/0!	#DIV/0!		#DIV/0!	#DIV/0!	#DIV/0!	#DIV/0!	#DIV/0!
FALSE	High	Master Protein	P22314	Ubiquitin-like modifier-activating enzyme 1 OS=Homo sapiens OX=9606 GN=UBA1 PE=1 SV=3	0	FALSE	9.77	3	3	38	3	1058	117.8	5.76	1.89	3	0	#DIV/0!	#DIV/0!	#DIV/0!	#DIV/0!	#DIV/0!	#DIV/0!	#DIV/0!	#DIV/0!	#DIV/0!	#DIV/0!	#DIV/0!	#DIV/0!	#DIV/0!	#DIV/0!	#DIV/0!	#DIV/0!	#DIV/0!	#DIV/0!	#DIV/0!	#DIV/0!	#DIV/0!	#DIV/0!	#DIV/0!	#DIV/0!	#DIV/0!	9112.52		#DIV/0!	#DIV/0!	#DIV/0!	#DIV/0!	#DIV/0!
FALSE	High	Master Protein	Q08188	Protein-glutamine gamma-glutamyltransferase E OS=Homo sapiens OX=9606 GN=TGM3 PE=1 SV=4	0	FALSE	36.03	9	6	37	6	693	76.6	5.86	52.11	6	0	#DIV/0!	#DIV/0!	#DIV/0!	#DIV/0!	#DIV/0!	#DIV/0!	#DIV/0!	#DIV/0!	#DIV/0!	#DIV/0!	#DIV/0!	#DIV/0!	#DIV/0!	#DIV/0!	#DIV/0!	#DIV/0!	#DIV/0!	#DIV/0!	#DIV/0!	#DIV/0!	#DIV/0!	#DIV/0!	#DIV/0!	#DIV/0!	#DIV/0!	#DIV/0!		#DIV/0!	#DIV/0!	#DIV/0!	#DIV/0!	#DIV/0!
FALSE	High	Master Protein	P01111	GTPase NRas OS=Homo sapiens OX=9606 GN=NRAS PE=1 SV=1	0	FALSE	15.274	14	3	37	1	189	21.2	5.17	35.25	3	1	#DIV/0!	#DIV/0!	#DIV/0!	#DIV/0!	#DIV/0!	#DIV/0!	#DIV/0!	#DIV/0!	#DIV/0!	#DIV/0!	#DIV/0!	#DIV/0!	#DIV/0!	#DIV/0!	#DIV/0!	#DIV/0!	#DIV/0!	#DIV/0!	#DIV/0!	75175.7	#DIV/0!	#DIV/0!	259911	#DIV/0!	#DIV/0!	103647		#DIV/0!	#DIV/0!	#DIV/0!	#DIV/0!	#DIV/0!
FALSE	High	Master Protein	P11413	Glucose-6-phosphate 1-dehydrogenase OS=Homo sapiens OX=9606 GN=G6PD PE=1 SV=4	0	FALSE	15.858	7	3	36	3	515	59.2	6.84	34.52	3	0	#DIV/0!	#DIV/0!	#DIV/0!	#DIV/0!	#DIV/0!	#DIV/0!	#DIV/0!	#DIV/0!	#DIV/0!	#DIV/0!	#DIV/0!	#DIV/0!	#DIV/0!	#DIV/0!	#DIV/0!	#DIV/0!	#DIV/0!	#DIV/0!	#DIV/0!	#DIV/0!	#DIV/0!	#DIV/0!	#DIV/0!	#DIV/0!	#DIV/0!	#DIV/0!		#DIV/0!	#DIV/0!	#DIV/0!	#DIV/0!	#DIV/0!
FALSE	High	Master Protein	P60842	Eukaryotic initiation factor 4A-I OS=Homo sapiens OX=9606 GN=EIF4A1 PE=1 SV=1	0	FALSE	18.089	6	2	36	2	406	46.1	5.48	14.48	2	0	#DIV/0!	#DIV/0!	#DIV/0!	#DIV/0!	#DIV/0!	#DIV/0!	#DIV/0!	#DIV/0!	#DIV/0!	#DIV/0!	#DIV/0!	#DIV/0!	#DIV/0!	#DIV/0!	#DIV/0!	#DIV/0!	#DIV/0!	#DIV/0!	#DIV/0!	#DIV/0!	#DIV/0!	#DIV/0!	#DIV/0!	#DIV/0!	#DIV/0!	#DIV/0!		#DIV/0!	#DIV/0!	#DIV/0!	#DIV/0!	#DIV/0!
FALSE	High	Master Protein	P02545	Prelamin-A/C OS=Homo sapiens OX=9606 GN=LMNA PE=1 SV=1	0	FALSE	13.753	6	4	36	4	664	74.1	7.02	7.32	4	0	#DIV/0!	#DIV/0!	#DIV/0!	#DIV/0!	#DIV/0!	#DIV/0!	#DIV/0!	#DIV/0!	#DIV/0!	21966.7	#DIV/0!	#DIV/0!	#DIV/0!	#DIV/0!	#DIV/0!	#DIV/0!	#DIV/0!	#DIV/0!	#DIV/0!	#DIV/0!	14256.4	#DIV/0!	#DIV/0!	#DIV/0!	#DIV/0!	#DIV/0!		#DIV/0!	#DIV/0!	#DIV/0!	#DIV/0!	#DIV/0!
FALSE	High	Master Protein	P62913	60S ribosomal protein L11 OS=Homo sapiens OX=9606 GN=RPL11 PE=1 SV=2	0	FALSE	20.356	21	3	36	3	178	20.2	9.6	78.32	3	0	#DIV/0!	#DIV/0!	#DIV/0!	#DIV/0!	#DIV/0!	#DIV/0!	#DIV/0!	#DIV/0!	#DIV/0!	#DIV/0!	#DIV/0!	#DIV/0!	#DIV/0!	#DIV/0!	#DIV/0!	#DIV/0!	#DIV/0!	#DIV/0!	#DIV/0!	#DIV/0!	#DIV/0!	#DIV/0!	#DIV/0!	#DIV/0!	#DIV/0!	#DIV/0!		#DIV/0!	#DIV/0!	#DIV/0!	#DIV/0!	#DIV/0!
FALSE	High	Master Protein	P61626	Lysozyme C OS=Homo sapiens OX=9606 GN=LYZ PE=1 SV=1	0	FALSE	10.357	14	3	36	3	148	16.5	9.16	20.26	3	0	26486.3	20889.4	26279.5	1.06278e+06	14170.7	15317.7	358213	189327	45221.8	51397.7	8922.56	93889.5	19890.3	65137.2	88173.9	117564	59270.8	279942	45255	181550	100569	67289.9	175356	41490.4	125161	11815	16329	88335.7	175351	140560	390440	17265.4
FALSE	High	Master Protein	P07339	Cathepsin D OS=Homo sapiens OX=9606 GN=CTSD PE=1 SV=1	0	FALSE	6.08	5	2	36	2	412	44.5	6.54	7.2	2	0	#DIV/0!	#DIV/0!	#DIV/0!	#DIV/0!	#DIV/0!	#DIV/0!	#DIV/0!	#DIV/0!	#DIV/0!	#DIV/0!	#DIV/0!	#DIV/0!	#DIV/0!	#DIV/0!	#DIV/0!	#DIV/0!	23183	#DIV/0!	#DIV/0!	#DIV/0!	#DIV/0!	#DIV/0!	#DIV/0!	#DIV/0!	#DIV/0!	#DIV/0!		#DIV/0!	#DIV/0!	#DIV/0!	858540	#DIV/0!
FALSE	High	Master Protein	O15144	Actin-related protein 2/3 complex subunit 2 OS=Homo sapiens OX=9606 GN=ARPC2 PE=1 SV=1	0.003	FALSE	4.59	3	1	36	1	300	34.3	7.36	5.03	1	0	#DIV/0!	#DIV/0!	10753.9	#DIV/0!	#DIV/0!	#DIV/0!	#DIV/0!	#DIV/0!	#DIV/0!	#DIV/0!	53949.3	#DIV/0!	#DIV/0!	#DIV/0!	101273	#DIV/0!	#DIV/0!	#DIV/0!	#DIV/0!	#DIV/0!	#DIV/0!	#DIV/0!	#DIV/0!	#DIV/0!	#DIV/0!	#DIV/0!		#DIV/0!	#DIV/0!	#DIV/0!	#DIV/0!	#DIV/0!
FALSE	High	Master Protein	Q9H8M9	Protein eva-1 homolog A OS=Homo sapiens OX=9606 GN=EVA1A PE=1 SV=1	0	FALSE	5.271	7	1	35	1	152	17.5	6.93	29.52	1	0	#DIV/0!	#DIV/0!	#DIV/0!	#DIV/0!	#DIV/0!	#DIV/0!	#DIV/0!	#DIV/0!	#DIV/0!	#DIV/0!	#DIV/0!	#DIV/0!	#DIV/0!	#DIV/0!	#DIV/0!	#DIV/0!	#DIV/0!	#DIV/0!	#DIV/0!	#DIV/0!	#DIV/0!	#DIV/0!	#DIV/0!	#DIV/0!	#DIV/0!	#DIV/0!		#DIV/0!	#DIV/0!	#DIV/0!	#DIV/0!	#DIV/0!
FALSE	High	Master Protein	O75367	Core histone macro-H2A.1 OS=Homo sapiens OX=9606 GN=MACROH2A1 PE=1 SV=4	0	FALSE	15.631	8	4	35	4	372	39.6	9.79	40.83	4	0	143655	55908.6	4.47442e+06	1.58843e+06	7026.92	835577	#DIV/0!	2.96109e+06	2.21611e+06	4.60264e+06	3.75011e+06	4.26028e+06	4.19249e+06	1.72509e+06	1.52543e+06	3.07572e+06	2.45406e+06	2.75051e+06	2.58485e+06	516876	3.4174e+06	#DIV/0!	#DIV/0!	3.76981e+06	2396728	4.99595e+06	2.67147e+06	2.58797e+06	3.36948e+06	3.96364e+06	2.58827e+06	3.16459e+06
FALSE	High	Master Protein	P02786	Transferrin receptor protein 1 OS=Homo sapiens OX=9606 GN=TFRC PE=1 SV=2	0	FALSE	8.581	3	2	35	2	760	84.8	6.61	30.15	2	0	#DIV/0!	#DIV/0!	#DIV/0!	#DIV/0!	#DIV/0!	#DIV/0!	#DIV/0!	#DIV/0!	#DIV/0!	#DIV/0!	#DIV/0!	#DIV/0!	#DIV/0!	21354	9041.09	#DIV/0!	#DIV/0!	#DIV/0!	#DIV/0!	#DIV/0!	#DIV/0!	#DIV/0!	39303.5	#DIV/0!	#DIV/0!	7736.24		#DIV/0!	#DIV/0!	#DIV/0!	#DIV/0!	#DIV/0!
FALSE	High	Master Protein	Q92522	Histone H1x OS=Homo sapiens OX=9606 GN=H1FX PE=1 SV=1	0	FALSE	10.866	12	3	34	3	213	22.5	10.76	3.77	3	0	#DIV/0!	#DIV/0!	#DIV/0!	#DIV/0!	#DIV/0!	#DIV/0!	#DIV/0!	#DIV/0!	#DIV/0!	#DIV/0!	#DIV/0!	#DIV/0!	#DIV/0!	#DIV/0!	#DIV/0!	#DIV/0!	#DIV/0!	#DIV/0!	#DIV/0!	#DIV/0!	#DIV/0!	#DIV/0!	#DIV/0!	#DIV/0!	#DIV/0!	#DIV/0!		#DIV/0!	#DIV/0!	#DIV/0!	116617	#DIV/0!
FALSE	High	Master Protein	P07858	Cathepsin B OS=Homo sapiens OX=9606 GN=CTSB PE=1 SV=3	0.004	FALSE	3.278	2	1	34	1	339	37.8	6.3	8.54	1	0	#DIV/0!	#DIV/0!	#DIV/0!	#DIV/0!	#DIV/0!	#DIV/0!	#DIV/0!	#DIV/0!	#DIV/0!	#DIV/0!	#DIV/0!	#DIV/0!	#DIV/0!	#DIV/0!	#DIV/0!	#DIV/0!	#DIV/0!	#DIV/0!	#DIV/0!	#DIV/0!	#DIV/0!	#DIV/0!	#DIV/0!	#DIV/0!	#DIV/0!	#DIV/0!		#DIV/0!	#DIV/0!	#DIV/0!	#DIV/0!	#DIV/0!
FALSE	High	Master Protein	P62277	40S ribosomal protein S13 OS=Homo sapiens OX=9606 GN=RPS13 PE=1 SV=2	0	FALSE	22.32	30	5	34	5	151	17.2	10.54	18.64	5	0	122105	91834.2	64043.2	153008	284327	316411	350364	403328	339780	#DIV/0!	#DIV/0!	#DIV/0!	358509	267759	310682	#DIV/0!	77633.8	389033	384070	#DIV/0!	#DIV/0!	#DIV/0!	#DIV/0!	472782	#DIV/0!	342061		327222	340583	225506	356249	599660
FALSE	High	Master Protein	Q92743	Serine protease HTRA1 OS=Homo sapiens OX=9606 GN=HTRA1 PE=1 SV=1	0	FALSE	18.644	10	5	34	5	480	51.3	7.83	15.4	5	0	127905	218508	#DIV/0!	36785.1	#DIV/0!	95828.4	337950	88886.6	85173.2	383012	300381	419245	446682	#DIV/0!	99254.8	315755	174983	183527	353603	174202	48251	202866	44917.7	15433.7	62979.8	650300		144414	91091.1	9653.8	172697	87441
FALSE	High	Master Protein	P08123	Collagen alpha-2(I) chain OS=Homo sapiens OX=9606 GN=COL1A2 PE=1 SV=7	0	FALSE	13.919	3	3	34	3	1366	129.2	8.95	8.51	3	0	6156.51	#DIV/0!	#DIV/0!	59960.2	#DIV/0!	#DIV/0!	#DIV/0!	#DIV/0!	47379.3	71747.4	9064.04	#DIV/0!	#DIV/0!	#DIV/0!	#DIV/0!	#DIV/0!	#DIV/0!	#DIV/0!	#DIV/0!	#DIV/0!	#DIV/0!	#DIV/0!	#DIV/0!	#DIV/0!	26660.8	#DIV/0!		#DIV/0!	#DIV/0!	36124.6	#DIV/0!	#DIV/0!
FALSE	High	Master Protein	Q6UVK1	Chondroitin sulfate proteoglycan 4 OS=Homo sapiens OX=9606 GN=CSPG4 PE=1 SV=2	0	FALSE	5.516	1	1	34	1	2322	250.4	5.47	59.18	1	0	#DIV/0!	#DIV/0!	#DIV/0!	#DIV/0!	#DIV/0!	#DIV/0!	#DIV/0!	#DIV/0!	#DIV/0!	#DIV/0!	#DIV/0!	#DIV/0!	#DIV/0!	#DIV/0!	#DIV/0!	#DIV/0!	#DIV/0!	#DIV/0!	#DIV/0!	#DIV/0!	#DIV/0!	#DIV/0!	#DIV/0!	#DIV/0!	#DIV/0!	#DIV/0!		#DIV/0!	#DIV/0!	#DIV/0!	#DIV/0!	#DIV/0!
FALSE	High	Master Protein	Q9Y285	Phenylalanine--tRNA ligase alpha subunit OS=Homo sapiens OX=9606 GN=FARSA PE=1 SV=3	0	FALSE	6.198	3	1	34	1	508	57.5	7.8	58.4	1	0	#DIV/0!	#DIV/0!	#DIV/0!	#DIV/0!	#DIV/0!	#DIV/0!	#DIV/0!	#DIV/0!	#DIV/0!	#DIV/0!	#DIV/0!	#DIV/0!	#DIV/0!	#DIV/0!	#DIV/0!	#DIV/0!	#DIV/0!	#DIV/0!	#DIV/0!	#DIV/0!	#DIV/0!	#DIV/0!	#DIV/0!	#DIV/0!	#DIV/0!	#DIV/0!		#DIV/0!	#DIV/0!	#DIV/0!	34051.4	#DIV/0!
FALSE	High	Master Protein	P61764	Syntaxin-binding protein 1 OS=Homo sapiens OX=9606 GN=STXBP1 PE=1 SV=1	0	FALSE	13.587	6	3	33	3	594	67.5	6.96	50.86	3	0	#DIV/0!	#DIV/0!	#DIV/0!	#DIV/0!	#DIV/0!	#DIV/0!	#DIV/0!	#DIV/0!	#DIV/0!	#DIV/0!	#DIV/0!	#DIV/0!	#DIV/0!	#DIV/0!	#DIV/0!	#DIV/0!	#DIV/0!	#DIV/0!	#DIV/0!	#DIV/0!	#DIV/0!	#DIV/0!	#DIV/0!	#DIV/0!	#DIV/0!	#DIV/0!		#DIV/0!	#DIV/0!	#DIV/0!	#DIV/0!	#DIV/0!
FALSE	High	Master Protein	O43776	Asparagine--tRNA ligase, cytoplasmic OS=Homo sapiens OX=9606 GN=NARS1 PE=1 SV=1	0	FALSE	19.593	5	2	33	2	548	62.9	6.25	42.86	2	0	#DIV/0!	63034.9	#DIV/0!	#DIV/0!	41355.1	42876.3	243052	#DIV/0!	72532.4	103804	#DIV/0!	#DIV/0!	#DIV/0!	#DIV/0!	#DIV/0!	#DIV/0!	52892.7	#DIV/0!	#DIV/0!	#DIV/0!	#DIV/0!	#DIV/0!	535764	#DIV/0!	18760.2	1.27766e+06	1.1072e+06	#DIV/0!	#DIV/0!	#DIV/0!	#DIV/0!	155633
FALSE	High	Master Protein	Q8NFJ5	Retinoic acid-induced protein 3 OS=Homo sapiens OX=9606 GN=GPRC5A PE=1 SV=2	0.008	FALSE	2.653	2	1	33	1	357	40.2	8.15	0	1	0	#DIV/0!	#DIV/0!	#DIV/0!	#DIV/0!	#DIV/0!	#DIV/0!	#DIV/0!	#DIV/0!	#DIV/0!	#DIV/0!	#DIV/0!	#DIV/0!	#DIV/0!	#DIV/0!	#DIV/0!	#DIV/0!	#DIV/0!	#DIV/0!	#DIV/0!	#DIV/0!	#DIV/0!	#DIV/0!	#DIV/0!	#DIV/0!	#DIV/0!	#DIV/0!		#DIV/0!	#DIV/0!	#DIV/0!	#DIV/0!	#DIV/0!
FALSE	High	Master Protein	P08708	40S ribosomal protein S17 OS=Homo sapiens OX=9606 GN=RPS17 PE=1 SV=2	0	FALSE	7.74	7	1	33	1	135	15.5	9.85	11.96	1	0	#DIV/0!	#DIV/0!	#DIV/0!	#DIV/0!	#DIV/0!	#DIV/0!	#DIV/0!	#DIV/0!	#DIV/0!	#DIV/0!	#DIV/0!	#DIV/0!	#DIV/0!	#DIV/0!	#DIV/0!	#DIV/0!	#DIV/0!	#DIV/0!	#DIV/0!	#DIV/0!	#DIV/0!	#DIV/0!	#DIV/0!	#DIV/0!	#DIV/0!	#DIV/0!		#DIV/0!	#DIV/0!	#DIV/0!	#DIV/0!	#DIV/0!
FALSE	High	Master Protein	Q13347	Eukaryotic translation initiation factor 3 subunit I OS=Homo sapiens OX=9606 GN=EIF3I PE=1 SV=1	0	FALSE	11.242	6	2	32	2	325	36.5	5.64	35.49	2	0	#DIV/0!	#DIV/0!	#DIV/0!	#DIV/0!	#DIV/0!	#DIV/0!	#DIV/0!	#DIV/0!	#DIV/0!	#DIV/0!	#DIV/0!	#DIV/0!	#DIV/0!	#DIV/0!	#DIV/0!	#DIV/0!	#DIV/0!	#DIV/0!	#DIV/0!	#DIV/0!	#DIV/0!	#DIV/0!	#DIV/0!	#DIV/0!	#DIV/0!	#DIV/0!		#DIV/0!	#DIV/0!	#DIV/0!	#DIV/0!	#DIV/0!
FALSE	High	Master Protein	P25786	Proteasome subunit alpha type-1 OS=Homo sapiens OX=9606 GN=PSMA1 PE=1 SV=1	0	FALSE	20.365	14	4	32	4	263	29.5	6.61	26.83	4	0	31334.5	15158.4	57897.2	584515	22195.5	30227.2	16193.2	24909.2	48639.1	#DIV/0!	#DIV/0!	14233.9	#DIV/0!	124802	338727	75719.3	#DIV/0!	#DIV/0!	18252	31347.7	43422	50166.7	26774.2	21788.9	11360.7	9162.31		358245	15661.4	15036.2	387758	#DIV/0!
FALSE	High	Master Protein	Q15334	Lethal(2) giant larvae protein homolog 1 OS=Homo sapiens OX=9606 GN=LLGL1 PE=1 SV=3	0	FALSE	4.983	2	2	32	2	1064	115.3	6.29	1.86	2	0	#DIV/0!	#DIV/0!	#DIV/0!	#DIV/0!	#DIV/0!	#DIV/0!	#DIV/0!	#DIV/0!	#DIV/0!	#DIV/0!	#DIV/0!	#DIV/0!	#DIV/0!	#DIV/0!	#DIV/0!	#DIV/0!	#DIV/0!	#DIV/0!	#DIV/0!	#DIV/0!	#DIV/0!	#DIV/0!	#DIV/0!	#DIV/0!	#DIV/0!	#DIV/0!		#DIV/0!	#DIV/0!	#DIV/0!	#DIV/0!	#DIV/0!
FALSE	High	Master Protein	P20073	Annexin A7 OS=Homo sapiens OX=9606 GN=ANXA7 PE=1 SV=3	0.005	FALSE	2.871	2	1	32	1	488	52.7	5.68	2.17	1	0	4186.22	#DIV/0!	#DIV/0!	36683.8	#DIV/0!	5125.11	15450.4	#DIV/0!	#DIV/0!	#DIV/0!	#DIV/0!	#DIV/0!	#DIV/0!	#DIV/0!	#DIV/0!	#DIV/0!	#DIV/0!	#DIV/0!	#DIV/0!	#DIV/0!	#DIV/0!	12004.8	#DIV/0!	#DIV/0!	15148	#DIV/0!		#DIV/0!	#DIV/0!	#DIV/0!	38588	6153.81
FALSE	High	Master Protein	Q13247	Serine/arginine-rich splicing factor 6 OS=Homo sapiens OX=9606 GN=SRSF6 PE=1 SV=2	0	FALSE	12.011	11	4	32	2	344	39.6	11.43	21.08	4	1	17655.6	#DIV/0!	#DIV/0!	37980.6	66287	#DIV/0!	9287.12	6076.31	#DIV/0!	#DIV/0!	#DIV/0!	11829.2	20353.5	27174.3	46175.5	31632.8	#DIV/0!	#DIV/0!	23092.6	22263.1	30807.9	20662.2	33757.8	#DIV/0!	9086.35	8571.12		38458.4	20906.7	#DIV/0!	6752.42	9062.69
FALSE	High	Master Protein	O15126	Secretory carrier-associated membrane protein 1 OS=Homo sapiens OX=9606 GN=SCAMP1 PE=1 SV=2	0	FALSE	10.405	13	2	32	2	338	37.9	7.42	71.38	2	0	#DIV/0!	#DIV/0!	#DIV/0!	#DIV/0!	#DIV/0!	#DIV/0!	#DIV/0!	#DIV/0!	#DIV/0!	#DIV/0!	#DIV/0!	#DIV/0!	#DIV/0!	#DIV/0!	#DIV/0!	#DIV/0!	#DIV/0!	#DIV/0!	#DIV/0!	#DIV/0!	#DIV/0!	#DIV/0!	#DIV/0!	#DIV/0!	#DIV/0!	#DIV/0!		#DIV/0!	#DIV/0!	#DIV/0!	#DIV/0!	#DIV/0!
FALSE	High	Master Protein	P53985	Monocarboxylate transporter 1 OS=Homo sapiens OX=9606 GN=SLC16A1 PE=1 SV=3	0	FALSE	8.393	4	3	32	3	500	53.9	8.66	20.63	3	0	7982.74	6009.5	#DIV/0!	21416.5	7715.46	5751.57	#DIV/0!	#DIV/0!	6588.43	8097.92	#DIV/0!	#DIV/0!	5388.25	#DIV/0!	#DIV/0!	12109.1	#DIV/0!	#DIV/0!	#DIV/0!	#DIV/0!	#DIV/0!	#DIV/0!	9042.5	#DIV/0!	11868.4	4152.69	8200.32	#DIV/0!	#DIV/0!	5442.57	#DIV/0!	#DIV/0!
FALSE	High	Master Protein	P46776	60S ribosomal protein L27a OS=Homo sapiens OX=9606 GN=RPL27A PE=1 SV=2	0	FALSE	11.543	15	2	32	2	148	16.6	11	22.43	2	0	#DIV/0!	#DIV/0!	38969.3	45957.8	#DIV/0!	#DIV/0!	#DIV/0!	#DIV/0!	82093.6	46507.9	#DIV/0!	#DIV/0!	91444.8	218230	64540.2	77999.7	109028	117549	34467.6	151021	141806	62994.8	#DIV/0!	304645	#DIV/0!	355269	30552.4	77214.6	62835.6	#DIV/0!	80280.5	109121
FALSE	High	Master Protein	O15372	Eukaryotic translation initiation factor 3 subunit H OS=Homo sapiens OX=9606 GN=EIF3H PE=1 SV=1	0	FALSE	18.343	6	2	31	2	352	39.9	6.54	61.12	2	0	#DIV/0!	#DIV/0!	#DIV/0!	#DIV/0!	#DIV/0!	#DIV/0!	#DIV/0!	#DIV/0!	#DIV/0!	#DIV/0!	#DIV/0!	#DIV/0!	#DIV/0!	#DIV/0!	#DIV/0!	#DIV/0!	#DIV/0!	#DIV/0!	#DIV/0!	#DIV/0!	#DIV/0!	#DIV/0!	#DIV/0!	#DIV/0!	#DIV/0!	#DIV/0!		#DIV/0!	#DIV/0!	#DIV/0!	#DIV/0!	#DIV/0!
FALSE	High	Master Protein	P46782	40S ribosomal protein S5 OS=Homo sapiens OX=9606 GN=RPS5 PE=1 SV=4	0	FALSE	8.013	12	3	31	3	204	22.9	9.72	5.84	3	0	#DIV/0!	9647.94	7333.84	23044.5	8838.07	5520.38	#DIV/0!	16324.3	#DIV/0!	#DIV/0!	#DIV/0!	#DIV/0!	#DIV/0!	#DIV/0!	#DIV/0!	#DIV/0!	#DIV/0!	#DIV/0!	#DIV/0!	13828.8	2.37545e+06	#DIV/0!	#DIV/0!	12778.2	13522.4	#DIV/0!		12321.5	25814.9	#DIV/0!	#DIV/0!	#DIV/0!
FALSE	High	Master Protein	Q15029	116 kDa U5 small nuclear ribonucleoprotein component OS=Homo sapiens OX=9606 GN=EFTUD2 PE=1 SV=1	0	FALSE	9.473	2	3	31	1	972	109.4	5	28.15	3	0	#DIV/0!	#DIV/0!	#DIV/0!	#DIV/0!	#DIV/0!	#DIV/0!	#DIV/0!	#DIV/0!	#DIV/0!	#DIV/0!	#DIV/0!	#DIV/0!	#DIV/0!	#DIV/0!	#DIV/0!	#DIV/0!	#DIV/0!	#DIV/0!	#DIV/0!	#DIV/0!	#DIV/0!	#DIV/0!	#DIV/0!	#DIV/0!	#DIV/0!	#DIV/0!		#DIV/0!	#DIV/0!	#DIV/0!	#DIV/0!	#DIV/0!
FALSE	High	Master Protein	P05106	Integrin beta-3 OS=Homo sapiens OX=9606 GN=ITGB3 PE=1 SV=2	0	FALSE	20.826	3	2	30	2	788	87	5.24	78.08	2	0	#DIV/0!	#DIV/0!	#DIV/0!	#DIV/0!	#DIV/0!	#DIV/0!	#DIV/0!	#DIV/0!	#DIV/0!	#DIV/0!	#DIV/0!	#DIV/0!	#DIV/0!	#DIV/0!	#DIV/0!	#DIV/0!	#DIV/0!	#DIV/0!	#DIV/0!	#DIV/0!	#DIV/0!	#DIV/0!	#DIV/0!	#DIV/0!	#DIV/0!	#DIV/0!		#DIV/0!	#DIV/0!	#DIV/0!	#DIV/0!	#DIV/0!
FALSE	High	Master Protein	P17302	Gap junction alpha-1 protein OS=Homo sapiens OX=9606 GN=GJA1 PE=1 SV=2	0	FALSE	4.85	8	2	30	2	382	43	8.76	16.39	2	0	#DIV/0!	#DIV/0!	#DIV/0!	#DIV/0!	16936.8	28417.6	#DIV/0!	#DIV/0!	16753.2	#DIV/0!	#DIV/0!	23019.1	#DIV/0!	#DIV/0!	#DIV/0!	#DIV/0!	#DIV/0!	#DIV/0!	#DIV/0!	#DIV/0!	#DIV/0!	#DIV/0!	#DIV/0!	#DIV/0!	#DIV/0!	#DIV/0!		#DIV/0!	37522	24757.7	49373.7	#DIV/0!
FALSE	High	Master Protein	P53801	Pituitary tumor-transforming gene 1 protein-interacting protein OS=Homo sapiens OX=9606 GN=PTTG1IP PE=1 SV=1	0.004	FALSE	3.462	6	1	30	1	180	20.3	8.79	21.45	1	0	#DIV/0!	#DIV/0!	#DIV/0!	#DIV/0!	#DIV/0!	#DIV/0!	#DIV/0!	#DIV/0!	#DIV/0!	#DIV/0!	#DIV/0!	#DIV/0!	#DIV/0!	#DIV/0!	#DIV/0!	#DIV/0!	#DIV/0!	#DIV/0!	#DIV/0!	#DIV/0!	#DIV/0!	#DIV/0!	#DIV/0!	#DIV/0!	#DIV/0!	#DIV/0!		#DIV/0!	#DIV/0!	#DIV/0!	#DIV/0!	#DIV/0!
FALSE	High	Master Protein	Q96BY6	Dedicator of cytokinesis protein 10 OS=Homo sapiens OX=9606 GN=DOCK10 PE=1 SV=3	0	FALSE	15.125	3	4	30	4	2186	249.4	7.14	3.29	4	0	#DIV/0!	#DIV/0!	#DIV/0!	#DIV/0!	#DIV/0!	#DIV/0!	#DIV/0!	#DIV/0!	#DIV/0!	68114.6	#DIV/0!	59414.4	#DIV/0!	#DIV/0!	#DIV/0!	21216.3	#DIV/0!	#DIV/0!	#DIV/0!	#DIV/0!	#DIV/0!	31106.2	#DIV/0!	#DIV/0!	11109.6	#DIV/0!	15618.7	#DIV/0!	#DIV/0!	#DIV/0!	#DIV/0!	#DIV/0!
FALSE	High	Master Protein	O60716	Catenin delta-1 OS=Homo sapiens OX=9606 GN=CTNND1 PE=1 SV=1	0	FALSE	17.292	5	4	30	4	968	108.1	6.23	35.3	4	0	#DIV/0!	#DIV/0!	#DIV/0!	#DIV/0!	58270.7	#DIV/0!	60749.6	47665.9	#DIV/0!	#DIV/0!	#DIV/0!	#DIV/0!	#DIV/0!	13146.2	523092	12991.9	16831.5	#DIV/0!	#DIV/0!	9948.14	#DIV/0!	#DIV/0!	#DIV/0!	22500836	23641.7	#DIV/0!		320452	28388.4	#DIV/0!	#DIV/0!	10712.1
FALSE	High	Master Protein	Q08431	Lactadherin OS=Homo sapiens OX=9606 GN=MFGE8 PE=1 SV=3	0	FALSE	41.727	25	8	30	8	387	43.1	8.15	40.36	8	0	240640	85708.7	266495	192928	#DIV/0!	275513	43924.5	249828	#DIV/0!	16040.5	19134.4	379504	#DIV/0!	146137	#DIV/0!	22208.1	17591.5	21150.6	109948	598827	545832	274708	#DIV/0!	615291	#DIV/0!	585512	321668	22829.5	#DIV/0!	#DIV/0!	#DIV/0!	#DIV/0!
FALSE	High	Master Protein	P55084	Trifunctional enzyme subunit beta, mitochondrial OS=Homo sapiens OX=9606 GN=HADHB PE=1 SV=3	0	FALSE	5.074	2	2	30	2	474	51.3	9.41	3.52	2	0	#DIV/0!	#DIV/0!	#DIV/0!	#DIV/0!	8456.34	#DIV/0!	#DIV/0!	#DIV/0!	#DIV/0!	#DIV/0!	26001.3	#DIV/0!	#DIV/0!	#DIV/0!	35182.6	5086.33	8482.43	26603	23002.9	#DIV/0!	7117.6	#DIV/0!	#DIV/0!	9288.2	31653.9	6535.79	45613.7	#DIV/0!	#DIV/0!	#DIV/0!	#DIV/0!	#DIV/0!
FALSE	High	Master Protein	O14786	Neuropilin-1 OS=Homo sapiens OX=9606 GN=NRP1 PE=1 SV=3	0	FALSE	13.243	3	3	30	3	923	103.1	5.88	28.08	3	0	#DIV/0!	#DIV/0!	#DIV/0!	#DIV/0!	#DIV/0!	#DIV/0!	#DIV/0!	#DIV/0!	#DIV/0!	19088.4	#DIV/0!	25826.7	#DIV/0!	37235.8	35421.8	48058	57651.4	#DIV/0!	49606	2.76634e+06	#DIV/0!	42355.7	2592099	#DIV/0!	#DIV/0!	#DIV/0!		#DIV/0!	#DIV/0!	#DIV/0!	#DIV/0!	#DIV/0!
FALSE	High	Master Protein	O00571	ATP-dependent RNA helicase DDX3X OS=Homo sapiens OX=9606 GN=DDX3X PE=1 SV=3	0	FALSE	11.074	4	3	29	3	662	73.2	7.18	22.82	3	0	45819.1	993414	1.69468e+06	1.32385e+06	1523926	419938	1.20801e+06	1.00365e+06	599333	1.43731e+06	44415.6	1.13481e+06	1.04265e+06	930103	264810	2.15008e+06	1.91147e+06	1759997	1.42401e+06	309832	1.77358e+06	1.48207e+06	1.34093e+06	1.84825e+06	103708	936020	865560	981756	649221	1.56372e+06	177039	230685
FALSE	High	Master Protein	P55290	Cadherin-13 OS=Homo sapiens OX=9606 GN=CDH13 PE=1 SV=1	0	FALSE	14.073	4	3	29	3	713	78.2	4.98	45.12	3	0	#DIV/0!	#DIV/0!	#DIV/0!	#DIV/0!	#DIV/0!	#DIV/0!	#DIV/0!	#DIV/0!	#DIV/0!	#DIV/0!	#DIV/0!	#DIV/0!	#DIV/0!	#DIV/0!	#DIV/0!	#DIV/0!	#DIV/0!	#DIV/0!	#DIV/0!	#DIV/0!	#DIV/0!	#DIV/0!	#DIV/0!	#DIV/0!	#DIV/0!	#DIV/0!		#DIV/0!	#DIV/0!	#DIV/0!	#DIV/0!	#DIV/0!
FALSE	High	Master Protein	P62244	40S ribosomal protein S15a OS=Homo sapiens OX=9606 GN=RPS15A PE=1 SV=2	0	FALSE	5.924	12	2	29	2	130	14.8	10.13	8.51	2	0	#DIV/0!	#DIV/0!	13487.6	#DIV/0!	#DIV/0!	#DIV/0!	11816.4	11214.2	#DIV/0!	23632.2	17201.1	12978.7	74411.3	#DIV/0!	#DIV/0!	6839.62	13683.4	14013.7	#DIV/0!	44202.1	#DIV/0!	#DIV/0!	29564.5	#DIV/0!	54301.3	#DIV/0!		78926.1	#DIV/0!	#DIV/0!	#DIV/0!	#DIV/0!
FALSE	High	Master Protein	P60174	Triosephosphate isomerase OS=Homo sapiens OX=9606 GN=TPI1 PE=1 SV=3	0	FALSE	15.445	15	4	29	4	286	30.8	5.92	25.15	4	0	#DIV/0!	#DIV/0!	#DIV/0!	#DIV/0!	#DIV/0!	#DIV/0!	#DIV/0!	#DIV/0!	#DIV/0!	#DIV/0!	#DIV/0!	#DIV/0!	#DIV/0!	#DIV/0!	#DIV/0!	#DIV/0!	#DIV/0!	#DIV/0!	#DIV/0!	#DIV/0!	#DIV/0!	#DIV/0!	#DIV/0!	#DIV/0!	#DIV/0!	#DIV/0!		#DIV/0!	#DIV/0!	#DIV/0!	#DIV/0!	#DIV/0!
FALSE	High	Master Protein	P48426	Phosphatidylinositol 5-phosphate 4-kinase type-2 alpha OS=Homo sapiens OX=9606 GN=PIP4K2A PE=1 SV=2	0.003	FALSE	4.366	3	1	28	1	406	46.2	6.99	24.7	1	0	#DIV/0!	#DIV/0!	#DIV/0!	49226.2	#DIV/0!	#DIV/0!	#DIV/0!	36110.2	#DIV/0!	#DIV/0!	53757.8	35806	#DIV/0!	45781.9	19633.4	59231	45024.5	41615.4	44730.6	38809.6	#DIV/0!	#DIV/0!	#DIV/0!	27375.5	#DIV/0!	40957.7		#DIV/0!	#DIV/0!	#DIV/0!	#DIV/0!	#DIV/0!
FALSE	High	Master Protein	Q7Z2W4	Zinc finger CCCH-type antiviral protein 1 OS=Homo sapiens OX=9606 GN=ZC3HAV1 PE=1 SV=3	0	FALSE	15.244	5	3	28	3	902	101.4	8.4	36.21	3	0	#DIV/0!	#DIV/0!	#DIV/0!	#DIV/0!	#DIV/0!	#DIV/0!	#DIV/0!	#DIV/0!	#DIV/0!	#DIV/0!	#DIV/0!	#DIV/0!	#DIV/0!	#DIV/0!	#DIV/0!	#DIV/0!	#DIV/0!	#DIV/0!	#DIV/0!	#DIV/0!	#DIV/0!	#DIV/0!	#DIV/0!	#DIV/0!	#DIV/0!	#DIV/0!		#DIV/0!	#DIV/0!	#DIV/0!	#DIV/0!	#DIV/0!
FALSE	High	Master Protein	P61006	Ras-related protein Rab-8A OS=Homo sapiens OX=9606 GN=RAB8A PE=1 SV=1	0	FALSE	11.148	16	4	28	3	207	23.7	9.07	5.41	4	0	#DIV/0!	#DIV/0!	#DIV/0!	#DIV/0!	#DIV/0!	#DIV/0!	#DIV/0!	#DIV/0!	#DIV/0!	#DIV/0!	#DIV/0!	#DIV/0!	#DIV/0!	#DIV/0!	#DIV/0!	#DIV/0!	#DIV/0!	#DIV/0!	#DIV/0!	#DIV/0!	#DIV/0!	#DIV/0!	#DIV/0!	#DIV/0!	#DIV/0!	#DIV/0!		#DIV/0!	#DIV/0!	#DIV/0!	#DIV/0!	#DIV/0!
FALSE	High	Master Protein	Q9BUF5	Tubulin beta-6 chain OS=Homo sapiens OX=9606 GN=TUBB6 PE=1 SV=1	0	FALSE	22.977	7	3	28	3	446	49.8	4.88	76.71	3	0	#DIV/0!	#DIV/0!	#DIV/0!	#DIV/0!	#DIV/0!	#DIV/0!	#DIV/0!	#DIV/0!	#DIV/0!	#DIV/0!	#DIV/0!	#DIV/0!	#DIV/0!	#DIV/0!	#DIV/0!	#DIV/0!	#DIV/0!	#DIV/0!	#DIV/0!	#DIV/0!	#DIV/0!	#DIV/0!	#DIV/0!	#DIV/0!	#DIV/0!	#DIV/0!		#DIV/0!	#DIV/0!	#DIV/0!	#DIV/0!	#DIV/0!
FALSE	High	Master Protein	P48509	CD151 antigen OS=Homo sapiens OX=9606 GN=CD151 PE=1 SV=3	0	FALSE	11.356	8	2	28	2	253	28.3	7.47	11.76	2	0	42560	5958.71	#DIV/0!	#DIV/0!	356883	#DIV/0!	48394.1	#DIV/0!	#DIV/0!	#DIV/0!	#DIV/0!	#DIV/0!	#DIV/0!	#DIV/0!	#DIV/0!	#DIV/0!	#DIV/0!	#DIV/0!	#DIV/0!	#DIV/0!	#DIV/0!	#DIV/0!	#DIV/0!	#DIV/0!	6603.7	#DIV/0!		#DIV/0!	#DIV/0!	#DIV/0!	#DIV/0!	27235.2
FALSE	High	Master Protein	P40925	Malate dehydrogenase, cytoplasmic OS=Homo sapiens OX=9606 GN=MDH1 PE=1 SV=4	0	FALSE	8.438	8	3	28	3	334	36.4	7.36	22.46	3	0	#DIV/0!	#DIV/0!	#DIV/0!	#DIV/0!	#DIV/0!	#DIV/0!	#DIV/0!	#DIV/0!	#DIV/0!	#DIV/0!	#DIV/0!	#DIV/0!	#DIV/0!	#DIV/0!	#DIV/0!	#DIV/0!	#DIV/0!	#DIV/0!	#DIV/0!	#DIV/0!	#DIV/0!	#DIV/0!	#DIV/0!	#DIV/0!	#DIV/0!	#DIV/0!		#DIV/0!	#DIV/0!	#DIV/0!	#DIV/0!	#DIV/0!
FALSE	High	Master Protein	O00186	Syntaxin-binding protein 3 OS=Homo sapiens OX=9606 GN=STXBP3 PE=1 SV=2	0	FALSE	7.905	3	2	28	2	592	67.7	7.8	31.8	2	0	403680	1.47125e+06	990297	776814	824779	397005	733213	11804.1	2.19046e+06	1.4853e+06	18876.1	1.06254e+06	986245	683795	1.16469e+06	1.13619e+06	1.21352e+06	1.20875e+06	317214	491933	928223	2.05003e+06	1.31018e+06	1.42975e+06	67371.8	980792	976176	879721	3.05963e+06	1.25598e+06	535961	555928
FALSE	High	Master Protein	O95816	BAG family molecular chaperone regulator 2 OS=Homo sapiens OX=9606 GN=BAG2 PE=1 SV=1	0.003	FALSE	4.347	5	1	27	1	211	23.8	6.7	25.46	1	0	#DIV/0!	#DIV/0!	#DIV/0!	#DIV/0!	#DIV/0!	#DIV/0!	#DIV/0!	#DIV/0!	#DIV/0!	#DIV/0!	#DIV/0!	#DIV/0!	#DIV/0!	#DIV/0!	#DIV/0!	#DIV/0!	#DIV/0!	#DIV/0!	#DIV/0!	#DIV/0!	#DIV/0!	#DIV/0!	#DIV/0!	#DIV/0!	#DIV/0!	#DIV/0!		#DIV/0!	#DIV/0!	#DIV/0!	#DIV/0!	#DIV/0!
FALSE	High	Master Protein	P11234	Ras-related protein Ral-B OS=Homo sapiens OX=9606 GN=RALB PE=1 SV=1	0	FALSE	7.038	4	2	27	2	206	23.4	6.62	16.82	2	0	23127.6	#DIV/0!	#DIV/0!	139399	#DIV/0!	#DIV/0!	106036	#DIV/0!	#DIV/0!	#DIV/0!	51882.2	#DIV/0!	#DIV/0!	#DIV/0!	#DIV/0!	#DIV/0!	#DIV/0!	#DIV/0!	#DIV/0!	#DIV/0!	#DIV/0!	12321	31412.9	#DIV/0!	22749.6	#DIV/0!		#DIV/0!	#DIV/0!	18291	#DIV/0!	#DIV/0!
FALSE	High	Master Protein	O00560	Syntenin-1 OS=Homo sapiens OX=9606 GN=SDCBP PE=1 SV=1	0	FALSE	7.888	4	1	27	1	298	32.4	7.53	7.66	1	0	#DIV/0!	#DIV/0!	#DIV/0!	#DIV/0!	#DIV/0!	#DIV/0!	#DIV/0!	#DIV/0!	#DIV/0!	#DIV/0!	#DIV/0!	#DIV/0!	#DIV/0!	#DIV/0!	#DIV/0!	#DIV/0!	#DIV/0!	#DIV/0!	#DIV/0!	#DIV/0!	#DIV/0!	#DIV/0!	#DIV/0!	#DIV/0!	#DIV/0!	#DIV/0!		#DIV/0!	#DIV/0!	#DIV/0!	#DIV/0!	#DIV/0!
FALSE	High	Master Protein	P13611	Versican core protein OS=Homo sapiens OX=9606 GN=VCAN PE=1 SV=3	0	FALSE	14.757	1	3	27	3	3396	372.6	4.51	44.77	3	0	#DIV/0!	#DIV/0!	#DIV/0!	#DIV/0!	60358.7	101977	#DIV/0!	#DIV/0!	#DIV/0!	#DIV/0!	#DIV/0!	#DIV/0!	22699.3	#DIV/0!	#DIV/0!	#DIV/0!	#DIV/0!	#DIV/0!	#DIV/0!	#DIV/0!	#DIV/0!	#DIV/0!	#DIV/0!	#DIV/0!	#DIV/0!	#DIV/0!		49726.7	#DIV/0!	#DIV/0!	#DIV/0!	#DIV/0!
FALSE	High	Master Protein	P09543	2',3'-cyclic-nucleotide 3'-phosphodiesterase OS=Homo sapiens OX=9606 GN=CNP PE=1 SV=2	0	FALSE	11.896	10	4	27	4	421	47.5	9.07	7.31	4	0	#DIV/0!	#DIV/0!	#DIV/0!	469420	23115.7	#DIV/0!	#DIV/0!	#DIV/0!	#DIV/0!	#DIV/0!	#DIV/0!	#DIV/0!	#DIV/0!	#DIV/0!	#DIV/0!	36458	#DIV/0!	16578.9	#DIV/0!	#DIV/0!	#DIV/0!	20578	#DIV/0!	25643.7	#DIV/0!	12668.2		#DIV/0!	#DIV/0!	#DIV/0!	#DIV/0!	#DIV/0!
FALSE	High	Master Protein	P04080	Cystatin-B OS=Homo sapiens OX=9606 GN=CSTB PE=1 SV=2	0.003	FALSE	4.71	19	2	27	2	98	11.1	7.56	0	2	0	#DIV/0!	#DIV/0!	#DIV/0!	#DIV/0!	#DIV/0!	#DIV/0!	#DIV/0!	#DIV/0!	#DIV/0!	#DIV/0!	#DIV/0!	#DIV/0!	#DIV/0!	#DIV/0!	#DIV/0!	#DIV/0!	#DIV/0!	#DIV/0!	#DIV/0!	#DIV/0!	#DIV/0!	#DIV/0!	#DIV/0!	#DIV/0!	#DIV/0!	#DIV/0!		#DIV/0!	#DIV/0!	#DIV/0!	#DIV/0!	#DIV/0!
FALSE	High	Master Protein	P63000	Ras-related C3 botulinum toxin substrate 1 OS=Homo sapiens OX=9606 GN=RAC1 PE=1 SV=1	0	FALSE	11.662	12	3	27	2	192	21.4	8.5	21.77	3	0	#DIV/0!	#DIV/0!	#DIV/0!	#DIV/0!	#DIV/0!	#DIV/0!	448962	#DIV/0!	#DIV/0!	#DIV/0!	#DIV/0!	#DIV/0!	52681.4	#DIV/0!	#DIV/0!	#DIV/0!	36796.2	#DIV/0!	#DIV/0!	#DIV/0!	#DIV/0!	#DIV/0!	39444	#DIV/0!	61493.9	#DIV/0!	23801.5	#DIV/0!	#DIV/0!	#DIV/0!	#DIV/0!	#DIV/0!
FALSE	High	Master Protein	P78344	Eukaryotic translation initiation factor 4 gamma 2 OS=Homo sapiens OX=9606 GN=EIF4G2 PE=1 SV=1	0	FALSE	8.396	3	3	27	3	907	102.3	7.14	26.18	3	0	81062.8	711632	83069.1	636960	63448.3	#DIV/0!	56750.3	9788.47	#DIV/0!	443853	32449.3	9051.3	15712.6	15717.6	27909.2	88513.9	21792.1	37251.5	123592	127621	243522	73806.3	42236.3	29904.1	39493	#DIV/0!	38379.8	18253.8	#DIV/0!	65134.6	675389	1.18329e+06
FALSE	High	Master Protein	O43561	Linker for activation of T-cells family member 1 OS=Homo sapiens OX=9606 GN=LAT PE=1 SV=1	0	FALSE	7.952	11	1	26	1	262	27.9	4.39	33.81	1	0	#DIV/0!	#DIV/0!	#DIV/0!	#DIV/0!	#DIV/0!	#DIV/0!	#DIV/0!	#DIV/0!	#DIV/0!	#DIV/0!	#DIV/0!	#DIV/0!	#DIV/0!	#DIV/0!	#DIV/0!	#DIV/0!	#DIV/0!	#DIV/0!	#DIV/0!	#DIV/0!	#DIV/0!	#DIV/0!	#DIV/0!	#DIV/0!	#DIV/0!	#DIV/0!		#DIV/0!	#DIV/0!	#DIV/0!	#DIV/0!	#DIV/0!
FALSE	High	Master Protein	P61081	NEDD8-conjugating enzyme Ubc12 OS=Homo sapiens OX=9606 GN=UBE2M PE=1 SV=1	0.004	FALSE	3.382	4	1	26	1	183	20.9	7.69	8.78	1	0	#DIV/0!	120578	#DIV/0!	#DIV/0!	#DIV/0!	#DIV/0!	40364.6	#DIV/0!	#DIV/0!	#DIV/0!	131904	#DIV/0!	#DIV/0!	#DIV/0!	64719	55262.9	#DIV/0!	35984.2	62242	#DIV/0!	#DIV/0!	#DIV/0!	28166.4	#DIV/0!	28919.3	17968.7		#DIV/0!	#DIV/0!	#DIV/0!	#DIV/0!	202340
FALSE	High	Master Protein	P51665	26S proteasome non-ATPase regulatory subunit 7 OS=Homo sapiens OX=9606 GN=PSMD7 PE=1 SV=2	0	FALSE	11.007	4	1	26	1	324	37	6.77	35.58	1	0	#DIV/0!	#DIV/0!	#DIV/0!	#DIV/0!	#DIV/0!	#DIV/0!	#DIV/0!	#DIV/0!	#DIV/0!	#DIV/0!	#DIV/0!	#DIV/0!	#DIV/0!	#DIV/0!	#DIV/0!	#DIV/0!	#DIV/0!	#DIV/0!	#DIV/0!	#DIV/0!	#DIV/0!	#DIV/0!	#DIV/0!	#DIV/0!	#DIV/0!	#DIV/0!		#DIV/0!	#DIV/0!	#DIV/0!	#DIV/0!	#DIV/0!
FALSE	High	Master Protein	Q6RW13	Type-1 angiotensin II receptor-associated protein OS=Homo sapiens OX=9606 GN=AGTRAP PE=1 SV=1	0	FALSE	18.889	18	2	26	2	159	17.4	6.14	43.6	2	0	#DIV/0!	#DIV/0!	#DIV/0!	#DIV/0!	#DIV/0!	#DIV/0!	#DIV/0!	#DIV/0!	#DIV/0!	#DIV/0!	#DIV/0!	#DIV/0!	#DIV/0!	#DIV/0!	#DIV/0!	#DIV/0!	#DIV/0!	#DIV/0!	#DIV/0!	#DIV/0!	#DIV/0!	#DIV/0!	#DIV/0!	#DIV/0!	#DIV/0!	#DIV/0!		#DIV/0!	#DIV/0!	#DIV/0!	#DIV/0!	#DIV/0!
FALSE	High	Master Protein	Q32P41	tRNA (guanine(37)-N1)-methyltransferase OS=Homo sapiens OX=9606 GN=TRMT5 PE=1 SV=2	0	FALSE	4.887	3	1	26	1	509	58.2	8.62	27.28	1	0	#DIV/0!	#DIV/0!	#DIV/0!	#DIV/0!	#DIV/0!	#DIV/0!	#DIV/0!	#DIV/0!	#DIV/0!	#DIV/0!	#DIV/0!	#DIV/0!	#DIV/0!	#DIV/0!	#DIV/0!	#DIV/0!	#DIV/0!	#DIV/0!	#DIV/0!	#DIV/0!	#DIV/0!	#DIV/0!	#DIV/0!	#DIV/0!	#DIV/0!	#DIV/0!		#DIV/0!	#DIV/0!	#DIV/0!	#DIV/0!	#DIV/0!
FALSE	High	Master Protein	Q14152	Eukaryotic translation initiation factor 3 subunit A OS=Homo sapiens OX=9606 GN=EIF3A PE=1 SV=1	0	FALSE	15.481	3	5	26	5	1382	166.5	6.79	7.65	5	0	#DIV/0!	51938.8	61475.7	91630.2	55885.6	#DIV/0!	45746.6	38406.6	45174.5	68337.9	236312	91477.7	103794	71843.7	164572	67031.5	114418	94780.2	115876	85534.7	42395.3	83470.7	94684.4	44083.3	167589	73762.9		181589	185590	134250	237738	76967
FALSE	High	Master Protein	P52565	Rho GDP-dissociation inhibitor 1 OS=Homo sapiens OX=9606 GN=ARHGDIA PE=1 SV=3	0.003	FALSE	3.244	4	1	25	1	204	23.2	5.11	3.51	1	0	#DIV/0!	#DIV/0!	#DIV/0!	50126.3	#DIV/0!	#DIV/0!	#DIV/0!	#DIV/0!	#DIV/0!	#DIV/0!	#DIV/0!	#DIV/0!	#DIV/0!	#DIV/0!	#DIV/0!	#DIV/0!	#DIV/0!	#DIV/0!	#DIV/0!	16528.3	#DIV/0!	#DIV/0!	#DIV/0!	#DIV/0!	#DIV/0!	#DIV/0!		#DIV/0!	#DIV/0!	19309.6	#DIV/0!	#DIV/0!
FALSE	High	Master Protein	P24821	Tenascin OS=Homo sapiens OX=9606 GN=TNC PE=1 SV=3	0	FALSE	19.92	3	6	25	6	2201	240.7	4.89	25.17	6	0	#DIV/0!	#DIV/0!	#DIV/0!	#DIV/0!	168263	202018	#DIV/0!	53842.8	#DIV/0!	#DIV/0!	41347	#DIV/0!	253441	300798	204393	#DIV/0!	11244	53300	166789	#DIV/0!	73865.7	93840.8	38507.9	215764	#DIV/0!	193528		234882	#DIV/0!	#DIV/0!	87769.3	#DIV/0!
FALSE	High	Master Protein	O60637	Tetraspanin-3 OS=Homo sapiens OX=9606 GN=TSPAN3 PE=2 SV=1	0.01	FALSE	2.572	3	1	25	1	253	28	5.81	3.3	1	0	55389.1	187783	#DIV/0!	#DIV/0!	#DIV/0!	#DIV/0!	#DIV/0!	#DIV/0!	#DIV/0!	642543	#DIV/0!	#DIV/0!	#DIV/0!	#DIV/0!	#DIV/0!	#DIV/0!	#DIV/0!	#DIV/0!	89062.5	#DIV/0!	#DIV/0!	#DIV/0!	#DIV/0!	#DIV/0!	#DIV/0!	#DIV/0!		#DIV/0!	#DIV/0!	#DIV/0!	179708	319971
FALSE	High	Master Protein	P62888	60S ribosomal protein L30 OS=Homo sapiens OX=9606 GN=RPL30 PE=1 SV=2	0	FALSE	6.104	15	2	25	2	115	12.8	9.63	0	2	0	#DIV/0!	#DIV/0!	32023.9	247493	#DIV/0!	#DIV/0!	#DIV/0!	#DIV/0!	#DIV/0!	#DIV/0!	#DIV/0!	#DIV/0!	#DIV/0!	#DIV/0!	#DIV/0!	#DIV/0!	96559.6	20190.2	20866.8	19136.4	38334.3	23934.3	22166.3	#DIV/0!	#DIV/0!	#DIV/0!		18368.5	25985.7	32194.5	38169	#DIV/0!
FALSE	High	Master Protein	P28074	Proteasome subunit beta type-5 OS=Homo sapiens OX=9606 GN=PSMB5 PE=1 SV=3	0	FALSE	23.614	22	6	24	6	263	28.5	6.92	15.7	6	0	#DIV/0!	#DIV/0!	#DIV/0!	#DIV/0!	#DIV/0!	#DIV/0!	#DIV/0!	#DIV/0!	#DIV/0!	#DIV/0!	#DIV/0!	#DIV/0!	#DIV/0!	#DIV/0!	#DIV/0!	#DIV/0!	#DIV/0!	#DIV/0!	#DIV/0!	#DIV/0!	#DIV/0!	#DIV/0!	#DIV/0!	#DIV/0!	#DIV/0!	#DIV/0!		#DIV/0!	#DIV/0!	#DIV/0!	#DIV/0!	#DIV/0!
FALSE	High	Master Protein	Q99832	T-complex protein 1 subunit eta OS=Homo sapiens OX=9606 GN=CCT7 PE=1 SV=2	0	FALSE	10.82	6	4	24	4	543	59.3	7.65	0	4	0	189040	#DIV/0!	296045	#DIV/0!	355909	214319	362616	#DIV/0!	25582.7	#DIV/0!	73726.1	300143	214485	599021	462075	358637	423250	#DIV/0!	75900	411501	#DIV/0!	196690	502677	#DIV/0!	442887	100280		111673	410242	#DIV/0!	349053	201255
FALSE	High	Master Protein	O00468	Agrin OS=Homo sapiens OX=9606 GN=AGRN PE=1 SV=6	0	FALSE	21.152	3	5	24	5	2068	217.2	6.39	5.86	5	0	#DIV/0!	#DIV/0!	#DIV/0!	#DIV/0!	#DIV/0!	#DIV/0!	#DIV/0!	#DIV/0!	#DIV/0!	#DIV/0!	#DIV/0!	#DIV/0!	#DIV/0!	#DIV/0!	#DIV/0!	#DIV/0!	#DIV/0!	#DIV/0!	#DIV/0!	#DIV/0!	#DIV/0!	#DIV/0!	#DIV/0!	#DIV/0!	#DIV/0!	#DIV/0!		#DIV/0!	#DIV/0!	#DIV/0!	#DIV/0!	#DIV/0!
FALSE	High	Master Protein	O95297	Myelin protein zero-like protein 1 OS=Homo sapiens OX=9606 GN=MPZL1 PE=1 SV=1	0	FALSE	8.236	4	1	24	1	269	29.1	8.72	48.19	1	0	#DIV/0!	#DIV/0!	#DIV/0!	#DIV/0!	#DIV/0!	#DIV/0!	#DIV/0!	#DIV/0!	#DIV/0!	#DIV/0!	#DIV/0!	22249.6	#DIV/0!	#DIV/0!	#DIV/0!	#DIV/0!	#DIV/0!	#DIV/0!	#DIV/0!	#DIV/0!	#DIV/0!	13255	#DIV/0!	#DIV/0!	#DIV/0!	#DIV/0!		#DIV/0!	#DIV/0!	#DIV/0!	#DIV/0!	#DIV/0!
FALSE	High	Master Protein	P62910	60S ribosomal protein L32 OS=Homo sapiens OX=9606 GN=RPL32 PE=1 SV=2	0	FALSE	16.603	19	4	24	4	135	15.9	11.33	5.34	4	0	3135.91	#DIV/0!	#DIV/0!	#DIV/0!	#DIV/0!	#DIV/0!	#DIV/0!	#DIV/0!	#DIV/0!	3017.48	5810.65	#DIV/0!	#DIV/0!	#DIV/0!	40461.4	#DIV/0!	#DIV/0!	#DIV/0!	#DIV/0!	#DIV/0!	#DIV/0!	#DIV/0!	#DIV/0!	#DIV/0!	#DIV/0!	#DIV/0!		#DIV/0!	#DIV/0!	#DIV/0!	#DIV/0!	#DIV/0!
FALSE	High	Master Protein	P49588	Alanine--tRNA ligase, cytoplasmic OS=Homo sapiens OX=9606 GN=AARS1 PE=1 SV=2	0	FALSE	6.204	2	2	24	2	968	106.7	5.53	3.51	2	0	12895.2	9744.44	13534.7	197955	#DIV/0!	#DIV/0!	9726.79	#DIV/0!	12083.9	#DIV/0!	#DIV/0!	29365.5	12809.3	#DIV/0!	#DIV/0!	#DIV/0!	#DIV/0!	#DIV/0!	11072.5	12978.7	#DIV/0!	13816.5	12959	#DIV/0!	#DIV/0!	7138.66		#DIV/0!	14028.7	13638.3	13196.8	#DIV/0!
FALSE	High	Master Protein	P78539	Sushi repeat-containing protein SRPX OS=Homo sapiens OX=9606 GN=SRPX PE=1 SV=1	0	FALSE	6.323	2	1	23	1	464	51.5	8.66	10.95	1	0	#DIV/0!	#DIV/0!	#DIV/0!	#DIV/0!	#DIV/0!	#DIV/0!	#DIV/0!	#DIV/0!	#DIV/0!	#DIV/0!	#DIV/0!	#DIV/0!	#DIV/0!	#DIV/0!	#DIV/0!	#DIV/0!	#DIV/0!	#DIV/0!	#DIV/0!	#DIV/0!	#DIV/0!	#DIV/0!	#DIV/0!	#DIV/0!	#DIV/0!	#DIV/0!		#DIV/0!	#DIV/0!	#DIV/0!	#DIV/0!	#DIV/0!
FALSE	High	Master Protein	P51148	Ras-related protein Rab-5C OS=Homo sapiens OX=9606 GN=RAB5C PE=1 SV=2	0	FALSE	7.784	9	2	23	2	216	23.5	8.41	30.61	2	0	#DIV/0!	10132.8	10172.2	#DIV/0!	#DIV/0!	#DIV/0!	#DIV/0!	#DIV/0!	#DIV/0!	#DIV/0!	#DIV/0!	#DIV/0!	#DIV/0!	#DIV/0!	#DIV/0!	#DIV/0!	#DIV/0!	#DIV/0!	#DIV/0!	#DIV/0!	#DIV/0!	#DIV/0!	#DIV/0!	#DIV/0!	#DIV/0!	#DIV/0!		#DIV/0!	#DIV/0!	#DIV/0!	#DIV/0!	#DIV/0!
FALSE	High	Master Protein	P01911	HLA class II histocompatibility antigen, DRB1 beta chain OS=Homo sapiens OX=9606 GN=HLA-DRB1 PE=1 SV=2	0.01	FALSE	2.546	3	1	23	1	266	29.9	7.74	21.59	1	0	#DIV/0!	#DIV/0!	#DIV/0!	#DIV/0!	13570	9549.98	#DIV/0!	24984	#DIV/0!	15809.7	57832.8	19361.1	#DIV/0!	#DIV/0!	21539.8	#DIV/0!	24686.3	#DIV/0!	16325.2	44015.4	#DIV/0!	21956.4	#DIV/0!	14371.1	#DIV/0!	#DIV/0!		15532.2	#DIV/0!	#DIV/0!	#DIV/0!	31993
FALSE	High	Master Protein	P32970	CD70 antigen OS=Homo sapiens OX=9606 GN=CD70 PE=1 SV=2	0.004	FALSE	3.41	6	1	23	1	193	21.1	8.53	45.53	1	0	#DIV/0!	#DIV/0!	#DIV/0!	#DIV/0!	#DIV/0!	#DIV/0!	#DIV/0!	#DIV/0!	#DIV/0!	#DIV/0!	#DIV/0!	#DIV/0!	#DIV/0!	#DIV/0!	#DIV/0!	#DIV/0!	#DIV/0!	#DIV/0!	#DIV/0!	#DIV/0!	#DIV/0!	#DIV/0!	#DIV/0!	#DIV/0!	#DIV/0!	#DIV/0!		#DIV/0!	#DIV/0!	#DIV/0!	#DIV/0!	#DIV/0!
FALSE	High	Master Protein	Q13835	Plakophilin-1 OS=Homo sapiens OX=9606 GN=PKP1 PE=1 SV=2	0	FALSE	22.156	11	9	23	9	747	82.8	9.13	0	9	0	76793.6	26764.7	51450.7	106936	53284.9	65601.2	64068.4	154578	53361	35763	90631	110604	61587.7	168740	2.61509e+06	38289.6	78785.3	82034.3	65863.3	134537	85374.6	65335.7	95795.9	99842	14386	67704.7	47743.2	271466	118639	68315.5	55839.5	34833.7
FALSE	High	Master Protein	P42356	Phosphatidylinositol 4-kinase alpha OS=Homo sapiens OX=9606 GN=PI4KA PE=1 SV=4	0	FALSE	10.155	1	2	23	2	2102	236.7	7.06	31.83	2	0	#DIV/0!	#DIV/0!	#DIV/0!	#DIV/0!	#DIV/0!	#DIV/0!	#DIV/0!	#DIV/0!	#DIV/0!	#DIV/0!	#DIV/0!	#DIV/0!	#DIV/0!	#DIV/0!	#DIV/0!	#DIV/0!	#DIV/0!	#DIV/0!	#DIV/0!	#DIV/0!	#DIV/0!	#DIV/0!	#DIV/0!	#DIV/0!	#DIV/0!	#DIV/0!		#DIV/0!	#DIV/0!	#DIV/0!	#DIV/0!	#DIV/0!
FALSE	High	Master Protein	P46087	Probable 28S rRNA (cytosine(4447)-C(5))-methyltransferase OS=Homo sapiens OX=9606 GN=NOP2 PE=1 SV=2	0	FALSE	21.587	7	5	23	5	812	89.2	9.23	32.32	5	0	#DIV/0!	#DIV/0!	#DIV/0!	#DIV/0!	#DIV/0!	#DIV/0!	#DIV/0!	#DIV/0!	#DIV/0!	#DIV/0!	#DIV/0!	#DIV/0!	#DIV/0!	#DIV/0!	#DIV/0!	#DIV/0!	#DIV/0!	#DIV/0!	#DIV/0!	#DIV/0!	#DIV/0!	#DIV/0!	#DIV/0!	#DIV/0!	#DIV/0!	#DIV/0!		#DIV/0!	#DIV/0!	#DIV/0!	#DIV/0!	#DIV/0!
FALSE	High	Master Protein	Q9H6B4	CXADR-like membrane protein OS=Homo sapiens OX=9606 GN=CLMP PE=1 SV=1	0	FALSE	11.209	15	3	23	3	373	41.3	7.99	4.51	3	0	#DIV/0!	#DIV/0!	#DIV/0!	#DIV/0!	#DIV/0!	#DIV/0!	#DIV/0!	#DIV/0!	#DIV/0!	#DIV/0!	#DIV/0!	15847.5	11740.5	#DIV/0!	#DIV/0!	#DIV/0!	#DIV/0!	#DIV/0!	8636.96	#DIV/0!	#DIV/0!	19867.6	#DIV/0!	#DIV/0!	#DIV/0!	#DIV/0!		#DIV/0!	#DIV/0!	#DIV/0!	#DIV/0!	#DIV/0!
FALSE	High	Master Protein	Q8N7R7	Cyclin-Y-like protein 1 OS=Homo sapiens OX=9606 GN=CCNYL1 PE=1 SV=2	0	FALSE	7.784	6	2	23	2	359	40.7	6.07	11.62	2	0	#DIV/0!	#DIV/0!	#DIV/0!	#DIV/0!	#DIV/0!	#DIV/0!	#DIV/0!	#DIV/0!	#DIV/0!	#DIV/0!	#DIV/0!	#DIV/0!	#DIV/0!	#DIV/0!	#DIV/0!	#DIV/0!	#DIV/0!	#DIV/0!	#DIV/0!	#DIV/0!	#DIV/0!	#DIV/0!	#DIV/0!	#DIV/0!	#DIV/0!	#DIV/0!		#DIV/0!	#DIV/0!	#DIV/0!	#DIV/0!	#DIV/0!
FALSE	High	Master Protein	Q92734	Protein TFG OS=Homo sapiens OX=9606 GN=TFG PE=1 SV=2	0	FALSE	6.625	4	1	22	1	400	43.4	5.1	47.19	1	0	#DIV/0!	#DIV/0!	#DIV/0!	#DIV/0!	#DIV/0!	#DIV/0!	#DIV/0!	#DIV/0!	#DIV/0!	#DIV/0!	#DIV/0!	#DIV/0!	#DIV/0!	#DIV/0!	#DIV/0!	#DIV/0!	#DIV/0!	#DIV/0!	#DIV/0!	#DIV/0!	#DIV/0!	#DIV/0!	#DIV/0!	#DIV/0!	#DIV/0!	#DIV/0!		#DIV/0!	#DIV/0!	#DIV/0!	#DIV/0!	#DIV/0!
FALSE	High	Master Protein	P04003	C4b-binding protein alpha chain OS=Homo sapiens OX=9606 GN=C4BPA PE=1 SV=2	0.004	FALSE	3.562	2	1	22	1	597	67	7.3	0	1	0	51710.7	54251.9	61210.3	68104.9	49183.8	#DIV/0!	26963.9	80513.8	56019.9	45998.5	#DIV/0!	143129	48903.1	#DIV/0!	#DIV/0!	47555.7	38148.5	66356.3	66927.4	52963.1	64759.4	76095.9	29264.6	91015.1	#DIV/0!	47424	27750.6	62537.9	55254.3	51744.8	79602.5	51244.3
FALSE	High	Master Protein	O43390	Heterogeneous nuclear ribonucleoprotein R OS=Homo sapiens OX=9606 GN=HNRNPR PE=1 SV=1	0	FALSE	12.916	4	2	22	2	633	70.9	8.13	19.52	2	0	#DIV/0!	#DIV/0!	#DIV/0!	#DIV/0!	#DIV/0!	#DIV/0!	#DIV/0!	#DIV/0!	#DIV/0!	#DIV/0!	#DIV/0!	#DIV/0!	#DIV/0!	#DIV/0!	#DIV/0!	#DIV/0!	#DIV/0!	#DIV/0!	#DIV/0!	#DIV/0!	#DIV/0!	#DIV/0!	#DIV/0!	#DIV/0!	#DIV/0!	#DIV/0!		#DIV/0!	#DIV/0!	#DIV/0!	#DIV/0!	#DIV/0!
FALSE	High	Master Protein	P26022	Pentraxin-related protein PTX3 OS=Homo sapiens OX=9606 GN=PTX3 PE=1 SV=3	0	FALSE	8.547	9	2	22	2	381	41.9	5.01	17.9	2	0	40536.2	#DIV/0!	31023.7	60904.9	#DIV/0!	103447	#DIV/0!	#DIV/0!	#DIV/0!	#DIV/0!	165928	#DIV/0!	#DIV/0!	29751.4	254342	23585.8	94123.4	30828.8	13281.4	51304.3	116325	14149.6	16955.3	15183.5	96572.7	10443.2		21735.4	34594.8	28200.5	#DIV/0!	94644
FALSE	High	Master Protein	O43237	Cytoplasmic dynein 1 light intermediate chain 2 OS=Homo sapiens OX=9606 GN=DYNC1LI2 PE=1 SV=1	0	FALSE	6.76	6	2	22	2	492	54.1	6.38	5.47	2	0	#DIV/0!	#DIV/0!	#DIV/0!	#DIV/0!	#DIV/0!	#DIV/0!	#DIV/0!	#DIV/0!	#DIV/0!	#DIV/0!	#DIV/0!	#DIV/0!	#DIV/0!	#DIV/0!	#DIV/0!	#DIV/0!	#DIV/0!	#DIV/0!	#DIV/0!	#DIV/0!	#DIV/0!	#DIV/0!	#DIV/0!	#DIV/0!	#DIV/0!	#DIV/0!		#DIV/0!	#DIV/0!	#DIV/0!	#DIV/0!	#DIV/0!
FALSE	High	Master Protein	P54709	Sodium/potassium-transporting ATPase subunit beta-3 OS=Homo sapiens OX=9606 GN=ATP1B3 PE=1 SV=1	0	FALSE	14.011	9	2	22	2	279	31.5	8.35	17.62	2	0	#DIV/0!	#DIV/0!	#DIV/0!	#DIV/0!	#DIV/0!	#DIV/0!	#DIV/0!	#DIV/0!	#DIV/0!	#DIV/0!	#DIV/0!	#DIV/0!	#DIV/0!	#DIV/0!	#DIV/0!	#DIV/0!	#DIV/0!	#DIV/0!	#DIV/0!	#DIV/0!	#DIV/0!	#DIV/0!	#DIV/0!	#DIV/0!	#DIV/0!	#DIV/0!		#DIV/0!	#DIV/0!	#DIV/0!	#DIV/0!	#DIV/0!
FALSE	High	Master Protein	Q13409	Cytoplasmic dynein 1 intermediate chain 2 OS=Homo sapiens OX=9606 GN=DYNC1I2 PE=1 SV=3	0	FALSE	17.321	7	2	22	2	638	71.4	5.2	49.87	2	0	#DIV/0!	#DIV/0!	#DIV/0!	#DIV/0!	#DIV/0!	#DIV/0!	#DIV/0!	#DIV/0!	#DIV/0!	#DIV/0!	#DIV/0!	#DIV/0!	#DIV/0!	#DIV/0!	#DIV/0!	#DIV/0!	#DIV/0!	#DIV/0!	#DIV/0!	#DIV/0!	#DIV/0!	#DIV/0!	#DIV/0!	#DIV/0!	#DIV/0!	#DIV/0!		#DIV/0!	#DIV/0!	#DIV/0!	#DIV/0!	#DIV/0!
FALSE	High	Master Protein	P09603	Macrophage colony-stimulating factor 1 OS=Homo sapiens OX=9606 GN=CSF1 PE=1 SV=2	0	FALSE	11.677	3	1	22	1	554	60.1	5.29	30.92	1	0	472120	57083.4	#DIV/0!	#DIV/0!	#DIV/0!	615202	#DIV/0!	352792	406252	#DIV/0!	24833.6	#DIV/0!	1.05133e+06	667842	423669	413045	#DIV/0!	#DIV/0!	338691	192786	333141	350360	323359	437916	262840	#DIV/0!		#DIV/0!	#DIV/0!	544604	532472	467171
FALSE	High	Master Protein	P10809	60 kDa heat shock protein, mitochondrial OS=Homo sapiens OX=9606 GN=HSPD1 PE=1 SV=2	0	FALSE	22.083	8	3	22	3	573	61	5.87	17.82	3	0	#DIV/0!	#DIV/0!	#DIV/0!	#DIV/0!	#DIV/0!	#DIV/0!	#DIV/0!	#DIV/0!	#DIV/0!	#DIV/0!	19134.4	#DIV/0!	#DIV/0!	#DIV/0!	#DIV/0!	#DIV/0!	#DIV/0!	#DIV/0!	#DIV/0!	#DIV/0!	#DIV/0!	9735.21	#DIV/0!	#DIV/0!	#DIV/0!	#DIV/0!		#DIV/0!	#DIV/0!	#DIV/0!	#DIV/0!	#DIV/0!
FALSE	High	Master Protein	Q9Y6M5	Zinc transporter 1 OS=Homo sapiens OX=9606 GN=SLC30A1 PE=1 SV=3	0	FALSE	5.085	2	1	22	1	507	55.3	6.48	16.69	1	0	213257	157135	296285	292333	127599	136147	169751	150887	168578	139741	#DIV/0!	247456	196451	210171	226382	214618	#DIV/0!	251071	167356	389795	159509	171276	282452	200557	441219	145600	122153	215129	227454	263878	250195	244061
FALSE	High	Master Protein	Q08170	Serine/arginine-rich splicing factor 4 OS=Homo sapiens OX=9606 GN=SRSF4 PE=1 SV=2	0	FALSE	7.736	5	3	22	1	494	56.6	11.52	7.01	3	0	#DIV/0!	#DIV/0!	#DIV/0!	#DIV/0!	#DIV/0!	#DIV/0!	#DIV/0!	#DIV/0!	#DIV/0!	#DIV/0!	#DIV/0!	#DIV/0!	#DIV/0!	#DIV/0!	#DIV/0!	#DIV/0!	#DIV/0!	#DIV/0!	#DIV/0!	#DIV/0!	#DIV/0!	#DIV/0!	#DIV/0!	#DIV/0!	#DIV/0!	#DIV/0!		#DIV/0!	#DIV/0!	#DIV/0!	#DIV/0!	#DIV/0!
FALSE	High	Master Protein	Q9GZZ1	N-alpha-acetyltransferase 50 OS=Homo sapiens OX=9606 GN=NAA50 PE=1 SV=1	0	FALSE	10.89	10	2	22	2	169	19.4	8.81	30.15	2	0	220287	#DIV/0!	#DIV/0!	#DIV/0!	#DIV/0!	#DIV/0!	#DIV/0!	#DIV/0!	#DIV/0!	#DIV/0!	#DIV/0!	#DIV/0!	#DIV/0!	#DIV/0!	#DIV/0!	#DIV/0!	#DIV/0!	224355	312368	#DIV/0!	118007	106356	#DIV/0!	#DIV/0!	#DIV/0!	#DIV/0!		134559	#DIV/0!	#DIV/0!	#DIV/0!	#DIV/0!
FALSE	High	Master Protein	P38606	V-type proton ATPase catalytic subunit A OS=Homo sapiens OX=9606 GN=ATP6V1A PE=1 SV=2	0	FALSE	7.309	4	2	21	2	617	68.3	5.52	31.14	2	0	#DIV/0!	#DIV/0!	#DIV/0!	#DIV/0!	#DIV/0!	#DIV/0!	#DIV/0!	#DIV/0!	#DIV/0!	#DIV/0!	#DIV/0!	#DIV/0!	#DIV/0!	#DIV/0!	#DIV/0!	#DIV/0!	#DIV/0!	#DIV/0!	#DIV/0!	#DIV/0!	#DIV/0!	#DIV/0!	#DIV/0!	#DIV/0!	#DIV/0!	#DIV/0!		#DIV/0!	#DIV/0!	#DIV/0!	#DIV/0!	#DIV/0!
FALSE	High	Master Protein	P46783	40S ribosomal protein S10 OS=Homo sapiens OX=9606 GN=RPS10 PE=1 SV=1	0.009	FALSE	2.638	6	1	21	1	165	18.9	10.15	10.21	1	0	#DIV/0!	#DIV/0!	41453.5	2.77016e+06	90297.8	128208	52396.4	810327	173261	#DIV/0!	#DIV/0!	458309	79470.3	31798.9	466773	58276	193631	206658	79707.9	28682	83115.7	213253	#DIV/0!	127048	#DIV/0!	55716.1	40363.9	303476	207393	24702.6	#DIV/0!	#DIV/0!
FALSE	High	Master Protein	P10768	S-formylglutathione hydrolase OS=Homo sapiens OX=9606 GN=ESD PE=1 SV=2	0.003	FALSE	4.71	3	1	21	1	282	31.4	7.02	17.55	1	0	68044.8	74803.1	68892.9	#DIV/0!	#DIV/0!	#DIV/0!	#DIV/0!	86441.9	#DIV/0!	139216	278149	58992.4	#DIV/0!	#DIV/0!	#DIV/0!	#DIV/0!	#DIV/0!	#DIV/0!	#DIV/0!	59315.2	72369.2	68543.5	261999	#DIV/0!	501303	#DIV/0!		#DIV/0!	397166	148001	158040	140642
FALSE	High	Master Protein	P09104	Gamma-enolase OS=Homo sapiens OX=9606 GN=ENO2 PE=1 SV=3	0	FALSE	15.703	10	3	21	2	434	47.2	5.03	12.86	3	0	#DIV/0!	#DIV/0!	#DIV/0!	#DIV/0!	#DIV/0!	#DIV/0!	#DIV/0!	138213	#DIV/0!	#DIV/0!	#DIV/0!	#DIV/0!	#DIV/0!	#DIV/0!	#DIV/0!	#DIV/0!	#DIV/0!	#DIV/0!	#DIV/0!	#DIV/0!	#DIV/0!	20418.4	#DIV/0!	#DIV/0!	#DIV/0!	#DIV/0!		#DIV/0!	#DIV/0!	#DIV/0!	#DIV/0!	#DIV/0!
FALSE	High	Master Protein	Q9UG63	ATP-binding cassette sub-family F member 2 OS=Homo sapiens OX=9606 GN=ABCF2 PE=1 SV=2	0	FALSE	8.611	2	1	21	1	623	71.2	7.37	14.71	1	0	60864.4	98283.3	226902	79702.3	#DIV/0!	159022	62422.7	#DIV/0!	#DIV/0!	437550	28782.7	26916	#DIV/0!	80441.6	104166	55711.6	34809.9	87744.1	62794	#DIV/0!	161264	#DIV/0!	#DIV/0!	#DIV/0!	45691	32287.9	60256.6	202011	81668.5	250136	#DIV/0!	126887
FALSE	High	Master Protein	Q9BS26	Endoplasmic reticulum resident protein 44 OS=Homo sapiens OX=9606 GN=ERP44 PE=1 SV=1	0.005	FALSE	2.899	2	1	21	1	406	46.9	5.26	8.75	1	0	23302.6	24481.6	#DIV/0!	25218.8	#DIV/0!	#DIV/0!	#DIV/0!	20072.9	19609.9	25023.6	#DIV/0!	#DIV/0!	#DIV/0!	#DIV/0!	30254.9	28380.6	#DIV/0!	#DIV/0!	#DIV/0!	#DIV/0!	24317.1	#DIV/0!	#DIV/0!	#DIV/0!	#DIV/0!	21270.4		25102.6	20325.3	20153.1	#DIV/0!	24646.2
FALSE	High	Master Protein	Q9C075	Keratin, type I cytoskeletal 23 OS=Homo sapiens OX=9606 GN=KRT23 PE=1 SV=2	0	FALSE	7.232	4	3	21	1	422	48.1	6.54	22.49	3	0	#DIV/0!	#DIV/0!	#DIV/0!	#DIV/0!	#DIV/0!	#DIV/0!	#DIV/0!	#DIV/0!	#DIV/0!	#DIV/0!	#DIV/0!	#DIV/0!	#DIV/0!	#DIV/0!	#DIV/0!	#DIV/0!	#DIV/0!	#DIV/0!	#DIV/0!	#DIV/0!	#DIV/0!	#DIV/0!	#DIV/0!	#DIV/0!	#DIV/0!	#DIV/0!		#DIV/0!	#DIV/0!	#DIV/0!	#DIV/0!	#DIV/0!
FALSE	High	Master Protein	O95747	Serine/threonine-protein kinase OSR1 OS=Homo sapiens OX=9606 GN=OXSR1 PE=1 SV=1	0	FALSE	7.257	2	1	20	1	527	58	6.43	24.12	1	0	#DIV/0!	#DIV/0!	#DIV/0!	#DIV/0!	#DIV/0!	#DIV/0!	#DIV/0!	#DIV/0!	#DIV/0!	#DIV/0!	#DIV/0!	#DIV/0!	#DIV/0!	#DIV/0!	#DIV/0!	#DIV/0!	#DIV/0!	#DIV/0!	#DIV/0!	#DIV/0!	#DIV/0!	#DIV/0!	#DIV/0!	#DIV/0!	#DIV/0!	#DIV/0!		#DIV/0!	#DIV/0!	#DIV/0!	#DIV/0!	#DIV/0!
FALSE	High	Master Protein	P62847	40S ribosomal protein S24 OS=Homo sapiens OX=9606 GN=RPS24 PE=1 SV=1	0	FALSE	7.677	17	2	20	2	133	15.4	10.78	10.28	2	0	#DIV/0!	#DIV/0!	#DIV/0!	#DIV/0!	#DIV/0!	#DIV/0!	#DIV/0!	#DIV/0!	#DIV/0!	#DIV/0!	#DIV/0!	#DIV/0!	#DIV/0!	#DIV/0!	#DIV/0!	#DIV/0!	#DIV/0!	#DIV/0!	#DIV/0!	#DIV/0!	#DIV/0!	#DIV/0!	#DIV/0!	#DIV/0!	#DIV/0!	#DIV/0!		#DIV/0!	#DIV/0!	#DIV/0!	#DIV/0!	#DIV/0!
FALSE	High	Master Protein	Q05193	Dynamin-1 OS=Homo sapiens OX=9606 GN=DNM1 PE=1 SV=2	0.003	FALSE	4.699	2	2	20	2	864	97.3	7.17	6.8	2	0	#DIV/0!	#DIV/0!	#DIV/0!	#DIV/0!	#DIV/0!	#DIV/0!	#DIV/0!	#DIV/0!	#DIV/0!	#DIV/0!	#DIV/0!	#DIV/0!	#DIV/0!	#DIV/0!	#DIV/0!	#DIV/0!	#DIV/0!	#DIV/0!	#DIV/0!	#DIV/0!	#DIV/0!	#DIV/0!	#DIV/0!	#DIV/0!	#DIV/0!	#DIV/0!		#DIV/0!	#DIV/0!	#DIV/0!	#DIV/0!	#DIV/0!
FALSE	High	Master Protein	P35268	60S ribosomal protein L22 OS=Homo sapiens OX=9606 GN=RPL22 PE=1 SV=2	0	FALSE	6.934	20	2	20	2	128	14.8	9.19	11.26	2	0	#DIV/0!	#DIV/0!	#DIV/0!	#DIV/0!	#DIV/0!	#DIV/0!	#DIV/0!	#DIV/0!	#DIV/0!	#DIV/0!	#DIV/0!	#DIV/0!	#DIV/0!	#DIV/0!	#DIV/0!	#DIV/0!	#DIV/0!	#DIV/0!	#DIV/0!	#DIV/0!	#DIV/0!	#DIV/0!	#DIV/0!	#DIV/0!	#DIV/0!	#DIV/0!		#DIV/0!	#DIV/0!	#DIV/0!	#DIV/0!	#DIV/0!
FALSE	High	Master Protein	P20930	Filaggrin OS=Homo sapiens OX=9606 GN=FLG PE=1 SV=3	0	FALSE	28.49	3	10	20	10	4061	434.9	9.25	2.51	10	0	8122.42	#DIV/0!	14982.5	756469	6625.51	9351.87	258337	#DIV/0!	#DIV/0!	13447.2	#DIV/0!	16729	65808.4	73070.7	130083	51759.2	207434	335458	231394	63270.5	43627.7	73194	145835	82525	441208	39465.4		#DIV/0!	#DIV/0!	#DIV/0!	81613.2	7557.27
FALSE	High	Master Protein	P49368	T-complex protein 1 subunit gamma OS=Homo sapiens OX=9606 GN=CCT3 PE=1 SV=4	0	FALSE	9.568	4	2	20	2	545	60.5	6.49	17.97	2	0	#DIV/0!	#DIV/0!	#DIV/0!	#DIV/0!	#DIV/0!	#DIV/0!	#DIV/0!	#DIV/0!	#DIV/0!	#DIV/0!	#DIV/0!	#DIV/0!	#DIV/0!	#DIV/0!	#DIV/0!	#DIV/0!	#DIV/0!	#DIV/0!	#DIV/0!	#DIV/0!	#DIV/0!	#DIV/0!	#DIV/0!	#DIV/0!	#DIV/0!	#DIV/0!		#DIV/0!	#DIV/0!	#DIV/0!	#DIV/0!	#DIV/0!
FALSE	High	Master Protein	P51805	Plexin-A3 OS=Homo sapiens OX=9606 GN=PLXNA3 PE=1 SV=2	0	FALSE	5.814	1	2	19	2	1871	207.6	7.31	0	2	0	#DIV/0!	#DIV/0!	#DIV/0!	48702.1	47449.2	#DIV/0!	#DIV/0!	#DIV/0!	#DIV/0!	#DIV/0!	17255.1	70822.2	#DIV/0!	#DIV/0!	#DIV/0!	#DIV/0!	68104.1	59377.3	62166.5	#DIV/0!	#DIV/0!	#DIV/0!	#DIV/0!	73457	#DIV/0!	#DIV/0!		#DIV/0!	#DIV/0!	760064	43661.3	#DIV/0!
FALSE	High	Master Protein	Q12792	Twinfilin-1 OS=Homo sapiens OX=9606 GN=TWF1 PE=1 SV=3	0.003	FALSE	4.121	4	1	19	1	350	40.3	6.96	23.31	1	0	#DIV/0!	#DIV/0!	#DIV/0!	#DIV/0!	#DIV/0!	#DIV/0!	#DIV/0!	#DIV/0!	#DIV/0!	#DIV/0!	#DIV/0!	#DIV/0!	#DIV/0!	#DIV/0!	#DIV/0!	#DIV/0!	#DIV/0!	#DIV/0!	#DIV/0!	#DIV/0!	#DIV/0!	#DIV/0!	#DIV/0!	#DIV/0!	#DIV/0!	#DIV/0!		#DIV/0!	#DIV/0!	#DIV/0!	#DIV/0!	#DIV/0!
FALSE	High	Master Protein	P12236	ADP/ATP translocase 3 OS=Homo sapiens OX=9606 GN=SLC25A6 PE=1 SV=4	0.001	FALSE	4.821	16	3	19	3	298	32.8	9.74	1.78	3	0	12509.1	#DIV/0!	#DIV/0!	#DIV/0!	#DIV/0!	#DIV/0!	96195.8	5982.32	94804.8	142904	#DIV/0!	146097	126589	14199.8	46336.9	50451.8	110545	95211.8	56282	61694.2	50160.3	92890.7	107843	118363	#DIV/0!	79801.8	50075.8	198387	213578	#DIV/0!	14157.4	#DIV/0!
FALSE	High	Master Protein	P02768	Serum albumin OS=Homo sapiens OX=9606 GN=ALB PE=1 SV=2	0	FALSE	13.607	8	5	19	2	609	69.3	6.28	3.54	5	0	#DIV/0!	#DIV/0!	#DIV/0!	#DIV/0!	#DIV/0!	#DIV/0!	#DIV/0!	#DIV/0!	#DIV/0!	#DIV/0!	#DIV/0!	#DIV/0!	#DIV/0!	#DIV/0!	#DIV/0!	#DIV/0!	#DIV/0!	#DIV/0!	#DIV/0!	#DIV/0!	#DIV/0!	#DIV/0!	#DIV/0!	#DIV/0!	#DIV/0!	#DIV/0!		#DIV/0!	#DIV/0!	#DIV/0!	#DIV/0!	#DIV/0!
FALSE	High	Master Protein	Q15582	Transforming growth factor-beta-induced protein ig-h3 OS=Homo sapiens OX=9606 GN=TGFBI PE=1 SV=1	0	FALSE	6.721	3	2	19	2	683	74.6	7.71	4.28	2	0	#DIV/0!	#DIV/0!	#DIV/0!	#DIV/0!	#DIV/0!	#DIV/0!	#DIV/0!	#DIV/0!	#DIV/0!	#DIV/0!	#DIV/0!	#DIV/0!	#DIV/0!	#DIV/0!	#DIV/0!	21882.7	54385.7	#DIV/0!	36213.4	#DIV/0!	#DIV/0!	19875.4	#DIV/0!	14824.2	#DIV/0!	#DIV/0!		#DIV/0!	#DIV/0!	#DIV/0!	#DIV/0!	#DIV/0!
FALSE	High	Master Protein	P35241	Radixin OS=Homo sapiens OX=9606 GN=RDX PE=1 SV=1	0	FALSE	10.907	5	4	19	2	583	68.5	6.37	1.66	4	0	#DIV/0!	#DIV/0!	#DIV/0!	#DIV/0!	#DIV/0!	#DIV/0!	#DIV/0!	#DIV/0!	#DIV/0!	#DIV/0!	#DIV/0!	#DIV/0!	#DIV/0!	#DIV/0!	#DIV/0!	#DIV/0!	#DIV/0!	#DIV/0!	#DIV/0!	#DIV/0!	#DIV/0!	#DIV/0!	#DIV/0!	#DIV/0!	#DIV/0!	#DIV/0!		#DIV/0!	#DIV/0!	#DIV/0!	#DIV/0!	#DIV/0!
FALSE	High	Master Protein	P51114	Fragile X mental retardation syndrome-related protein 1 OS=Homo sapiens OX=9606 GN=FXR1 PE=1 SV=3	0.003	FALSE	3.155	1	1	19	1	621	69.7	6.15	1.68	1	0	#DIV/0!	#DIV/0!	#DIV/0!	#DIV/0!	#DIV/0!	#DIV/0!	#DIV/0!	#DIV/0!	#DIV/0!	#DIV/0!	#DIV/0!	#DIV/0!	#DIV/0!	#DIV/0!	#DIV/0!	#DIV/0!	#DIV/0!	#DIV/0!	#DIV/0!	#DIV/0!	#DIV/0!	#DIV/0!	#DIV/0!	#DIV/0!	#DIV/0!	#DIV/0!		#DIV/0!	#DIV/0!	#DIV/0!	#DIV/0!	#DIV/0!
FALSE	High	Master Protein	P28482	Mitogen-activated protein kinase 1 OS=Homo sapiens OX=9606 GN=MAPK1 PE=1 SV=3	0.003	FALSE	4.64	4	2	19	2	360	41.4	6.98	0	2	0	#DIV/0!	#DIV/0!	#DIV/0!	#DIV/0!	#DIV/0!	#DIV/0!	#DIV/0!	#DIV/0!	#DIV/0!	#DIV/0!	#DIV/0!	#DIV/0!	#DIV/0!	#DIV/0!	#DIV/0!	#DIV/0!	#DIV/0!	#DIV/0!	#DIV/0!	#DIV/0!	#DIV/0!	#DIV/0!	#DIV/0!	#DIV/0!	#DIV/0!	#DIV/0!		#DIV/0!	#DIV/0!	#DIV/0!	#DIV/0!	#DIV/0!
FALSE	High	Master Protein	P05198	Eukaryotic translation initiation factor 2 subunit 1 OS=Homo sapiens OX=9606 GN=EIF2S1 PE=1 SV=3	0	FALSE	5.603	4	1	19	1	315	36.1	5.08	29.87	1	0	#DIV/0!	#DIV/0!	#DIV/0!	#DIV/0!	#DIV/0!	#DIV/0!	#DIV/0!	#DIV/0!	#DIV/0!	#DIV/0!	#DIV/0!	#DIV/0!	#DIV/0!	#DIV/0!	#DIV/0!	#DIV/0!	#DIV/0!	#DIV/0!	#DIV/0!	#DIV/0!	#DIV/0!	#DIV/0!	#DIV/0!	#DIV/0!	#DIV/0!	#DIV/0!		#DIV/0!	#DIV/0!	#DIV/0!	#DIV/0!	#DIV/0!
FALSE	High	Master Protein	P17844	Probable ATP-dependent RNA helicase DDX5 OS=Homo sapiens OX=9606 GN=DDX5 PE=1 SV=1	0	FALSE	19.074	5	4	19	4	614	69.1	8.92	20.57	4	0	23676.3	#DIV/0!	13184.2	61397.3	30715.2	15751.9	20900.1	23474.6	#DIV/0!	#DIV/0!	96369.8	23289	17575.6	25803.8	23466	#DIV/0!	23167.3	#DIV/0!	22654.3	25472	#DIV/0!	#DIV/0!	26499	26565.1	40973.4	23904.9		23632.2	#DIV/0!	#DIV/0!	22248.6	31493.6
FALSE	High	Master Protein	Q01082	Spectrin beta chain, non-erythrocytic 1 OS=Homo sapiens OX=9606 GN=SPTBN1 PE=1 SV=2	0	FALSE	5.982	1	1	19	1	2364	274.4	5.57	20.77	1	0	#DIV/0!	#DIV/0!	#DIV/0!	#DIV/0!	#DIV/0!	#DIV/0!	#DIV/0!	#DIV/0!	#DIV/0!	#DIV/0!	#DIV/0!	#DIV/0!	#DIV/0!	#DIV/0!	#DIV/0!	#DIV/0!	#DIV/0!	#DIV/0!	#DIV/0!	#DIV/0!	#DIV/0!	#DIV/0!	#DIV/0!	#DIV/0!	#DIV/0!	#DIV/0!		#DIV/0!	#DIV/0!	#DIV/0!	#DIV/0!	#DIV/0!
FALSE	High	Master Protein	P56537	Eukaryotic translation initiation factor 6 OS=Homo sapiens OX=9606 GN=EIF6 PE=1 SV=1	0.004	FALSE	3.275	4	1	19	1	245	26.6	4.68	3.89	1	0	#DIV/0!	#DIV/0!	#DIV/0!	#DIV/0!	#DIV/0!	#DIV/0!	#DIV/0!	#DIV/0!	#DIV/0!	#DIV/0!	#DIV/0!	#DIV/0!	#DIV/0!	#DIV/0!	#DIV/0!	#DIV/0!	#DIV/0!	#DIV/0!	#DIV/0!	#DIV/0!	#DIV/0!	#DIV/0!	#DIV/0!	#DIV/0!	#DIV/0!	#DIV/0!		#DIV/0!	#DIV/0!	#DIV/0!	#DIV/0!	#DIV/0!
FALSE	High	Master Protein	P47914	60S ribosomal protein L29 OS=Homo sapiens OX=9606 GN=RPL29 PE=1 SV=2	0.001	FALSE	4.765	16	2	19	2	159	17.7	11.66	0	2	0	#DIV/0!	#DIV/0!	#DIV/0!	#DIV/0!	#DIV/0!	#DIV/0!	#DIV/0!	#DIV/0!	#DIV/0!	#DIV/0!	#DIV/0!	#DIV/0!	#DIV/0!	#DIV/0!	#DIV/0!	#DIV/0!	#DIV/0!	#DIV/0!	#DIV/0!	#DIV/0!	#DIV/0!	#DIV/0!	#DIV/0!	#DIV/0!	#DIV/0!	#DIV/0!		#DIV/0!	#DIV/0!	#DIV/0!	#DIV/0!	#DIV/0!
FALSE	High	Master Protein	P31944	Caspase-14 OS=Homo sapiens OX=9606 GN=CASP14 PE=1 SV=2	0	FALSE	7.743	8	2	18	2	242	27.7	5.58	8.16	2	0	#DIV/0!	#DIV/0!	#DIV/0!	#DIV/0!	#DIV/0!	#DIV/0!	#DIV/0!	#DIV/0!	#DIV/0!	#DIV/0!	#DIV/0!	#DIV/0!	#DIV/0!	#DIV/0!	#DIV/0!	#DIV/0!	#DIV/0!	#DIV/0!	#DIV/0!	#DIV/0!	#DIV/0!	#DIV/0!	#DIV/0!	#DIV/0!	#DIV/0!	#DIV/0!		#DIV/0!	#DIV/0!	#DIV/0!	#DIV/0!	#DIV/0!
FALSE	High	Master Protein	P11279	Lysosome-associated membrane glycoprotein 1 OS=Homo sapiens OX=9606 GN=LAMP1 PE=1 SV=3	0.01	FALSE	2.532	2	1	18	1	417	44.9	8.75	1.64	1	0	#DIV/0!	#DIV/0!	#DIV/0!	141287	11237	#DIV/0!	#DIV/0!	#DIV/0!	15951.9	36784.7	#DIV/0!	#DIV/0!	#DIV/0!	#DIV/0!	#DIV/0!	#DIV/0!	#DIV/0!	#DIV/0!	41572.6	21751.4	25473	34692.7	42584.2	#DIV/0!	#DIV/0!	#DIV/0!		34064.5	40857	921016	#DIV/0!	#DIV/0!
FALSE	High	Master Protein	A0A1B0GUS4	Ubiquitin-conjugating enzyme E2 L5 OS=Homo sapiens OX=9606 GN=UBE2L5 PE=2 SV=1	0.003	FALSE	3.116	5	1	18	1	154	17.9	7.84	1.68	1	0	#DIV/0!	#DIV/0!	8672.28	#DIV/0!	#DIV/0!	#DIV/0!	#DIV/0!	10287.1	#DIV/0!	#DIV/0!	#DIV/0!	#DIV/0!	#DIV/0!	#DIV/0!	#DIV/0!	#DIV/0!	22051.6	29631.1	55141	17217.7	#DIV/0!	#DIV/0!	25535.3	#DIV/0!	#DIV/0!	#DIV/0!		22859.6	#DIV/0!	34481.2	#DIV/0!	#DIV/0!
FALSE	High	Master Protein	Q96Q45	Transmembrane protein 237 OS=Homo sapiens OX=9606 GN=TMEM237 PE=1 SV=2	0	FALSE	9.708	6	2	18	2	408	45.5	6.47	20.51	2	0	#DIV/0!	#DIV/0!	#DIV/0!	#DIV/0!	#DIV/0!	#DIV/0!	#DIV/0!	#DIV/0!	#DIV/0!	#DIV/0!	#DIV/0!	#DIV/0!	#DIV/0!	#DIV/0!	#DIV/0!	#DIV/0!	#DIV/0!	#DIV/0!	#DIV/0!	#DIV/0!	#DIV/0!	#DIV/0!	#DIV/0!	#DIV/0!	#DIV/0!	#DIV/0!		#DIV/0!	#DIV/0!	#DIV/0!	#DIV/0!	#DIV/0!
FALSE	High	Master Protein	P61978	Heterogeneous nuclear ribonucleoprotein K OS=Homo sapiens OX=9606 GN=HNRNPK PE=1 SV=1	0	FALSE	6.657	6	2	18	2	463	50.9	5.54	1.68	2	0	#DIV/0!	#DIV/0!	#DIV/0!	#DIV/0!	#DIV/0!	#DIV/0!	#DIV/0!	#DIV/0!	#DIV/0!	#DIV/0!	#DIV/0!	#DIV/0!	#DIV/0!	#DIV/0!	#DIV/0!	#DIV/0!	#DIV/0!	#DIV/0!	#DIV/0!	#DIV/0!	#DIV/0!	#DIV/0!	#DIV/0!	#DIV/0!	#DIV/0!	#DIV/0!		#DIV/0!	#DIV/0!	#DIV/0!	#DIV/0!	#DIV/0!
FALSE	High	Master Protein	O14841	5-oxoprolinase OS=Homo sapiens OX=9606 GN=OPLAH PE=1 SV=3	0.003	FALSE	4.138	1	1	18	1	1288	137.4	6.58	23.55	1	0	#DIV/0!	#DIV/0!	#DIV/0!	#DIV/0!	#DIV/0!	#DIV/0!	#DIV/0!	#DIV/0!	#DIV/0!	#DIV/0!	#DIV/0!	#DIV/0!	#DIV/0!	#DIV/0!	#DIV/0!	#DIV/0!	#DIV/0!	#DIV/0!	#DIV/0!	#DIV/0!	#DIV/0!	#DIV/0!	#DIV/0!	#DIV/0!	#DIV/0!	#DIV/0!		#DIV/0!	#DIV/0!	#DIV/0!	#DIV/0!	#DIV/0!
FALSE	High	Master Protein	P31939	Bifunctional purine biosynthesis protein PURH OS=Homo sapiens OX=9606 GN=ATIC PE=1 SV=3	0	FALSE	9.173	4	2	18	2	592	64.6	6.71	21.22	2	0	146252	664894	1.34053e+06	1.40304e+06	1.84666e+06	1.80718e+06	1.3612e+06	1.90243e+06	1.71554e+06	990051	735534	1.94176e+06	1.82551e+06	2.07542e+06	1520664	1.55737e+06	2.20327e+06	1.97471e+06	1.53918e+06	1.80779e+06	2.22558e+06	2.03708e+06	4.78026e+06	2.49147e+06	300437	1.60215e+06	2.40021e+06	2.0973e+06	2.00201e+06	2.18143e+06	1.7055e+06	1.6802e+06
FALSE	High	Master Protein	Q9UQ80	Proliferation-associated protein 2G4 OS=Homo sapiens OX=9606 GN=PA2G4 PE=1 SV=3	0.004	FALSE	3.331	2	1	18	1	394	43.8	6.55	7.48	1	0	#DIV/0!	#DIV/0!	#DIV/0!	#DIV/0!	#DIV/0!	#DIV/0!	#DIV/0!	#DIV/0!	#DIV/0!	#DIV/0!	#DIV/0!	#DIV/0!	#DIV/0!	#DIV/0!	#DIV/0!	#DIV/0!	#DIV/0!	#DIV/0!	#DIV/0!	#DIV/0!	#DIV/0!	#DIV/0!	#DIV/0!	#DIV/0!	#DIV/0!	#DIV/0!		#DIV/0!	#DIV/0!	#DIV/0!	#DIV/0!	#DIV/0!
FALSE	High	Master Protein	P30419	Glycylpeptide N-tetradecanoyltransferase 1 OS=Homo sapiens OX=9606 GN=NMT1 PE=1 SV=2	0.004	FALSE	3.801	2	1	18	1	496	56.8	7.8	29.48	1	0	#DIV/0!	#DIV/0!	#DIV/0!	#DIV/0!	#DIV/0!	#DIV/0!	#DIV/0!	#DIV/0!	#DIV/0!	#DIV/0!	#DIV/0!	#DIV/0!	#DIV/0!	#DIV/0!	#DIV/0!	#DIV/0!	#DIV/0!	#DIV/0!	#DIV/0!	#DIV/0!	#DIV/0!	#DIV/0!	#DIV/0!	#DIV/0!	#DIV/0!	#DIV/0!		#DIV/0!	#DIV/0!	#DIV/0!	#DIV/0!	#DIV/0!
FALSE	High	Master Protein	Q5T4S7	E3 ubiquitin-protein ligase UBR4 OS=Homo sapiens OX=9606 GN=UBR4 PE=1 SV=1	0	FALSE	7.106	0	2	18	2	5183	573.5	6.04	24.32	2	0	#DIV/0!	#DIV/0!	#DIV/0!	#DIV/0!	72461.2	41296.3	#DIV/0!	20612.1	#DIV/0!	#DIV/0!	39725.9	272408	#DIV/0!	#DIV/0!	22795.5	#DIV/0!	343678	#DIV/0!	#DIV/0!	#DIV/0!	#DIV/0!	#DIV/0!	#DIV/0!	14290.5	50983.7	58608		63594.8	#DIV/0!	934430	797065	#DIV/0!
FALSE	High	Master Protein	P13591	Neural cell adhesion molecule 1 OS=Homo sapiens OX=9606 GN=NCAM1 PE=1 SV=3	0	FALSE	8.098	2	1	18	1	858	94.5	4.87	2.18	1	0	#DIV/0!	144607	98051.8	#DIV/0!	168686	#DIV/0!	#DIV/0!	70960.6	101785	180801	#DIV/0!	72958.4	#DIV/0!	#DIV/0!	177194	#DIV/0!	#DIV/0!	121651	#DIV/0!	#DIV/0!	77354.4	43097.6	14940.7	54177.9	#DIV/0!	131223	17811.5	60072.8	#DIV/0!	#DIV/0!	#DIV/0!	#DIV/0!
FALSE	High	Master Protein	P04040	Catalase OS=Homo sapiens OX=9606 GN=CAT PE=1 SV=3	0	FALSE	14.286	9	4	18	4	527	59.7	7.39	18	4	0	#DIV/0!	#DIV/0!	#DIV/0!	#DIV/0!	#DIV/0!	#DIV/0!	#DIV/0!	#DIV/0!	#DIV/0!	#DIV/0!	#DIV/0!	#DIV/0!	#DIV/0!	#DIV/0!	#DIV/0!	#DIV/0!	#DIV/0!	#DIV/0!	#DIV/0!	#DIV/0!	#DIV/0!	#DIV/0!	#DIV/0!	#DIV/0!	#DIV/0!	#DIV/0!		#DIV/0!	#DIV/0!	#DIV/0!	#DIV/0!	#DIV/0!
FALSE	High	Master Protein	P02747	Complement C1q subcomponent subunit C OS=Homo sapiens OX=9606 GN=C1QC PE=1 SV=3	0.003	FALSE	4.276	5	1	17	1	245	25.8	8.41	5.51	1	0	#DIV/0!	#DIV/0!	#DIV/0!	#DIV/0!	#DIV/0!	#DIV/0!	#DIV/0!	#DIV/0!	#DIV/0!	#DIV/0!	#DIV/0!	#DIV/0!	#DIV/0!	#DIV/0!	#DIV/0!	#DIV/0!	#DIV/0!	#DIV/0!	#DIV/0!	#DIV/0!	#DIV/0!	#DIV/0!	#DIV/0!	#DIV/0!	#DIV/0!	#DIV/0!		#DIV/0!	#DIV/0!	#DIV/0!	#DIV/0!	#DIV/0!
FALSE	High	Master Protein	Q9UBT2	SUMO-activating enzyme subunit 2 OS=Homo sapiens OX=9606 GN=UBA2 PE=1 SV=2	0	FALSE	7.69	3	2	17	2	640	71.2	5.29	12.6	2	0	243865	177282	136775	122079	521571	356975	414081	253980	259174	733815	243936	948402	830185	659475	731808	389707	810102	766925	1.2819e+06	308504	314074	240296	315872	441031	901979	162383		1.43987e+06	946643	1.68058e+06	499902	605820
FALSE	High	Master Protein	P62491	Ras-related protein Rab-11A OS=Homo sapiens OX=9606 GN=RAB11A PE=1 SV=3	0	FALSE	10.85	15	3	17	3	216	24.4	6.57	7.7	3	0	#DIV/0!	#DIV/0!	#DIV/0!	#DIV/0!	#DIV/0!	#DIV/0!	#DIV/0!	#DIV/0!	#DIV/0!	#DIV/0!	#DIV/0!	#DIV/0!	#DIV/0!	#DIV/0!	#DIV/0!	#DIV/0!	#DIV/0!	#DIV/0!	#DIV/0!	#DIV/0!	#DIV/0!	#DIV/0!	#DIV/0!	#DIV/0!	#DIV/0!	#DIV/0!		#DIV/0!	#DIV/0!	#DIV/0!	#DIV/0!	#DIV/0!
FALSE	High	Master Protein	Q9Y678	Coatomer subunit gamma-1 OS=Homo sapiens OX=9606 GN=COPG1 PE=1 SV=1	0	FALSE	10.911	4	3	17	3	874	97.7	5.47	5.71	3	0	#DIV/0!	#DIV/0!	#DIV/0!	#DIV/0!	#DIV/0!	8656.4	12600.7	#DIV/0!	#DIV/0!	#DIV/0!	135257	15102.7	#DIV/0!	#DIV/0!	#DIV/0!	#DIV/0!	#DIV/0!	#DIV/0!	#DIV/0!	#DIV/0!	#DIV/0!	15066.7	8753.85	17298.2	16529.4	#DIV/0!		#DIV/0!	28109.6	#DIV/0!	29038.5	#DIV/0!
FALSE	High	Master Protein	P61221	ATP-binding cassette sub-family E member 1 OS=Homo sapiens OX=9606 GN=ABCE1 PE=1 SV=1	0.004	FALSE	3.009	2	1	17	1	599	67.3	8.34	3.39	1	0	#DIV/0!	#DIV/0!	#DIV/0!	#DIV/0!	#DIV/0!	#DIV/0!	#DIV/0!	#DIV/0!	#DIV/0!	18139.3	21033.8	#DIV/0!	#DIV/0!	#DIV/0!	#DIV/0!	35058.2	#DIV/0!	14177.7	#DIV/0!	#DIV/0!	#DIV/0!	#DIV/0!	#DIV/0!	#DIV/0!	#DIV/0!	#DIV/0!	6515.5	#DIV/0!	#DIV/0!	#DIV/0!	#DIV/0!	23203.8
FALSE	High	Master Protein	P40227	T-complex protein 1 subunit zeta OS=Homo sapiens OX=9606 GN=CCT6A PE=1 SV=3	0	FALSE	11.33	6	3	17	3	531	58	6.68	14.36	3	0	#DIV/0!	44549.2	#DIV/0!	#DIV/0!	#DIV/0!	#DIV/0!	#DIV/0!	#DIV/0!	#DIV/0!	#DIV/0!	#DIV/0!	#DIV/0!	#DIV/0!	31359.3	20415.5	#DIV/0!	#DIV/0!	#DIV/0!	#DIV/0!	338060	12989.8	#DIV/0!	#DIV/0!	#DIV/0!	#DIV/0!	15669.6		26206.2	#DIV/0!	44838.5	#DIV/0!	13668.5
FALSE	High	Master Protein	P52209	6-phosphogluconate dehydrogenase, decarboxylating OS=Homo sapiens OX=9606 GN=PGD PE=1 SV=3	0	FALSE	7.466	4	1	17	1	483	53.1	7.23	39.79	1	0	123499	155438	222800	210926	#DIV/0!	#DIV/0!	#DIV/0!	#DIV/0!	137567	302334	153014	#DIV/0!	#DIV/0!	#DIV/0!	#DIV/0!	333867	#DIV/0!	#DIV/0!	#DIV/0!	235089	#DIV/0!	155457	1210364	212056	#DIV/0!	143597		#DIV/0!	#DIV/0!	#DIV/0!	#DIV/0!	#DIV/0!
FALSE	High	Master Protein	P09382	Galectin-1 OS=Homo sapiens OX=9606 GN=LGALS1 PE=1 SV=2	0.004	FALSE	3.456	7	1	16	1	135	14.7	5.5	0	1	0	#DIV/0!	#DIV/0!	#DIV/0!	#DIV/0!	#DIV/0!	#DIV/0!	#DIV/0!	#DIV/0!	#DIV/0!	#DIV/0!	#DIV/0!	#DIV/0!	#DIV/0!	#DIV/0!	#DIV/0!	#DIV/0!	#DIV/0!	#DIV/0!	#DIV/0!	#DIV/0!	#DIV/0!	#DIV/0!	#DIV/0!	#DIV/0!	#DIV/0!	#DIV/0!		#DIV/0!	#DIV/0!	#DIV/0!	#DIV/0!	#DIV/0!
FALSE	High	Master Protein	O43175	D-3-phosphoglycerate dehydrogenase OS=Homo sapiens OX=9606 GN=PHGDH PE=1 SV=4	0	FALSE	8.875	5	2	16	2	533	56.6	6.71	43.09	2	0	#DIV/0!	#DIV/0!	#DIV/0!	#DIV/0!	#DIV/0!	#DIV/0!	#DIV/0!	#DIV/0!	#DIV/0!	#DIV/0!	#DIV/0!	129200	91483.6	#DIV/0!	#DIV/0!	52035.4	63204.6	67493.1	58768.3	43020.1	43701.9	53196.6	#DIV/0!	83787.8	#DIV/0!	68998.7		#DIV/0!	#DIV/0!	#DIV/0!	#DIV/0!	#DIV/0!
FALSE	High	Master Protein	O75044	SLIT-ROBO Rho GTPase-activating protein 2 OS=Homo sapiens OX=9606 GN=SRGAP2 PE=1 SV=3	0	FALSE	6.882	2	2	16	2	1071	120.8	6.7	5.7	2	0	#DIV/0!	#DIV/0!	#DIV/0!	#DIV/0!	#DIV/0!	#DIV/0!	#DIV/0!	#DIV/0!	#DIV/0!	#DIV/0!	#DIV/0!	#DIV/0!	#DIV/0!	#DIV/0!	#DIV/0!	#DIV/0!	#DIV/0!	#DIV/0!	#DIV/0!	#DIV/0!	#DIV/0!	#DIV/0!	#DIV/0!	#DIV/0!	#DIV/0!	#DIV/0!		#DIV/0!	#DIV/0!	#DIV/0!	#DIV/0!	#DIV/0!
FALSE	High	Master Protein	P15311	Ezrin OS=Homo sapiens OX=9606 GN=EZR PE=1 SV=4	0	FALSE	8.093	4	3	16	1	586	69.4	6.27	1.66	3	0	#DIV/0!	#DIV/0!	#DIV/0!	#DIV/0!	#DIV/0!	#DIV/0!	#DIV/0!	#DIV/0!	#DIV/0!	#DIV/0!	#DIV/0!	#DIV/0!	#DIV/0!	#DIV/0!	249656	#DIV/0!	#DIV/0!	#DIV/0!	14023.4	33448	#DIV/0!	#DIV/0!	#DIV/0!	#DIV/0!	#DIV/0!	59737.1		#DIV/0!	#DIV/0!	#DIV/0!	#DIV/0!	#DIV/0!
FALSE	High	Master Protein	Q9Y265	RuvB-like 1 OS=Homo sapiens OX=9606 GN=RUVBL1 PE=1 SV=1	0	FALSE	14.325	5	2	16	2	456	50.2	6.42	18.03	2	0	1.19019e+06	1.67608e+06	1.52141e+06	1.82172e+06	930090	1.44413e+06	1.80582e+06	1.04773e+06	1.23794e+06	1.59483e+06	58276.3	994496	1.01369e+06	1.06334e+06	926592	1.00289e+06	806793	696198	715823	680486	833810	933719	109809	900687	34109	835344	368635	848546	887415	1.1588e+06	1.15208e+06	1.3622e+06
FALSE	High	Master Protein	P24752	Acetyl-CoA acetyltransferase, mitochondrial OS=Homo sapiens OX=9606 GN=ACAT1 PE=1 SV=1	0	FALSE	6.393	3	1	16	1	427	45.2	8.85	12.64	1	0	#DIV/0!	#DIV/0!	#DIV/0!	#DIV/0!	#DIV/0!	#DIV/0!	#DIV/0!	#DIV/0!	#DIV/0!	#DIV/0!	#DIV/0!	#DIV/0!	#DIV/0!	#DIV/0!	#DIV/0!	#DIV/0!	#DIV/0!	#DIV/0!	#DIV/0!	#DIV/0!	#DIV/0!	#DIV/0!	#DIV/0!	#DIV/0!	#DIV/0!	#DIV/0!		#DIV/0!	#DIV/0!	#DIV/0!	#DIV/0!	#DIV/0!
FALSE	High	Master Protein	Q5SSJ5	Heterochromatin protein 1-binding protein 3 OS=Homo sapiens OX=9606 GN=HP1BP3 PE=1 SV=1	0	FALSE	20.892	7	4	16	4	553	61.2	9.67	19.85	4	0	#DIV/0!	#DIV/0!	28972.7	#DIV/0!	#DIV/0!	#DIV/0!	#DIV/0!	#DIV/0!	#DIV/0!	#DIV/0!	371842	#DIV/0!	45282.4	#DIV/0!	#DIV/0!	21303.7	#DIV/0!	#DIV/0!	23438.7	#DIV/0!	#DIV/0!	#DIV/0!	#DIV/0!	#DIV/0!	#DIV/0!	#DIV/0!		#DIV/0!	63155.4	#DIV/0!	#DIV/0!	11929.6
FALSE	High	Master Protein	Q9NW97	Transmembrane protein 51 OS=Homo sapiens OX=9606 GN=TMEM51 PE=1 SV=1	0	FALSE	5.471	12	1	16	1	253	27.7	5.53	24.59	1	0	749336	63984.4	93023.1	#DIV/0!	178005	992210	#DIV/0!	26520.4	#DIV/0!	57698.4	70931.8	108106	177569	166030	201928	174438	177449	158121	177393	#DIV/0!	206621	291239	103199	#DIV/0!	#DIV/0!	161584	229693	166596	#DIV/0!	148986	#DIV/0!	#DIV/0!
FALSE	High	Master Protein	Q9NYB9	Abl interactor 2 OS=Homo sapiens OX=9606 GN=ABI2 PE=1 SV=1	0	FALSE	9.489	3	1	15	1	513	55.6	6.16	10.18	1	0	#DIV/0!	#DIV/0!	#DIV/0!	#DIV/0!	#DIV/0!	#DIV/0!	#DIV/0!	#DIV/0!	#DIV/0!	#DIV/0!	#DIV/0!	#DIV/0!	#DIV/0!	#DIV/0!	#DIV/0!	#DIV/0!	#DIV/0!	#DIV/0!	#DIV/0!	#DIV/0!	#DIV/0!	#DIV/0!	#DIV/0!	#DIV/0!	#DIV/0!	#DIV/0!		#DIV/0!	#DIV/0!	#DIV/0!	#DIV/0!	#DIV/0!
FALSE	High	Master Protein	P26640	Valine--tRNA ligase OS=Homo sapiens OX=9606 GN=VARS1 PE=1 SV=4	0	FALSE	7.603	2	2	15	2	1264	140.4	7.59	10.1	2	0	2638.94	#DIV/0!	#DIV/0!	#DIV/0!	#DIV/0!	#DIV/0!	#DIV/0!	#DIV/0!	#DIV/0!	#DIV/0!	#DIV/0!	#DIV/0!	#DIV/0!	#DIV/0!	#DIV/0!	#DIV/0!	#DIV/0!	#DIV/0!	#DIV/0!	#DIV/0!	#DIV/0!	#DIV/0!	#DIV/0!	#DIV/0!	#DIV/0!	#DIV/0!		#DIV/0!	#DIV/0!	#DIV/0!	#DIV/0!	#DIV/0!
FALSE	High	Master Protein	Q15149	Plectin OS=Homo sapiens OX=9606 GN=PLEC PE=1 SV=3	0	FALSE	20.154	2	4	15	4	4684	531.5	5.96	5.48	4	0	#DIV/0!	#DIV/0!	#DIV/0!	#DIV/0!	#DIV/0!	#DIV/0!	#DIV/0!	#DIV/0!	#DIV/0!	#DIV/0!	#DIV/0!	#DIV/0!	#DIV/0!	#DIV/0!	#DIV/0!	#DIV/0!	#DIV/0!	#DIV/0!	#DIV/0!	#DIV/0!	#DIV/0!	#DIV/0!	#DIV/0!	#DIV/0!	#DIV/0!	#DIV/0!		#DIV/0!	#DIV/0!	#DIV/0!	#DIV/0!	#DIV/0!
FALSE	High	Master Protein	Q96P47	Arf-GAP with GTPase, ANK repeat and PH domain-containing protein 3 OS=Homo sapiens OX=9606 GN=AGAP3 PE=1 SV=2	0	FALSE	5.757	3	2	15	2	875	95	7.97	5.51	2	0	#DIV/0!	#DIV/0!	#DIV/0!	#DIV/0!	#DIV/0!	#DIV/0!	#DIV/0!	#DIV/0!	#DIV/0!	#DIV/0!	#DIV/0!	#DIV/0!	#DIV/0!	#DIV/0!	#DIV/0!	#DIV/0!	#DIV/0!	#DIV/0!	#DIV/0!	#DIV/0!	#DIV/0!	#DIV/0!	#DIV/0!	#DIV/0!	#DIV/0!	#DIV/0!		#DIV/0!	#DIV/0!	#DIV/0!	#DIV/0!	#DIV/0!
FALSE	High	Master Protein	P60228	Eukaryotic translation initiation factor 3 subunit E OS=Homo sapiens OX=9606 GN=EIF3E PE=1 SV=1	0.003	FALSE	4.23	3	1	15	1	445	52.2	6.04	0	1	0	#DIV/0!	#DIV/0!	#DIV/0!	#DIV/0!	#DIV/0!	#DIV/0!	#DIV/0!	#DIV/0!	#DIV/0!	#DIV/0!	#DIV/0!	#DIV/0!	#DIV/0!	#DIV/0!	#DIV/0!	#DIV/0!	#DIV/0!	#DIV/0!	#DIV/0!	#DIV/0!	#DIV/0!	#DIV/0!	#DIV/0!	#DIV/0!	#DIV/0!	#DIV/0!		#DIV/0!	#DIV/0!	#DIV/0!	#DIV/0!	#DIV/0!
FALSE	High	Master Protein	Q99733	Nucleosome assembly protein 1-like 4 OS=Homo sapiens OX=9606 GN=NAP1L4 PE=1 SV=1	0	FALSE	5.321	4	2	15	2	375	42.8	4.69	0	2	0	#DIV/0!	#DIV/0!	#DIV/0!	#DIV/0!	#DIV/0!	#DIV/0!	#DIV/0!	#DIV/0!	#DIV/0!	#DIV/0!	#DIV/0!	#DIV/0!	#DIV/0!	#DIV/0!	#DIV/0!	#DIV/0!	#DIV/0!	#DIV/0!	#DIV/0!	#DIV/0!	#DIV/0!	#DIV/0!	#DIV/0!	#DIV/0!	#DIV/0!	#DIV/0!		#DIV/0!	#DIV/0!	#DIV/0!	#DIV/0!	#DIV/0!
FALSE	High	Master Protein	P47929	Galectin-7 OS=Homo sapiens OX=9606 GN=LGALS7 PE=1 SV=2	0	FALSE	14.772	27	4	15	4	136	15.1	7.62	6.55	4	0	87801.6	#DIV/0!	#DIV/0!	197165	262236	233263	188638	328842	316721	71008.9	80594.3	#DIV/0!	42105.8	177967	912378	#DIV/0!	100932	64714.1	34778.5	106901	#DIV/0!	#DIV/0!	37547.4	#DIV/0!	41711	318505	51619.7	#DIV/0!	#DIV/0!	91393.3	217676	108968
FALSE	High	Master Protein	Q96PY5	Formin-like protein 2 OS=Homo sapiens OX=9606 GN=FMNL2 PE=1 SV=3	0	FALSE	8.913	2	2	15	2	1086	123.2	7.4	15.48	2	0	#DIV/0!	#DIV/0!	#DIV/0!	#DIV/0!	#DIV/0!	#DIV/0!	#DIV/0!	#DIV/0!	#DIV/0!	#DIV/0!	#DIV/0!	#DIV/0!	#DIV/0!	#DIV/0!	#DIV/0!	#DIV/0!	#DIV/0!	#DIV/0!	#DIV/0!	#DIV/0!	#DIV/0!	#DIV/0!	#DIV/0!	#DIV/0!	#DIV/0!	#DIV/0!		#DIV/0!	#DIV/0!	#DIV/0!	#DIV/0!	#DIV/0!
FALSE	High	Master Protein	P09496	Clathrin light chain A OS=Homo sapiens OX=9606 GN=CLTA PE=1 SV=1	0	FALSE	11.817	5	1	15	1	248	27.1	4.51	18.49	1	0	#DIV/0!	#DIV/0!	#DIV/0!	#DIV/0!	#DIV/0!	#DIV/0!	#DIV/0!	#DIV/0!	#DIV/0!	#DIV/0!	#DIV/0!	#DIV/0!	#DIV/0!	#DIV/0!	#DIV/0!	#DIV/0!	#DIV/0!	#DIV/0!	#DIV/0!	#DIV/0!	#DIV/0!	#DIV/0!	#DIV/0!	#DIV/0!	#DIV/0!	#DIV/0!		#DIV/0!	#DIV/0!	#DIV/0!	#DIV/0!	#DIV/0!
FALSE	High	Master Protein	P33176	Kinesin-1 heavy chain OS=Homo sapiens OX=9606 GN=KIF5B PE=1 SV=1	0	FALSE	11.943	2	2	14	2	963	109.6	6.51	20.8	2	0	#DIV/0!	#DIV/0!	#DIV/0!	#DIV/0!	#DIV/0!	#DIV/0!	#DIV/0!	#DIV/0!	#DIV/0!	#DIV/0!	#DIV/0!	#DIV/0!	#DIV/0!	#DIV/0!	#DIV/0!	#DIV/0!	#DIV/0!	#DIV/0!	#DIV/0!	#DIV/0!	#DIV/0!	#DIV/0!	#DIV/0!	#DIV/0!	#DIV/0!	#DIV/0!		#DIV/0!	#DIV/0!	#DIV/0!	#DIV/0!	#DIV/0!
FALSE	High	Master Protein	P29508	Serpin B3 OS=Homo sapiens OX=9606 GN=SERPINB3 PE=1 SV=2	0	FALSE	8.218	11	4	14	4	390	44.5	6.81	5.23	4	0	#DIV/0!	#DIV/0!	21399	21647.1	53043.2	48945.1	64483.9	#DIV/0!	#DIV/0!	29717.2	#DIV/0!	57450.9	96017.6	48503.9	27269.1	13458	15157.8	44412.5	58300.8	#DIV/0!	83829.9	20767.7	61600	22378.5	#DIV/0!	#DIV/0!	21155	63018.2	40109.9	19147.4	342621	20561.2
FALSE	High	Master Protein	Q9H4G4	Golgi-associated plant pathogenesis-related protein 1 OS=Homo sapiens OX=9606 GN=GLIPR2 PE=1 SV=3	0	FALSE	6.233	8	1	14	1	154	17.2	9.41	26.54	1	0	#DIV/0!	54603.6	34813.9	32984.1	18135.4	#DIV/0!	#DIV/0!	#DIV/0!	#DIV/0!	73111.9	#DIV/0!	#DIV/0!	#DIV/0!	#DIV/0!	#DIV/0!	#DIV/0!	#DIV/0!	30804.2	31648.7	#DIV/0!	36814.7	#DIV/0!	#DIV/0!	#DIV/0!	5913950	#DIV/0!		55004.6	#DIV/0!	79961.3	#DIV/0!	#DIV/0!
FALSE	High	Master Protein	O60812	Heterogeneous nuclear ribonucleoprotein C-like 1 OS=Homo sapiens OX=9606 GN=HNRNPCL1 PE=1 SV=1	0	FALSE	10.542	13	3	14	1	293	32.1	5.06	6.08	3	0	#DIV/0!	#DIV/0!	#DIV/0!	#DIV/0!	#DIV/0!	#DIV/0!	#DIV/0!	#DIV/0!	#DIV/0!	#DIV/0!	#DIV/0!	#DIV/0!	#DIV/0!	#DIV/0!	#DIV/0!	#DIV/0!	#DIV/0!	#DIV/0!	#DIV/0!	#DIV/0!	#DIV/0!	#DIV/0!	#DIV/0!	#DIV/0!	#DIV/0!	#DIV/0!		#DIV/0!	#DIV/0!	#DIV/0!	#DIV/0!	#DIV/0!
FALSE	High	Master Protein	P50990	T-complex protein 1 subunit theta OS=Homo sapiens OX=9606 GN=CCT8 PE=1 SV=4	0	FALSE	15.252	7	3	14	3	548	59.6	5.6	17.48	3	0	#DIV/0!	#DIV/0!	#DIV/0!	#DIV/0!	#DIV/0!	#DIV/0!	#DIV/0!	#DIV/0!	#DIV/0!	#DIV/0!	#DIV/0!	#DIV/0!	#DIV/0!	#DIV/0!	#DIV/0!	#DIV/0!	#DIV/0!	#DIV/0!	#DIV/0!	#DIV/0!	#DIV/0!	#DIV/0!	#DIV/0!	#DIV/0!	#DIV/0!	#DIV/0!		#DIV/0!	#DIV/0!	#DIV/0!	#DIV/0!	#DIV/0!
FALSE	High	Master Protein	P08195	4F2 cell-surface antigen heavy chain OS=Homo sapiens OX=9606 GN=SLC3A2 PE=1 SV=3	0	FALSE	13.82	2	2	14	2	630	68	5.01	12.27	2	0	16186	#DIV/0!	#DIV/0!	158186	652357	#DIV/0!	#DIV/0!	#DIV/0!	#DIV/0!	#DIV/0!	250323	354723	234934	#DIV/0!	760828	#DIV/0!	619247	1.3167e+06	1.21821e+06	#DIV/0!	#DIV/0!	75580.4	#DIV/0!	659450	213073	1.71719e+06		#DIV/0!	312775	#DIV/0!	#DIV/0!	72165.3
FALSE	High	Master Protein	Q3MHD2	Protein LSM12 homolog OS=Homo sapiens OX=9606 GN=LSM12 PE=1 SV=2	0.004	FALSE	3.272	7	1	14	1	195	21.7	7.74	3.5	1	0	#DIV/0!	#DIV/0!	#DIV/0!	#DIV/0!	#DIV/0!	#DIV/0!	#DIV/0!	#DIV/0!	#DIV/0!	#DIV/0!	#DIV/0!	#DIV/0!	#DIV/0!	#DIV/0!	#DIV/0!	#DIV/0!	#DIV/0!	#DIV/0!	#DIV/0!	#DIV/0!	#DIV/0!	#DIV/0!	#DIV/0!	#DIV/0!	#DIV/0!	#DIV/0!		#DIV/0!	#DIV/0!	#DIV/0!	#DIV/0!	#DIV/0!
FALSE	High	Master Protein	P25705	ATP synthase subunit alpha, mitochondrial OS=Homo sapiens OX=9606 GN=ATP5F1A PE=1 SV=1	0	FALSE	6.179	6	3	14	3	553	59.7	9.13	5.12	3	0	#DIV/0!	#DIV/0!	#DIV/0!	#DIV/0!	#DIV/0!	#DIV/0!	#DIV/0!	#DIV/0!	#DIV/0!	#DIV/0!	#DIV/0!	#DIV/0!	#DIV/0!	#DIV/0!	#DIV/0!	#DIV/0!	#DIV/0!	#DIV/0!	#DIV/0!	#DIV/0!	#DIV/0!	#DIV/0!	#DIV/0!	#DIV/0!	#DIV/0!	#DIV/0!		#DIV/0!	#DIV/0!	#DIV/0!	#DIV/0!	#DIV/0!
FALSE	High	Master Protein	Q14344	Guanine nucleotide-binding protein subunit alpha-13 OS=Homo sapiens OX=9606 GN=GNA13 PE=1 SV=2	0	FALSE	8.262	6	2	14	1	377	44	8	15.54	2	0	#DIV/0!	#DIV/0!	#DIV/0!	#DIV/0!	#DIV/0!	#DIV/0!	#DIV/0!	#DIV/0!	#DIV/0!	#DIV/0!	#DIV/0!	#DIV/0!	#DIV/0!	#DIV/0!	#DIV/0!	#DIV/0!	#DIV/0!	#DIV/0!	#DIV/0!	#DIV/0!	#DIV/0!	#DIV/0!	#DIV/0!	#DIV/0!	#DIV/0!	#DIV/0!		#DIV/0!	#DIV/0!	#DIV/0!	#DIV/0!	#DIV/0!
FALSE	High	Master Protein	P35606	Coatomer subunit beta' OS=Homo sapiens OX=9606 GN=COPB2 PE=1 SV=2	0	FALSE	10.319	2	2	14	2	906	102.4	5.27	31.5	2	0	15505.2	#DIV/0!	#DIV/0!	#DIV/0!	#DIV/0!	#DIV/0!	76293.9	#DIV/0!	#DIV/0!	7765.99	#DIV/0!	#DIV/0!	#DIV/0!	#DIV/0!	#DIV/0!	#DIV/0!	#DIV/0!	#DIV/0!	54851.6	44857.5	#DIV/0!	7765.47	126994	11097.3	33790.2	32801.9		#DIV/0!	17667.5	#DIV/0!	14584.9	23105.9
FALSE	High	Master Protein	Q96BD0	Solute carrier organic anion transporter family member 4A1 OS=Homo sapiens OX=9606 GN=SLCO4A1 PE=1 SV=2	0.004	FALSE	3.644	2	1	14	1	722	77.1	7.83	5.7	1	0	#DIV/0!	#DIV/0!	#DIV/0!	#DIV/0!	#DIV/0!	#DIV/0!	#DIV/0!	#DIV/0!	#DIV/0!	#DIV/0!	#DIV/0!	#DIV/0!	#DIV/0!	#DIV/0!	#DIV/0!	#DIV/0!	#DIV/0!	#DIV/0!	#DIV/0!	#DIV/0!	#DIV/0!	#DIV/0!	#DIV/0!	#DIV/0!	#DIV/0!	#DIV/0!		#DIV/0!	#DIV/0!	#DIV/0!	#DIV/0!	#DIV/0!
FALSE	High	Master Protein	P0DOX6	Immunoglobulin mu heavy chain OS=Homo sapiens OX=9606 PE=1 SV=2	0.003	FALSE	4.117	2	1	13	1	576	63.4	7.87	5.83	1	0	#DIV/0!	#DIV/0!	#DIV/0!	#DIV/0!	#DIV/0!	#DIV/0!	#DIV/0!	#DIV/0!	#DIV/0!	#DIV/0!	#DIV/0!	#DIV/0!	#DIV/0!	#DIV/0!	#DIV/0!	#DIV/0!	#DIV/0!	#DIV/0!	#DIV/0!	#DIV/0!	#DIV/0!	#DIV/0!	#DIV/0!	#DIV/0!	#DIV/0!	#DIV/0!		#DIV/0!	#DIV/0!	#DIV/0!	#DIV/0!	#DIV/0!
FALSE	High	Master Protein	Q8TCZ2	CD99 antigen-like protein 2 OS=Homo sapiens OX=9606 GN=CD99L2 PE=1 SV=1	0	FALSE	6.65	8	1	13	1	262	28	5.14	31.63	1	0	#DIV/0!	#DIV/0!	#DIV/0!	#DIV/0!	#DIV/0!	#DIV/0!	#DIV/0!	#DIV/0!	#DIV/0!	#DIV/0!	#DIV/0!	#DIV/0!	#DIV/0!	#DIV/0!	#DIV/0!	#DIV/0!	#DIV/0!	#DIV/0!	#DIV/0!	#DIV/0!	#DIV/0!	#DIV/0!	#DIV/0!	#DIV/0!	#DIV/0!	#DIV/0!		#DIV/0!	#DIV/0!	#DIV/0!	#DIV/0!	#DIV/0!
FALSE	High	Master Protein	O15067	Phosphoribosylformylglycinamidine synthase OS=Homo sapiens OX=9606 GN=PFAS PE=1 SV=4	0.004	FALSE	3.827	1	1	13	1	1338	144.6	5.76	9.69	1	0	9345.95	15842.4	#DIV/0!	#DIV/0!	#DIV/0!	#DIV/0!	10148.2	#DIV/0!	#DIV/0!	22428.3	#DIV/0!	#DIV/0!	#DIV/0!	#DIV/0!	#DIV/0!	27235.4	#DIV/0!	#DIV/0!	#DIV/0!	26803.7	#DIV/0!	13726	11595.4	#DIV/0!	30329.6	#DIV/0!		#DIV/0!	#DIV/0!	17578.7	22437.3	#DIV/0!
FALSE	High	Master Protein	O00425	Insulin-like growth factor 2 mRNA-binding protein 3 OS=Homo sapiens OX=9606 GN=IGF2BP3 PE=1 SV=2	0.004	FALSE	3.057	2	1	13	1	579	63.7	8.87	0	1	0	#DIV/0!	#DIV/0!	#DIV/0!	#DIV/0!	#DIV/0!	#DIV/0!	#DIV/0!	#DIV/0!	#DIV/0!	#DIV/0!	#DIV/0!	#DIV/0!	#DIV/0!	#DIV/0!	#DIV/0!	#DIV/0!	#DIV/0!	#DIV/0!	#DIV/0!	#DIV/0!	#DIV/0!	#DIV/0!	#DIV/0!	#DIV/0!	#DIV/0!	#DIV/0!		#DIV/0!	#DIV/0!	#DIV/0!	#DIV/0!	#DIV/0!
FALSE	High	Master Protein	Q15691	Microtubule-associated protein RP/EB family member 1 OS=Homo sapiens OX=9606 GN=MAPRE1 PE=1 SV=3	0	FALSE	8.202	5	1	13	1	268	30	5.14	10.62	1	0	#DIV/0!	#DIV/0!	#DIV/0!	#DIV/0!	#DIV/0!	#DIV/0!	#DIV/0!	#DIV/0!	#DIV/0!	#DIV/0!	#DIV/0!	#DIV/0!	#DIV/0!	#DIV/0!	#DIV/0!	#DIV/0!	#DIV/0!	#DIV/0!	#DIV/0!	#DIV/0!	#DIV/0!	#DIV/0!	#DIV/0!	#DIV/0!	#DIV/0!	#DIV/0!		#DIV/0!	#DIV/0!	#DIV/0!	#DIV/0!	#DIV/0!
FALSE	High	Master Protein	Q9Y4F1	FERM, ARHGEF and pleckstrin domain-containing protein 1 OS=Homo sapiens OX=9606 GN=FARP1 PE=1 SV=1	0	FALSE	7.046	1	1	13	1	1045	118.6	8.15	24.45	1	0	#DIV/0!	#DIV/0!	#DIV/0!	#DIV/0!	#DIV/0!	#DIV/0!	#DIV/0!	#DIV/0!	#DIV/0!	#DIV/0!	#DIV/0!	#DIV/0!	#DIV/0!	#DIV/0!	#DIV/0!	#DIV/0!	#DIV/0!	#DIV/0!	#DIV/0!	#DIV/0!	#DIV/0!	#DIV/0!	#DIV/0!	#DIV/0!	#DIV/0!	#DIV/0!		#DIV/0!	#DIV/0!	#DIV/0!	#DIV/0!	#DIV/0!
FALSE	High	Master Protein	Q92841	Probable ATP-dependent RNA helicase DDX17 OS=Homo sapiens OX=9606 GN=DDX17 PE=1 SV=2	0	FALSE	10.793	5	3	13	3	729	80.2	8.27	16.55	3	0	#DIV/0!	#DIV/0!	#DIV/0!	#DIV/0!	#DIV/0!	#DIV/0!	76580.4	#DIV/0!	41194.5	#DIV/0!	#DIV/0!	#DIV/0!	#DIV/0!	#DIV/0!	#DIV/0!	73182.7	#DIV/0!	#DIV/0!	#DIV/0!	85870.6	#DIV/0!	#DIV/0!	87491.5	#DIV/0!	91506.4	#DIV/0!		#DIV/0!	#DIV/0!	#DIV/0!	42282.5	#DIV/0!
FALSE	High	Master Protein	P08134	Rho-related GTP-binding protein RhoC OS=Homo sapiens OX=9606 GN=RHOC PE=1 SV=1	0.006	FALSE	2.843	4	1	13	1	193	22	6.58	0	1	0	#DIV/0!	#DIV/0!	#DIV/0!	#DIV/0!	#DIV/0!	#DIV/0!	#DIV/0!	#DIV/0!	#DIV/0!	#DIV/0!	#DIV/0!	#DIV/0!	#DIV/0!	#DIV/0!	#DIV/0!	#DIV/0!	#DIV/0!	#DIV/0!	#DIV/0!	#DIV/0!	#DIV/0!	#DIV/0!	#DIV/0!	#DIV/0!	#DIV/0!	#DIV/0!		#DIV/0!	#DIV/0!	#DIV/0!	#DIV/0!	#DIV/0!
FALSE	High	Master Protein	O00154	Cytosolic acyl coenzyme A thioester hydrolase OS=Homo sapiens OX=9606 GN=ACOT7 PE=1 SV=3	0.003	FALSE	3.185	2	1	13	1	380	41.8	8.54	1.63	1	0	#DIV/0!	#DIV/0!	#DIV/0!	#DIV/0!	#DIV/0!	#DIV/0!	#DIV/0!	#DIV/0!	#DIV/0!	#DIV/0!	#DIV/0!	#DIV/0!	#DIV/0!	#DIV/0!	#DIV/0!	#DIV/0!	#DIV/0!	#DIV/0!	#DIV/0!	#DIV/0!	#DIV/0!	#DIV/0!	#DIV/0!	#DIV/0!	#DIV/0!	#DIV/0!		#DIV/0!	#DIV/0!	#DIV/0!	#DIV/0!	#DIV/0!
FALSE	High	Master Protein	Q9NQC3	Reticulon-4 OS=Homo sapiens OX=9606 GN=RTN4 PE=1 SV=2	0.004	FALSE	3.786	1	1	13	1	1192	129.9	4.5	12.84	1	0	#DIV/0!	#DIV/0!	#DIV/0!	#DIV/0!	#DIV/0!	#DIV/0!	#DIV/0!	#DIV/0!	#DIV/0!	#DIV/0!	#DIV/0!	#DIV/0!	#DIV/0!	#DIV/0!	#DIV/0!	154152	#DIV/0!	#DIV/0!	#DIV/0!	15062.4	#DIV/0!	14408.7	13157.7	#DIV/0!	#DIV/0!	#DIV/0!		#DIV/0!	#DIV/0!	#DIV/0!	#DIV/0!	#DIV/0!
FALSE	High	Master Protein	P05067	Amyloid-beta precursor protein OS=Homo sapiens OX=9606 GN=APP PE=1 SV=3	0.004	FALSE	3.252	1	1	13	1	770	86.9	4.82	10.73	1	0	#DIV/0!	#DIV/0!	#DIV/0!	#DIV/0!	#DIV/0!	#DIV/0!	#DIV/0!	#DIV/0!	#DIV/0!	#DIV/0!	#DIV/0!	#DIV/0!	#DIV/0!	#DIV/0!	#DIV/0!	#DIV/0!	#DIV/0!	#DIV/0!	#DIV/0!	#DIV/0!	#DIV/0!	#DIV/0!	#DIV/0!	#DIV/0!	#DIV/0!	#DIV/0!		#DIV/0!	#DIV/0!	#DIV/0!	#DIV/0!	#DIV/0!
FALSE	High	Master Protein	P62191	26S proteasome regulatory subunit 4 OS=Homo sapiens OX=9606 GN=PSMC1 PE=1 SV=1	0.006	FALSE	2.801	2	1	13	1	440	49.2	6.21	18.46	1	0	#DIV/0!	#DIV/0!	#DIV/0!	#DIV/0!	#DIV/0!	#DIV/0!	#DIV/0!	#DIV/0!	#DIV/0!	#DIV/0!	26726.5	#DIV/0!	#DIV/0!	#DIV/0!	#DIV/0!	#DIV/0!	#DIV/0!	#DIV/0!	#DIV/0!	#DIV/0!	#DIV/0!	#DIV/0!	#DIV/0!	#DIV/0!	36551.1	#DIV/0!		#DIV/0!	#DIV/0!	#DIV/0!	#DIV/0!	#DIV/0!
FALSE	High	Master Protein	Q13148	TAR DNA-binding protein 43 OS=Homo sapiens OX=9606 GN=TARDBP PE=1 SV=1	0	FALSE	12.595	5	2	13	2	414	44.7	6.19	13.87	2	0	#DIV/0!	#DIV/0!	29314.9	49632	26195.2	29056.8	#DIV/0!	220254	#DIV/0!	#DIV/0!	#DIV/0!	15147.9	40389.7	#DIV/0!	#DIV/0!	40802.9	#DIV/0!	#DIV/0!	#DIV/0!	#DIV/0!	93229.3	90641.1	#DIV/0!	72634.4	#DIV/0!	#DIV/0!		181306	147102	100653	#DIV/0!	#DIV/0!
FALSE	High	Master Protein	P22061	Protein-L-isoaspartate(D-aspartate) O-methyltransferase OS=Homo sapiens OX=9606 GN=PCMT1 PE=1 SV=4	0.004	FALSE	3.093	4	1	12	1	227	24.6	7.21	17.12	1	0	#DIV/0!	#DIV/0!	#DIV/0!	#DIV/0!	#DIV/0!	#DIV/0!	#DIV/0!	#DIV/0!	#DIV/0!	#DIV/0!	#DIV/0!	#DIV/0!	#DIV/0!	#DIV/0!	#DIV/0!	#DIV/0!	#DIV/0!	#DIV/0!	#DIV/0!	#DIV/0!	#DIV/0!	#DIV/0!	#DIV/0!	#DIV/0!	#DIV/0!	#DIV/0!		#DIV/0!	#DIV/0!	#DIV/0!	#DIV/0!	#DIV/0!
FALSE	High	Master Protein	P07947	Tyrosine-protein kinase Yes OS=Homo sapiens OX=9606 GN=YES1 PE=1 SV=3	0	FALSE	11.086	6	4	12	4	543	60.8	6.74	17.91	4	0	#DIV/0!	#DIV/0!	#DIV/0!	#DIV/0!	#DIV/0!	#DIV/0!	#DIV/0!	#DIV/0!	#DIV/0!	#DIV/0!	#DIV/0!	#DIV/0!	#DIV/0!	#DIV/0!	#DIV/0!	#DIV/0!	#DIV/0!	#DIV/0!	#DIV/0!	#DIV/0!	#DIV/0!	#DIV/0!	#DIV/0!	#DIV/0!	#DIV/0!	#DIV/0!		#DIV/0!	#DIV/0!	#DIV/0!	#DIV/0!	#DIV/0!
FALSE	High	Master Protein	O15371	Eukaryotic translation initiation factor 3 subunit D OS=Homo sapiens OX=9606 GN=EIF3D PE=1 SV=1	0	FALSE	4.866	4	2	12	2	548	63.9	6.05	0	2	0	#DIV/0!	#DIV/0!	#DIV/0!	27629.1	#DIV/0!	#DIV/0!	#DIV/0!	#DIV/0!	44499	#DIV/0!	#DIV/0!	#DIV/0!	#DIV/0!	37369.9	#DIV/0!	31649	66847	#DIV/0!	#DIV/0!	139329	299232	239656	101987	#DIV/0!	#DIV/0!	#DIV/0!	174644	49143	#DIV/0!	#DIV/0!	#DIV/0!	#DIV/0!
FALSE	High	Master Protein	Q92974	Rho guanine nucleotide exchange factor 2 OS=Homo sapiens OX=9606 GN=ARHGEF2 PE=1 SV=4	0	FALSE	10.855	4	3	12	3	986	111.5	7.27	5.81	3	0	#DIV/0!	3.0944e+06	930840	2.46382e+06	323899	56645.3	2.86897e+06	124347	3.33677e+06	3.43371e+06	54300.5	1.07481e+06	2.68897e+06	#DIV/0!	205402	8.53902e+06	1.62269e+06	709973	294802	79433.5	898524	12109163	47042.7	1.99892e+06	#DIV/0!	317277	1.1068e+06	141832	1.05443e+06	507536	1.71401e+06	2.76405e+06
FALSE	High	Master Protein	P02671	Fibrinogen alpha chain OS=Homo sapiens OX=9606 GN=FGA PE=1 SV=2	0	FALSE	5.481	3	3	12	3	866	94.9	6.01	0	3	0	25368	43218.8	33447	18020.1	47324.4	53566	30906.4	87187	25812.4	7216.91	#DIV/0!	10589	#DIV/0!	#DIV/0!	#DIV/0!	5786.44	#DIV/0!	16078.9	#DIV/0!	#DIV/0!	8830.19	12367.9	17669.1	60420.6	#DIV/0!	#DIV/0!		12057.3	8457.83	12763.2	8528.19	10532
FALSE	High	Master Protein	Q96FQ6	Protein S100-A16 OS=Homo sapiens OX=9606 GN=S100A16 PE=1 SV=1	0.004	FALSE	3.435	11	1	12	1	103	11.8	6.79	7.69	1	0	16547.2	13994.9	21132.5	446535	38709.3	20481	37864.5	#DIV/0!	110376	15269.1	297271	14283.9	#DIV/0!	#DIV/0!	94242.3	9068.37	#DIV/0!	#DIV/0!	#DIV/0!	92104.2	8112.36	9340.55	#DIV/0!	#DIV/0!	35859.7	#DIV/0!		#DIV/0!	42408.2	912007	18767.3	16263.1
FALSE	High	Master Protein	P0DOY2	Immunoglobulin lambda constant 2 OS=Homo sapiens OX=9606 GN=IGLC2 PE=1 SV=1	0.01	FALSE	2.581	9	1	12	1	106	11.3	7.24	0	1	0	#DIV/0!	#DIV/0!	#DIV/0!	#DIV/0!	#DIV/0!	#DIV/0!	#DIV/0!	#DIV/0!	#DIV/0!	#DIV/0!	#DIV/0!	#DIV/0!	#DIV/0!	#DIV/0!	#DIV/0!	#DIV/0!	#DIV/0!	#DIV/0!	#DIV/0!	#DIV/0!	#DIV/0!	#DIV/0!	#DIV/0!	#DIV/0!	#DIV/0!	#DIV/0!		#DIV/0!	#DIV/0!	#DIV/0!	#DIV/0!	#DIV/0!
FALSE	High	Master Protein	Q9P1U1	Actin-related protein 3B OS=Homo sapiens OX=9606 GN=ACTR3B PE=2 SV=1	0.004	FALSE	3.316	2	1	12	1	418	47.6	5.88	15.72	1	0	#DIV/0!	#DIV/0!	#DIV/0!	#DIV/0!	#DIV/0!	#DIV/0!	#DIV/0!	#DIV/0!	#DIV/0!	#DIV/0!	#DIV/0!	#DIV/0!	#DIV/0!	#DIV/0!	#DIV/0!	#DIV/0!	#DIV/0!	#DIV/0!	#DIV/0!	#DIV/0!	#DIV/0!	#DIV/0!	#DIV/0!	#DIV/0!	#DIV/0!	#DIV/0!		#DIV/0!	#DIV/0!	#DIV/0!	#DIV/0!	#DIV/0!
FALSE	High	Master Protein	P62140	Serine/threonine-protein phosphatase PP1-beta catalytic subunit OS=Homo sapiens OX=9606 GN=PPP1CB PE=1 SV=3	0.001	FALSE	4.818	5	1	12	1	327	37.2	6.19	0	1	0	#DIV/0!	#DIV/0!	#DIV/0!	#DIV/0!	#DIV/0!	#DIV/0!	#DIV/0!	#DIV/0!	#DIV/0!	#DIV/0!	#DIV/0!	#DIV/0!	#DIV/0!	#DIV/0!	#DIV/0!	#DIV/0!	#DIV/0!	#DIV/0!	#DIV/0!	#DIV/0!	#DIV/0!	#DIV/0!	#DIV/0!	#DIV/0!	#DIV/0!	#DIV/0!		#DIV/0!	#DIV/0!	#DIV/0!	#DIV/0!	#DIV/0!
FALSE	High	Master Protein	Q96IJ6	Mannose-1-phosphate guanyltransferase alpha OS=Homo sapiens OX=9606 GN=GMPPA PE=1 SV=1	0	FALSE	6.245	4	2	12	2	420	46.3	7.21	2.43	2	0	#DIV/0!	#DIV/0!	#DIV/0!	#DIV/0!	#DIV/0!	#DIV/0!	#DIV/0!	#DIV/0!	#DIV/0!	#DIV/0!	#DIV/0!	#DIV/0!	#DIV/0!	#DIV/0!	#DIV/0!	#DIV/0!	#DIV/0!	#DIV/0!	#DIV/0!	#DIV/0!	#DIV/0!	#DIV/0!	#DIV/0!	#DIV/0!	#DIV/0!	#DIV/0!		#DIV/0!	#DIV/0!	#DIV/0!	#DIV/0!	#DIV/0!
FALSE	High	Master Protein	Q99961	Endophilin-A2 OS=Homo sapiens OX=9606 GN=SH3GL1 PE=1 SV=1	0.007	FALSE	2.723	2	1	11	1	368	41.5	5.43	17.7	1	0	#DIV/0!	#DIV/0!	#DIV/0!	#DIV/0!	#DIV/0!	#DIV/0!	#DIV/0!	#DIV/0!	#DIV/0!	#DIV/0!	#DIV/0!	#DIV/0!	11403.4	#DIV/0!	36382.8	#DIV/0!	#DIV/0!	14349.3	11948.7	#DIV/0!	#DIV/0!	#DIV/0!	#DIV/0!	9857.6	#DIV/0!	#DIV/0!		#DIV/0!	#DIV/0!	#DIV/0!	#DIV/0!	#DIV/0!
FALSE	High	Master Protein	Q9H0H5	Rac GTPase-activating protein 1 OS=Homo sapiens OX=9606 GN=RACGAP1 PE=1 SV=1	0	FALSE	7.45	3	1	11	1	632	71	8.88	17.09	1	0	#DIV/0!	#DIV/0!	#DIV/0!	#DIV/0!	#DIV/0!	#DIV/0!	#DIV/0!	#DIV/0!	#DIV/0!	#DIV/0!	#DIV/0!	#DIV/0!	#DIV/0!	#DIV/0!	#DIV/0!	#DIV/0!	#DIV/0!	#DIV/0!	#DIV/0!	#DIV/0!	#DIV/0!	#DIV/0!	#DIV/0!	#DIV/0!	#DIV/0!	#DIV/0!		#DIV/0!	#DIV/0!	#DIV/0!	#DIV/0!	#DIV/0!
FALSE	High	Master Protein	O60462	Neuropilin-2 OS=Homo sapiens OX=9606 GN=NRP2 PE=1 SV=3	0	FALSE	8.935	4	2	11	2	931	104.8	5.17	2.08	2	0	#DIV/0!	#DIV/0!	#DIV/0!	#DIV/0!	#DIV/0!	#DIV/0!	#DIV/0!	#DIV/0!	#DIV/0!	#DIV/0!	#DIV/0!	#DIV/0!	#DIV/0!	#DIV/0!	#DIV/0!	#DIV/0!	#DIV/0!	#DIV/0!	#DIV/0!	#DIV/0!	#DIV/0!	#DIV/0!	#DIV/0!	#DIV/0!	#DIV/0!	#DIV/0!		#DIV/0!	#DIV/0!	#DIV/0!	#DIV/0!	#DIV/0!
FALSE	High	Master Protein	P55072	Transitional endoplasmic reticulum ATPase OS=Homo sapiens OX=9606 GN=VCP PE=1 SV=4	0	FALSE	13.818	4	2	11	2	806	89.3	5.26	21.89	2	0	47787.6	82373.6	#DIV/0!	64179.2	#DIV/0!	53316	#DIV/0!	#DIV/0!	53974.1	67841	#DIV/0!	#DIV/0!	#DIV/0!	#DIV/0!	1.28764e+06	#DIV/0!	#DIV/0!	#DIV/0!	17421.3	24445.7	128387	43685.5	74678.8	#DIV/0!	12346.6	12734		#DIV/0!	52072.8	#DIV/0!	41429.1	#DIV/0!
FALSE	High	Master Protein	Q7L7X3	Serine/threonine-protein kinase TAO1 OS=Homo sapiens OX=9606 GN=TAOK1 PE=1 SV=1	0.004	FALSE	3.51	1	1	11	1	1001	116	7.65	0	1	0	#DIV/0!	#DIV/0!	#DIV/0!	#DIV/0!	#DIV/0!	#DIV/0!	#DIV/0!	#DIV/0!	#DIV/0!	#DIV/0!	#DIV/0!	#DIV/0!	#DIV/0!	#DIV/0!	#DIV/0!	#DIV/0!	#DIV/0!	#DIV/0!	#DIV/0!	#DIV/0!	#DIV/0!	#DIV/0!	#DIV/0!	#DIV/0!	#DIV/0!	#DIV/0!		#DIV/0!	#DIV/0!	#DIV/0!	#DIV/0!	#DIV/0!
FALSE	High	Master Protein	Q9HB07	UPF0160 protein MYG1, mitochondrial OS=Homo sapiens OX=9606 GN=C12orf10 PE=1 SV=2	0.004	FALSE	3.75	3	1	11	1	376	42.4	6.67	3.61	1	0	#DIV/0!	#DIV/0!	#DIV/0!	#DIV/0!	#DIV/0!	#DIV/0!	#DIV/0!	#DIV/0!	#DIV/0!	#DIV/0!	#DIV/0!	#DIV/0!	#DIV/0!	#DIV/0!	#DIV/0!	#DIV/0!	#DIV/0!	#DIV/0!	#DIV/0!	#DIV/0!	#DIV/0!	#DIV/0!	#DIV/0!	#DIV/0!	#DIV/0!	#DIV/0!		#DIV/0!	#DIV/0!	#DIV/0!	#DIV/0!	#DIV/0!
FALSE	High	Master Protein	Q16629	Serine/arginine-rich splicing factor 7 OS=Homo sapiens OX=9606 GN=SRSF7 PE=1 SV=1	0	FALSE	5.325	7	2	11	2	238	27.4	11.82	0	2	0	#DIV/0!	#DIV/0!	#DIV/0!	#DIV/0!	#DIV/0!	#DIV/0!	#DIV/0!	#DIV/0!	#DIV/0!	#DIV/0!	#DIV/0!	#DIV/0!	#DIV/0!	#DIV/0!	#DIV/0!	#DIV/0!	#DIV/0!	#DIV/0!	#DIV/0!	#DIV/0!	#DIV/0!	#DIV/0!	#DIV/0!	#DIV/0!	#DIV/0!	#DIV/0!		#DIV/0!	#DIV/0!	#DIV/0!	#DIV/0!	#DIV/0!
FALSE	High	Master Protein	P50995	Annexin A11 OS=Homo sapiens OX=9606 GN=ANXA11 PE=1 SV=1	0	FALSE	4.917	2	1	11	1	505	54.4	7.65	18.73	1	0	#DIV/0!	#DIV/0!	#DIV/0!	#DIV/0!	#DIV/0!	#DIV/0!	#DIV/0!	#DIV/0!	#DIV/0!	#DIV/0!	#DIV/0!	#DIV/0!	#DIV/0!	#DIV/0!	#DIV/0!	#DIV/0!	#DIV/0!	#DIV/0!	#DIV/0!	#DIV/0!	#DIV/0!	#DIV/0!	#DIV/0!	#DIV/0!	#DIV/0!	#DIV/0!		#DIV/0!	#DIV/0!	#DIV/0!	#DIV/0!	#DIV/0!
FALSE	High	Master Protein	O00458	Interferon-related developmental regulator 1 OS=Homo sapiens OX=9606 GN=IFRD1 PE=1 SV=4	0	FALSE	6.583	5	1	11	1	451	50.2	7.18	16.61	1	0	#DIV/0!	77129.1	132498	117925	114407	37798.1	104710	87971.1	56996.2	200643	#DIV/0!	92706.8	91244.9	83424.8	17400.7	241501	151352	128874	135541	25151.8	289491	116708	11207.3	309611	#DIV/0!	72635.6	79815.7	100531	38946.8	131777	10658.8	18408.5
FALSE	High	Master Protein	Q99755	Phosphatidylinositol 4-phosphate 5-kinase type-1 alpha OS=Homo sapiens OX=9606 GN=PIP5K1A PE=1 SV=1	0	FALSE	9.868	5	2	11	2	562	62.6	8.21	13.75	2	0	#DIV/0!	#DIV/0!	#DIV/0!	#DIV/0!	#DIV/0!	#DIV/0!	990325	#DIV/0!	1.18289e+06	#DIV/0!	137042	272207	834578	#DIV/0!	#DIV/0!	17091.7	#DIV/0!	#DIV/0!	92730.9	320861	#DIV/0!	53170.7	326940	128824	1.41511e+06	53507.9	467580	#DIV/0!	#DIV/0!	97260	#DIV/0!	#DIV/0!
FALSE	High	Master Protein	P10124	Serglycin OS=Homo sapiens OX=9606 GN=SRGN PE=1 SV=3	0.003	FALSE	4.656	6	2	11	2	158	17.6	4.96	5.71	2	0	#DIV/0!	8818.99	#DIV/0!	#DIV/0!	#DIV/0!	#DIV/0!	#DIV/0!	#DIV/0!	#DIV/0!	20091.8	10192.7	8883.22	#DIV/0!	#DIV/0!	#DIV/0!	#DIV/0!	#DIV/0!	#DIV/0!	#DIV/0!	#DIV/0!	#DIV/0!	6520.76	#DIV/0!	#DIV/0!	7837.88	#DIV/0!		13129.1	#DIV/0!	#DIV/0!	#DIV/0!	#DIV/0!
FALSE	High	Master Protein	O75955	Flotillin-1 OS=Homo sapiens OX=9606 GN=FLOT1 PE=1 SV=3	0.003	FALSE	3.126	2	1	11	1	427	47.3	7.49	6.88	1	0	#DIV/0!	#DIV/0!	#DIV/0!	#DIV/0!	#DIV/0!	#DIV/0!	#DIV/0!	#DIV/0!	#DIV/0!	#DIV/0!	#DIV/0!	#DIV/0!	#DIV/0!	#DIV/0!	#DIV/0!	#DIV/0!	#DIV/0!	#DIV/0!	#DIV/0!	#DIV/0!	#DIV/0!	#DIV/0!	#DIV/0!	#DIV/0!	#DIV/0!	#DIV/0!		#DIV/0!	#DIV/0!	#DIV/0!	#DIV/0!	#DIV/0!
FALSE	High	Master Protein	P52823	Stanniocalcin-1 OS=Homo sapiens OX=9606 GN=STC1 PE=1 SV=1	0.003	FALSE	4.04	4	1	11	1	247	27.6	7.99	20.76	1	0	#DIV/0!	#DIV/0!	#DIV/0!	54302.5	#DIV/0!	#DIV/0!	#DIV/0!	#DIV/0!	145465	#DIV/0!	39706.8	#DIV/0!	#DIV/0!	#DIV/0!	169726	#DIV/0!	20163.7	29866.1	113402	#DIV/0!	#DIV/0!	101024	#DIV/0!	26413.8	#DIV/0!	#DIV/0!		105768	#DIV/0!	#DIV/0!	#DIV/0!	#DIV/0!
FALSE	High	Master Protein	P07814	Bifunctional glutamate/proline--tRNA ligase OS=Homo sapiens OX=9606 GN=EPRS1 PE=1 SV=5	0	FALSE	14.229	4	4	11	4	1512	170.5	7.33	8.03	4	0	#DIV/0!	#DIV/0!	#DIV/0!	#DIV/0!	#DIV/0!	#DIV/0!	#DIV/0!	#DIV/0!	#DIV/0!	#DIV/0!	#DIV/0!	#DIV/0!	#DIV/0!	#DIV/0!	#DIV/0!	#DIV/0!	#DIV/0!	#DIV/0!	#DIV/0!	#DIV/0!	#DIV/0!	#DIV/0!	#DIV/0!	#DIV/0!	#DIV/0!	#DIV/0!		#DIV/0!	#DIV/0!	#DIV/0!	#DIV/0!	#DIV/0!
FALSE	High	Master Protein	P61353	60S ribosomal protein L27 OS=Homo sapiens OX=9606 GN=RPL27 PE=1 SV=2	0.004	FALSE	3.443	6	1	11	1	136	15.8	10.56	1.9	1	0	#DIV/0!	#DIV/0!	#DIV/0!	#DIV/0!	32505.5	#DIV/0!	#DIV/0!	#DIV/0!	#DIV/0!	37081	23791.1	36490.7	33310.4	21509.8	39702.9	25379.3	20971.1	29122.8	32988.2	49161.2	17757.6	#DIV/0!	#DIV/0!	#DIV/0!	362344	#DIV/0!		#DIV/0!	#DIV/0!	120424	#DIV/0!	#DIV/0!
FALSE	High	Master Protein	P13861	cAMP-dependent protein kinase type II-alpha regulatory subunit OS=Homo sapiens OX=9606 GN=PRKAR2A PE=1 SV=2	0	FALSE	8.131	5	2	11	2	404	45.5	5.07	1.86	2	0	#DIV/0!	14753.8	41919.2	#DIV/0!	10016.9	#DIV/0!	#DIV/0!	#DIV/0!	#DIV/0!	#DIV/0!	48177.9	#DIV/0!	#DIV/0!	#DIV/0!	#DIV/0!	#DIV/0!	#DIV/0!	#DIV/0!	#DIV/0!	#DIV/0!	#DIV/0!	42854.1	#DIV/0!	15687.8	53754.6	#DIV/0!		#DIV/0!	#DIV/0!	#DIV/0!	1.32074e+06	#DIV/0!
FALSE	High	Master Protein	P55884	Eukaryotic translation initiation factor 3 subunit B OS=Homo sapiens OX=9606 GN=EIF3B PE=1 SV=3	0	FALSE	12.028	3	2	11	2	814	92.4	5	11.98	2	0	#DIV/0!	#DIV/0!	#DIV/0!	#DIV/0!	#DIV/0!	#DIV/0!	#DIV/0!	#DIV/0!	#DIV/0!	#DIV/0!	#DIV/0!	#DIV/0!	#DIV/0!	#DIV/0!	#DIV/0!	#DIV/0!	#DIV/0!	#DIV/0!	#DIV/0!	#DIV/0!	#DIV/0!	#DIV/0!	#DIV/0!	#DIV/0!	#DIV/0!	#DIV/0!		#DIV/0!	#DIV/0!	#DIV/0!	#DIV/0!	#DIV/0!
FALSE	High	Master Protein	Q92804	TATA-binding protein-associated factor 2N OS=Homo sapiens OX=9606 GN=TAF15 PE=1 SV=1	0.003	FALSE	4.72	8	2	11	2	592	61.8	8.02	5.96	2	0	#DIV/0!	#DIV/0!	#DIV/0!	#DIV/0!	#DIV/0!	#DIV/0!	#DIV/0!	#DIV/0!	#DIV/0!	#DIV/0!	#DIV/0!	#DIV/0!	#DIV/0!	#DIV/0!	#DIV/0!	#DIV/0!	#DIV/0!	#DIV/0!	#DIV/0!	#DIV/0!	#DIV/0!	#DIV/0!	#DIV/0!	#DIV/0!	#DIV/0!	#DIV/0!		#DIV/0!	#DIV/0!	#DIV/0!	#DIV/0!	#DIV/0!
FALSE	High	Master Protein	O00567	Nucleolar protein 56 OS=Homo sapiens OX=9606 GN=NOP56 PE=1 SV=4	0	FALSE	5.744	3	2	11	2	594	66	9.19	3.95	2	0	8363.5	#DIV/0!	#DIV/0!	#DIV/0!	#DIV/0!	#DIV/0!	26237.6	#DIV/0!	#DIV/0!	#DIV/0!	7555.24	#DIV/0!	#DIV/0!	#DIV/0!	#DIV/0!	#DIV/0!	#DIV/0!	#DIV/0!	#DIV/0!	#DIV/0!	#DIV/0!	#DIV/0!	#DIV/0!	18271.9	15837.1	#DIV/0!	7368.24	#DIV/0!	#DIV/0!	11406.3	#DIV/0!	#DIV/0!
FALSE	High	Master Protein	Q9C0H2	Protein tweety homolog 3 OS=Homo sapiens OX=9606 GN=TTYH3 PE=1 SV=3	0.003	FALSE	4.47	3	1	11	1	523	57.5	5.39	13.29	1	0	#DIV/0!	#DIV/0!	#DIV/0!	#DIV/0!	#DIV/0!	#DIV/0!	#DIV/0!	#DIV/0!	#DIV/0!	#DIV/0!	#DIV/0!	#DIV/0!	#DIV/0!	#DIV/0!	#DIV/0!	#DIV/0!	#DIV/0!	#DIV/0!	#DIV/0!	#DIV/0!	#DIV/0!	#DIV/0!	#DIV/0!	#DIV/0!	#DIV/0!	#DIV/0!		#DIV/0!	#DIV/0!	#DIV/0!	#DIV/0!	#DIV/0!
FALSE	High	Master Protein	P02649	Apolipoprotein E OS=Homo sapiens OX=9606 GN=APOE PE=1 SV=1	0.004	FALSE	2.995	3	1	11	1	317	36.1	5.73	3.7	1	0	#DIV/0!	#DIV/0!	#DIV/0!	#DIV/0!	#DIV/0!	#DIV/0!	#DIV/0!	#DIV/0!	#DIV/0!	#DIV/0!	#DIV/0!	#DIV/0!	#DIV/0!	#DIV/0!	#DIV/0!	#DIV/0!	#DIV/0!	#DIV/0!	#DIV/0!	#DIV/0!	#DIV/0!	#DIV/0!	#DIV/0!	#DIV/0!	#DIV/0!	#DIV/0!		#DIV/0!	#DIV/0!	#DIV/0!	#DIV/0!	#DIV/0!
FALSE	High	Master Protein	P63244	Receptor of activated protein C kinase 1 OS=Homo sapiens OX=9606 GN=RACK1 PE=1 SV=3	0	FALSE	19.847	12	3	11	3	317	35.1	7.69	9.54	3	0	#DIV/0!	#DIV/0!	#DIV/0!	#DIV/0!	#DIV/0!	#DIV/0!	#DIV/0!	#DIV/0!	108932	16191.7	#DIV/0!	#DIV/0!	#DIV/0!	#DIV/0!	#DIV/0!	#DIV/0!	#DIV/0!	#DIV/0!	16490.8	16022.4	#DIV/0!	14903.7	#DIV/0!	#DIV/0!	#DIV/0!	31815.6	15067.5	#DIV/0!	14567.6	#DIV/0!	23083	#DIV/0!
FALSE	High	Master Protein	O94804	Serine/threonine-protein kinase 10 OS=Homo sapiens OX=9606 GN=STK10 PE=1 SV=1	0	FALSE	17.123	3	2	11	2	968	112.1	6.95	9.37	2	0	#DIV/0!	#DIV/0!	#DIV/0!	#DIV/0!	#DIV/0!	#DIV/0!	#DIV/0!	#DIV/0!	#DIV/0!	#DIV/0!	#DIV/0!	37203.7	#DIV/0!	#DIV/0!	#DIV/0!	16471.1	#DIV/0!	#DIV/0!	#DIV/0!	9791.72	#DIV/0!	26121.3	#DIV/0!	#DIV/0!	#DIV/0!	#DIV/0!	8706.38	#DIV/0!	#DIV/0!	#DIV/0!	1.69685e+06	#DIV/0!
FALSE	High	Master Protein	Q9H2H9	Sodium-coupled neutral amino acid transporter 1 OS=Homo sapiens OX=9606 GN=SLC38A1 PE=1 SV=1	0	FALSE	4.973	3	2	10	2	487	54	7.02	1.82	2	0	5923.81	#DIV/0!	#DIV/0!	25251.5	#DIV/0!	#DIV/0!	#DIV/0!	#DIV/0!	#DIV/0!	#DIV/0!	#DIV/0!	#DIV/0!	12791.7	#DIV/0!	#DIV/0!	17833	#DIV/0!	#DIV/0!	#DIV/0!	30966.2	#DIV/0!	#DIV/0!	#DIV/0!	#DIV/0!	#DIV/0!	#DIV/0!		#DIV/0!	#DIV/0!	7133.48	20235.8	#DIV/0!
FALSE	High	Master Protein	P09972	Fructose-bisphosphate aldolase C OS=Homo sapiens OX=9606 GN=ALDOC PE=1 SV=2	0	FALSE	11.223	8	2	10	1	364	39.4	6.87	8.05	2	0	#DIV/0!	#DIV/0!	#DIV/0!	#DIV/0!	#DIV/0!	#DIV/0!	#DIV/0!	#DIV/0!	#DIV/0!	#DIV/0!	#DIV/0!	#DIV/0!	#DIV/0!	#DIV/0!	#DIV/0!	#DIV/0!	#DIV/0!	#DIV/0!	#DIV/0!	#DIV/0!	#DIV/0!	#DIV/0!	#DIV/0!	#DIV/0!	#DIV/0!	#DIV/0!		#DIV/0!	#DIV/0!	#DIV/0!	#DIV/0!	#DIV/0!
FALSE	High	Master Protein	P49411	Elongation factor Tu, mitochondrial OS=Homo sapiens OX=9606 GN=TUFM PE=1 SV=2	0	FALSE	10.086	4	1	10	1	452	49.5	7.61	4.19	1	0	#DIV/0!	#DIV/0!	#DIV/0!	#DIV/0!	#DIV/0!	#DIV/0!	#DIV/0!	#DIV/0!	#DIV/0!	#DIV/0!	#DIV/0!	#DIV/0!	#DIV/0!	#DIV/0!	#DIV/0!	#DIV/0!	#DIV/0!	#DIV/0!	#DIV/0!	#DIV/0!	#DIV/0!	#DIV/0!	#DIV/0!	#DIV/0!	#DIV/0!	#DIV/0!		#DIV/0!	#DIV/0!	#DIV/0!	#DIV/0!	#DIV/0!
FALSE	High	Master Protein	P02452	Collagen alpha-1(I) chain OS=Homo sapiens OX=9606 GN=COL1A1 PE=1 SV=5	0	FALSE	10.225	1	1	10	1	1464	138.9	5.8	11.65	1	0	#DIV/0!	#DIV/0!	#DIV/0!	#DIV/0!	#DIV/0!	#DIV/0!	#DIV/0!	#DIV/0!	#DIV/0!	#DIV/0!	#DIV/0!	#DIV/0!	#DIV/0!	#DIV/0!	#DIV/0!	#DIV/0!	#DIV/0!	#DIV/0!	#DIV/0!	#DIV/0!	#DIV/0!	#DIV/0!	#DIV/0!	#DIV/0!	#DIV/0!	#DIV/0!		#DIV/0!	#DIV/0!	#DIV/0!	#DIV/0!	#DIV/0!
FALSE	High	Master Protein	Q6ZNF0	Acid phosphatase type 7 OS=Homo sapiens OX=9606 GN=ACP7 PE=2 SV=2	0	FALSE	17.273	10	4	10	4	438	50.4	9.2	15.32	4	0	#DIV/0!	#DIV/0!	#DIV/0!	#DIV/0!	#DIV/0!	#DIV/0!	#DIV/0!	#DIV/0!	#DIV/0!	#DIV/0!	#DIV/0!	#DIV/0!	#DIV/0!	#DIV/0!	#DIV/0!	#DIV/0!	#DIV/0!	#DIV/0!	#DIV/0!	#DIV/0!	#DIV/0!	#DIV/0!	560614	#DIV/0!	#DIV/0!	#DIV/0!		#DIV/0!	#DIV/0!	#DIV/0!	#DIV/0!	#DIV/0!
FALSE	High	Master Protein	Q96N67	Dedicator of cytokinesis protein 7 OS=Homo sapiens OX=9606 GN=DOCK7 PE=1 SV=4	0	FALSE	13.533	2	3	10	3	2140	242.4	6.8	7.89	3	0	#DIV/0!	#DIV/0!	#DIV/0!	#DIV/0!	#DIV/0!	#DIV/0!	#DIV/0!	#DIV/0!	#DIV/0!	#DIV/0!	#DIV/0!	#DIV/0!	#DIV/0!	#DIV/0!	#DIV/0!	#DIV/0!	#DIV/0!	#DIV/0!	#DIV/0!	#DIV/0!	#DIV/0!	#DIV/0!	#DIV/0!	#DIV/0!	#DIV/0!	#DIV/0!		#DIV/0!	#DIV/0!	#DIV/0!	#DIV/0!	#DIV/0!
FALSE	High	Master Protein	Q13045	Protein flightless-1 homolog OS=Homo sapiens OX=9606 GN=FLII PE=1 SV=2	0	FALSE	13.249	2	2	10	2	1269	144.7	6.05	12.92	2	0	#DIV/0!	#DIV/0!	#DIV/0!	#DIV/0!	#DIV/0!	#DIV/0!	#DIV/0!	#DIV/0!	#DIV/0!	#DIV/0!	#DIV/0!	#DIV/0!	#DIV/0!	#DIV/0!	#DIV/0!	#DIV/0!	#DIV/0!	#DIV/0!	#DIV/0!	#DIV/0!	#DIV/0!	#DIV/0!	#DIV/0!	#DIV/0!	#DIV/0!	#DIV/0!		#DIV/0!	#DIV/0!	#DIV/0!	#DIV/0!	#DIV/0!
FALSE	High	Master Protein	Q12965	Unconventional myosin-Ie OS=Homo sapiens OX=9606 GN=MYO1E PE=1 SV=2	0	FALSE	11.221	2	1	10	1	1108	127	8.92	8.89	1	0	#DIV/0!	#DIV/0!	#DIV/0!	#DIV/0!	#DIV/0!	#DIV/0!	#DIV/0!	#DIV/0!	#DIV/0!	#DIV/0!	#DIV/0!	#DIV/0!	#DIV/0!	#DIV/0!	#DIV/0!	#DIV/0!	#DIV/0!	#DIV/0!	#DIV/0!	#DIV/0!	#DIV/0!	#DIV/0!	#DIV/0!	#DIV/0!	#DIV/0!	#DIV/0!		#DIV/0!	#DIV/0!	#DIV/0!	#DIV/0!	#DIV/0!
FALSE	High	Master Protein	Q92572	AP-3 complex subunit sigma-1 OS=Homo sapiens OX=9606 GN=AP3S1 PE=1 SV=1	0.003	FALSE	4.008	6	1	10	1	193	21.7	5.39	10.95	1	0	#DIV/0!	#DIV/0!	#DIV/0!	#DIV/0!	#DIV/0!	#DIV/0!	#DIV/0!	#DIV/0!	#DIV/0!	#DIV/0!	#DIV/0!	#DIV/0!	#DIV/0!	#DIV/0!	#DIV/0!	#DIV/0!	#DIV/0!	#DIV/0!	#DIV/0!	#DIV/0!	#DIV/0!	#DIV/0!	#DIV/0!	#DIV/0!	#DIV/0!	#DIV/0!		#DIV/0!	#DIV/0!	#DIV/0!	#DIV/0!	#DIV/0!
FALSE	High	Master Protein	Q13501	Sequestosome-1 OS=Homo sapiens OX=9606 GN=SQSTM1 PE=1 SV=1	0	FALSE	6.476	3	1	10	1	440	47.7	5.22	0	1	0	#DIV/0!	#DIV/0!	#DIV/0!	#DIV/0!	#DIV/0!	#DIV/0!	#DIV/0!	#DIV/0!	#DIV/0!	#DIV/0!	#DIV/0!	#DIV/0!	#DIV/0!	#DIV/0!	#DIV/0!	#DIV/0!	#DIV/0!	#DIV/0!	#DIV/0!	#DIV/0!	#DIV/0!	#DIV/0!	#DIV/0!	#DIV/0!	#DIV/0!	#DIV/0!		#DIV/0!	#DIV/0!	#DIV/0!	#DIV/0!	#DIV/0!
FALSE	High	Master Protein	P27487	Dipeptidyl peptidase 4 OS=Homo sapiens OX=9606 GN=DPP4 PE=1 SV=2	0	FALSE	10.113	2	2	10	2	766	88.2	6.04	17.03	2	0	#DIV/0!	#DIV/0!	#DIV/0!	#DIV/0!	#DIV/0!	#DIV/0!	#DIV/0!	#DIV/0!	#DIV/0!	#DIV/0!	#DIV/0!	#DIV/0!	#DIV/0!	#DIV/0!	#DIV/0!	#DIV/0!	#DIV/0!	#DIV/0!	#DIV/0!	#DIV/0!	#DIV/0!	#DIV/0!	#DIV/0!	#DIV/0!	#DIV/0!	#DIV/0!		#DIV/0!	#DIV/0!	#DIV/0!	#DIV/0!	#DIV/0!
FALSE	High	Master Protein	Q6IBS0	Twinfilin-2 OS=Homo sapiens OX=9606 GN=TWF2 PE=1 SV=2	0.006	FALSE	2.82	3	1	10	1	349	39.5	6.84	0	1	0	#DIV/0!	#DIV/0!	#DIV/0!	#DIV/0!	#DIV/0!	#DIV/0!	#DIV/0!	#DIV/0!	#DIV/0!	#DIV/0!	#DIV/0!	#DIV/0!	#DIV/0!	#DIV/0!	#DIV/0!	#DIV/0!	#DIV/0!	#DIV/0!	#DIV/0!	#DIV/0!	#DIV/0!	#DIV/0!	#DIV/0!	#DIV/0!	#DIV/0!	#DIV/0!		#DIV/0!	#DIV/0!	#DIV/0!	#DIV/0!	#DIV/0!
FALSE	High	Master Protein	P14868	Aspartate--tRNA ligase, cytoplasmic OS=Homo sapiens OX=9606 GN=DARS1 PE=1 SV=2	0.006	FALSE	2.802	2	1	10	1	501	57.1	6.55	0	1	0	#DIV/0!	#DIV/0!	#DIV/0!	#DIV/0!	#DIV/0!	#DIV/0!	#DIV/0!	#DIV/0!	#DIV/0!	#DIV/0!	#DIV/0!	#DIV/0!	#DIV/0!	#DIV/0!	#DIV/0!	#DIV/0!	#DIV/0!	#DIV/0!	#DIV/0!	#DIV/0!	#DIV/0!	#DIV/0!	#DIV/0!	#DIV/0!	#DIV/0!	#DIV/0!		#DIV/0!	#DIV/0!	#DIV/0!	#DIV/0!	#DIV/0!
FALSE	High	Master Protein	P78559	Microtubule-associated protein 1A OS=Homo sapiens OX=9606 GN=MAP1A PE=1 SV=6	0	FALSE	11.39	1	3	10	3	2803	305.3	4.92	6.68	3	0	#DIV/0!	#DIV/0!	#DIV/0!	#DIV/0!	#DIV/0!	#DIV/0!	#DIV/0!	#DIV/0!	#DIV/0!	#DIV/0!	#DIV/0!	#DIV/0!	#DIV/0!	#DIV/0!	#DIV/0!	#DIV/0!	#DIV/0!	#DIV/0!	#DIV/0!	#DIV/0!	#DIV/0!	#DIV/0!	#DIV/0!	#DIV/0!	#DIV/0!	#DIV/0!		#DIV/0!	#DIV/0!	#DIV/0!	#DIV/0!	#DIV/0!
FALSE	High	Master Protein	Q16666	Gamma-interferon-inducible protein 16 OS=Homo sapiens OX=9606 GN=IFI16 PE=1 SV=3	0	FALSE	9.562	4	2	10	2	785	88.2	9.28	16.36	2	0	#DIV/0!	#DIV/0!	#DIV/0!	#DIV/0!	#DIV/0!	#DIV/0!	#DIV/0!	#DIV/0!	#DIV/0!	#DIV/0!	#DIV/0!	#DIV/0!	#DIV/0!	#DIV/0!	#DIV/0!	#DIV/0!	#DIV/0!	#DIV/0!	#DIV/0!	#DIV/0!	#DIV/0!	#DIV/0!	#DIV/0!	#DIV/0!	#DIV/0!	#DIV/0!		#DIV/0!	#DIV/0!	#DIV/0!	#DIV/0!	#DIV/0!
FALSE	High	Master Protein	O00308	NEDD4-like E3 ubiquitin-protein ligase WWP2 OS=Homo sapiens OX=9606 GN=WWP2 PE=1 SV=2	0.003	FALSE	4.536	1	1	9	1	870	98.9	7.12	1.71	1	0	#DIV/0!	#DIV/0!	#DIV/0!	#DIV/0!	#DIV/0!	#DIV/0!	#DIV/0!	#DIV/0!	#DIV/0!	#DIV/0!	#DIV/0!	#DIV/0!	#DIV/0!	#DIV/0!	#DIV/0!	#DIV/0!	#DIV/0!	#DIV/0!	#DIV/0!	#DIV/0!	#DIV/0!	#DIV/0!	#DIV/0!	#DIV/0!	#DIV/0!	#DIV/0!		#DIV/0!	#DIV/0!	#DIV/0!	#DIV/0!	#DIV/0!
FALSE	High	Master Protein	Q13561	Dynactin subunit 2 OS=Homo sapiens OX=9606 GN=DCTN2 PE=1 SV=4	0.01	FALSE	2.553	2	1	9	1	401	44.2	5.21	5.48	1	0	#DIV/0!	#DIV/0!	#DIV/0!	#DIV/0!	#DIV/0!	#DIV/0!	#DIV/0!	#DIV/0!	#DIV/0!	#DIV/0!	#DIV/0!	#DIV/0!	#DIV/0!	#DIV/0!	#DIV/0!	#DIV/0!	#DIV/0!	#DIV/0!	#DIV/0!	#DIV/0!	#DIV/0!	#DIV/0!	#DIV/0!	#DIV/0!	#DIV/0!	#DIV/0!		#DIV/0!	#DIV/0!	#DIV/0!	#DIV/0!	#DIV/0!
FALSE	High	Master Protein	Q86W92	Liprin-beta-1 OS=Homo sapiens OX=9606 GN=PPFIBP1 PE=1 SV=2	0	FALSE	5.862	2	1	9	1	1011	114	5.55	4.08	1	0	#DIV/0!	#DIV/0!	#DIV/0!	#DIV/0!	#DIV/0!	#DIV/0!	#DIV/0!	#DIV/0!	#DIV/0!	#DIV/0!	#DIV/0!	#DIV/0!	#DIV/0!	#DIV/0!	#DIV/0!	#DIV/0!	#DIV/0!	#DIV/0!	#DIV/0!	#DIV/0!	#DIV/0!	#DIV/0!	#DIV/0!	#DIV/0!	#DIV/0!	#DIV/0!		#DIV/0!	#DIV/0!	#DIV/0!	#DIV/0!	#DIV/0!
FALSE	High	Master Protein	Q15437	Protein transport protein Sec23B OS=Homo sapiens OX=9606 GN=SEC23B PE=1 SV=2	0	FALSE	5.335	2	1	9	1	767	86.4	6.89	0	1	0	#DIV/0!	#DIV/0!	#DIV/0!	#DIV/0!	#DIV/0!	#DIV/0!	#DIV/0!	#DIV/0!	#DIV/0!	#DIV/0!	#DIV/0!	#DIV/0!	#DIV/0!	#DIV/0!	#DIV/0!	#DIV/0!	#DIV/0!	#DIV/0!	#DIV/0!	#DIV/0!	#DIV/0!	#DIV/0!	#DIV/0!	#DIV/0!	#DIV/0!	#DIV/0!		#DIV/0!	#DIV/0!	#DIV/0!	#DIV/0!	#DIV/0!
FALSE	High	Master Protein	P11233	Ras-related protein Ral-A OS=Homo sapiens OX=9606 GN=RALA PE=1 SV=1	0	FALSE	19.189	15	3	9	3	206	23.6	7.11	9.5	3	0	#DIV/0!	#DIV/0!	#DIV/0!	#DIV/0!	#DIV/0!	#DIV/0!	#DIV/0!	#DIV/0!	#DIV/0!	#DIV/0!	#DIV/0!	#DIV/0!	#DIV/0!	#DIV/0!	#DIV/0!	#DIV/0!	#DIV/0!	#DIV/0!	#DIV/0!	#DIV/0!	#DIV/0!	#DIV/0!	#DIV/0!	#DIV/0!	#DIV/0!	#DIV/0!		#DIV/0!	#DIV/0!	#DIV/0!	#DIV/0!	#DIV/0!
FALSE	High	Master Protein	Q9Y2S6	Translation machinery-associated protein 7 OS=Homo sapiens OX=9606 GN=TMA7 PE=1 SV=1	0.007	FALSE	2.767	14	1	9	1	64	7.1	9.99	0	1	0	#DIV/0!	#DIV/0!	#DIV/0!	#DIV/0!	#DIV/0!	#DIV/0!	#DIV/0!	#DIV/0!	#DIV/0!	#DIV/0!	#DIV/0!	#DIV/0!	#DIV/0!	#DIV/0!	#DIV/0!	#DIV/0!	#DIV/0!	#DIV/0!	#DIV/0!	#DIV/0!	#DIV/0!	#DIV/0!	#DIV/0!	#DIV/0!	#DIV/0!	#DIV/0!		#DIV/0!	#DIV/0!	#DIV/0!	#DIV/0!	#DIV/0!
FALSE	High	Master Protein	O15484	Calpain-5 OS=Homo sapiens OX=9606 GN=CAPN5 PE=1 SV=2	0.003	FALSE	4.428	2	1	9	1	640	73.1	7.64	0	1	0	#DIV/0!	#DIV/0!	#DIV/0!	#DIV/0!	#DIV/0!	#DIV/0!	#DIV/0!	#DIV/0!	#DIV/0!	#DIV/0!	#DIV/0!	#DIV/0!	#DIV/0!	#DIV/0!	#DIV/0!	#DIV/0!	#DIV/0!	#DIV/0!	#DIV/0!	#DIV/0!	#DIV/0!	#DIV/0!	#DIV/0!	#DIV/0!	#DIV/0!	#DIV/0!		#DIV/0!	#DIV/0!	#DIV/0!	#DIV/0!	#DIV/0!
FALSE	High	Master Protein	Q9BUJ2	Heterogeneous nuclear ribonucleoprotein U-like protein 1 OS=Homo sapiens OX=9606 GN=HNRNPUL1 PE=1 SV=2	0.004	FALSE	3.82	1	1	9	1	856	95.7	6.92	6.58	1	0	437623	101648	1.13271e+06	413736	107413	628193	1.39511e+06	21557766	872332	880048	#DIV/0!	5.76637e+06	1.76184e+06	639823	6.88955e+06	290955	1.88408e+06	3.12459e+06	1.41967e+06	251999	1.6012e+06	1.45024e+06	112837	3.12348e+06	1.05071e+06	1.1598e+06	1.00406e+06	1.50791e+06	927554	682955	6.611e+06	548119
FALSE	High	Master Protein	Q92900	Regulator of nonsense transcripts 1 OS=Homo sapiens OX=9606 GN=UPF1 PE=1 SV=2	0.003	FALSE	4.063	1	1	9	1	1129	124.3	6.61	8.03	1	0	#DIV/0!	#DIV/0!	#DIV/0!	#DIV/0!	#DIV/0!	#DIV/0!	#DIV/0!	#DIV/0!	#DIV/0!	#DIV/0!	#DIV/0!	#DIV/0!	#DIV/0!	#DIV/0!	#DIV/0!	#DIV/0!	#DIV/0!	#DIV/0!	#DIV/0!	#DIV/0!	#DIV/0!	#DIV/0!	#DIV/0!	#DIV/0!	#DIV/0!	#DIV/0!		#DIV/0!	#DIV/0!	#DIV/0!	#DIV/0!	#DIV/0!
FALSE	High	Master Protein	P47897	Glutamine--tRNA ligase OS=Homo sapiens OX=9606 GN=QARS1 PE=1 SV=1	0	FALSE	5.328	1	1	9	1	775	87.7	7.15	2.2	1	0	#DIV/0!	#DIV/0!	#DIV/0!	56967.8	#DIV/0!	51920.3	#DIV/0!	50059.1	#DIV/0!	#DIV/0!	26602.3	#DIV/0!	#DIV/0!	#DIV/0!	#DIV/0!	#DIV/0!	#DIV/0!	#DIV/0!	#DIV/0!	28459.2	#DIV/0!	#DIV/0!	#DIV/0!	#DIV/0!	45306.2	49992.6		#DIV/0!	#DIV/0!	#DIV/0!	#DIV/0!	#DIV/0!
FALSE	High	Master Protein	P49748	Very long-chain specific acyl-CoA dehydrogenase, mitochondrial OS=Homo sapiens OX=9606 GN=ACADVL PE=1 SV=1	0	FALSE	6.232	4	2	9	2	655	70.3	8.75	5.81	2	0	#DIV/0!	#DIV/0!	#DIV/0!	#DIV/0!	#DIV/0!	#DIV/0!	#DIV/0!	#DIV/0!	#DIV/0!	#DIV/0!	#DIV/0!	#DIV/0!	#DIV/0!	#DIV/0!	#DIV/0!	#DIV/0!	#DIV/0!	#DIV/0!	#DIV/0!	#DIV/0!	#DIV/0!	#DIV/0!	#DIV/0!	#DIV/0!	#DIV/0!	#DIV/0!		#DIV/0!	#DIV/0!	#DIV/0!	#DIV/0!	#DIV/0!
FALSE	High	Master Protein	Q16181	Septin-7 OS=Homo sapiens OX=9606 GN=SEPTIN7 PE=1 SV=2	0.004	FALSE	3.027	2	1	9	1	437	50.6	8.63	3.55	1	0	#DIV/0!	#DIV/0!	#DIV/0!	#DIV/0!	#DIV/0!	#DIV/0!	#DIV/0!	#DIV/0!	#DIV/0!	#DIV/0!	#DIV/0!	#DIV/0!	#DIV/0!	#DIV/0!	#DIV/0!	#DIV/0!	#DIV/0!	#DIV/0!	#DIV/0!	#DIV/0!	#DIV/0!	8004.74	#DIV/0!	#DIV/0!	#DIV/0!	#DIV/0!		#DIV/0!	#DIV/0!	#DIV/0!	#DIV/0!	#DIV/0!
FALSE	High	Master Protein	P10599	Thioredoxin OS=Homo sapiens OX=9606 GN=TXN PE=1 SV=3	0	FALSE	8.922	31	3	9	3	105	11.7	4.92	1.79	3	0	26582.8	14201.2	34648.4	#DIV/0!	#DIV/0!	17868.4	23599.7	25722.2	13932.4	159422	#DIV/0!	27106.5	31136.5	30235.7	47175.9	63425	64654.8	#DIV/0!	29505.3	23830.6	32522.3	69183.4	181044	#DIV/0!	#DIV/0!	30505.7	10895.7	31422.5	#DIV/0!	23457	94414.3	21899.5
FALSE	High	Master Protein	P53621	Coatomer subunit alpha OS=Homo sapiens OX=9606 GN=COPA PE=1 SV=2	0	FALSE	7.1	2	2	9	2	1224	138.3	7.66	11.65	2	0	1.92993e+06	4231457	4481582	4.59736e+06	3.15062e+06	5.11168e+06	6815296	4.21182e+06	4.15923e+06	1.71541e+06	#DIV/0!	2.27664e+06	3.13338e+06	5.268e+06	4530375	1.35243e+06	1.70206e+06	1574003	2.93816e+06	4.28472e+06	2.85927e+06	2.83024e+06	#DIV/0!	5.1904e+06	#DIV/0!	#DIV/0!	3599399	3.59475e+06	2.12504e+06	2.35138e+06	2408633	2305002
FALSE	High	Master Protein	Q08554	Desmocollin-1 OS=Homo sapiens OX=9606 GN=DSC1 PE=1 SV=2	0	FALSE	5.754	3	2	9	2	894	99.9	5.43	8.31	2	0	#DIV/0!	#DIV/0!	#DIV/0!	#DIV/0!	#DIV/0!	#DIV/0!	#DIV/0!	#DIV/0!	#DIV/0!	#DIV/0!	#DIV/0!	#DIV/0!	#DIV/0!	#DIV/0!	#DIV/0!	#DIV/0!	#DIV/0!	#DIV/0!	#DIV/0!	#DIV/0!	#DIV/0!	#DIV/0!	#DIV/0!	#DIV/0!	#DIV/0!	#DIV/0!		#DIV/0!	#DIV/0!	#DIV/0!	#DIV/0!	#DIV/0!
FALSE	High	Master Protein	P05387	60S acidic ribosomal protein P2 OS=Homo sapiens OX=9606 GN=RPLP2 PE=1 SV=1	0	FALSE	4.93	10	1	9	1	115	11.7	4.54	15.81	1	0	#DIV/0!	#DIV/0!	#DIV/0!	#DIV/0!	#DIV/0!	#DIV/0!	#DIV/0!	#DIV/0!	#DIV/0!	#DIV/0!	#DIV/0!	#DIV/0!	#DIV/0!	#DIV/0!	#DIV/0!	#DIV/0!	#DIV/0!	#DIV/0!	#DIV/0!	#DIV/0!	#DIV/0!	#DIV/0!	#DIV/0!	#DIV/0!	#DIV/0!	#DIV/0!		#DIV/0!	#DIV/0!	#DIV/0!	#DIV/0!	#DIV/0!
FALSE	High	Master Protein	Q9NWV8	BRISC and BRCA1-A complex member 1 OS=Homo sapiens OX=9606 GN=BABAM1 PE=1 SV=1	0	FALSE	4.904	6	1	9	1	329	36.5	4.64	0	1	0	#DIV/0!	#DIV/0!	#DIV/0!	#DIV/0!	#DIV/0!	#DIV/0!	#DIV/0!	#DIV/0!	#DIV/0!	#DIV/0!	#DIV/0!	#DIV/0!	#DIV/0!	#DIV/0!	#DIV/0!	#DIV/0!	#DIV/0!	#DIV/0!	#DIV/0!	#DIV/0!	#DIV/0!	#DIV/0!	#DIV/0!	#DIV/0!	#DIV/0!	#DIV/0!		#DIV/0!	#DIV/0!	#DIV/0!	#DIV/0!	#DIV/0!
FALSE	High	Master Protein	P16989	Y-box-binding protein 3 OS=Homo sapiens OX=9606 GN=YBX3 PE=1 SV=4	0	FALSE	6.051	5	1	8	1	372	40.1	9.77	4.47	1	0	#DIV/0!	#DIV/0!	#DIV/0!	#DIV/0!	#DIV/0!	#DIV/0!	#DIV/0!	#DIV/0!	#DIV/0!	#DIV/0!	#DIV/0!	#DIV/0!	#DIV/0!	#DIV/0!	#DIV/0!	#DIV/0!	#DIV/0!	#DIV/0!	#DIV/0!	#DIV/0!	#DIV/0!	#DIV/0!	#DIV/0!	#DIV/0!	#DIV/0!	#DIV/0!		#DIV/0!	#DIV/0!	#DIV/0!	#DIV/0!	#DIV/0!
FALSE	High	Master Protein	Q9H3H3	UPF0696 protein C11orf68 OS=Homo sapiens OX=9606 GN=C11orf68 PE=1 SV=3	0.003	FALSE	3.118	4	1	8	1	292	31.4	6.32	5.06	1	0	#DIV/0!	#DIV/0!	#DIV/0!	#DIV/0!	#DIV/0!	#DIV/0!	#DIV/0!	#DIV/0!	#DIV/0!	#DIV/0!	#DIV/0!	#DIV/0!	#DIV/0!	#DIV/0!	#DIV/0!	#DIV/0!	#DIV/0!	#DIV/0!	#DIV/0!	#DIV/0!	#DIV/0!	#DIV/0!	#DIV/0!	#DIV/0!	#DIV/0!	#DIV/0!		#DIV/0!	#DIV/0!	#DIV/0!	#DIV/0!	#DIV/0!
FALSE	High	Master Protein	P27708	CAD protein OS=Homo sapiens OX=9606 GN=CAD PE=1 SV=3	0	FALSE	11.922	2	3	8	3	2225	242.8	6.46	12.1	3	0	#DIV/0!	#DIV/0!	#DIV/0!	#DIV/0!	#DIV/0!	#DIV/0!	#DIV/0!	#DIV/0!	#DIV/0!	#DIV/0!	#DIV/0!	#DIV/0!	#DIV/0!	#DIV/0!	#DIV/0!	#DIV/0!	#DIV/0!	#DIV/0!	#DIV/0!	#DIV/0!	#DIV/0!	#DIV/0!	#DIV/0!	#DIV/0!	#DIV/0!	#DIV/0!		#DIV/0!	#DIV/0!	#DIV/0!	#DIV/0!	#DIV/0!
FALSE	High	Master Protein	Q9NX76	CKLF-like MARVEL transmembrane domain-containing protein 6 OS=Homo sapiens OX=9606 GN=CMTM6 PE=1 SV=1	0.006	FALSE	2.847	5	1	8	1	183	20.4	5.29	8.95	1	0	#DIV/0!	#DIV/0!	#DIV/0!	#DIV/0!	#DIV/0!	#DIV/0!	#DIV/0!	#DIV/0!	#DIV/0!	#DIV/0!	#DIV/0!	#DIV/0!	#DIV/0!	#DIV/0!	#DIV/0!	#DIV/0!	#DIV/0!	#DIV/0!	#DIV/0!	#DIV/0!	#DIV/0!	#DIV/0!	#DIV/0!	#DIV/0!	#DIV/0!	#DIV/0!		#DIV/0!	#DIV/0!	#DIV/0!	#DIV/0!	#DIV/0!
FALSE	High	Master Protein	Q9Y639	Neuroplastin OS=Homo sapiens OX=9606 GN=NPTN PE=1 SV=2	0	FALSE	6.756	3	2	8	2	398	44.4	7.99	0	2	0	23509.9	110268	104134	111107	133823	122030	2.09363e+06	116145	#DIV/0!	98632.8	113046	#DIV/0!	#DIV/0!	#DIV/0!	#DIV/0!	58823.8	#DIV/0!	#DIV/0!	#DIV/0!	82112.1	79998.4	62832.5	156455	122847	687279	#DIV/0!		#DIV/0!	19983	#DIV/0!	108010	127489
FALSE	High	Master Protein	Q8NC51	Plasminogen activator inhibitor 1 RNA-binding protein OS=Homo sapiens OX=9606 GN=SERBP1 PE=1 SV=2	0	FALSE	5.706	4	1	8	1	408	44.9	8.65	3.54	1	0	#DIV/0!	#DIV/0!	#DIV/0!	#DIV/0!	#DIV/0!	#DIV/0!	#DIV/0!	#DIV/0!	#DIV/0!	#DIV/0!	#DIV/0!	#DIV/0!	#DIV/0!	#DIV/0!	#DIV/0!	#DIV/0!	#DIV/0!	#DIV/0!	#DIV/0!	#DIV/0!	#DIV/0!	#DIV/0!	#DIV/0!	#DIV/0!	#DIV/0!	#DIV/0!		#DIV/0!	#DIV/0!	#DIV/0!	#DIV/0!	#DIV/0!
FALSE	High	Master Protein	P13987	CD59 glycoprotein OS=Homo sapiens OX=9606 GN=CD59 PE=1 SV=1	0.01	FALSE	2.563	6	1	8	1	128	14.2	6.48	0	1	0	#DIV/0!	#DIV/0!	#DIV/0!	#DIV/0!	#DIV/0!	#DIV/0!	#DIV/0!	#DIV/0!	#DIV/0!	#DIV/0!	#DIV/0!	#DIV/0!	#DIV/0!	#DIV/0!	#DIV/0!	#DIV/0!	#DIV/0!	#DIV/0!	#DIV/0!	#DIV/0!	#DIV/0!	#DIV/0!	#DIV/0!	#DIV/0!	#DIV/0!	#DIV/0!		#DIV/0!	#DIV/0!	#DIV/0!	#DIV/0!	#DIV/0!
FALSE	High	Master Protein	P78356	Phosphatidylinositol 5-phosphate 4-kinase type-2 beta OS=Homo sapiens OX=9606 GN=PIP4K2B PE=1 SV=1	0.003	FALSE	4.485	6	2	8	2	416	47.3	7.33	0	2	0	120819	15783.1	19295.9	157737	131003	165874	#DIV/0!	139592	70945.1	8996.57	32163.6	39687.3	60533.4	35769	537223	14710.9	85190.2	257431	1.00556e+06	267597	126151	54257.8	123490	#DIV/0!	110694	83440.9	49089.6	#DIV/0!	#DIV/0!	37433.3	#DIV/0!	#DIV/0!
FALSE	High	Master Protein	Q15436	Protein transport protein Sec23A OS=Homo sapiens OX=9606 GN=SEC23A PE=1 SV=2	0	FALSE	7.805	2	1	8	1	765	86.1	7.08	0	1	0	#DIV/0!	#DIV/0!	#DIV/0!	#DIV/0!	#DIV/0!	#DIV/0!	#DIV/0!	#DIV/0!	#DIV/0!	#DIV/0!	#DIV/0!	#DIV/0!	#DIV/0!	#DIV/0!	#DIV/0!	#DIV/0!	#DIV/0!	#DIV/0!	#DIV/0!	#DIV/0!	#DIV/0!	#DIV/0!	#DIV/0!	#DIV/0!	#DIV/0!	#DIV/0!		#DIV/0!	#DIV/0!	#DIV/0!	#DIV/0!	#DIV/0!
FALSE	High	Master Protein	Q4KMP7	TBC1 domain family member 10B OS=Homo sapiens OX=9606 GN=TBC1D10B PE=1 SV=3	0	FALSE	5.943	2	1	8	1	808	87.1	9.19	2.2	1	0	#DIV/0!	#DIV/0!	#DIV/0!	#DIV/0!	#DIV/0!	#DIV/0!	#DIV/0!	#DIV/0!	#DIV/0!	#DIV/0!	#DIV/0!	#DIV/0!	#DIV/0!	#DIV/0!	#DIV/0!	#DIV/0!	#DIV/0!	#DIV/0!	#DIV/0!	#DIV/0!	#DIV/0!	#DIV/0!	#DIV/0!	#DIV/0!	#DIV/0!	#DIV/0!		#DIV/0!	#DIV/0!	#DIV/0!	#DIV/0!	#DIV/0!
FALSE	High	Master Protein	Q9NV29	Transmembrane protein 100 OS=Homo sapiens OX=9606 GN=TMEM100 PE=1 SV=2	0.004	FALSE	3.676	8	1	8	1	134	14.4	9.48	0	1	0	#DIV/0!	#DIV/0!	#DIV/0!	#DIV/0!	#DIV/0!	#DIV/0!	#DIV/0!	#DIV/0!	#DIV/0!	#DIV/0!	#DIV/0!	#DIV/0!	#DIV/0!	#DIV/0!	#DIV/0!	#DIV/0!	#DIV/0!	#DIV/0!	#DIV/0!	#DIV/0!	#DIV/0!	#DIV/0!	#DIV/0!	#DIV/0!	#DIV/0!	#DIV/0!		#DIV/0!	#DIV/0!	#DIV/0!	#DIV/0!	#DIV/0!
FALSE	High	Master Protein	O00743	Serine/threonine-protein phosphatase 6 catalytic subunit OS=Homo sapiens OX=9606 GN=PPP6C PE=1 SV=1	0.005	FALSE	2.879	6	1	8	1	305	35.1	5.69	3.39	1	0	#DIV/0!	#DIV/0!	#DIV/0!	#DIV/0!	#DIV/0!	#DIV/0!	#DIV/0!	#DIV/0!	#DIV/0!	#DIV/0!	#DIV/0!	#DIV/0!	#DIV/0!	#DIV/0!	#DIV/0!	#DIV/0!	#DIV/0!	#DIV/0!	#DIV/0!	#DIV/0!	#DIV/0!	#DIV/0!	#DIV/0!	#DIV/0!	#DIV/0!	#DIV/0!		#DIV/0!	#DIV/0!	#DIV/0!	#DIV/0!	#DIV/0!
FALSE	High	Master Protein	Q9H7B2	Ribosome production factor 2 homolog OS=Homo sapiens OX=9606 GN=RPF2 PE=1 SV=2	0	FALSE	6.506	4	1	8	1	306	35.6	9.99	1.65	1	0	#DIV/0!	#DIV/0!	#DIV/0!	#DIV/0!	#DIV/0!	#DIV/0!	#DIV/0!	#DIV/0!	#DIV/0!	#DIV/0!	#DIV/0!	#DIV/0!	#DIV/0!	#DIV/0!	#DIV/0!	#DIV/0!	#DIV/0!	#DIV/0!	#DIV/0!	#DIV/0!	#DIV/0!	#DIV/0!	#DIV/0!	#DIV/0!	#DIV/0!	#DIV/0!		#DIV/0!	#DIV/0!	#DIV/0!	#DIV/0!	#DIV/0!
FALSE	High	Master Protein	Q13144	Translation initiation factor eIF-2B subunit epsilon OS=Homo sapiens OX=9606 GN=EIF2B5 PE=1 SV=3	0.004	FALSE	3.808	2	1	8	1	721	80.3	5.08	0	1	0	#DIV/0!	#DIV/0!	#DIV/0!	#DIV/0!	#DIV/0!	#DIV/0!	#DIV/0!	#DIV/0!	#DIV/0!	#DIV/0!	#DIV/0!	#DIV/0!	#DIV/0!	#DIV/0!	#DIV/0!	#DIV/0!	#DIV/0!	#DIV/0!	#DIV/0!	#DIV/0!	#DIV/0!	#DIV/0!	#DIV/0!	#DIV/0!	#DIV/0!	#DIV/0!		#DIV/0!	#DIV/0!	#DIV/0!	#DIV/0!	#DIV/0!
FALSE	High	Master Protein	P12004	Proliferating cell nuclear antigen OS=Homo sapiens OX=9606 GN=PCNA PE=1 SV=1	0.01	FALSE	2.618	5	1	8	1	261	28.8	4.69	1.63	1	0	#DIV/0!	#DIV/0!	#DIV/0!	#DIV/0!	#DIV/0!	#DIV/0!	#DIV/0!	#DIV/0!	#DIV/0!	#DIV/0!	#DIV/0!	#DIV/0!	#DIV/0!	#DIV/0!	#DIV/0!	#DIV/0!	#DIV/0!	#DIV/0!	#DIV/0!	#DIV/0!	#DIV/0!	#DIV/0!	#DIV/0!	#DIV/0!	#DIV/0!	#DIV/0!		#DIV/0!	#DIV/0!	#DIV/0!	#DIV/0!	#DIV/0!
FALSE	High	Master Protein	Q13895	Bystin OS=Homo sapiens OX=9606 GN=BYSL PE=1 SV=3	0.003	FALSE	4.632	4	1	8	1	437	49.6	8.12	1.87	1	0	#DIV/0!	#DIV/0!	#DIV/0!	#DIV/0!	#DIV/0!	#DIV/0!	#DIV/0!	#DIV/0!	#DIV/0!	#DIV/0!	#DIV/0!	#DIV/0!	#DIV/0!	#DIV/0!	#DIV/0!	#DIV/0!	#DIV/0!	#DIV/0!	#DIV/0!	#DIV/0!	#DIV/0!	#DIV/0!	#DIV/0!	#DIV/0!	#DIV/0!	#DIV/0!		#DIV/0!	#DIV/0!	#DIV/0!	#DIV/0!	#DIV/0!
FALSE	High	Master Protein	P04920	Anion exchange protein 2 OS=Homo sapiens OX=9606 GN=SLC4A2 PE=1 SV=4	0.004	FALSE	3.047	1	1	8	1	1241	136.9	6.29	0	1	0	#DIV/0!	#DIV/0!	#DIV/0!	#DIV/0!	#DIV/0!	#DIV/0!	#DIV/0!	#DIV/0!	#DIV/0!	#DIV/0!	#DIV/0!	#DIV/0!	#DIV/0!	#DIV/0!	#DIV/0!	#DIV/0!	#DIV/0!	#DIV/0!	#DIV/0!	#DIV/0!	#DIV/0!	#DIV/0!	#DIV/0!	#DIV/0!	#DIV/0!	#DIV/0!		#DIV/0!	#DIV/0!	#DIV/0!	#DIV/0!	#DIV/0!
FALSE	High	Master Protein	P12268	Inosine-5'-monophosphate dehydrogenase 2 OS=Homo sapiens OX=9606 GN=IMPDH2 PE=1 SV=2	0	FALSE	16.792	6	2	8	2	514	55.8	6.9	12.59	2	0	#DIV/0!	#DIV/0!	#DIV/0!	#DIV/0!	#DIV/0!	#DIV/0!	#DIV/0!	#DIV/0!	#DIV/0!	#DIV/0!	#DIV/0!	#DIV/0!	#DIV/0!	#DIV/0!	#DIV/0!	#DIV/0!	#DIV/0!	#DIV/0!	#DIV/0!	#DIV/0!	#DIV/0!	#DIV/0!	#DIV/0!	#DIV/0!	#DIV/0!	#DIV/0!		#DIV/0!	#DIV/0!	#DIV/0!	#DIV/0!	#DIV/0!
FALSE	High	Master Protein	P13798	Acylamino-acid-releasing enzyme OS=Homo sapiens OX=9606 GN=APEH PE=1 SV=4	0	FALSE	4.832	2	1	7	1	732	81.2	5.48	11.07	1	0	10403.1	#DIV/0!	#DIV/0!	#DIV/0!	40439.6	116865	15820.2	87559	22663.9	315868	27771.7	389397	78059.5	106342	105082	112912	134337	134530	169187	160056	128133	279013	136229	276152	120373	#DIV/0!	127944	70255.2	86316.7	88728.4	15477.3	21102.5
FALSE	High	Master Protein	Q16658	Fascin OS=Homo sapiens OX=9606 GN=FSCN1 PE=1 SV=3	0.004	FALSE	3.028	2	1	7	1	493	54.5	7.24	0	1	0	#DIV/0!	#DIV/0!	#DIV/0!	#DIV/0!	#DIV/0!	#DIV/0!	#DIV/0!	#DIV/0!	#DIV/0!	#DIV/0!	#DIV/0!	#DIV/0!	#DIV/0!	#DIV/0!	#DIV/0!	#DIV/0!	#DIV/0!	#DIV/0!	#DIV/0!	#DIV/0!	#DIV/0!	#DIV/0!	#DIV/0!	#DIV/0!	#DIV/0!	#DIV/0!		#DIV/0!	#DIV/0!	#DIV/0!	#DIV/0!	#DIV/0!
FALSE	High	Master Protein	P21281	V-type proton ATPase subunit B, brain isoform OS=Homo sapiens OX=9606 GN=ATP6V1B2 PE=1 SV=3	0.01	FALSE	2.575	2	1	7	1	511	56.5	5.81	0	1	0	#DIV/0!	#DIV/0!	#DIV/0!	#DIV/0!	#DIV/0!	#DIV/0!	#DIV/0!	#DIV/0!	#DIV/0!	#DIV/0!	#DIV/0!	#DIV/0!	#DIV/0!	#DIV/0!	#DIV/0!	#DIV/0!	#DIV/0!	#DIV/0!	#DIV/0!	#DIV/0!	#DIV/0!	#DIV/0!	#DIV/0!	#DIV/0!	#DIV/0!	#DIV/0!		#DIV/0!	#DIV/0!	#DIV/0!	#DIV/0!	#DIV/0!
FALSE	High	Master Protein	P28072	Proteasome subunit beta type-6 OS=Homo sapiens OX=9606 GN=PSMB6 PE=1 SV=4	0	FALSE	5.298	13	3	7	3	239	25.3	4.92	0	3	0	#DIV/0!	#DIV/0!	25486.4	#DIV/0!	#DIV/0!	#DIV/0!	15304.6	#DIV/0!	#DIV/0!	#DIV/0!	12200.5	#DIV/0!	29439	32187.1	#DIV/0!	31647.5	172925	191114	119005	242907	#DIV/0!	370564	314906	199941	#DIV/0!	#DIV/0!	20980.4	20600.2	#DIV/0!	#DIV/0!	96357.1	#DIV/0!
FALSE	High	Master Protein	Q99460	26S proteasome non-ATPase regulatory subunit 1 OS=Homo sapiens OX=9606 GN=PSMD1 PE=1 SV=2	0.003	FALSE	4.217	1	1	7	1	953	105.8	5.39	10.69	1	0	#DIV/0!	#DIV/0!	#DIV/0!	#DIV/0!	#DIV/0!	#DIV/0!	#DIV/0!	#DIV/0!	#DIV/0!	#DIV/0!	#DIV/0!	#DIV/0!	#DIV/0!	#DIV/0!	#DIV/0!	#DIV/0!	#DIV/0!	#DIV/0!	#DIV/0!	#DIV/0!	#DIV/0!	#DIV/0!	#DIV/0!	#DIV/0!	#DIV/0!	#DIV/0!		#DIV/0!	#DIV/0!	#DIV/0!	#DIV/0!	#DIV/0!
FALSE	High	Master Protein	P11766	Alcohol dehydrogenase class-3 OS=Homo sapiens OX=9606 GN=ADH5 PE=1 SV=4	0	FALSE	6.545	3	1	7	1	374	39.7	7.49	10.98	1	0	#DIV/0!	#DIV/0!	84700.9	#DIV/0!	#DIV/0!	#DIV/0!	#DIV/0!	#DIV/0!	#DIV/0!	#DIV/0!	#DIV/0!	#DIV/0!	#DIV/0!	#DIV/0!	#DIV/0!	#DIV/0!	#DIV/0!	#DIV/0!	90855.8	#DIV/0!	#DIV/0!	#DIV/0!	#DIV/0!	#DIV/0!	#DIV/0!	#DIV/0!		#DIV/0!	#DIV/0!	#DIV/0!	#DIV/0!	#DIV/0!
FALSE	High	Master Protein	P17987	T-complex protein 1 subunit alpha OS=Homo sapiens OX=9606 GN=TCP1 PE=1 SV=1	0	FALSE	11.066	6	4	7	4	556	60.3	6.11	1.79	4	0	#DIV/0!	#DIV/0!	#DIV/0!	#DIV/0!	#DIV/0!	#DIV/0!	#DIV/0!	#DIV/0!	#DIV/0!	#DIV/0!	#DIV/0!	#DIV/0!	#DIV/0!	#DIV/0!	#DIV/0!	#DIV/0!	#DIV/0!	#DIV/0!	#DIV/0!	#DIV/0!	#DIV/0!	#DIV/0!	#DIV/0!	#DIV/0!	#DIV/0!	#DIV/0!		#DIV/0!	#DIV/0!	#DIV/0!	#DIV/0!	#DIV/0!
FALSE	High	Master Protein	P56749	Claudin-12 OS=Homo sapiens OX=9606 GN=CLDN12 PE=1 SV=1	0.003	FALSE	4.529	7	1	7	1	244	27.1	8.46	6.39	1	0	9826.04	#DIV/0!	11507.2	#DIV/0!	8746.08	18858.6	#DIV/0!	13497.8	#DIV/0!	13186.6	14625.7	25359.9	19996.8	38861	23104.9	11658.6	#DIV/0!	#DIV/0!	18455.5	#DIV/0!	#DIV/0!	#DIV/0!	29680	#DIV/0!	113276	#DIV/0!	3079	22541	#DIV/0!	#DIV/0!	436805	20330.8
FALSE	High	Master Protein	Q9Y295	Developmentally-regulated GTP-binding protein 1 OS=Homo sapiens OX=9606 GN=DRG1 PE=1 SV=1	0	FALSE	10.665	10	3	7	3	367	40.5	8.9	1.99	3	0	#DIV/0!	#DIV/0!	#DIV/0!	#DIV/0!	#DIV/0!	#DIV/0!	#DIV/0!	#DIV/0!	#DIV/0!	#DIV/0!	#DIV/0!	#DIV/0!	#DIV/0!	#DIV/0!	#DIV/0!	#DIV/0!	#DIV/0!	#DIV/0!	#DIV/0!	#DIV/0!	#DIV/0!	#DIV/0!	#DIV/0!	#DIV/0!	#DIV/0!	#DIV/0!		#DIV/0!	#DIV/0!	#DIV/0!	#DIV/0!	#DIV/0!
FALSE	High	Master Protein	O60488	Long-chain-fatty-acid--CoA ligase 4 OS=Homo sapiens OX=9606 GN=ACSL4 PE=1 SV=2	0	FALSE	7.696	3	2	7	2	711	79.1	8.38	5.64	2	0	#DIV/0!	#DIV/0!	#DIV/0!	#DIV/0!	#DIV/0!	#DIV/0!	#DIV/0!	#DIV/0!	#DIV/0!	#DIV/0!	#DIV/0!	#DIV/0!	#DIV/0!	#DIV/0!	#DIV/0!	#DIV/0!	#DIV/0!	#DIV/0!	#DIV/0!	#DIV/0!	#DIV/0!	#DIV/0!	#DIV/0!	#DIV/0!	#DIV/0!	#DIV/0!		#DIV/0!	#DIV/0!	#DIV/0!	#DIV/0!	#DIV/0!
FALSE	High	Master Protein	P49736	DNA replication licensing factor MCM2 OS=Homo sapiens OX=9606 GN=MCM2 PE=1 SV=4	0.004	FALSE	3.024	1	1	7	1	904	101.8	5.52	0	1	0	#DIV/0!	#DIV/0!	#DIV/0!	#DIV/0!	#DIV/0!	#DIV/0!	#DIV/0!	#DIV/0!	#DIV/0!	#DIV/0!	#DIV/0!	#DIV/0!	#DIV/0!	#DIV/0!	#DIV/0!	#DIV/0!	#DIV/0!	#DIV/0!	#DIV/0!	#DIV/0!	#DIV/0!	#DIV/0!	#DIV/0!	#DIV/0!	#DIV/0!	#DIV/0!		#DIV/0!	#DIV/0!	#DIV/0!	#DIV/0!	#DIV/0!
FALSE	High	Master Protein	O14908	PDZ domain-containing protein GIPC1 OS=Homo sapiens OX=9606 GN=GIPC1 PE=1 SV=2	0.004	FALSE	3.574	5	1	7	1	333	36	6.28	2.13	1	0	#DIV/0!	#DIV/0!	#DIV/0!	#DIV/0!	#DIV/0!	#DIV/0!	#DIV/0!	#DIV/0!	#DIV/0!	#DIV/0!	#DIV/0!	#DIV/0!	#DIV/0!	#DIV/0!	#DIV/0!	#DIV/0!	#DIV/0!	#DIV/0!	#DIV/0!	#DIV/0!	#DIV/0!	#DIV/0!	#DIV/0!	#DIV/0!	#DIV/0!	#DIV/0!		#DIV/0!	#DIV/0!	#DIV/0!	#DIV/0!	#DIV/0!
FALSE	High	Master Protein	P06702	Protein S100-A9 OS=Homo sapiens OX=9606 GN=S100A9 PE=1 SV=1	0	FALSE	12.649	31	3	7	3	114	13.2	6.13	0	3	0	213640	100719	162141	172721	#DIV/0!	117809	292710	200941	237575	530534	#DIV/0!	#DIV/0!	#DIV/0!	347561	571143	#DIV/0!	423958	512774	350303	#DIV/0!	#DIV/0!	241879	#DIV/0!	#DIV/0!	#DIV/0!	#DIV/0!		#DIV/0!	#DIV/0!	#DIV/0!	#DIV/0!	588636
FALSE	High	Master Protein	Q6E0U4	Dermokine OS=Homo sapiens OX=9606 GN=DMKN PE=1 SV=3	0.001	FALSE	4.76	4	2	7	2	476	47.1	7.28	0	2	0	40186.1	#DIV/0!	#DIV/0!	#DIV/0!	#DIV/0!	19325.3	#DIV/0!	26185.9	#DIV/0!	24110.3	7875.42	12018.9	33046.9	33743.6	46298.7	37293.7	#DIV/0!	#DIV/0!	15678.4	27049.3	47579.9	20206.6	#DIV/0!	23415	#DIV/0!	#DIV/0!		#DIV/0!	45849.8	#DIV/0!	#DIV/0!	21715.7
FALSE	High	Master Protein	A8K2U0	Alpha-2-macroglobulin-like protein 1 OS=Homo sapiens OX=9606 GN=A2ML1 PE=1 SV=3	0.003	FALSE	4.706	1	2	7	2	1454	161	5.73	0	2	0	#DIV/0!	#DIV/0!	#DIV/0!	37337.6	#DIV/0!	#DIV/0!	15035.8	30709.2	#DIV/0!	#DIV/0!	99618.3	#DIV/0!	16442.2	27638.3	369510	#DIV/0!	#DIV/0!	22786.2	30874.5	#DIV/0!	23926.3	#DIV/0!	24912.3	14839.8	40338.7	15473.7		26972.2	#DIV/0!	#DIV/0!	#DIV/0!	#DIV/0!
FALSE	High	Master Protein	P48637	Glutathione synthetase OS=Homo sapiens OX=9606 GN=GSS PE=1 SV=1	0	FALSE	8.519	7	2	7	2	474	52.4	5.92	4.27	2	0	#DIV/0!	#DIV/0!	#DIV/0!	#DIV/0!	#DIV/0!	#DIV/0!	#DIV/0!	#DIV/0!	#DIV/0!	264715	#DIV/0!	#DIV/0!	#DIV/0!	#DIV/0!	#DIV/0!	#DIV/0!	#DIV/0!	#DIV/0!	#DIV/0!	54688	#DIV/0!	#DIV/0!	#DIV/0!	#DIV/0!	#DIV/0!	#DIV/0!		#DIV/0!	#DIV/0!	28292.9	77772.8	#DIV/0!
FALSE	High	Master Protein	P01112	GTPase HRas OS=Homo sapiens OX=9606 GN=HRAS PE=1 SV=1	0	FALSE	8.372	6	1	7	1	189	21.3	5.31	6.71	1	0	9212.72	#DIV/0!	#DIV/0!	#DIV/0!	#DIV/0!	#DIV/0!	11773.7	#DIV/0!	#DIV/0!	17731	1.09983e+06	#DIV/0!	#DIV/0!	#DIV/0!	#DIV/0!	#DIV/0!	#DIV/0!	#DIV/0!	#DIV/0!	#DIV/0!	#DIV/0!	#DIV/0!	#DIV/0!	#DIV/0!	#DIV/0!	#DIV/0!		#DIV/0!	#DIV/0!	#DIV/0!	31974.3	13370.9
FALSE	High	Master Protein	O60669	Monocarboxylate transporter 2 OS=Homo sapiens OX=9606 GN=SLC16A7 PE=1 SV=2	0.003	FALSE	3.925	3	1	7	1	478	52.2	9.31	9.87	1	0	#DIV/0!	#DIV/0!	#DIV/0!	#DIV/0!	#DIV/0!	#DIV/0!	#DIV/0!	#DIV/0!	#DIV/0!	#DIV/0!	#DIV/0!	#DIV/0!	#DIV/0!	#DIV/0!	#DIV/0!	#DIV/0!	#DIV/0!	#DIV/0!	#DIV/0!	#DIV/0!	#DIV/0!	#DIV/0!	#DIV/0!	#DIV/0!	#DIV/0!	#DIV/0!		#DIV/0!	#DIV/0!	#DIV/0!	#DIV/0!	#DIV/0!
FALSE	High	Master Protein	Q8WVV4	Protein POF1B OS=Homo sapiens OX=9606 GN=POF1B PE=1 SV=3	0	FALSE	8.066	4	3	7	3	589	68	6.32	1.73	3	0	#DIV/0!	#DIV/0!	#DIV/0!	78663.1	#DIV/0!	#DIV/0!	201348	#DIV/0!	#DIV/0!	#DIV/0!	129278	#DIV/0!	#DIV/0!	#DIV/0!	144084	#DIV/0!	#DIV/0!	#DIV/0!	25395.5	62532.6	6.79256e+06	#DIV/0!	86699.8	15848.6	267564	#DIV/0!		#DIV/0!	20626.5	#DIV/0!	#DIV/0!	#DIV/0!
FALSE	High	Master Protein	P48643	T-complex protein 1 subunit epsilon OS=Homo sapiens OX=9606 GN=CCT5 PE=1 SV=1	0	FALSE	8.53	4	2	7	2	541	59.6	5.66	1.96	2	0	#DIV/0!	#DIV/0!	#DIV/0!	#DIV/0!	#DIV/0!	#DIV/0!	#DIV/0!	#DIV/0!	#DIV/0!	#DIV/0!	#DIV/0!	#DIV/0!	#DIV/0!	#DIV/0!	#DIV/0!	#DIV/0!	#DIV/0!	#DIV/0!	#DIV/0!	#DIV/0!	#DIV/0!	#DIV/0!	#DIV/0!	#DIV/0!	#DIV/0!	#DIV/0!		#DIV/0!	#DIV/0!	#DIV/0!	#DIV/0!	#DIV/0!
FALSE	High	Master Protein	Q9Y376	Calcium-binding protein 39 OS=Homo sapiens OX=9606 GN=CAB39 PE=1 SV=1	0.004	FALSE	3.803	3	1	7	1	341	39.8	6.89	5.28	1	0	#DIV/0!	#DIV/0!	#DIV/0!	#DIV/0!	#DIV/0!	#DIV/0!	#DIV/0!	#DIV/0!	#DIV/0!	#DIV/0!	#DIV/0!	#DIV/0!	#DIV/0!	#DIV/0!	#DIV/0!	#DIV/0!	#DIV/0!	#DIV/0!	#DIV/0!	42644.4	#DIV/0!	#DIV/0!	31104.9	#DIV/0!	36175.2	#DIV/0!		#DIV/0!	#DIV/0!	#DIV/0!	#DIV/0!	#DIV/0!
FALSE	High	Master Protein	P45974	Ubiquitin carboxyl-terminal hydrolase 5 OS=Homo sapiens OX=9606 GN=USP5 PE=1 SV=2	0.003	FALSE	4.307	2	1	6	1	858	95.7	5.03	13.16	1	0	#DIV/0!	#DIV/0!	#DIV/0!	#DIV/0!	#DIV/0!	#DIV/0!	#DIV/0!	#DIV/0!	#DIV/0!	#DIV/0!	#DIV/0!	#DIV/0!	#DIV/0!	#DIV/0!	#DIV/0!	#DIV/0!	#DIV/0!	#DIV/0!	#DIV/0!	#DIV/0!	#DIV/0!	#DIV/0!	#DIV/0!	#DIV/0!	#DIV/0!	#DIV/0!		#DIV/0!	#DIV/0!	#DIV/0!	#DIV/0!	#DIV/0!
FALSE	High	Master Protein	Q96QD8	Sodium-coupled neutral amino acid transporter 2 OS=Homo sapiens OX=9606 GN=SLC38A2 PE=1 SV=2	0	FALSE	15.797	9	3	6	3	506	56	8	12.28	3	0	#DIV/0!	#DIV/0!	#DIV/0!	#DIV/0!	#DIV/0!	#DIV/0!	#DIV/0!	#DIV/0!	#DIV/0!	#DIV/0!	#DIV/0!	#DIV/0!	#DIV/0!	#DIV/0!	#DIV/0!	#DIV/0!	#DIV/0!	#DIV/0!	#DIV/0!	#DIV/0!	#DIV/0!	#DIV/0!	#DIV/0!	#DIV/0!	#DIV/0!	#DIV/0!		#DIV/0!	#DIV/0!	#DIV/0!	#DIV/0!	#DIV/0!
FALSE	High	Master Protein	P15531	Nucleoside diphosphate kinase A OS=Homo sapiens OX=9606 GN=NME1 PE=1 SV=1	0	FALSE	8.323	8	1	6	1	152	17.1	6.19	5.45	1	0	#DIV/0!	#DIV/0!	#DIV/0!	#DIV/0!	#DIV/0!	#DIV/0!	#DIV/0!	#DIV/0!	#DIV/0!	#DIV/0!	#DIV/0!	#DIV/0!	#DIV/0!	#DIV/0!	#DIV/0!	#DIV/0!	#DIV/0!	#DIV/0!	#DIV/0!	#DIV/0!	#DIV/0!	#DIV/0!	#DIV/0!	#DIV/0!	#DIV/0!	#DIV/0!		#DIV/0!	#DIV/0!	#DIV/0!	#DIV/0!	#DIV/0!
FALSE	High	Master Protein	O75165	DnaJ homolog subfamily C member 13 OS=Homo sapiens OX=9606 GN=DNAJC13 PE=1 SV=5	0.004	FALSE	3.619	0	1	6	1	2243	254.3	6.74	0	1	0	#DIV/0!	#DIV/0!	#DIV/0!	#DIV/0!	#DIV/0!	#DIV/0!	#DIV/0!	#DIV/0!	#DIV/0!	#DIV/0!	#DIV/0!	#DIV/0!	#DIV/0!	#DIV/0!	#DIV/0!	#DIV/0!	#DIV/0!	#DIV/0!	#DIV/0!	#DIV/0!	#DIV/0!	#DIV/0!	#DIV/0!	#DIV/0!	#DIV/0!	#DIV/0!		#DIV/0!	#DIV/0!	#DIV/0!	#DIV/0!	#DIV/0!
FALSE	High	Master Protein	P17301	Integrin alpha-2 OS=Homo sapiens OX=9606 GN=ITGA2 PE=1 SV=1	0	FALSE	5.105	2	2	6	2	1181	129.2	5.31	0	2	0	#DIV/0!	#DIV/0!	#DIV/0!	#DIV/0!	#DIV/0!	#DIV/0!	#DIV/0!	#DIV/0!	#DIV/0!	#DIV/0!	#DIV/0!	#DIV/0!	#DIV/0!	#DIV/0!	#DIV/0!	#DIV/0!	#DIV/0!	#DIV/0!	#DIV/0!	#DIV/0!	#DIV/0!	#DIV/0!	#DIV/0!	#DIV/0!	#DIV/0!	#DIV/0!		#DIV/0!	#DIV/0!	#DIV/0!	#DIV/0!	#DIV/0!
FALSE	High	Master Protein	P07942	Laminin subunit beta-1 OS=Homo sapiens OX=9606 GN=LAMB1 PE=1 SV=2	0	FALSE	5.496	1	1	6	1	1786	197.9	4.94	8.32	1	0	#DIV/0!	#DIV/0!	#DIV/0!	#DIV/0!	#DIV/0!	#DIV/0!	#DIV/0!	#DIV/0!	#DIV/0!	#DIV/0!	#DIV/0!	#DIV/0!	#DIV/0!	#DIV/0!	#DIV/0!	#DIV/0!	#DIV/0!	#DIV/0!	#DIV/0!	#DIV/0!	#DIV/0!	#DIV/0!	#DIV/0!	#DIV/0!	#DIV/0!	#DIV/0!		#DIV/0!	#DIV/0!	#DIV/0!	#DIV/0!	#DIV/0!
FALSE	High	Master Protein	O75874	Isocitrate dehydrogenase [NADP] cytoplasmic OS=Homo sapiens OX=9606 GN=IDH1 PE=1 SV=2	0	FALSE	8.29	5	2	6	2	414	46.6	7.01	4	2	0	8542.57	237878	#DIV/0!	#DIV/0!	#DIV/0!	#DIV/0!	#DIV/0!	#DIV/0!	#DIV/0!	130800	#DIV/0!	#DIV/0!	#DIV/0!	#DIV/0!	105926	#DIV/0!	20315	26803.9	35442.6	21498.9	85358.7	9553.36	#DIV/0!	#DIV/0!	72966.1	#DIV/0!		#DIV/0!	#DIV/0!	#DIV/0!	292890	297725
FALSE	High	Master Protein	Q16537	Serine/threonine-protein phosphatase 2A 56 kDa regulatory subunit epsilon isoform OS=Homo sapiens OX=9606 GN=PPP2R5E PE=1 SV=1	0.01	FALSE	2.61	2	1	6	1	467	54.7	6.95	0	1	0	#DIV/0!	#DIV/0!	#DIV/0!	#DIV/0!	#DIV/0!	#DIV/0!	#DIV/0!	#DIV/0!	#DIV/0!	#DIV/0!	#DIV/0!	#DIV/0!	#DIV/0!	#DIV/0!	#DIV/0!	#DIV/0!	#DIV/0!	#DIV/0!	#DIV/0!	2.83467e+06	#DIV/0!	#DIV/0!	#DIV/0!	#DIV/0!	#DIV/0!	#DIV/0!		#DIV/0!	#DIV/0!	#DIV/0!	#DIV/0!	#DIV/0!
FALSE	High	Master Protein	Q9Y446	Plakophilin-3 OS=Homo sapiens OX=9606 GN=PKP3 PE=1 SV=1	0.003	FALSE	4.275	2	2	6	2	797	87	9.32	0	2	0	#DIV/0!	#DIV/0!	#DIV/0!	#DIV/0!	#DIV/0!	#DIV/0!	#DIV/0!	#DIV/0!	#DIV/0!	#DIV/0!	#DIV/0!	#DIV/0!	#DIV/0!	#DIV/0!	544570	#DIV/0!	#DIV/0!	#DIV/0!	#DIV/0!	#DIV/0!	#DIV/0!	8392.58	#DIV/0!	#DIV/0!	#DIV/0!	#DIV/0!		#DIV/0!	#DIV/0!	#DIV/0!	#DIV/0!	#DIV/0!
FALSE	High	Master Protein	P18827	Syndecan-1 OS=Homo sapiens OX=9606 GN=SDC1 PE=1 SV=3	0	FALSE	4.871	5	1	6	1	310	32.4	4.63	17.84	1	0	#DIV/0!	#DIV/0!	#DIV/0!	#DIV/0!	75009.9	84355	#DIV/0!	#DIV/0!	#DIV/0!	#DIV/0!	#DIV/0!	#DIV/0!	118392	#DIV/0!	251285	#DIV/0!	#DIV/0!	#DIV/0!	#DIV/0!	502895	#DIV/0!	154100	49557.3	458935	#DIV/0!	37697		166904	125982	#DIV/0!	#DIV/0!	#DIV/0!
FALSE	High	Master Protein	Q9Y2A7	Nck-associated protein 1 OS=Homo sapiens OX=9606 GN=NCKAP1 PE=1 SV=1	0	FALSE	5.832	2	2	6	2	1128	128.7	6.62	0	2	0	#DIV/0!	#DIV/0!	#DIV/0!	#DIV/0!	#DIV/0!	#DIV/0!	#DIV/0!	#DIV/0!	#DIV/0!	#DIV/0!	#DIV/0!	#DIV/0!	#DIV/0!	#DIV/0!	#DIV/0!	#DIV/0!	#DIV/0!	#DIV/0!	#DIV/0!	#DIV/0!	#DIV/0!	#DIV/0!	#DIV/0!	#DIV/0!	#DIV/0!	#DIV/0!		#DIV/0!	#DIV/0!	#DIV/0!	#DIV/0!	#DIV/0!
FALSE	High	Master Protein	Q02413	Desmoglein-1 OS=Homo sapiens OX=9606 GN=DSG1 PE=1 SV=2	0.004	FALSE	3.779	1	1	6	1	1049	113.7	5.03	0	1	0	#DIV/0!	#DIV/0!	13458.1	#DIV/0!	17325.1	19181.5	#DIV/0!	63639.8	#DIV/0!	11073.6	15185.8	#DIV/0!	91014.5	#DIV/0!	143908	#DIV/0!	#DIV/0!	#DIV/0!	20990	#DIV/0!	#DIV/0!	#DIV/0!	16718	#DIV/0!	12606.2	15050.2		#DIV/0!	35193.2	#DIV/0!	#DIV/0!	16788.5
FALSE	High	Master Protein	P01023	Alpha-2-macroglobulin OS=Homo sapiens OX=9606 GN=A2M PE=1 SV=3	0.004	FALSE	3.426	1	1	6	1	1474	163.2	6.46	0	1	0	#DIV/0!	#DIV/0!	#DIV/0!	#DIV/0!	#DIV/0!	#DIV/0!	#DIV/0!	#DIV/0!	#DIV/0!	#DIV/0!	#DIV/0!	#DIV/0!	#DIV/0!	#DIV/0!	#DIV/0!	#DIV/0!	#DIV/0!	#DIV/0!	#DIV/0!	#DIV/0!	#DIV/0!	#DIV/0!	#DIV/0!	#DIV/0!	#DIV/0!	#DIV/0!		#DIV/0!	#DIV/0!	#DIV/0!	#DIV/0!	#DIV/0!
FALSE	High	Master Protein	P48730	Casein kinase I isoform delta OS=Homo sapiens OX=9606 GN=CSNK1D PE=1 SV=2	0.008	FALSE	2.651	2	1	6	1	415	47.3	9.74	1.8	1	0	#DIV/0!	#DIV/0!	#DIV/0!	#DIV/0!	#DIV/0!	#DIV/0!	#DIV/0!	#DIV/0!	#DIV/0!	#DIV/0!	#DIV/0!	#DIV/0!	#DIV/0!	#DIV/0!	#DIV/0!	#DIV/0!	#DIV/0!	#DIV/0!	#DIV/0!	#DIV/0!	#DIV/0!	#DIV/0!	#DIV/0!	#DIV/0!	#DIV/0!	#DIV/0!		#DIV/0!	#DIV/0!	#DIV/0!	#DIV/0!	#DIV/0!
FALSE	High	Master Protein	P67809	Y-box-binding protein 1 OS=Homo sapiens OX=9606 GN=YBX1 PE=1 SV=3	0	FALSE	6.825	6	1	6	1	324	35.9	9.88	2.23	1	0	#DIV/0!	#DIV/0!	#DIV/0!	#DIV/0!	#DIV/0!	#DIV/0!	#DIV/0!	#DIV/0!	#DIV/0!	#DIV/0!	#DIV/0!	#DIV/0!	#DIV/0!	#DIV/0!	#DIV/0!	#DIV/0!	#DIV/0!	#DIV/0!	#DIV/0!	#DIV/0!	#DIV/0!	#DIV/0!	#DIV/0!	#DIV/0!	#DIV/0!	#DIV/0!		#DIV/0!	#DIV/0!	#DIV/0!	#DIV/0!	#DIV/0!
FALSE	High	Master Protein	Q96P63	Serpin B12 OS=Homo sapiens OX=9606 GN=SERPINB12 PE=1 SV=1	0	FALSE	5.626	7	2	6	2	405	46.2	5.53	5.1	2	0	#DIV/0!	20275.8	#DIV/0!	15760.5	412259	#DIV/0!	#DIV/0!	#DIV/0!	#DIV/0!	522382	#DIV/0!	410486	143180	88681.1	77625.1	108310	68714.9	209483	207538	#DIV/0!	105651	51596.4	#DIV/0!	#DIV/0!	#DIV/0!	#DIV/0!		301708	40872	398585	86680	108196
FALSE	High	Master Protein	P43243	Matrin-3 OS=Homo sapiens OX=9606 GN=MATR3 PE=1 SV=2	0.004	FALSE	3.297	2	1	6	1	847	94.6	6.25	5.41	1	0	#DIV/0!	#DIV/0!	#DIV/0!	#DIV/0!	#DIV/0!	#DIV/0!	#DIV/0!	#DIV/0!	#DIV/0!	#DIV/0!	#DIV/0!	#DIV/0!	#DIV/0!	#DIV/0!	#DIV/0!	#DIV/0!	#DIV/0!	#DIV/0!	#DIV/0!	#DIV/0!	#DIV/0!	#DIV/0!	#DIV/0!	#DIV/0!	#DIV/0!	#DIV/0!		#DIV/0!	#DIV/0!	#DIV/0!	#DIV/0!	#DIV/0!
FALSE	High	Master Protein	Q07666	KH domain-containing, RNA-binding, signal transduction-associated protein 1 OS=Homo sapiens OX=9606 GN=KHDRBS1 PE=1 SV=1	0	FALSE	5.142	3	1	6	1	443	48.2	8.66	4.28	1	0	#DIV/0!	#DIV/0!	#DIV/0!	#DIV/0!	#DIV/0!	#DIV/0!	#DIV/0!	#DIV/0!	#DIV/0!	#DIV/0!	#DIV/0!	#DIV/0!	#DIV/0!	#DIV/0!	#DIV/0!	#DIV/0!	#DIV/0!	#DIV/0!	#DIV/0!	#DIV/0!	#DIV/0!	#DIV/0!	#DIV/0!	#DIV/0!	#DIV/0!	#DIV/0!		#DIV/0!	#DIV/0!	#DIV/0!	#DIV/0!	#DIV/0!
FALSE	High	Master Protein	P23246	Splicing factor, proline- and glutamine-rich OS=Homo sapiens OX=9606 GN=SFPQ PE=1 SV=2	0.003	FALSE	4.385	2	1	6	1	707	76.1	9.44	15.72	1	0	#DIV/0!	#DIV/0!	#DIV/0!	#DIV/0!	#DIV/0!	#DIV/0!	#DIV/0!	#DIV/0!	#DIV/0!	#DIV/0!	#DIV/0!	#DIV/0!	#DIV/0!	#DIV/0!	#DIV/0!	#DIV/0!	#DIV/0!	#DIV/0!	#DIV/0!	#DIV/0!	#DIV/0!	#DIV/0!	#DIV/0!	#DIV/0!	#DIV/0!	#DIV/0!		#DIV/0!	#DIV/0!	#DIV/0!	#DIV/0!	#DIV/0!
FALSE	High	Master Protein	P14866	Heterogeneous nuclear ribonucleoprotein L OS=Homo sapiens OX=9606 GN=HNRNPL PE=1 SV=2	0	FALSE	12.204	4	2	6	2	589	64.1	8.22	0	2	0	48050.9	12383	15047.6	#DIV/0!	#DIV/0!	#DIV/0!	#DIV/0!	#DIV/0!	#DIV/0!	#DIV/0!	#DIV/0!	#DIV/0!	#DIV/0!	#DIV/0!	#DIV/0!	#DIV/0!	#DIV/0!	#DIV/0!	#DIV/0!	#DIV/0!	#DIV/0!	#DIV/0!	#DIV/0!	#DIV/0!	#DIV/0!	#DIV/0!		#DIV/0!	#DIV/0!	#DIV/0!	#DIV/0!	62121.4
FALSE	High	Master Protein	Q07955	Serine/arginine-rich splicing factor 1 OS=Homo sapiens OX=9606 GN=SRSF1 PE=1 SV=2	0.001	FALSE	4.81	4	1	6	1	248	27.7	10.36	1.63	1	0	72037	68298.5	74260.5	296012	333194	100287	#DIV/0!	#DIV/0!	77369.8	56450.5	#DIV/0!	111877	231035	169011	292604	112985	294226	546890	495374	440660	140748	399061	113055	251017	#DIV/0!	158147	90706.6	150893	121402	#DIV/0!	#DIV/0!	#DIV/0!
FALSE	High	Master Protein	O75342	Arachidonate 12-lipoxygenase, 12R-type OS=Homo sapiens OX=9606 GN=ALOX12B PE=1 SV=1	0	FALSE	7.174	5	3	6	3	701	80.3	7.64	3.67	3	0	#DIV/0!	#DIV/0!	#DIV/0!	#DIV/0!	#DIV/0!	#DIV/0!	#DIV/0!	#DIV/0!	#DIV/0!	#DIV/0!	#DIV/0!	#DIV/0!	#DIV/0!	#DIV/0!	#DIV/0!	#DIV/0!	#DIV/0!	#DIV/0!	#DIV/0!	#DIV/0!	#DIV/0!	#DIV/0!	#DIV/0!	#DIV/0!	#DIV/0!	#DIV/0!		#DIV/0!	#DIV/0!	#DIV/0!	#DIV/0!	#DIV/0!
FALSE	High	Master Protein	P78527	DNA-dependent protein kinase catalytic subunit OS=Homo sapiens OX=9606 GN=PRKDC PE=1 SV=3	0	FALSE	9.062	1	1	6	1	4128	468.8	7.12	15.08	1	0	#DIV/0!	#DIV/0!	#DIV/0!	#DIV/0!	#DIV/0!	#DIV/0!	#DIV/0!	#DIV/0!	#DIV/0!	#DIV/0!	#DIV/0!	#DIV/0!	#DIV/0!	#DIV/0!	#DIV/0!	#DIV/0!	#DIV/0!	#DIV/0!	#DIV/0!	#DIV/0!	#DIV/0!	#DIV/0!	#DIV/0!	#DIV/0!	#DIV/0!	#DIV/0!		#DIV/0!	#DIV/0!	#DIV/0!	#DIV/0!	#DIV/0!
FALSE	High	Master Protein	P00505	Aspartate aminotransferase, mitochondrial OS=Homo sapiens OX=9606 GN=GOT2 PE=1 SV=3	0.004	FALSE	3.624	2	1	6	1	430	47.5	9.01	1.86	1	0	#DIV/0!	#DIV/0!	#DIV/0!	#DIV/0!	#DIV/0!	#DIV/0!	#DIV/0!	#DIV/0!	#DIV/0!	#DIV/0!	#DIV/0!	#DIV/0!	#DIV/0!	#DIV/0!	#DIV/0!	#DIV/0!	#DIV/0!	#DIV/0!	#DIV/0!	#DIV/0!	#DIV/0!	#DIV/0!	#DIV/0!	#DIV/0!	#DIV/0!	#DIV/0!		#DIV/0!	#DIV/0!	#DIV/0!	#DIV/0!	#DIV/0!
FALSE	High	Master Protein	P39748	Flap endonuclease 1 OS=Homo sapiens OX=9606 GN=FEN1 PE=1 SV=1	0.009	FALSE	2.636	2	1	6	1	380	42.6	8.62	0	1	0	15134.6	#DIV/0!	#DIV/0!	#DIV/0!	#DIV/0!	#DIV/0!	5866.86	#DIV/0!	3495.93	4007.73	#DIV/0!	#DIV/0!	#DIV/0!	#DIV/0!	#DIV/0!	#DIV/0!	#DIV/0!	#DIV/0!	#DIV/0!	#DIV/0!	#DIV/0!	#DIV/0!	#DIV/0!	#DIV/0!	#DIV/0!	#DIV/0!		#DIV/0!	#DIV/0!	6934.28	#DIV/0!	7150.67
FALSE	High	Master Protein	P11387	DNA topoisomerase 1 OS=Homo sapiens OX=9606 GN=TOP1 PE=1 SV=2	0	FALSE	9.795	3	2	6	2	765	90.7	9.31	12.46	2	0	44103.9	62250.9	79762.1	81111.4	112344	64551.1	120314	251816	236697	86598.3	#DIV/0!	164570	180258	85575.2	100936	139691	128388	175454	159060	154426	141908	153231	#DIV/0!	153393	#DIV/0!	147099		174530	142041	167770	134420	108608
FALSE	High	Master Protein	Q14C86	GTPase-activating protein and VPS9 domain-containing protein 1 OS=Homo sapiens OX=9606 GN=GAPVD1 PE=1 SV=2	0.009	FALSE	2.637	1	1	5	1	1478	164.9	5.22	4.28	1	0	#DIV/0!	#DIV/0!	#DIV/0!	#DIV/0!	#DIV/0!	#DIV/0!	#DIV/0!	#DIV/0!	#DIV/0!	#DIV/0!	#DIV/0!	#DIV/0!	#DIV/0!	#DIV/0!	#DIV/0!	#DIV/0!	#DIV/0!	#DIV/0!	#DIV/0!	#DIV/0!	#DIV/0!	#DIV/0!	#DIV/0!	#DIV/0!	#DIV/0!	#DIV/0!		#DIV/0!	#DIV/0!	#DIV/0!	#DIV/0!	#DIV/0!
FALSE	High	Master Protein	P14625	Endoplasmin OS=Homo sapiens OX=9606 GN=HSP90B1 PE=1 SV=1	0	FALSE	5.558	3	2	5	1	803	92.4	4.84	4.61	2	0	#DIV/0!	#DIV/0!	#DIV/0!	#DIV/0!	#DIV/0!	#DIV/0!	#DIV/0!	#DIV/0!	#DIV/0!	#DIV/0!	#DIV/0!	#DIV/0!	#DIV/0!	#DIV/0!	#DIV/0!	#DIV/0!	#DIV/0!	#DIV/0!	#DIV/0!	#DIV/0!	#DIV/0!	#DIV/0!	#DIV/0!	#DIV/0!	#DIV/0!	#DIV/0!		#DIV/0!	#DIV/0!	#DIV/0!	#DIV/0!	#DIV/0!
FALSE	High	Master Protein	P27816	Microtubule-associated protein 4 OS=Homo sapiens OX=9606 GN=MAP4 PE=1 SV=3	0	FALSE	7.012	2	2	5	2	1152	120.9	5.43	2.01	2	0	#DIV/0!	#DIV/0!	#DIV/0!	#DIV/0!	#DIV/0!	#DIV/0!	#DIV/0!	#DIV/0!	#DIV/0!	#DIV/0!	#DIV/0!	#DIV/0!	#DIV/0!	#DIV/0!	#DIV/0!	#DIV/0!	#DIV/0!	#DIV/0!	#DIV/0!	#DIV/0!	#DIV/0!	#DIV/0!	#DIV/0!	#DIV/0!	#DIV/0!	#DIV/0!		#DIV/0!	#DIV/0!	#DIV/0!	#DIV/0!	#DIV/0!
FALSE	High	Master Protein	Q2M2I8	AP2-associated protein kinase 1 OS=Homo sapiens OX=9606 GN=AAK1 PE=1 SV=3	0.003	FALSE	4.223	2	1	5	1	961	103.8	6.6	4.36	1	0	#DIV/0!	#DIV/0!	#DIV/0!	#DIV/0!	#DIV/0!	#DIV/0!	#DIV/0!	#DIV/0!	#DIV/0!	#DIV/0!	#DIV/0!	#DIV/0!	#DIV/0!	#DIV/0!	#DIV/0!	#DIV/0!	#DIV/0!	#DIV/0!	#DIV/0!	#DIV/0!	#DIV/0!	#DIV/0!	#DIV/0!	#DIV/0!	#DIV/0!	#DIV/0!		#DIV/0!	#DIV/0!	#DIV/0!	#DIV/0!	#DIV/0!
FALSE	High	Master Protein	P31025	Lipocalin-1 OS=Homo sapiens OX=9606 GN=LCN1 PE=1 SV=1	0.004	FALSE	3.064	6	1	5	1	176	19.2	5.58	7.26	1	0	#DIV/0!	#DIV/0!	#DIV/0!	#DIV/0!	#DIV/0!	#DIV/0!	#DIV/0!	#DIV/0!	#DIV/0!	#DIV/0!	#DIV/0!	#DIV/0!	#DIV/0!	#DIV/0!	#DIV/0!	#DIV/0!	#DIV/0!	#DIV/0!	#DIV/0!	#DIV/0!	#DIV/0!	#DIV/0!	#DIV/0!	#DIV/0!	#DIV/0!	#DIV/0!		#DIV/0!	#DIV/0!	#DIV/0!	#DIV/0!	#DIV/0!
FALSE	High	Master Protein	O15230	Laminin subunit alpha-5 OS=Homo sapiens OX=9606 GN=LAMA5 PE=1 SV=8	0	FALSE	6.418	1	2	5	2	3695	399.5	7.02	5.69	2	0	#DIV/0!	43957.1	15537	70286.5	139471	12260.1	339083	88862.3	223426	47717.7	124060	384647	751399	166032	19431.1	647396	183090	192453	125100	12356.6	136270	83017.9	98265.1	128396	#DIV/0!	71546.6	184726	9627.69	8136.6	200743	#DIV/0!	#DIV/0!
FALSE	High	Master Protein	Q969E2	Secretory carrier-associated membrane protein 4 OS=Homo sapiens OX=9606 GN=SCAMP4 PE=1 SV=1	0.004	FALSE	3.532	7	1	5	1	229	25.7	8.82	4.48	1	0	#DIV/0!	#DIV/0!	#DIV/0!	#DIV/0!	#DIV/0!	#DIV/0!	#DIV/0!	#DIV/0!	#DIV/0!	#DIV/0!	#DIV/0!	#DIV/0!	#DIV/0!	#DIV/0!	#DIV/0!	#DIV/0!	#DIV/0!	#DIV/0!	#DIV/0!	#DIV/0!	#DIV/0!	#DIV/0!	#DIV/0!	#DIV/0!	#DIV/0!	#DIV/0!		#DIV/0!	#DIV/0!	#DIV/0!	#DIV/0!	#DIV/0!
FALSE	High	Master Protein	Q86Y82	Syntaxin-12 OS=Homo sapiens OX=9606 GN=STX12 PE=1 SV=1	0.007	FALSE	2.687	3	1	5	1	276	31.6	5.59	0	1	0	#DIV/0!	#DIV/0!	#DIV/0!	#DIV/0!	#DIV/0!	#DIV/0!	#DIV/0!	#DIV/0!	#DIV/0!	#DIV/0!	#DIV/0!	#DIV/0!	#DIV/0!	#DIV/0!	#DIV/0!	#DIV/0!	#DIV/0!	#DIV/0!	#DIV/0!	#DIV/0!	#DIV/0!	#DIV/0!	#DIV/0!	#DIV/0!	#DIV/0!	#DIV/0!		#DIV/0!	#DIV/0!	#DIV/0!	#DIV/0!	#DIV/0!
FALSE	High	Master Protein	Q9UHB9	Signal recognition particle subunit SRP68 OS=Homo sapiens OX=9606 GN=SRP68 PE=1 SV=2	0.01	FALSE	2.579	1	1	5	1	627	70.7	8.56	1.74	1	0	#DIV/0!	#DIV/0!	#DIV/0!	#DIV/0!	#DIV/0!	#DIV/0!	#DIV/0!	#DIV/0!	#DIV/0!	#DIV/0!	#DIV/0!	#DIV/0!	#DIV/0!	#DIV/0!	#DIV/0!	#DIV/0!	#DIV/0!	#DIV/0!	#DIV/0!	#DIV/0!	#DIV/0!	#DIV/0!	#DIV/0!	#DIV/0!	#DIV/0!	#DIV/0!		#DIV/0!	#DIV/0!	#DIV/0!	#DIV/0!	#DIV/0!
FALSE	High	Master Protein	P62899	60S ribosomal protein L31 OS=Homo sapiens OX=9606 GN=RPL31 PE=1 SV=1	0.004	FALSE	3.62	7	1	5	1	125	14.5	10.54	0	1	0	#DIV/0!	#DIV/0!	#DIV/0!	#DIV/0!	#DIV/0!	#DIV/0!	#DIV/0!	#DIV/0!	#DIV/0!	#DIV/0!	#DIV/0!	#DIV/0!	#DIV/0!	#DIV/0!	#DIV/0!	#DIV/0!	#DIV/0!	#DIV/0!	#DIV/0!	#DIV/0!	#DIV/0!	#DIV/0!	#DIV/0!	#DIV/0!	#DIV/0!	#DIV/0!		#DIV/0!	#DIV/0!	#DIV/0!	#DIV/0!	#DIV/0!
FALSE	High	Master Protein	Q9NQS3	Nectin-3 OS=Homo sapiens OX=9606 GN=NECTIN3 PE=1 SV=1	0.004	FALSE	3.831	2	1	5	1	549	61	6.19	1.85	1	0	#DIV/0!	#DIV/0!	#DIV/0!	#DIV/0!	#DIV/0!	#DIV/0!	#DIV/0!	#DIV/0!	#DIV/0!	#DIV/0!	#DIV/0!	#DIV/0!	#DIV/0!	#DIV/0!	#DIV/0!	#DIV/0!	#DIV/0!	#DIV/0!	#DIV/0!	#DIV/0!	#DIV/0!	#DIV/0!	#DIV/0!	#DIV/0!	#DIV/0!	#DIV/0!		#DIV/0!	#DIV/0!	#DIV/0!	#DIV/0!	#DIV/0!
FALSE	High	Master Protein	P34932	Heat shock 70 kDa protein 4 OS=Homo sapiens OX=9606 GN=HSPA4 PE=1 SV=4	0	FALSE	7.15	2	2	5	2	840	94.3	5.19	0	2	0	#DIV/0!	#DIV/0!	#DIV/0!	#DIV/0!	#DIV/0!	#DIV/0!	#DIV/0!	#DIV/0!	#DIV/0!	#DIV/0!	#DIV/0!	#DIV/0!	#DIV/0!	#DIV/0!	#DIV/0!	#DIV/0!	#DIV/0!	#DIV/0!	#DIV/0!	#DIV/0!	#DIV/0!	#DIV/0!	#DIV/0!	#DIV/0!	#DIV/0!	#DIV/0!		#DIV/0!	#DIV/0!	#DIV/0!	#DIV/0!	#DIV/0!
FALSE	High	Master Protein	P30086	Phosphatidylethanolamine-binding protein 1 OS=Homo sapiens OX=9606 GN=PEBP1 PE=1 SV=3	0	FALSE	6.09	9	2	5	2	187	21	7.53	0	2	0	#DIV/0!	#DIV/0!	#DIV/0!	#DIV/0!	#DIV/0!	#DIV/0!	#DIV/0!	#DIV/0!	#DIV/0!	#DIV/0!	#DIV/0!	#DIV/0!	#DIV/0!	#DIV/0!	#DIV/0!	#DIV/0!	#DIV/0!	#DIV/0!	#DIV/0!	#DIV/0!	#DIV/0!	#DIV/0!	#DIV/0!	#DIV/0!	#DIV/0!	#DIV/0!		#DIV/0!	#DIV/0!	#DIV/0!	#DIV/0!	#DIV/0!
FALSE	High	Master Protein	O14526	F-BAR domain only protein 1 OS=Homo sapiens OX=9606 GN=FCHO1 PE=1 SV=2	0.004	FALSE	3.447	3	1	5	1	889	96.8	6.96	10.93	1	0	#DIV/0!	#DIV/0!	#DIV/0!	#DIV/0!	#DIV/0!	#DIV/0!	#DIV/0!	#DIV/0!	#DIV/0!	#DIV/0!	#DIV/0!	#DIV/0!	#DIV/0!	#DIV/0!	#DIV/0!	#DIV/0!	#DIV/0!	#DIV/0!	#DIV/0!	#DIV/0!	#DIV/0!	#DIV/0!	#DIV/0!	#DIV/0!	#DIV/0!	#DIV/0!		#DIV/0!	#DIV/0!	#DIV/0!	#DIV/0!	#DIV/0!
FALSE	High	Master Protein	Q9Y262	Eukaryotic translation initiation factor 3 subunit L OS=Homo sapiens OX=9606 GN=EIF3L PE=1 SV=1	0.004	FALSE	3.363	2	1	5	1	564	66.7	6.34	0	1	0	#DIV/0!	#DIV/0!	#DIV/0!	#DIV/0!	#DIV/0!	#DIV/0!	#DIV/0!	#DIV/0!	#DIV/0!	#DIV/0!	#DIV/0!	#DIV/0!	#DIV/0!	#DIV/0!	#DIV/0!	#DIV/0!	#DIV/0!	#DIV/0!	#DIV/0!	#DIV/0!	#DIV/0!	#DIV/0!	#DIV/0!	#DIV/0!	#DIV/0!	#DIV/0!		#DIV/0!	#DIV/0!	#DIV/0!	#DIV/0!	#DIV/0!
FALSE	High	Master Protein	Q9BZQ8	Protein Niban 1 OS=Homo sapiens OX=9606 GN=NIBAN1 PE=1 SV=1	0	FALSE	6.547	2	1	5	1	928	103.1	4.78	13.36	1	0	#DIV/0!	#DIV/0!	#DIV/0!	#DIV/0!	#DIV/0!	#DIV/0!	#DIV/0!	#DIV/0!	#DIV/0!	#DIV/0!	#DIV/0!	#DIV/0!	#DIV/0!	#DIV/0!	#DIV/0!	#DIV/0!	#DIV/0!	#DIV/0!	#DIV/0!	#DIV/0!	#DIV/0!	#DIV/0!	#DIV/0!	#DIV/0!	#DIV/0!	#DIV/0!		#DIV/0!	#DIV/0!	#DIV/0!	#DIV/0!	#DIV/0!
FALSE	High	Master Protein	Q9HAC8	Ubiquitin domain-containing protein 1 OS=Homo sapiens OX=9606 GN=UBTD1 PE=1 SV=1	0.01	FALSE	2.539	4	1	5	1	227	25.9	7.83	0	1	0	#DIV/0!	#DIV/0!	#DIV/0!	#DIV/0!	#DIV/0!	#DIV/0!	#DIV/0!	#DIV/0!	#DIV/0!	#DIV/0!	#DIV/0!	#DIV/0!	#DIV/0!	#DIV/0!	#DIV/0!	#DIV/0!	#DIV/0!	#DIV/0!	#DIV/0!	#DIV/0!	#DIV/0!	#DIV/0!	#DIV/0!	#DIV/0!	#DIV/0!	#DIV/0!		#DIV/0!	#DIV/0!	#DIV/0!	#DIV/0!	#DIV/0!
FALSE	High	Master Protein	P23526	Adenosylhomocysteinase OS=Homo sapiens OX=9606 GN=AHCY PE=1 SV=4	0.005	FALSE	2.917	2	1	5	1	432	47.7	6.34	0	1	0	#DIV/0!	#DIV/0!	#DIV/0!	#DIV/0!	#DIV/0!	#DIV/0!	#DIV/0!	#DIV/0!	#DIV/0!	#DIV/0!	#DIV/0!	#DIV/0!	#DIV/0!	#DIV/0!	#DIV/0!	#DIV/0!	#DIV/0!	#DIV/0!	#DIV/0!	#DIV/0!	#DIV/0!	#DIV/0!	#DIV/0!	#DIV/0!	#DIV/0!	#DIV/0!		#DIV/0!	#DIV/0!	#DIV/0!	#DIV/0!	#DIV/0!
FALSE	High	Master Protein	P07093	Glia-derived nexin OS=Homo sapiens OX=9606 GN=SERPINE2 PE=1 SV=1	0.005	FALSE	2.898	2	1	5	1	398	44	9.29	0	1	0	#DIV/0!	#DIV/0!	#DIV/0!	#DIV/0!	#DIV/0!	#DIV/0!	#DIV/0!	#DIV/0!	#DIV/0!	10073.6	#DIV/0!	27948.1	#DIV/0!	#DIV/0!	#DIV/0!	23304.9	#DIV/0!	#DIV/0!	#DIV/0!	#DIV/0!	#DIV/0!	8880.87	#DIV/0!	#DIV/0!	#DIV/0!	#DIV/0!		#DIV/0!	#DIV/0!	#DIV/0!	#DIV/0!	#DIV/0!
FALSE	High	Master Protein	Q9Y6K5	2'-5'-oligoadenylate synthase 3 OS=Homo sapiens OX=9606 GN=OAS3 PE=1 SV=3	0.007	FALSE	2.705	1	1	5	1	1087	121.1	8.4	0	1	0	#DIV/0!	#DIV/0!	#DIV/0!	#DIV/0!	#DIV/0!	#DIV/0!	#DIV/0!	#DIV/0!	#DIV/0!	#DIV/0!	#DIV/0!	#DIV/0!	#DIV/0!	#DIV/0!	#DIV/0!	#DIV/0!	#DIV/0!	#DIV/0!	#DIV/0!	#DIV/0!	#DIV/0!	#DIV/0!	#DIV/0!	#DIV/0!	#DIV/0!	#DIV/0!		#DIV/0!	#DIV/0!	#DIV/0!	#DIV/0!	#DIV/0!
FALSE	High	Master Protein	Q9UHD8	Septin-9 OS=Homo sapiens OX=9606 GN=SEPTIN9 PE=1 SV=2	0	FALSE	5.137	3	1	5	1	586	65.4	8.97	7.92	1	0	#DIV/0!	#DIV/0!	#DIV/0!	#DIV/0!	#DIV/0!	#DIV/0!	#DIV/0!	#DIV/0!	#DIV/0!	#DIV/0!	#DIV/0!	#DIV/0!	#DIV/0!	#DIV/0!	#DIV/0!	#DIV/0!	#DIV/0!	#DIV/0!	#DIV/0!	#DIV/0!	#DIV/0!	#DIV/0!	#DIV/0!	#DIV/0!	#DIV/0!	#DIV/0!		#DIV/0!	#DIV/0!	#DIV/0!	#DIV/0!	#DIV/0!
FALSE	High	Master Protein	P17812	CTP synthase 1 OS=Homo sapiens OX=9606 GN=CTPS1 PE=1 SV=2	0	FALSE	7.211	5	2	5	2	591	66.6	6.46	0	2	0	#DIV/0!	#DIV/0!	#DIV/0!	#DIV/0!	#DIV/0!	#DIV/0!	#DIV/0!	#DIV/0!	#DIV/0!	#DIV/0!	#DIV/0!	#DIV/0!	#DIV/0!	#DIV/0!	#DIV/0!	#DIV/0!	#DIV/0!	#DIV/0!	#DIV/0!	#DIV/0!	#DIV/0!	#DIV/0!	#DIV/0!	#DIV/0!	#DIV/0!	#DIV/0!		#DIV/0!	#DIV/0!	#DIV/0!	#DIV/0!	#DIV/0!
FALSE	High	Master Protein	P28838	Cytosol aminopeptidase OS=Homo sapiens OX=9606 GN=LAP3 PE=1 SV=3	0.01	FALSE	2.618	2	1	4	1	519	56.1	7.93	0	1	0	#DIV/0!	#DIV/0!	#DIV/0!	#DIV/0!	#DIV/0!	#DIV/0!	#DIV/0!	#DIV/0!	#DIV/0!	#DIV/0!	43368.2	#DIV/0!	#DIV/0!	#DIV/0!	#DIV/0!	#DIV/0!	#DIV/0!	#DIV/0!	17434.9	40411.2	#DIV/0!	#DIV/0!	#DIV/0!	#DIV/0!	#DIV/0!	#DIV/0!		#DIV/0!	12567.2	9251.79	#DIV/0!	#DIV/0!
FALSE	High	Master Protein	Q8N0Y7	Probable phosphoglycerate mutase 4 OS=Homo sapiens OX=9606 GN=PGAM4 PE=3 SV=1	0	FALSE	6.911	12	2	4	2	254	28.8	6.65	0	2	0	26691.9	#DIV/0!	32585.9	#DIV/0!	#DIV/0!	#DIV/0!	#DIV/0!	#DIV/0!	#DIV/0!	#DIV/0!	#DIV/0!	313553	468833	#DIV/0!	#DIV/0!	#DIV/0!	467537	#DIV/0!	382905	#DIV/0!	#DIV/0!	#DIV/0!	#DIV/0!	#DIV/0!	24205.4	#DIV/0!		379869	#DIV/0!	497015	#DIV/0!	#DIV/0!
FALSE	High	Master Protein	P26196	Probable ATP-dependent RNA helicase DDX6 OS=Homo sapiens OX=9606 GN=DDX6 PE=1 SV=2	0.003	FALSE	4.078	4	1	4	1	483	54.4	8.66	0	1	0	#DIV/0!	#DIV/0!	#DIV/0!	#DIV/0!	#DIV/0!	#DIV/0!	#DIV/0!	#DIV/0!	#DIV/0!	#DIV/0!	#DIV/0!	#DIV/0!	#DIV/0!	#DIV/0!	#DIV/0!	#DIV/0!	#DIV/0!	#DIV/0!	#DIV/0!	#DIV/0!	#DIV/0!	#DIV/0!	#DIV/0!	#DIV/0!	#DIV/0!	#DIV/0!		#DIV/0!	#DIV/0!	#DIV/0!	#DIV/0!	#DIV/0!
FALSE	High	Master Protein	P47895	Aldehyde dehydrogenase family 1 member A3 OS=Homo sapiens OX=9606 GN=ALDH1A3 PE=1 SV=2	0.003	FALSE	4.009	3	1	4	1	512	56.1	7.25	0	1	0	#DIV/0!	#DIV/0!	#DIV/0!	#DIV/0!	#DIV/0!	#DIV/0!	#DIV/0!	#DIV/0!	#DIV/0!	#DIV/0!	#DIV/0!	#DIV/0!	#DIV/0!	#DIV/0!	#DIV/0!	#DIV/0!	#DIV/0!	#DIV/0!	#DIV/0!	#DIV/0!	#DIV/0!	#DIV/0!	#DIV/0!	#DIV/0!	#DIV/0!	#DIV/0!		#DIV/0!	#DIV/0!	#DIV/0!	#DIV/0!	#DIV/0!
FALSE	High	Master Protein	Q9BY44	Eukaryotic translation initiation factor 2A OS=Homo sapiens OX=9606 GN=EIF2A PE=1 SV=3	0	FALSE	5.2	3	1	4	1	585	64.9	8.87	0	1	0	#DIV/0!	#DIV/0!	#DIV/0!	#DIV/0!	#DIV/0!	#DIV/0!	#DIV/0!	#DIV/0!	#DIV/0!	#DIV/0!	#DIV/0!	#DIV/0!	#DIV/0!	#DIV/0!	#DIV/0!	#DIV/0!	#DIV/0!	#DIV/0!	#DIV/0!	#DIV/0!	#DIV/0!	#DIV/0!	#DIV/0!	#DIV/0!	#DIV/0!	#DIV/0!		#DIV/0!	#DIV/0!	#DIV/0!	#DIV/0!	#DIV/0!
FALSE	High	Master Protein	O43570	Carbonic anhydrase 12 OS=Homo sapiens OX=9606 GN=CA12 PE=1 SV=1	0.005	FALSE	2.903	3	1	4	1	354	39.4	7.23	1.68	1	0	#DIV/0!	#DIV/0!	#DIV/0!	#DIV/0!	#DIV/0!	#DIV/0!	#DIV/0!	#DIV/0!	#DIV/0!	#DIV/0!	#DIV/0!	#DIV/0!	#DIV/0!	#DIV/0!	#DIV/0!	#DIV/0!	#DIV/0!	#DIV/0!	#DIV/0!	#DIV/0!	#DIV/0!	#DIV/0!	#DIV/0!	#DIV/0!	#DIV/0!	#DIV/0!		#DIV/0!	#DIV/0!	#DIV/0!	#DIV/0!	#DIV/0!
FALSE	High	Master Protein	Q9UJU6	Drebrin-like protein OS=Homo sapiens OX=9606 GN=DBNL PE=1 SV=1	0.003	FALSE	4.133	3	1	4	1	430	48.2	5.05	0	1	0	#DIV/0!	#DIV/0!	#DIV/0!	#DIV/0!	#DIV/0!	#DIV/0!	#DIV/0!	#DIV/0!	#DIV/0!	#DIV/0!	#DIV/0!	#DIV/0!	#DIV/0!	#DIV/0!	#DIV/0!	#DIV/0!	#DIV/0!	#DIV/0!	#DIV/0!	#DIV/0!	#DIV/0!	#DIV/0!	#DIV/0!	#DIV/0!	#DIV/0!	#DIV/0!		#DIV/0!	#DIV/0!	#DIV/0!	#DIV/0!	#DIV/0!
FALSE	High	Master Protein	Q9UN86	Ras GTPase-activating protein-binding protein 2 OS=Homo sapiens OX=9606 GN=G3BP2 PE=1 SV=2	0	FALSE	4.952	3	1	4	1	482	54.1	5.55	0	1	0	#DIV/0!	#DIV/0!	#DIV/0!	#DIV/0!	#DIV/0!	#DIV/0!	#DIV/0!	#DIV/0!	#DIV/0!	#DIV/0!	#DIV/0!	#DIV/0!	#DIV/0!	#DIV/0!	#DIV/0!	#DIV/0!	#DIV/0!	#DIV/0!	#DIV/0!	#DIV/0!	#DIV/0!	#DIV/0!	#DIV/0!	#DIV/0!	#DIV/0!	#DIV/0!		#DIV/0!	#DIV/0!	#DIV/0!	#DIV/0!	#DIV/0!
FALSE	High	Master Protein	P19174	1-phosphatidylinositol 4,5-bisphosphate phosphodiesterase gamma-1 OS=Homo sapiens OX=9606 GN=PLCG1 PE=1 SV=1	0	FALSE	8.158	1	1	4	1	1290	148.4	6.05	5.08	1	0	#DIV/0!	#DIV/0!	#DIV/0!	#DIV/0!	#DIV/0!	#DIV/0!	#DIV/0!	#DIV/0!	#DIV/0!	#DIV/0!	#DIV/0!	#DIV/0!	#DIV/0!	#DIV/0!	#DIV/0!	#DIV/0!	#DIV/0!	#DIV/0!	#DIV/0!	#DIV/0!	#DIV/0!	#DIV/0!	#DIV/0!	#DIV/0!	#DIV/0!	#DIV/0!		#DIV/0!	#DIV/0!	#DIV/0!	#DIV/0!	#DIV/0!
FALSE	High	Master Protein	P09525	Annexin A4 OS=Homo sapiens OX=9606 GN=ANXA4 PE=1 SV=4	0.003	FALSE	4.487	3	1	4	1	319	35.9	6.13	1.82	1	0	#DIV/0!	#DIV/0!	#DIV/0!	#DIV/0!	#DIV/0!	#DIV/0!	#DIV/0!	#DIV/0!	#DIV/0!	#DIV/0!	#DIV/0!	#DIV/0!	#DIV/0!	#DIV/0!	#DIV/0!	#DIV/0!	#DIV/0!	#DIV/0!	#DIV/0!	#DIV/0!	#DIV/0!	#DIV/0!	#DIV/0!	#DIV/0!	#DIV/0!	#DIV/0!		#DIV/0!	#DIV/0!	#DIV/0!	#DIV/0!	#DIV/0!
FALSE	High	Master Protein	Q92817	Envoplakin OS=Homo sapiens OX=9606 GN=EVPL PE=1 SV=3	0.003	FALSE	4.497	1	2	4	2	2033	231.5	6.96	2.82	2	0	304890	519828	484566	357821	138146	274386	659947	314522	225458	237069	#DIV/0!	181999	256686	330433	265984	346532	182223	135465	100493	98091.6	9.25961e+06	176610	#DIV/0!	233781	#DIV/0!	120604		350996	351083	214131	489696	384115
FALSE	High	Master Protein	P33993	DNA replication licensing factor MCM7 OS=Homo sapiens OX=9606 GN=MCM7 PE=1 SV=4	0.004	FALSE	3.768	2	1	4	1	719	81.3	6.46	7.76	1	0	#DIV/0!	#DIV/0!	#DIV/0!	#DIV/0!	#DIV/0!	#DIV/0!	#DIV/0!	#DIV/0!	#DIV/0!	#DIV/0!	#DIV/0!	#DIV/0!	#DIV/0!	#DIV/0!	#DIV/0!	#DIV/0!	#DIV/0!	#DIV/0!	#DIV/0!	#DIV/0!	#DIV/0!	#DIV/0!	#DIV/0!	#DIV/0!	#DIV/0!	#DIV/0!		#DIV/0!	#DIV/0!	#DIV/0!	#DIV/0!	#DIV/0!
FALSE	High	Master Protein	Q14699	Raftlin OS=Homo sapiens OX=9606 GN=RFTN1 PE=1 SV=4	0.003	FALSE	4.697	3	1	4	1	578	63.1	5.67	0	1	0	#DIV/0!	#DIV/0!	#DIV/0!	#DIV/0!	#DIV/0!	#DIV/0!	#DIV/0!	#DIV/0!	#DIV/0!	#DIV/0!	#DIV/0!	#DIV/0!	#DIV/0!	#DIV/0!	#DIV/0!	#DIV/0!	#DIV/0!	#DIV/0!	#DIV/0!	#DIV/0!	#DIV/0!	#DIV/0!	#DIV/0!	#DIV/0!	#DIV/0!	#DIV/0!		#DIV/0!	#DIV/0!	#DIV/0!	#DIV/0!	#DIV/0!
FALSE	High	Master Protein	P48307	Tissue factor pathway inhibitor 2 OS=Homo sapiens OX=9606 GN=TFPI2 PE=1 SV=1	0.006	FALSE	2.807	3	1	4	1	235	26.9	8.53	0	1	0	#DIV/0!	10833	8791.45	#DIV/0!	#DIV/0!	#DIV/0!	#DIV/0!	#DIV/0!	#DIV/0!	14212.1	#DIV/0!	#DIV/0!	#DIV/0!	#DIV/0!	#DIV/0!	#DIV/0!	#DIV/0!	#DIV/0!	#DIV/0!	#DIV/0!	#DIV/0!	10142.6	#DIV/0!	#DIV/0!	#DIV/0!	#DIV/0!	10532.8	#DIV/0!	#DIV/0!	#DIV/0!	#DIV/0!	#DIV/0!
FALSE	High	Master Protein	Q6PKG0	La-related protein 1 OS=Homo sapiens OX=9606 GN=LARP1 PE=1 SV=2	0	FALSE	5.892	1	1	4	1	1096	123.4	8.82	1.83	1	0	#DIV/0!	#DIV/0!	#DIV/0!	52584.8	#DIV/0!	#DIV/0!	#DIV/0!	#DIV/0!	#DIV/0!	35118.6	#DIV/0!	#DIV/0!	#DIV/0!	118789	#DIV/0!	#DIV/0!	#DIV/0!	#DIV/0!	133936	179625	#DIV/0!	78288.1	#DIV/0!	#DIV/0!	#DIV/0!	#DIV/0!		#DIV/0!	23408.7	#DIV/0!	25069.3	37271
FALSE	High	Master Protein	P22794	Protein EVI2A OS=Homo sapiens OX=9606 GN=EVI2A PE=2 SV=2	0.004	FALSE	3.775	6	1	4	1	236	26.2	8.56	0	1	0	#DIV/0!	#DIV/0!	#DIV/0!	#DIV/0!	#DIV/0!	#DIV/0!	#DIV/0!	#DIV/0!	#DIV/0!	#DIV/0!	#DIV/0!	#DIV/0!	#DIV/0!	#DIV/0!	#DIV/0!	#DIV/0!	#DIV/0!	#DIV/0!	#DIV/0!	#DIV/0!	#DIV/0!	#DIV/0!	#DIV/0!	#DIV/0!	#DIV/0!	#DIV/0!		#DIV/0!	#DIV/0!	#DIV/0!	#DIV/0!	#DIV/0!
FALSE	High	Master Protein	O00499	Myc box-dependent-interacting protein 1 OS=Homo sapiens OX=9606 GN=BIN1 PE=1 SV=1	0.003	FALSE	3.164	2	1	4	1	593	64.7	5.06	2.01	1	0	#DIV/0!	#DIV/0!	#DIV/0!	#DIV/0!	#DIV/0!	#DIV/0!	#DIV/0!	#DIV/0!	#DIV/0!	#DIV/0!	#DIV/0!	#DIV/0!	#DIV/0!	#DIV/0!	#DIV/0!	#DIV/0!	#DIV/0!	#DIV/0!	#DIV/0!	#DIV/0!	#DIV/0!	#DIV/0!	#DIV/0!	#DIV/0!	#DIV/0!	#DIV/0!		#DIV/0!	#DIV/0!	#DIV/0!	#DIV/0!	#DIV/0!
FALSE	High	Master Protein	Q9BYJ1	Hydroperoxide isomerase ALOXE3 OS=Homo sapiens OX=9606 GN=ALOXE3 PE=1 SV=1	0.005	FALSE	2.961	3	2	4	2	711	80.5	6.96	0	2	0	#DIV/0!	#DIV/0!	#DIV/0!	#DIV/0!	#DIV/0!	#DIV/0!	#DIV/0!	#DIV/0!	#DIV/0!	#DIV/0!	#DIV/0!	#DIV/0!	#DIV/0!	#DIV/0!	#DIV/0!	#DIV/0!	#DIV/0!	#DIV/0!	#DIV/0!	#DIV/0!	#DIV/0!	#DIV/0!	#DIV/0!	#DIV/0!	#DIV/0!	#DIV/0!		#DIV/0!	#DIV/0!	#DIV/0!	#DIV/0!	#DIV/0!
FALSE	High	Master Protein	P01040	Cystatin-A OS=Homo sapiens OX=9606 GN=CSTA PE=1 SV=1	0.003	FALSE	3.945	14	2	4	2	98	11	5.5	0	2	0	#DIV/0!	#DIV/0!	#DIV/0!	#DIV/0!	#DIV/0!	#DIV/0!	#DIV/0!	#DIV/0!	#DIV/0!	#DIV/0!	#DIV/0!	#DIV/0!	#DIV/0!	#DIV/0!	#DIV/0!	#DIV/0!	#DIV/0!	#DIV/0!	#DIV/0!	#DIV/0!	#DIV/0!	#DIV/0!	#DIV/0!	#DIV/0!	#DIV/0!	#DIV/0!		#DIV/0!	#DIV/0!	#DIV/0!	#DIV/0!	#DIV/0!
FALSE	High	Master Protein	P06576	ATP synthase subunit beta, mitochondrial OS=Homo sapiens OX=9606 GN=ATP5F1B PE=1 SV=3	0	FALSE	12.588	6	2	4	2	529	56.5	5.4	5.56	2	0	#DIV/0!	#DIV/0!	#DIV/0!	#DIV/0!	#DIV/0!	#DIV/0!	#DIV/0!	#DIV/0!	#DIV/0!	#DIV/0!	#DIV/0!	#DIV/0!	#DIV/0!	#DIV/0!	#DIV/0!	#DIV/0!	#DIV/0!	#DIV/0!	#DIV/0!	#DIV/0!	#DIV/0!	#DIV/0!	#DIV/0!	#DIV/0!	#DIV/0!	#DIV/0!		#DIV/0!	#DIV/0!	#DIV/0!	#DIV/0!	#DIV/0!
FALSE	High	Master Protein	P60660	Myosin light polypeptide 6 OS=Homo sapiens OX=9606 GN=MYL6 PE=1 SV=2	0	FALSE	5.726	9	1	4	1	151	16.9	4.65	9.09	1	0	#DIV/0!	20915.5	#DIV/0!	#DIV/0!	19799.4	#DIV/0!	#DIV/0!	#DIV/0!	#DIV/0!	35935.1	#DIV/0!	#DIV/0!	#DIV/0!	#DIV/0!	#DIV/0!	#DIV/0!	#DIV/0!	#DIV/0!	185082	#DIV/0!	#DIV/0!	#DIV/0!	#DIV/0!	#DIV/0!	721478	#DIV/0!	80784.3	#DIV/0!	#DIV/0!	#DIV/0!	252247	#DIV/0!
FALSE	High	Master Protein	P04279	Semenogelin-1 OS=Homo sapiens OX=9606 GN=SEMG1 PE=1 SV=2	0	FALSE	6.593	4	2	4	2	462	52.1	9.29	0	2	0	6275.95	#DIV/0!	51159	#DIV/0!	#DIV/0!	#DIV/0!	#DIV/0!	12217.7	#DIV/0!	#DIV/0!	#DIV/0!	#DIV/0!	#DIV/0!	#DIV/0!	#DIV/0!	#DIV/0!	#DIV/0!	#DIV/0!	#DIV/0!	#DIV/0!	#DIV/0!	71781.4	#DIV/0!	#DIV/0!	#DIV/0!	#DIV/0!		#DIV/0!	11953	#DIV/0!	#DIV/0!	#DIV/0!
FALSE	High	Master Protein	O75436	Vacuolar protein sorting-associated protein 26A OS=Homo sapiens OX=9606 GN=VPS26A PE=1 SV=2	0	FALSE	6.138	6	1	4	1	327	38.1	6.57	4.72	1	0	#DIV/0!	#DIV/0!	#DIV/0!	#DIV/0!	#DIV/0!	#DIV/0!	#DIV/0!	#DIV/0!	#DIV/0!	#DIV/0!	#DIV/0!	#DIV/0!	#DIV/0!	#DIV/0!	#DIV/0!	#DIV/0!	#DIV/0!	#DIV/0!	#DIV/0!	#DIV/0!	#DIV/0!	#DIV/0!	#DIV/0!	#DIV/0!	#DIV/0!	#DIV/0!		#DIV/0!	#DIV/0!	#DIV/0!	#DIV/0!	#DIV/0!
FALSE	High	Master Protein	P23284	Peptidyl-prolyl cis-trans isomerase B OS=Homo sapiens OX=9606 GN=PPIB PE=1 SV=2	0	FALSE	9.003	10	2	4	2	216	23.7	9.41	7.93	2	0	#DIV/0!	#DIV/0!	#DIV/0!	#DIV/0!	#DIV/0!	#DIV/0!	#DIV/0!	#DIV/0!	6766.2	98421.2	#DIV/0!	#DIV/0!	#DIV/0!	#DIV/0!	25309.2	#DIV/0!	13041.5	11419.5	48691.7	15089.2	#DIV/0!	23938.3	99207.2	#DIV/0!	12398.6	#DIV/0!		12068.7	#DIV/0!	#DIV/0!	22346.3	10677.7
FALSE	High	Master Protein	Q9Y6G9	Cytoplasmic dynein 1 light intermediate chain 1 OS=Homo sapiens OX=9606 GN=DYNC1LI1 PE=1 SV=3	0.01	FALSE	2.534	3	1	4	1	523	56.5	6.42	0	1	0	#DIV/0!	#DIV/0!	#DIV/0!	#DIV/0!	#DIV/0!	#DIV/0!	#DIV/0!	#DIV/0!	#DIV/0!	#DIV/0!	#DIV/0!	#DIV/0!	#DIV/0!	#DIV/0!	#DIV/0!	#DIV/0!	#DIV/0!	#DIV/0!	#DIV/0!	#DIV/0!	#DIV/0!	#DIV/0!	#DIV/0!	#DIV/0!	#DIV/0!	#DIV/0!		#DIV/0!	#DIV/0!	#DIV/0!	#DIV/0!	#DIV/0!
FALSE	High	Master Protein	Q9H299	SH3 domain-binding glutamic acid-rich-like protein 3 OS=Homo sapiens OX=9606 GN=SH3BGRL3 PE=1 SV=1	0.004	FALSE	3.752	11	1	4	1	93	10.4	4.93	0	1	0	#DIV/0!	#DIV/0!	#DIV/0!	#DIV/0!	#DIV/0!	#DIV/0!	#DIV/0!	#DIV/0!	#DIV/0!	#DIV/0!	#DIV/0!	#DIV/0!	#DIV/0!	#DIV/0!	#DIV/0!	#DIV/0!	#DIV/0!	#DIV/0!	#DIV/0!	#DIV/0!	#DIV/0!	#DIV/0!	#DIV/0!	#DIV/0!	#DIV/0!	#DIV/0!		#DIV/0!	#DIV/0!	#DIV/0!	#DIV/0!	#DIV/0!
FALSE	High	Master Protein	P50281	Matrix metalloproteinase-14 OS=Homo sapiens OX=9606 GN=MMP14 PE=1 SV=3	0	FALSE	7.815	4	2	4	2	582	65.9	7.77	6	2	0	#DIV/0!	#DIV/0!	#DIV/0!	#DIV/0!	#DIV/0!	#DIV/0!	#DIV/0!	#DIV/0!	#DIV/0!	#DIV/0!	#DIV/0!	#DIV/0!	#DIV/0!	#DIV/0!	#DIV/0!	#DIV/0!	#DIV/0!	#DIV/0!	#DIV/0!	#DIV/0!	#DIV/0!	#DIV/0!	#DIV/0!	#DIV/0!	#DIV/0!	#DIV/0!		#DIV/0!	#DIV/0!	#DIV/0!	#DIV/0!	#DIV/0!
FALSE	High	Master Protein	Q92930	Ras-related protein Rab-8B OS=Homo sapiens OX=9606 GN=RAB8B PE=1 SV=2	0	FALSE	5.415	9	2	4	1	207	23.6	9.07	0	2	0	23565.6	17552.6	20951.1	#DIV/0!	#DIV/0!	17792.7	#DIV/0!	61781.6	#DIV/0!	#DIV/0!	32520.6	47990.4	#DIV/0!	28405.5	103858	79494.4	#DIV/0!	#DIV/0!	113925	#DIV/0!	#DIV/0!	#DIV/0!	#DIV/0!	#DIV/0!	43494.3	#DIV/0!		31072.2	19087.4	30356.2	51098.4	28787.8
FALSE	High	Master Protein	P10644	cAMP-dependent protein kinase type I-alpha regulatory subunit OS=Homo sapiens OX=9606 GN=PRKAR1A PE=1 SV=1	0	FALSE	6.499	5	1	3	1	381	43	5.35	7.32	1	0	#DIV/0!	#DIV/0!	#DIV/0!	#DIV/0!	#DIV/0!	#DIV/0!	#DIV/0!	#DIV/0!	#DIV/0!	#DIV/0!	#DIV/0!	#DIV/0!	#DIV/0!	#DIV/0!	#DIV/0!	#DIV/0!	#DIV/0!	#DIV/0!	#DIV/0!	#DIV/0!	#DIV/0!	#DIV/0!	#DIV/0!	#DIV/0!	#DIV/0!	#DIV/0!		#DIV/0!	#DIV/0!	#DIV/0!	#DIV/0!	#DIV/0!
FALSE	High	Master Protein	Q16836	Hydroxyacyl-coenzyme A dehydrogenase, mitochondrial OS=Homo sapiens OX=9606 GN=HADH PE=1 SV=3	0.003	FALSE	3.137	3	1	3	1	314	34.3	8.85	1.75	1	0	#DIV/0!	#DIV/0!	#DIV/0!	#DIV/0!	#DIV/0!	#DIV/0!	#DIV/0!	#DIV/0!	#DIV/0!	#DIV/0!	#DIV/0!	#DIV/0!	#DIV/0!	#DIV/0!	#DIV/0!	#DIV/0!	#DIV/0!	#DIV/0!	#DIV/0!	#DIV/0!	#DIV/0!	#DIV/0!	#DIV/0!	#DIV/0!	#DIV/0!	#DIV/0!		#DIV/0!	#DIV/0!	#DIV/0!	#DIV/0!	#DIV/0!
FALSE	High	Master Protein	P62820	Ras-related protein Rab-1A OS=Homo sapiens OX=9606 GN=RAB1A PE=1 SV=3	0	FALSE	6.702	11	2	3	1	205	22.7	6.21	0	2	0	#DIV/0!	#DIV/0!	#DIV/0!	#DIV/0!	#DIV/0!	#DIV/0!	#DIV/0!	#DIV/0!	#DIV/0!	#DIV/0!	#DIV/0!	#DIV/0!	#DIV/0!	#DIV/0!	#DIV/0!	#DIV/0!	#DIV/0!	#DIV/0!	#DIV/0!	#DIV/0!	#DIV/0!	#DIV/0!	#DIV/0!	#DIV/0!	#DIV/0!	#DIV/0!		#DIV/0!	#DIV/0!	#DIV/0!	#DIV/0!	#DIV/0!
FALSE	High	Master Protein	Q8IVF7	Formin-like protein 3 OS=Homo sapiens OX=9606 GN=FMNL3 PE=1 SV=3	0.004	FALSE	3.697	1	1	3	1	1028	117.1	6.65	3.53	1	0	#DIV/0!	#DIV/0!	#DIV/0!	#DIV/0!	#DIV/0!	#DIV/0!	#DIV/0!	#DIV/0!	#DIV/0!	#DIV/0!	#DIV/0!	#DIV/0!	#DIV/0!	#DIV/0!	#DIV/0!	#DIV/0!	#DIV/0!	#DIV/0!	#DIV/0!	#DIV/0!	#DIV/0!	#DIV/0!	#DIV/0!	#DIV/0!	#DIV/0!	#DIV/0!		#DIV/0!	#DIV/0!	#DIV/0!	#DIV/0!	#DIV/0!
FALSE	High	Master Protein	P17980	26S proteasome regulatory subunit 6A OS=Homo sapiens OX=9606 GN=PSMC3 PE=1 SV=3	0.004	FALSE	3.665	4	1	3	1	439	49.2	5.24	0	1	0	#DIV/0!	#DIV/0!	#DIV/0!	#DIV/0!	#DIV/0!	#DIV/0!	#DIV/0!	#DIV/0!	#DIV/0!	#DIV/0!	#DIV/0!	#DIV/0!	#DIV/0!	#DIV/0!	#DIV/0!	#DIV/0!	#DIV/0!	#DIV/0!	#DIV/0!	#DIV/0!	#DIV/0!	#DIV/0!	#DIV/0!	#DIV/0!	#DIV/0!	#DIV/0!		#DIV/0!	#DIV/0!	#DIV/0!	#DIV/0!	#DIV/0!
FALSE	High	Master Protein	Q9Y2X3	Nucleolar protein 58 OS=Homo sapiens OX=9606 GN=NOP58 PE=1 SV=1	0.003	FALSE	3.12	3	1	3	1	529	59.5	8.92	6.01	1	0	#DIV/0!	#DIV/0!	#DIV/0!	#DIV/0!	#DIV/0!	#DIV/0!	#DIV/0!	#DIV/0!	#DIV/0!	#DIV/0!	#DIV/0!	#DIV/0!	#DIV/0!	#DIV/0!	#DIV/0!	#DIV/0!	#DIV/0!	#DIV/0!	#DIV/0!	#DIV/0!	#DIV/0!	#DIV/0!	#DIV/0!	#DIV/0!	#DIV/0!	#DIV/0!		#DIV/0!	#DIV/0!	#DIV/0!	#DIV/0!	#DIV/0!
FALSE	High	Master Protein	P01876	Immunoglobulin heavy constant alpha 1 OS=Homo sapiens OX=9606 GN=IGHA1 PE=1 SV=2	0.009	FALSE	2.645	3	1	3	1	353	37.6	6.51	0	1	0	#DIV/0!	#DIV/0!	#DIV/0!	#DIV/0!	#DIV/0!	#DIV/0!	#DIV/0!	#DIV/0!	#DIV/0!	#DIV/0!	#DIV/0!	#DIV/0!	#DIV/0!	#DIV/0!	#DIV/0!	#DIV/0!	#DIV/0!	#DIV/0!	#DIV/0!	#DIV/0!	#DIV/0!	#DIV/0!	#DIV/0!	#DIV/0!	#DIV/0!	#DIV/0!		#DIV/0!	#DIV/0!	#DIV/0!	#DIV/0!	#DIV/0!
FALSE	High	Master Protein	Q9GZR7	ATP-dependent RNA helicase DDX24 OS=Homo sapiens OX=9606 GN=DDX24 PE=1 SV=1	0	FALSE	8.067	3	1	3	1	859	96.3	9.06	8.31	1	0	#DIV/0!	#DIV/0!	#DIV/0!	#DIV/0!	#DIV/0!	#DIV/0!	#DIV/0!	#DIV/0!	#DIV/0!	#DIV/0!	#DIV/0!	#DIV/0!	#DIV/0!	#DIV/0!	#DIV/0!	#DIV/0!	#DIV/0!	#DIV/0!	#DIV/0!	#DIV/0!	#DIV/0!	#DIV/0!	#DIV/0!	#DIV/0!	#DIV/0!	#DIV/0!		#DIV/0!	#DIV/0!	#DIV/0!	#DIV/0!	#DIV/0!
FALSE	High	Master Protein	O75390	Citrate synthase, mitochondrial OS=Homo sapiens OX=9606 GN=CS PE=1 SV=2	0.004	FALSE	3.041	2	1	3	1	466	51.7	8.32	4.72	1	0	#DIV/0!	#DIV/0!	#DIV/0!	#DIV/0!	#DIV/0!	#DIV/0!	#DIV/0!	#DIV/0!	#DIV/0!	#DIV/0!	#DIV/0!	#DIV/0!	#DIV/0!	#DIV/0!	#DIV/0!	#DIV/0!	#DIV/0!	#DIV/0!	#DIV/0!	#DIV/0!	#DIV/0!	#DIV/0!	#DIV/0!	#DIV/0!	#DIV/0!	#DIV/0!		#DIV/0!	#DIV/0!	#DIV/0!	#DIV/0!	#DIV/0!
FALSE	High	Master Protein	P60866	40S ribosomal protein S20 OS=Homo sapiens OX=9606 GN=RPS20 PE=1 SV=1	0	FALSE	6.61	10	1	3	1	119	13.4	9.94	2.8	1	0	#DIV/0!	#DIV/0!	#DIV/0!	#DIV/0!	#DIV/0!	#DIV/0!	#DIV/0!	#DIV/0!	#DIV/0!	#DIV/0!	#DIV/0!	#DIV/0!	#DIV/0!	#DIV/0!	#DIV/0!	#DIV/0!	#DIV/0!	#DIV/0!	#DIV/0!	#DIV/0!	#DIV/0!	#DIV/0!	#DIV/0!	#DIV/0!	#DIV/0!	#DIV/0!		#DIV/0!	#DIV/0!	#DIV/0!	#DIV/0!	#DIV/0!
FALSE	High	Master Protein	P61106	Ras-related protein Rab-14 OS=Homo sapiens OX=9606 GN=RAB14 PE=1 SV=4	0	FALSE	7.34	12	2	3	1	215	23.9	6.21	0	2	0	1.60676e+06	2.01197e+06	1.78265e+06	1.59853e+06	#DIV/0!	2.06637e+06	2023393	#DIV/0!	1.90289e+06	2.13526e+06	#DIV/0!	#DIV/0!	2.10361e+06	2.38929e+06	#DIV/0!	1.76794e+06	#DIV/0!	#DIV/0!	1.0082e+06	#DIV/0!	2580084	2.9572e+06	#DIV/0!	#DIV/0!	#DIV/0!	2.95924e+06	2.02638e+06	2.7926e+06	#DIV/0!	#DIV/0!	3.30082e+06	#DIV/0!
FALSE	High	Master Protein	Q04828	Aldo-keto reductase family 1 member C1 OS=Homo sapiens OX=9606 GN=AKR1C1 PE=1 SV=1	0	FALSE	5.226	5	2	3	2	323	36.8	7.88	0	2	0	#DIV/0!	#DIV/0!	#DIV/0!	#DIV/0!	#DIV/0!	#DIV/0!	#DIV/0!	#DIV/0!	#DIV/0!	#DIV/0!	#DIV/0!	#DIV/0!	#DIV/0!	#DIV/0!	#DIV/0!	#DIV/0!	#DIV/0!	#DIV/0!	46813.9	#DIV/0!	#DIV/0!	#DIV/0!	#DIV/0!	#DIV/0!	#DIV/0!	48970.4		#DIV/0!	#DIV/0!	#DIV/0!	#DIV/0!	#DIV/0!
FALSE	High	Master Protein	P30041	Peroxiredoxin-6 OS=Homo sapiens OX=9606 GN=PRDX6 PE=1 SV=3	0.003	FALSE	4.565	9	2	3	2	224	25	6.38	0	2	0	3.1951e+07	342753	488391	581689	3.72501e+07	626638	118659	579012	503479	328853472	291100400	320580736	249892624	1.33354e+08	323138144	227927584	227723312	307228112	201270560	105249	#DIV/0!	5.74976e+07	#DIV/0!	483030	#DIV/0!	497162	36280908	369406	507678	#DIV/0!	407926	310005856
FALSE	High	Master Protein	Q9HA64	Ketosamine-3-kinase OS=Homo sapiens OX=9606 GN=FN3KRP PE=1 SV=2	0	FALSE	5.033	7	2	3	2	309	34.4	7.33	0	2	0	#DIV/0!	#DIV/0!	12099.9	74794.8	#DIV/0!	#DIV/0!	#DIV/0!	#DIV/0!	#DIV/0!	#DIV/0!	#DIV/0!	#DIV/0!	#DIV/0!	#DIV/0!	#DIV/0!	#DIV/0!	#DIV/0!	#DIV/0!	#DIV/0!	#DIV/0!	#DIV/0!	#DIV/0!	#DIV/0!	#DIV/0!	#DIV/0!	#DIV/0!		#DIV/0!	#DIV/0!	70190.6	#DIV/0!	#DIV/0!
FALSE	High	Master Protein	P10606	Cytochrome c oxidase subunit 5B, mitochondrial OS=Homo sapiens OX=9606 GN=COX5B PE=1 SV=2	0.004	FALSE	3.379	6	1	3	1	129	13.7	8.81	0	1	0	#DIV/0!	#DIV/0!	#DIV/0!	#DIV/0!	#DIV/0!	#DIV/0!	#DIV/0!	#DIV/0!	#DIV/0!	#DIV/0!	#DIV/0!	#DIV/0!	#DIV/0!	#DIV/0!	#DIV/0!	#DIV/0!	#DIV/0!	#DIV/0!	#DIV/0!	#DIV/0!	#DIV/0!	#DIV/0!	#DIV/0!	#DIV/0!	#DIV/0!	#DIV/0!		#DIV/0!	#DIV/0!	#DIV/0!	#DIV/0!	#DIV/0!
FALSE	High	Master Protein	O14773	Tripeptidyl-peptidase 1 OS=Homo sapiens OX=9606 GN=TPP1 PE=1 SV=2	0.003	FALSE	3.248	2	1	3	1	563	61.2	6.48	0	1	0	#DIV/0!	#DIV/0!	#DIV/0!	#DIV/0!	#DIV/0!	#DIV/0!	#DIV/0!	#DIV/0!	#DIV/0!	#DIV/0!	#DIV/0!	#DIV/0!	#DIV/0!	#DIV/0!	#DIV/0!	#DIV/0!	#DIV/0!	#DIV/0!	#DIV/0!	#DIV/0!	#DIV/0!	#DIV/0!	#DIV/0!	#DIV/0!	#DIV/0!	#DIV/0!		#DIV/0!	#DIV/0!	#DIV/0!	#DIV/0!	#DIV/0!
FALSE	High	Master Protein	Q7Z460	CLIP-associating protein 1 OS=Homo sapiens OX=9606 GN=CLASP1 PE=1 SV=1	0.007	FALSE	2.727	1	1	3	1	1538	169.3	9.03	0	1	0	#DIV/0!	#DIV/0!	#DIV/0!	#DIV/0!	#DIV/0!	#DIV/0!	#DIV/0!	#DIV/0!	#DIV/0!	#DIV/0!	#DIV/0!	#DIV/0!	#DIV/0!	#DIV/0!	#DIV/0!	#DIV/0!	#DIV/0!	#DIV/0!	#DIV/0!	#DIV/0!	#DIV/0!	#DIV/0!	#DIV/0!	#DIV/0!	#DIV/0!	#DIV/0!		#DIV/0!	#DIV/0!	#DIV/0!	#DIV/0!	#DIV/0!
FALSE	High	Master Protein	Q96DR8	Mucin-like protein 1 OS=Homo sapiens OX=9606 GN=MUCL1 PE=1 SV=1	0.007	FALSE	2.718	10	1	3	1	90	9	4.64	0	1	0	11683.3	8639.12	#DIV/0!	49943.9	11733.6	#DIV/0!	5.18539e+07	#DIV/0!	167782	13679.8	#DIV/0!	#DIV/0!	#DIV/0!	#DIV/0!	#DIV/0!	#DIV/0!	#DIV/0!	#DIV/0!	#DIV/0!	#DIV/0!	127599	#DIV/0!	61297.1	24810.5	#DIV/0!	#DIV/0!	32942.1	21445.9	#DIV/0!	12102.1	14809.4	13372.9
FALSE	High	Master Protein	Q01650	Large neutral amino acids transporter small subunit 1 OS=Homo sapiens OX=9606 GN=SLC7A5 PE=1 SV=2	0	FALSE	9.598	7	2	3	2	507	55	7.72	2.43	2	0	#DIV/0!	#DIV/0!	#DIV/0!	#DIV/0!	#DIV/0!	#DIV/0!	#DIV/0!	#DIV/0!	#DIV/0!	#DIV/0!	#DIV/0!	#DIV/0!	#DIV/0!	#DIV/0!	#DIV/0!	#DIV/0!	#DIV/0!	#DIV/0!	#DIV/0!	#DIV/0!	#DIV/0!	#DIV/0!	#DIV/0!	#DIV/0!	#DIV/0!	#DIV/0!		#DIV/0!	#DIV/0!	#DIV/0!	#DIV/0!	#DIV/0!
FALSE	High	Master Protein	O14950	Myosin regulatory light chain 12B OS=Homo sapiens OX=9606 GN=MYL12B PE=1 SV=2	0.003	FALSE	4.302	6	1	3	1	172	19.8	4.84	7.01	1	0	#DIV/0!	#DIV/0!	#DIV/0!	#DIV/0!	#DIV/0!	#DIV/0!	#DIV/0!	#DIV/0!	#DIV/0!	#DIV/0!	#DIV/0!	#DIV/0!	#DIV/0!	#DIV/0!	#DIV/0!	#DIV/0!	#DIV/0!	#DIV/0!	#DIV/0!	#DIV/0!	#DIV/0!	#DIV/0!	#DIV/0!	#DIV/0!	#DIV/0!	#DIV/0!		#DIV/0!	#DIV/0!	#DIV/0!	#DIV/0!	#DIV/0!
FALSE	High	Master Protein	P61769	Beta-2-microglobulin OS=Homo sapiens OX=9606 GN=B2M PE=1 SV=1	0.003	FALSE	3.219	8	1	3	1	119	13.7	6.52	0	1	0	#DIV/0!	#DIV/0!	#DIV/0!	#DIV/0!	#DIV/0!	#DIV/0!	#DIV/0!	#DIV/0!	#DIV/0!	#DIV/0!	#DIV/0!	#DIV/0!	#DIV/0!	#DIV/0!	#DIV/0!	#DIV/0!	#DIV/0!	#DIV/0!	#DIV/0!	#DIV/0!	#DIV/0!	#DIV/0!	#DIV/0!	#DIV/0!	#DIV/0!	#DIV/0!		#DIV/0!	#DIV/0!	#DIV/0!	#DIV/0!	#DIV/0!
FALSE	High	Master Protein	Q9Y3I0	RNA-splicing ligase RtcB homolog OS=Homo sapiens OX=9606 GN=RTCB PE=1 SV=1	0	FALSE	5.789	2	1	3	1	505	55.2	7.23	1.67	1	0	#DIV/0!	#DIV/0!	#DIV/0!	#DIV/0!	#DIV/0!	#DIV/0!	#DIV/0!	#DIV/0!	#DIV/0!	#DIV/0!	#DIV/0!	#DIV/0!	#DIV/0!	#DIV/0!	#DIV/0!	#DIV/0!	#DIV/0!	#DIV/0!	#DIV/0!	#DIV/0!	#DIV/0!	#DIV/0!	#DIV/0!	#DIV/0!	#DIV/0!	#DIV/0!		#DIV/0!	#DIV/0!	#DIV/0!	#DIV/0!	#DIV/0!
FALSE	High	Master Protein	Q8TDD1	ATP-dependent RNA helicase DDX54 OS=Homo sapiens OX=9606 GN=DDX54 PE=1 SV=2	0.003	FALSE	4.485	1	1	3	1	881	98.5	10.02	4.02	1	0	#DIV/0!	#DIV/0!	#DIV/0!	#DIV/0!	#DIV/0!	#DIV/0!	#DIV/0!	#DIV/0!	#DIV/0!	#DIV/0!	#DIV/0!	#DIV/0!	#DIV/0!	#DIV/0!	#DIV/0!	#DIV/0!	#DIV/0!	#DIV/0!	#DIV/0!	#DIV/0!	#DIV/0!	#DIV/0!	#DIV/0!	#DIV/0!	#DIV/0!	#DIV/0!		#DIV/0!	#DIV/0!	#DIV/0!	#DIV/0!	#DIV/0!
FALSE	High	Master Protein	Q9NYL9	Tropomodulin-3 OS=Homo sapiens OX=9606 GN=TMOD3 PE=1 SV=1	0.004	FALSE	3.492	4	1	3	1	352	39.6	5.19	0	1	0	#DIV/0!	#DIV/0!	#DIV/0!	#DIV/0!	#DIV/0!	#DIV/0!	#DIV/0!	#DIV/0!	#DIV/0!	#DIV/0!	#DIV/0!	#DIV/0!	#DIV/0!	#DIV/0!	#DIV/0!	#DIV/0!	#DIV/0!	#DIV/0!	#DIV/0!	#DIV/0!	#DIV/0!	#DIV/0!	#DIV/0!	#DIV/0!	#DIV/0!	#DIV/0!		#DIV/0!	#DIV/0!	#DIV/0!	#DIV/0!	#DIV/0!
FALSE	High	Master Protein	Q92887	Canalicular multispecific organic anion transporter 1 OS=Homo sapiens OX=9606 GN=ABCC2 PE=1 SV=3	0.004	FALSE	3.631	1	1	3	1	1545	174.1	8.32	2.11	1	0	#DIV/0!	#DIV/0!	#DIV/0!	#DIV/0!	#DIV/0!	#DIV/0!	#DIV/0!	#DIV/0!	#DIV/0!	#DIV/0!	#DIV/0!	#DIV/0!	#DIV/0!	#DIV/0!	#DIV/0!	#DIV/0!	#DIV/0!	#DIV/0!	#DIV/0!	#DIV/0!	#DIV/0!	#DIV/0!	#DIV/0!	#DIV/0!	#DIV/0!	#DIV/0!		#DIV/0!	#DIV/0!	#DIV/0!	#DIV/0!	#DIV/0!
FALSE	High	Master Protein	P30520	Adenylosuccinate synthetase isozyme 2 OS=Homo sapiens OX=9606 GN=ADSS2 PE=1 SV=3	0	FALSE	5.209	3	1	3	1	456	50.1	6.55	5.7	1	0	#DIV/0!	#DIV/0!	#DIV/0!	#DIV/0!	#DIV/0!	#DIV/0!	#DIV/0!	#DIV/0!	#DIV/0!	#DIV/0!	#DIV/0!	#DIV/0!	#DIV/0!	#DIV/0!	#DIV/0!	#DIV/0!	#DIV/0!	#DIV/0!	#DIV/0!	#DIV/0!	#DIV/0!	#DIV/0!	#DIV/0!	#DIV/0!	#DIV/0!	#DIV/0!		#DIV/0!	#DIV/0!	#DIV/0!	#DIV/0!	#DIV/0!
FALSE	High	Master Protein	P51149	Ras-related protein Rab-7a OS=Homo sapiens OX=9606 GN=RAB7A PE=1 SV=1	0	FALSE	5.658	14	2	3	2	207	23.5	6.7	0	2	0	#DIV/0!	#DIV/0!	#DIV/0!	#DIV/0!	#DIV/0!	#DIV/0!	#DIV/0!	#DIV/0!	#DIV/0!	#DIV/0!	#DIV/0!	#DIV/0!	#DIV/0!	#DIV/0!	#DIV/0!	#DIV/0!	#DIV/0!	#DIV/0!	#DIV/0!	#DIV/0!	#DIV/0!	#DIV/0!	#DIV/0!	#DIV/0!	#DIV/0!	#DIV/0!		#DIV/0!	#DIV/0!	#DIV/0!	#DIV/0!	#DIV/0!
FALSE	High	Master Protein	P54136	Arginine--tRNA ligase, cytoplasmic OS=Homo sapiens OX=9606 GN=RARS1 PE=1 SV=2	0.004	FALSE	3.044	1	1	3	1	660	75.3	6.68	0	1	0	32689.5	45963.3	22033.8	#DIV/0!	#DIV/0!	#DIV/0!	#DIV/0!	#DIV/0!	11977.3	#DIV/0!	14141	15239.5	#DIV/0!	11520.9	18653.5	43023.5	#DIV/0!	#DIV/0!	18834.5	30098.7	43456.7	52960.8	#DIV/0!	#DIV/0!	22810.6	#DIV/0!	28859.7	28949.4	15714.4	23774.4	15309.9	16977.3
FALSE	High	Master Protein	P06730	Eukaryotic translation initiation factor 4E OS=Homo sapiens OX=9606 GN=EIF4E PE=1 SV=2	0.01	FALSE	2.568	5	1	3	1	217	25.1	6.15	0	1	0	118327	54608.5	73330.2	88485.6	121430	#DIV/0!	49306.3	#DIV/0!	#DIV/0!	145001	#DIV/0!	#DIV/0!	#DIV/0!	#DIV/0!	#DIV/0!	100284	#DIV/0!	#DIV/0!	#DIV/0!	205672	#DIV/0!	117998	867582	#DIV/0!	95542.5	127207		#DIV/0!	#DIV/0!	#DIV/0!	#DIV/0!	#DIV/0!
FALSE	High	Master Protein	Q02241	Kinesin-like protein KIF23 OS=Homo sapiens OX=9606 GN=KIF23 PE=1 SV=3	0.004	FALSE	3.678	2	1	3	1	960	110	8.51	2.59	1	0	#DIV/0!	#DIV/0!	#DIV/0!	#DIV/0!	#DIV/0!	#DIV/0!	#DIV/0!	#DIV/0!	#DIV/0!	#DIV/0!	#DIV/0!	#DIV/0!	#DIV/0!	#DIV/0!	#DIV/0!	#DIV/0!	#DIV/0!	#DIV/0!	#DIV/0!	#DIV/0!	#DIV/0!	#DIV/0!	#DIV/0!	#DIV/0!	#DIV/0!	#DIV/0!		#DIV/0!	#DIV/0!	#DIV/0!	#DIV/0!	#DIV/0!
FALSE	High	Master Protein	O00469	Procollagen-lysine,2-oxoglutarate 5-dioxygenase 2 OS=Homo sapiens OX=9606 GN=PLOD2 PE=1 SV=2	0	FALSE	6.198	2	1	3	1	737	84.6	6.71	3.77	1	0	#DIV/0!	#DIV/0!	#DIV/0!	#DIV/0!	#DIV/0!	#DIV/0!	#DIV/0!	#DIV/0!	#DIV/0!	#DIV/0!	#DIV/0!	#DIV/0!	#DIV/0!	#DIV/0!	#DIV/0!	#DIV/0!	#DIV/0!	#DIV/0!	#DIV/0!	#DIV/0!	#DIV/0!	#DIV/0!	#DIV/0!	#DIV/0!	#DIV/0!	#DIV/0!		#DIV/0!	#DIV/0!	#DIV/0!	#DIV/0!	#DIV/0!
FALSE	High	Master Protein	P02679	Fibrinogen gamma chain OS=Homo sapiens OX=9606 GN=FGG PE=1 SV=3	0.004	FALSE	3.703	4	2	3	2	453	51.5	5.62	0	2	0	#DIV/0!	#DIV/0!	#DIV/0!	#DIV/0!	#DIV/0!	#DIV/0!	#DIV/0!	#DIV/0!	#DIV/0!	#DIV/0!	#DIV/0!	#DIV/0!	#DIV/0!	#DIV/0!	#DIV/0!	#DIV/0!	#DIV/0!	#DIV/0!	#DIV/0!	#DIV/0!	#DIV/0!	#DIV/0!	#DIV/0!	#DIV/0!	#DIV/0!	#DIV/0!		#DIV/0!	#DIV/0!	#DIV/0!	#DIV/0!	#DIV/0!
FALSE	High	Master Protein	Q9Y2L9	Leucine-rich repeat and calponin homology domain-containing protein 1 OS=Homo sapiens OX=9606 GN=LRCH1 PE=1 SV=3	0.004	FALSE	3.605	2	1	3	1	728	80.8	5.94	0	1	0	#DIV/0!	#DIV/0!	#DIV/0!	#DIV/0!	#DIV/0!	#DIV/0!	#DIV/0!	#DIV/0!	#DIV/0!	#DIV/0!	#DIV/0!	#DIV/0!	#DIV/0!	#DIV/0!	#DIV/0!	#DIV/0!	#DIV/0!	#DIV/0!	#DIV/0!	#DIV/0!	#DIV/0!	#DIV/0!	#DIV/0!	#DIV/0!	#DIV/0!	#DIV/0!		#DIV/0!	#DIV/0!	#DIV/0!	#DIV/0!	#DIV/0!
FALSE	High	Master Protein	O00541	Pescadillo homolog OS=Homo sapiens OX=9606 GN=PES1 PE=1 SV=1	0.01	FALSE	2.61	2	1	3	1	588	68	7.33	1.62	1	0	#DIV/0!	#DIV/0!	#DIV/0!	#DIV/0!	#DIV/0!	#DIV/0!	#DIV/0!	#DIV/0!	#DIV/0!	#DIV/0!	#DIV/0!	#DIV/0!	#DIV/0!	#DIV/0!	#DIV/0!	#DIV/0!	#DIV/0!	#DIV/0!	#DIV/0!	#DIV/0!	#DIV/0!	#DIV/0!	#DIV/0!	#DIV/0!	#DIV/0!	#DIV/0!		#DIV/0!	#DIV/0!	#DIV/0!	#DIV/0!	#DIV/0!
FALSE	High	Master Protein	Q9Y3T9	Nucleolar complex protein 2 homolog OS=Homo sapiens OX=9606 GN=NOC2L PE=1 SV=4	0.007	FALSE	2.77	1	1	3	1	749	84.9	5.62	0	1	0	#DIV/0!	#DIV/0!	#DIV/0!	#DIV/0!	#DIV/0!	#DIV/0!	#DIV/0!	#DIV/0!	#DIV/0!	#DIV/0!	#DIV/0!	#DIV/0!	#DIV/0!	#DIV/0!	#DIV/0!	#DIV/0!	#DIV/0!	#DIV/0!	#DIV/0!	#DIV/0!	#DIV/0!	#DIV/0!	#DIV/0!	#DIV/0!	#DIV/0!	#DIV/0!		#DIV/0!	#DIV/0!	#DIV/0!	#DIV/0!	#DIV/0!
FALSE	High	Master Protein	P49593	Protein phosphatase 1F OS=Homo sapiens OX=9606 GN=PPM1F PE=1 SV=3	0	FALSE	5.086	4	1	3	1	454	49.8	5.1	7.01	1	0	#DIV/0!	#DIV/0!	#DIV/0!	#DIV/0!	#DIV/0!	#DIV/0!	#DIV/0!	#DIV/0!	#DIV/0!	#DIV/0!	#DIV/0!	#DIV/0!	#DIV/0!	#DIV/0!	#DIV/0!	#DIV/0!	#DIV/0!	#DIV/0!	#DIV/0!	#DIV/0!	#DIV/0!	#DIV/0!	#DIV/0!	#DIV/0!	#DIV/0!	#DIV/0!		#DIV/0!	#DIV/0!	#DIV/0!	#DIV/0!	#DIV/0!
FALSE	High	Master Protein	P12532	Creatine kinase U-type, mitochondrial OS=Homo sapiens OX=9606 GN=CKMT1A PE=1 SV=1	0.004	FALSE	3.63	3	1	3	1	417	47	8.34	0	1	0	#DIV/0!	#DIV/0!	#DIV/0!	#DIV/0!	#DIV/0!	#DIV/0!	#DIV/0!	#DIV/0!	#DIV/0!	#DIV/0!	#DIV/0!	#DIV/0!	#DIV/0!	#DIV/0!	#DIV/0!	#DIV/0!	#DIV/0!	#DIV/0!	#DIV/0!	#DIV/0!	#DIV/0!	#DIV/0!	#DIV/0!	#DIV/0!	#DIV/0!	#DIV/0!		#DIV/0!	#DIV/0!	#DIV/0!	#DIV/0!	#DIV/0!
FALSE	High	Master Protein	O43143	Pre-mRNA-splicing factor ATP-dependent RNA helicase DHX15 OS=Homo sapiens OX=9606 GN=DHX15 PE=1 SV=2	0.004	FALSE	3.688	1	1	3	1	795	90.9	7.46	0	1	0	#DIV/0!	#DIV/0!	#DIV/0!	#DIV/0!	#DIV/0!	#DIV/0!	#DIV/0!	#DIV/0!	#DIV/0!	104980	#DIV/0!	#DIV/0!	#DIV/0!	#DIV/0!	#DIV/0!	73743	#DIV/0!	#DIV/0!	60208.6	45456.4	#DIV/0!	70370.1	64202.5	#DIV/0!	32109.9	#DIV/0!		#DIV/0!	#DIV/0!	#DIV/0!	#DIV/0!	#DIV/0!
FALSE	High	Master Protein	P50395	Rab GDP dissociation inhibitor beta OS=Homo sapiens OX=9606 GN=GDI2 PE=1 SV=2	0.003	FALSE	4.314	3	1	3	1	445	50.6	6.47	5.6	1	0	#DIV/0!	#DIV/0!	#DIV/0!	#DIV/0!	#DIV/0!	#DIV/0!	#DIV/0!	#DIV/0!	#DIV/0!	#DIV/0!	#DIV/0!	#DIV/0!	#DIV/0!	#DIV/0!	#DIV/0!	#DIV/0!	#DIV/0!	#DIV/0!	#DIV/0!	#DIV/0!	#DIV/0!	#DIV/0!	#DIV/0!	#DIV/0!	#DIV/0!	#DIV/0!		#DIV/0!	#DIV/0!	#DIV/0!	#DIV/0!	#DIV/0!
FALSE	High	Master Protein	P29992	Guanine nucleotide-binding protein subunit alpha-11 OS=Homo sapiens OX=9606 GN=GNA11 PE=1 SV=2	0	FALSE	6.729	11	2	3	2	359	42.1	5.69	9.25	2	0	#DIV/0!	#DIV/0!	#DIV/0!	#DIV/0!	#DIV/0!	#DIV/0!	#DIV/0!	51551.5	64537.6	#DIV/0!	#DIV/0!	#DIV/0!	#DIV/0!	#DIV/0!	#DIV/0!	#DIV/0!	#DIV/0!	#DIV/0!	#DIV/0!	#DIV/0!	#DIV/0!	#DIV/0!	#DIV/0!	#DIV/0!	#DIV/0!	#DIV/0!		17189.5	#DIV/0!	#DIV/0!	#DIV/0!	#DIV/0!
FALSE	High	Master Protein	Q8IYI6	Exocyst complex component 8 OS=Homo sapiens OX=9606 GN=EXOC8 PE=1 SV=2	0.009	FALSE	2.635	2	1	3	1	725	81.7	5.49	0	1	0	#DIV/0!	#DIV/0!	#DIV/0!	#DIV/0!	#DIV/0!	#DIV/0!	#DIV/0!	#DIV/0!	#DIV/0!	#DIV/0!	#DIV/0!	#DIV/0!	#DIV/0!	#DIV/0!	#DIV/0!	#DIV/0!	#DIV/0!	#DIV/0!	#DIV/0!	#DIV/0!	#DIV/0!	#DIV/0!	#DIV/0!	#DIV/0!	#DIV/0!	#DIV/0!		#DIV/0!	#DIV/0!	#DIV/0!	#DIV/0!	#DIV/0!
FALSE	High	Master Protein	O95347	Structural maintenance of chromosomes protein 2 OS=Homo sapiens OX=9606 GN=SMC2 PE=1 SV=2	0.003	FALSE	4.394	2	1	3	1	1197	135.6	8.43	7.84	1	0	#DIV/0!	#DIV/0!	#DIV/0!	#DIV/0!	#DIV/0!	#DIV/0!	#DIV/0!	#DIV/0!	#DIV/0!	#DIV/0!	#DIV/0!	#DIV/0!	#DIV/0!	#DIV/0!	#DIV/0!	#DIV/0!	#DIV/0!	#DIV/0!	#DIV/0!	#DIV/0!	#DIV/0!	#DIV/0!	#DIV/0!	#DIV/0!	#DIV/0!	#DIV/0!		#DIV/0!	#DIV/0!	#DIV/0!	#DIV/0!	#DIV/0!
FALSE	High	Master Protein	Q9BVC6	Transmembrane protein 109 OS=Homo sapiens OX=9606 GN=TMEM109 PE=1 SV=1	0.004	FALSE	3.688	5	1	3	1	243	26.2	10.48	3.81	1	0	8022.6	#DIV/0!	#DIV/0!	#DIV/0!	#DIV/0!	#DIV/0!	#DIV/0!	#DIV/0!	#DIV/0!	#DIV/0!	#DIV/0!	26213.5	44625.4	32817.4	36518.5	#DIV/0!	66546.7	34355.2	16929.3	76407.9	#DIV/0!	#DIV/0!	24248.3	27490.4	#DIV/0!	#DIV/0!		#DIV/0!	#DIV/0!	#DIV/0!	#DIV/0!	34642.6
FALSE	High	Master Protein	P27797	Calreticulin OS=Homo sapiens OX=9606 GN=CALR PE=1 SV=1	0.003	FALSE	4.43	8	2	3	2	417	48.1	4.44	1.84	2	0	#DIV/0!	#DIV/0!	#DIV/0!	#DIV/0!	#DIV/0!	#DIV/0!	#DIV/0!	#DIV/0!	#DIV/0!	#DIV/0!	#DIV/0!	#DIV/0!	#DIV/0!	#DIV/0!	#DIV/0!	#DIV/0!	#DIV/0!	#DIV/0!	#DIV/0!	#DIV/0!	#DIV/0!	#DIV/0!	#DIV/0!	#DIV/0!	#DIV/0!	#DIV/0!		#DIV/0!	#DIV/0!	#DIV/0!	#DIV/0!	#DIV/0!
FALSE	High	Master Protein	Q8WUM9	Sodium-dependent phosphate transporter 1 OS=Homo sapiens OX=9606 GN=SLC20A1 PE=1 SV=1	0	FALSE	5.649	4	2	3	2	679	73.7	7.08	1.91	2	0	#DIV/0!	#DIV/0!	#DIV/0!	#DIV/0!	#DIV/0!	#DIV/0!	#DIV/0!	#DIV/0!	#DIV/0!	#DIV/0!	#DIV/0!	#DIV/0!	#DIV/0!	#DIV/0!	#DIV/0!	#DIV/0!	#DIV/0!	#DIV/0!	#DIV/0!	#DIV/0!	#DIV/0!	#DIV/0!	#DIV/0!	#DIV/0!	#DIV/0!	#DIV/0!		#DIV/0!	#DIV/0!	#DIV/0!	#DIV/0!	#DIV/0!
FALSE	High	Master Protein	Q16363	Laminin subunit alpha-4 OS=Homo sapiens OX=9606 GN=LAMA4 PE=1 SV=4	0	FALSE	6.845	2	2	2	2	1823	202.4	6.28	2.16	2	0	864530	1.1887e+06	1.37584e+06	4.81652e+06	1.11126e+06	1.19266e+06	475922	330378	126324	#DIV/0!	#DIV/0!	76411.6	220906	145179	180195	102993	112676	101106	120436	#DIV/0!	#DIV/0!	#DIV/0!	#DIV/0!	51252	#DIV/0!	71762.4	62091.7	38660.4	25336.9	#DIV/0!	#DIV/0!	#DIV/0!
FALSE	High	Master Protein	P29692	Elongation factor 1-delta OS=Homo sapiens OX=9606 GN=EEF1D PE=1 SV=5	0	FALSE	6.355	13	2	2	2	281	31.1	5.01	1.97	2	0	#DIV/0!	#DIV/0!	#DIV/0!	#DIV/0!	#DIV/0!	#DIV/0!	#DIV/0!	#DIV/0!	#DIV/0!	#DIV/0!	#DIV/0!	#DIV/0!	#DIV/0!	#DIV/0!	#DIV/0!	#DIV/0!	#DIV/0!	#DIV/0!	#DIV/0!	#DIV/0!	#DIV/0!	#DIV/0!	#DIV/0!	#DIV/0!	#DIV/0!	#DIV/0!		#DIV/0!	#DIV/0!	#DIV/0!	#DIV/0!	#DIV/0!
FALSE	High	Master Protein	P55042	GTP-binding protein RAD OS=Homo sapiens OX=9606 GN=RRAD PE=1 SV=2	0.004	FALSE	3.687	6	1	2	1	308	33.2	8.88	0	1	0	#DIV/0!	#DIV/0!	#DIV/0!	#DIV/0!	#DIV/0!	#DIV/0!	#DIV/0!	#DIV/0!	#DIV/0!	#DIV/0!	#DIV/0!	#DIV/0!	#DIV/0!	#DIV/0!	#DIV/0!	#DIV/0!	#DIV/0!	#DIV/0!	#DIV/0!	#DIV/0!	#DIV/0!	#DIV/0!	#DIV/0!	#DIV/0!	#DIV/0!	#DIV/0!		#DIV/0!	#DIV/0!	#DIV/0!	#DIV/0!	#DIV/0!
FALSE	High	Master Protein	Q9Y6N5	Sulfide:quinone oxidoreductase, mitochondrial OS=Homo sapiens OX=9606 GN=SQOR PE=1 SV=1	0.003	FALSE	4.351	3	1	2	1	450	49.9	9.11	4.19	1	0	#DIV/0!	#DIV/0!	#DIV/0!	#DIV/0!	#DIV/0!	#DIV/0!	#DIV/0!	#DIV/0!	#DIV/0!	#DIV/0!	#DIV/0!	#DIV/0!	#DIV/0!	#DIV/0!	#DIV/0!	#DIV/0!	#DIV/0!	#DIV/0!	#DIV/0!	#DIV/0!	#DIV/0!	#DIV/0!	#DIV/0!	#DIV/0!	#DIV/0!	#DIV/0!		#DIV/0!	#DIV/0!	#DIV/0!	#DIV/0!	#DIV/0!
FALSE	High	Master Protein	Q99848	Probable rRNA-processing protein EBP2 OS=Homo sapiens OX=9606 GN=EBNA1BP2 PE=1 SV=2	0.004	FALSE	3.038	3	1	2	1	306	34.8	10.1	0	1	0	#DIV/0!	#DIV/0!	#DIV/0!	#DIV/0!	#DIV/0!	#DIV/0!	#DIV/0!	#DIV/0!	#DIV/0!	#DIV/0!	#DIV/0!	#DIV/0!	#DIV/0!	#DIV/0!	#DIV/0!	#DIV/0!	#DIV/0!	#DIV/0!	#DIV/0!	#DIV/0!	#DIV/0!	#DIV/0!	#DIV/0!	#DIV/0!	#DIV/0!	#DIV/0!		#DIV/0!	#DIV/0!	#DIV/0!	#DIV/0!	#DIV/0!
FALSE	High	Master Protein	P11498	Pyruvate carboxylase, mitochondrial OS=Homo sapiens OX=9606 GN=PC PE=1 SV=2	0.003	FALSE	4.268	1	1	2	1	1178	129.6	6.84	0	1	0	#DIV/0!	#DIV/0!	#DIV/0!	#DIV/0!	#DIV/0!	#DIV/0!	#DIV/0!	#DIV/0!	#DIV/0!	#DIV/0!	#DIV/0!	#DIV/0!	#DIV/0!	#DIV/0!	#DIV/0!	#DIV/0!	#DIV/0!	#DIV/0!	#DIV/0!	#DIV/0!	#DIV/0!	#DIV/0!	#DIV/0!	#DIV/0!	#DIV/0!	#DIV/0!		#DIV/0!	#DIV/0!	#DIV/0!	#DIV/0!	#DIV/0!
FALSE	High	Master Protein	P30043	Flavin reductase (NADPH) OS=Homo sapiens OX=9606 GN=BLVRB PE=1 SV=3	0.004	FALSE	3.006	5	1	2	1	206	22.1	7.65	0	1	0	#DIV/0!	#DIV/0!	#DIV/0!	#DIV/0!	#DIV/0!	#DIV/0!	#DIV/0!	#DIV/0!	#DIV/0!	#DIV/0!	#DIV/0!	#DIV/0!	#DIV/0!	#DIV/0!	#DIV/0!	#DIV/0!	#DIV/0!	#DIV/0!	#DIV/0!	#DIV/0!	#DIV/0!	#DIV/0!	#DIV/0!	#DIV/0!	#DIV/0!	#DIV/0!		#DIV/0!	#DIV/0!	#DIV/0!	#DIV/0!	#DIV/0!
FALSE	High	Master Protein	Q13425	Beta-2-syntrophin OS=Homo sapiens OX=9606 GN=SNTB2 PE=1 SV=1	0.004	FALSE	2.989	2	1	2	1	540	57.9	8.82	4.09	1	0	#DIV/0!	#DIV/0!	#DIV/0!	#DIV/0!	#DIV/0!	#DIV/0!	#DIV/0!	#DIV/0!	#DIV/0!	#DIV/0!	#DIV/0!	#DIV/0!	#DIV/0!	#DIV/0!	#DIV/0!	#DIV/0!	#DIV/0!	#DIV/0!	#DIV/0!	#DIV/0!	#DIV/0!	#DIV/0!	#DIV/0!	#DIV/0!	#DIV/0!	#DIV/0!		#DIV/0!	#DIV/0!	#DIV/0!	#DIV/0!	#DIV/0!
FALSE	High	Master Protein	P62269	40S ribosomal protein S18 OS=Homo sapiens OX=9606 GN=RPS18 PE=1 SV=3	0.005	FALSE	2.912	5	1	2	1	152	17.7	10.99	0	1	0	#DIV/0!	#DIV/0!	#DIV/0!	#DIV/0!	#DIV/0!	#DIV/0!	#DIV/0!	#DIV/0!	#DIV/0!	#DIV/0!	#DIV/0!	#DIV/0!	#DIV/0!	#DIV/0!	#DIV/0!	#DIV/0!	#DIV/0!	#DIV/0!	#DIV/0!	#DIV/0!	#DIV/0!	#DIV/0!	#DIV/0!	#DIV/0!	#DIV/0!	#DIV/0!		#DIV/0!	#DIV/0!	#DIV/0!	#DIV/0!	#DIV/0!
FALSE	High	Master Protein	P21291	Cysteine and glycine-rich protein 1 OS=Homo sapiens OX=9606 GN=CSRP1 PE=1 SV=3	0.003	FALSE	4.12	8	1	2	1	193	20.6	8.57	3.77	1	0	#DIV/0!	#DIV/0!	#DIV/0!	#DIV/0!	#DIV/0!	#DIV/0!	#DIV/0!	#DIV/0!	#DIV/0!	#DIV/0!	#DIV/0!	#DIV/0!	#DIV/0!	#DIV/0!	#DIV/0!	#DIV/0!	#DIV/0!	#DIV/0!	#DIV/0!	#DIV/0!	#DIV/0!	#DIV/0!	#DIV/0!	#DIV/0!	#DIV/0!	#DIV/0!		#DIV/0!	#DIV/0!	#DIV/0!	#DIV/0!	#DIV/0!
FALSE	High	Master Protein	Q7L9L4	MOB kinase activator 1B OS=Homo sapiens OX=9606 GN=MOB1B PE=1 SV=3	0.01	FALSE	2.572	6	1	2	1	216	25.1	6.73	2.28	1	0	#DIV/0!	#DIV/0!	#DIV/0!	#DIV/0!	#DIV/0!	#DIV/0!	#DIV/0!	#DIV/0!	#DIV/0!	#DIV/0!	#DIV/0!	#DIV/0!	#DIV/0!	#DIV/0!	#DIV/0!	#DIV/0!	#DIV/0!	#DIV/0!	#DIV/0!	#DIV/0!	#DIV/0!	#DIV/0!	#DIV/0!	#DIV/0!	#DIV/0!	#DIV/0!		#DIV/0!	#DIV/0!	#DIV/0!	#DIV/0!	#DIV/0!
FALSE	High	Master Protein	Q96QG7	Myotubularin-related protein 9 OS=Homo sapiens OX=9606 GN=MTMR9 PE=1 SV=1	0.008	FALSE	2.68	2	1	2	1	549	63.4	6.39	0	1	0	#DIV/0!	#DIV/0!	#DIV/0!	#DIV/0!	#DIV/0!	#DIV/0!	#DIV/0!	#DIV/0!	#DIV/0!	#DIV/0!	#DIV/0!	#DIV/0!	#DIV/0!	#DIV/0!	#DIV/0!	#DIV/0!	#DIV/0!	#DIV/0!	#DIV/0!	#DIV/0!	#DIV/0!	#DIV/0!	#DIV/0!	#DIV/0!	#DIV/0!	#DIV/0!		#DIV/0!	#DIV/0!	#DIV/0!	#DIV/0!	#DIV/0!
FALSE	High	Master Protein	Q8NHG8	E3 ubiquitin-protein ligase ZNRF2 OS=Homo sapiens OX=9606 GN=ZNRF2 PE=1 SV=1	0.004	FALSE	3.611	6	1	2	1	242	24.1	7.09	3.55	1	0	#DIV/0!	#DIV/0!	#DIV/0!	#DIV/0!	#DIV/0!	#DIV/0!	#DIV/0!	#DIV/0!	#DIV/0!	#DIV/0!	#DIV/0!	#DIV/0!	#DIV/0!	#DIV/0!	#DIV/0!	#DIV/0!	#DIV/0!	#DIV/0!	#DIV/0!	#DIV/0!	#DIV/0!	#DIV/0!	#DIV/0!	#DIV/0!	#DIV/0!	#DIV/0!		#DIV/0!	#DIV/0!	#DIV/0!	#DIV/0!	#DIV/0!
FALSE	High	Master Protein	A5YKK6	CCR4-NOT transcription complex subunit 1 OS=Homo sapiens OX=9606 GN=CNOT1 PE=1 SV=2	0.01	FALSE	2.528	1	1	2	1	2376	266.8	7.11	0	1	0	#DIV/0!	#DIV/0!	#DIV/0!	#DIV/0!	#DIV/0!	#DIV/0!	#DIV/0!	#DIV/0!	#DIV/0!	#DIV/0!	#DIV/0!	#DIV/0!	#DIV/0!	#DIV/0!	#DIV/0!	#DIV/0!	#DIV/0!	#DIV/0!	#DIV/0!	#DIV/0!	#DIV/0!	#DIV/0!	#DIV/0!	#DIV/0!	#DIV/0!	#DIV/0!		#DIV/0!	#DIV/0!	#DIV/0!	#DIV/0!	#DIV/0!
FALSE	High	Master Protein	Q9P2J5	Leucine--tRNA ligase, cytoplasmic OS=Homo sapiens OX=9606 GN=LARS1 PE=1 SV=2	0.008	FALSE	2.656	1	1	2	1	1176	134.4	7.3	0	1	0	#DIV/0!	#DIV/0!	#DIV/0!	#DIV/0!	#DIV/0!	#DIV/0!	#DIV/0!	#DIV/0!	#DIV/0!	#DIV/0!	#DIV/0!	#DIV/0!	#DIV/0!	#DIV/0!	#DIV/0!	#DIV/0!	#DIV/0!	#DIV/0!	#DIV/0!	#DIV/0!	#DIV/0!	#DIV/0!	#DIV/0!	#DIV/0!	#DIV/0!	#DIV/0!		#DIV/0!	#DIV/0!	#DIV/0!	#DIV/0!	#DIV/0!
FALSE	High	Master Protein	P55060	Exportin-2 OS=Homo sapiens OX=9606 GN=CSE1L PE=1 SV=3	0.003	FALSE	4.306	2	1	2	1	971	110.3	5.77	2.04	1	0	#DIV/0!	#DIV/0!	#DIV/0!	#DIV/0!	#DIV/0!	#DIV/0!	#DIV/0!	#DIV/0!	#DIV/0!	#DIV/0!	#DIV/0!	#DIV/0!	#DIV/0!	#DIV/0!	#DIV/0!	#DIV/0!	#DIV/0!	#DIV/0!	#DIV/0!	#DIV/0!	#DIV/0!	#DIV/0!	#DIV/0!	#DIV/0!	#DIV/0!	#DIV/0!		#DIV/0!	#DIV/0!	#DIV/0!	#DIV/0!	#DIV/0!
FALSE	High	Master Protein	P61160	Actin-related protein 2 OS=Homo sapiens OX=9606 GN=ACTR2 PE=1 SV=1	0.01	FALSE	2.609	3	1	2	1	394	44.7	6.74	0	1	0	#DIV/0!	#DIV/0!	#DIV/0!	#DIV/0!	#DIV/0!	#DIV/0!	#DIV/0!	#DIV/0!	#DIV/0!	#DIV/0!	#DIV/0!	#DIV/0!	#DIV/0!	#DIV/0!	#DIV/0!	#DIV/0!	#DIV/0!	#DIV/0!	#DIV/0!	#DIV/0!	#DIV/0!	#DIV/0!	#DIV/0!	#DIV/0!	#DIV/0!	#DIV/0!		#DIV/0!	#DIV/0!	#DIV/0!	#DIV/0!	#DIV/0!
FALSE	High	Master Protein	P11047	Laminin subunit gamma-1 OS=Homo sapiens OX=9606 GN=LAMC1 PE=1 SV=3	0	FALSE	6.695	1	1	2	1	1609	177.5	5.12	4.7	1	0	#DIV/0!	#DIV/0!	#DIV/0!	#DIV/0!	#DIV/0!	#DIV/0!	#DIV/0!	#DIV/0!	#DIV/0!	#DIV/0!	#DIV/0!	#DIV/0!	#DIV/0!	#DIV/0!	#DIV/0!	#DIV/0!	#DIV/0!	#DIV/0!	#DIV/0!	#DIV/0!	#DIV/0!	#DIV/0!	#DIV/0!	#DIV/0!	#DIV/0!	#DIV/0!		#DIV/0!	#DIV/0!	#DIV/0!	#DIV/0!	#DIV/0!
FALSE	High	Master Protein	A4QMS7	Uncharacterized protein C5orf49 OS=Homo sapiens OX=9606 GN=C5orf49 PE=2 SV=1	0	FALSE	10.391	7	1	2	1	147	17	7.59	0	1	0	#DIV/0!	#DIV/0!	#DIV/0!	#DIV/0!	#DIV/0!	#DIV/0!	#DIV/0!	#DIV/0!	#DIV/0!	#DIV/0!	#DIV/0!	#DIV/0!	#DIV/0!	#DIV/0!	#DIV/0!	#DIV/0!	#DIV/0!	#DIV/0!	#DIV/0!	#DIV/0!	#DIV/0!	#DIV/0!	#DIV/0!	#DIV/0!	#DIV/0!	#DIV/0!		#DIV/0!	#DIV/0!	#DIV/0!	#DIV/0!	#DIV/0!
FALSE	High	Master Protein	P22234	Multifunctional protein ADE2 OS=Homo sapiens OX=9606 GN=PAICS PE=1 SV=3	0.003	FALSE	4.191	7	2	2	2	425	47	7.23	0	2	0	#DIV/0!	#DIV/0!	#DIV/0!	#DIV/0!	#DIV/0!	#DIV/0!	#DIV/0!	#DIV/0!	#DIV/0!	#DIV/0!	#DIV/0!	#DIV/0!	#DIV/0!	#DIV/0!	#DIV/0!	#DIV/0!	#DIV/0!	#DIV/0!	#DIV/0!	#DIV/0!	#DIV/0!	#DIV/0!	#DIV/0!	#DIV/0!	#DIV/0!	#DIV/0!		#DIV/0!	#DIV/0!	#DIV/0!	#DIV/0!	#DIV/0!
FALSE	High	Master Protein	P21926	CD9 antigen OS=Homo sapiens OX=9606 GN=CD9 PE=1 SV=4	0	FALSE	5.198	4	1	2	1	228	25.4	7.15	3.8	1	0	#DIV/0!	#DIV/0!	#DIV/0!	#DIV/0!	#DIV/0!	#DIV/0!	#DIV/0!	#DIV/0!	#DIV/0!	#DIV/0!	#DIV/0!	#DIV/0!	#DIV/0!	#DIV/0!	#DIV/0!	#DIV/0!	#DIV/0!	#DIV/0!	#DIV/0!	#DIV/0!	#DIV/0!	#DIV/0!	#DIV/0!	#DIV/0!	#DIV/0!	#DIV/0!		#DIV/0!	#DIV/0!	#DIV/0!	#DIV/0!	#DIV/0!
FALSE	High	Master Protein	P60900	Proteasome subunit alpha type-6 OS=Homo sapiens OX=9606 GN=PSMA6 PE=1 SV=1	0.01	FALSE	2.613	5	1	2	1	246	27.4	6.76	2.04	1	0	#DIV/0!	#DIV/0!	#DIV/0!	#DIV/0!	#DIV/0!	#DIV/0!	#DIV/0!	#DIV/0!	#DIV/0!	#DIV/0!	#DIV/0!	#DIV/0!	#DIV/0!	#DIV/0!	#DIV/0!	#DIV/0!	#DIV/0!	#DIV/0!	#DIV/0!	#DIV/0!	#DIV/0!	#DIV/0!	#DIV/0!	#DIV/0!	#DIV/0!	#DIV/0!		#DIV/0!	#DIV/0!	#DIV/0!	#DIV/0!	#DIV/0!
FALSE	High	Master Protein	P35080	Profilin-2 OS=Homo sapiens OX=9606 GN=PFN2 PE=1 SV=3	0.004	FALSE	3.036	10	1	2	1	140	15	6.99	0	1	0	#DIV/0!	#DIV/0!	#DIV/0!	#DIV/0!	#DIV/0!	#DIV/0!	#DIV/0!	#DIV/0!	#DIV/0!	#DIV/0!	#DIV/0!	#DIV/0!	#DIV/0!	#DIV/0!	#DIV/0!	#DIV/0!	#DIV/0!	#DIV/0!	#DIV/0!	#DIV/0!	#DIV/0!	#DIV/0!	#DIV/0!	#DIV/0!	#DIV/0!	#DIV/0!		#DIV/0!	#DIV/0!	#DIV/0!	#DIV/0!	#DIV/0!
FALSE	High	Master Protein	P58004	Sestrin-2 OS=Homo sapiens OX=9606 GN=SESN2 PE=1 SV=1	0.003	FALSE	4.554	4	1	2	1	480	54.5	5.9	2.3	1	0	#DIV/0!	#DIV/0!	#DIV/0!	#DIV/0!	#DIV/0!	#DIV/0!	#DIV/0!	#DIV/0!	#DIV/0!	#DIV/0!	#DIV/0!	#DIV/0!	#DIV/0!	#DIV/0!	#DIV/0!	#DIV/0!	#DIV/0!	#DIV/0!	#DIV/0!	#DIV/0!	#DIV/0!	#DIV/0!	#DIV/0!	#DIV/0!	#DIV/0!	#DIV/0!		#DIV/0!	#DIV/0!	#DIV/0!	#DIV/0!	#DIV/0!
FALSE	High	Master Protein	Q8WWI5	Choline transporter-like protein 1 OS=Homo sapiens OX=9606 GN=SLC44A1 PE=1 SV=1	0.004	FALSE	3.021	2	1	2	1	657	73.3	8.6	0	1	0	#DIV/0!	#DIV/0!	#DIV/0!	#DIV/0!	#DIV/0!	#DIV/0!	#DIV/0!	#DIV/0!	#DIV/0!	#DIV/0!	#DIV/0!	12814.5	#DIV/0!	#DIV/0!	#DIV/0!	107707	182853	61542.4	45690.9	#DIV/0!	#DIV/0!	73920.4	77867.4	74588.3	#DIV/0!	34993.4		#DIV/0!	#DIV/0!	#DIV/0!	#DIV/0!	#DIV/0!
FALSE	High	Master Protein	O75396	Vesicle-trafficking protein SEC22b OS=Homo sapiens OX=9606 GN=SEC22B PE=1 SV=4	0	FALSE	5.015	7	1	2	1	215	24.6	6.92	2.44	1	0	#DIV/0!	#DIV/0!	#DIV/0!	#DIV/0!	#DIV/0!	#DIV/0!	#DIV/0!	#DIV/0!	#DIV/0!	#DIV/0!	#DIV/0!	#DIV/0!	#DIV/0!	#DIV/0!	#DIV/0!	#DIV/0!	#DIV/0!	#DIV/0!	#DIV/0!	#DIV/0!	#DIV/0!	#DIV/0!	#DIV/0!	#DIV/0!	#DIV/0!	#DIV/0!		#DIV/0!	#DIV/0!	#DIV/0!	#DIV/0!	#DIV/0!
FALSE	High	Master Protein	Q9BTW9	Tubulin-specific chaperone D OS=Homo sapiens OX=9606 GN=TBCD PE=1 SV=2	0.006	FALSE	2.836	1	1	2	1	1192	132.5	6.19	0	1	0	#DIV/0!	#DIV/0!	#DIV/0!	#DIV/0!	#DIV/0!	#DIV/0!	#DIV/0!	#DIV/0!	#DIV/0!	#DIV/0!	#DIV/0!	#DIV/0!	#DIV/0!	#DIV/0!	#DIV/0!	#DIV/0!	#DIV/0!	#DIV/0!	#DIV/0!	#DIV/0!	#DIV/0!	#DIV/0!	#DIV/0!	#DIV/0!	#DIV/0!	#DIV/0!		#DIV/0!	#DIV/0!	#DIV/0!	#DIV/0!	#DIV/0!
FALSE	High	Master Protein	P46459	Vesicle-fusing ATPase OS=Homo sapiens OX=9606 GN=NSF PE=1 SV=3	0.003	FALSE	4.507	2	1	2	1	744	82.5	6.95	3.84	1	0	#DIV/0!	#DIV/0!	#DIV/0!	#DIV/0!	#DIV/0!	#DIV/0!	#DIV/0!	#DIV/0!	#DIV/0!	#DIV/0!	#DIV/0!	#DIV/0!	#DIV/0!	#DIV/0!	#DIV/0!	#DIV/0!	#DIV/0!	#DIV/0!	#DIV/0!	#DIV/0!	#DIV/0!	#DIV/0!	#DIV/0!	#DIV/0!	#DIV/0!	#DIV/0!		#DIV/0!	#DIV/0!	#DIV/0!	#DIV/0!	#DIV/0!
FALSE	High	Master Protein	Q6PIU2	Neutral cholesterol ester hydrolase 1 OS=Homo sapiens OX=9606 GN=NCEH1 PE=1 SV=3	0.003	FALSE	4.059	3	1	2	1	408	45.8	7.23	1.75	1	0	#DIV/0!	#DIV/0!	#DIV/0!	#DIV/0!	#DIV/0!	#DIV/0!	#DIV/0!	#DIV/0!	#DIV/0!	#DIV/0!	#DIV/0!	#DIV/0!	#DIV/0!	#DIV/0!	#DIV/0!	#DIV/0!	#DIV/0!	#DIV/0!	#DIV/0!	#DIV/0!	#DIV/0!	#DIV/0!	#DIV/0!	#DIV/0!	#DIV/0!	#DIV/0!		#DIV/0!	#DIV/0!	#DIV/0!	#DIV/0!	#DIV/0!
FALSE	High	Master Protein	Q6P2Q9	Pre-mRNA-processing-splicing factor 8 OS=Homo sapiens OX=9606 GN=PRPF8 PE=1 SV=2	0.003	FALSE	3.997	0	1	2	1	2335	273.4	8.84	1.83	1	0	#DIV/0!	#DIV/0!	#DIV/0!	#DIV/0!	#DIV/0!	#DIV/0!	#DIV/0!	#DIV/0!	#DIV/0!	#DIV/0!	#DIV/0!	#DIV/0!	#DIV/0!	#DIV/0!	#DIV/0!	#DIV/0!	#DIV/0!	#DIV/0!	#DIV/0!	#DIV/0!	#DIV/0!	#DIV/0!	#DIV/0!	#DIV/0!	#DIV/0!	#DIV/0!		#DIV/0!	#DIV/0!	#DIV/0!	#DIV/0!	#DIV/0!
FALSE	High	Master Protein	Q9GZQ8	Microtubule-associated proteins 1A/1B light chain 3B OS=Homo sapiens OX=9606 GN=MAP1LC3B PE=1 SV=3	0.003	FALSE	4.213	8	1	2	1	125	14.7	8.94	0	1	0	#DIV/0!	#DIV/0!	#DIV/0!	#DIV/0!	#DIV/0!	#DIV/0!	#DIV/0!	#DIV/0!	#DIV/0!	#DIV/0!	#DIV/0!	#DIV/0!	#DIV/0!	#DIV/0!	#DIV/0!	#DIV/0!	#DIV/0!	#DIV/0!	#DIV/0!	#DIV/0!	#DIV/0!	#DIV/0!	#DIV/0!	#DIV/0!	#DIV/0!	#DIV/0!		#DIV/0!	#DIV/0!	#DIV/0!	#DIV/0!	#DIV/0!
FALSE	High	Master Protein	Q96FZ7	Charged multivesicular body protein 6 OS=Homo sapiens OX=9606 GN=CHMP6 PE=1 SV=3	0.004	FALSE	3.481	6	1	2	1	201	23.5	5.31	0	1	0	#DIV/0!	#DIV/0!	#DIV/0!	#DIV/0!	#DIV/0!	#DIV/0!	#DIV/0!	#DIV/0!	#DIV/0!	#DIV/0!	#DIV/0!	#DIV/0!	#DIV/0!	#DIV/0!	#DIV/0!	#DIV/0!	#DIV/0!	#DIV/0!	#DIV/0!	#DIV/0!	#DIV/0!	#DIV/0!	#DIV/0!	#DIV/0!	#DIV/0!	#DIV/0!		#DIV/0!	#DIV/0!	#DIV/0!	#DIV/0!	#DIV/0!
FALSE	High	Master Protein	P10909	Clusterin OS=Homo sapiens OX=9606 GN=CLU PE=1 SV=1	0	FALSE	5.197	2	1	2	1	449	52.5	6.27	2.31	1	0	#DIV/0!	#DIV/0!	#DIV/0!	#DIV/0!	#DIV/0!	#DIV/0!	#DIV/0!	#DIV/0!	#DIV/0!	#DIV/0!	#DIV/0!	#DIV/0!	#DIV/0!	#DIV/0!	#DIV/0!	#DIV/0!	#DIV/0!	#DIV/0!	#DIV/0!	#DIV/0!	#DIV/0!	#DIV/0!	#DIV/0!	#DIV/0!	#DIV/0!	#DIV/0!		#DIV/0!	#DIV/0!	#DIV/0!	#DIV/0!	#DIV/0!
FALSE	High	Master Protein	Q9H0D6	5'-3' exoribonuclease 2 OS=Homo sapiens OX=9606 GN=XRN2 PE=1 SV=1	0.004	FALSE	3.284	1	1	2	1	950	108.5	7.47	0	1	0	#DIV/0!	#DIV/0!	#DIV/0!	#DIV/0!	#DIV/0!	#DIV/0!	#DIV/0!	#DIV/0!	#DIV/0!	#DIV/0!	#DIV/0!	#DIV/0!	#DIV/0!	#DIV/0!	#DIV/0!	#DIV/0!	#DIV/0!	#DIV/0!	#DIV/0!	#DIV/0!	#DIV/0!	#DIV/0!	#DIV/0!	#DIV/0!	#DIV/0!	#DIV/0!		#DIV/0!	#DIV/0!	#DIV/0!	#DIV/0!	#DIV/0!
FALSE	High	Master Protein	P78536	Disintegrin and metalloproteinase domain-containing protein 17 OS=Homo sapiens OX=9606 GN=ADAM17 PE=1 SV=1	0.006	FALSE	2.815	1	1	2	1	824	93	5.76	0	1	0	#DIV/0!	#DIV/0!	#DIV/0!	#DIV/0!	#DIV/0!	#DIV/0!	#DIV/0!	#DIV/0!	#DIV/0!	#DIV/0!	#DIV/0!	#DIV/0!	#DIV/0!	#DIV/0!	#DIV/0!	#DIV/0!	#DIV/0!	#DIV/0!	#DIV/0!	#DIV/0!	#DIV/0!	#DIV/0!	#DIV/0!	#DIV/0!	#DIV/0!	#DIV/0!		#DIV/0!	#DIV/0!	#DIV/0!	#DIV/0!	#DIV/0!
FALSE	High	Master Protein	Q92621	Nuclear pore complex protein Nup205 OS=Homo sapiens OX=9606 GN=NUP205 PE=1 SV=3	0.003	FALSE	3.181	1	1	1	1	2012	227.8	6.19	0	1	0	#DIV/0!	#DIV/0!	#DIV/0!	#DIV/0!	#DIV/0!	#DIV/0!	#DIV/0!	#DIV/0!	#DIV/0!	#DIV/0!	#DIV/0!	#DIV/0!	#DIV/0!	#DIV/0!	#DIV/0!	#DIV/0!	#DIV/0!	#DIV/0!	#DIV/0!	#DIV/0!	#DIV/0!	#DIV/0!	#DIV/0!	#DIV/0!	#DIV/0!	#DIV/0!		#DIV/0!	#DIV/0!	#DIV/0!	#DIV/0!	#DIV/0!
FALSE	High	Master Protein	Q6PGP7	Tetratricopeptide repeat protein 37 OS=Homo sapiens OX=9606 GN=TTC37 PE=1 SV=1	0.004	FALSE	3.296	1	1	1	1	1564	175.4	7.53	1.6	1	0	#DIV/0!	#DIV/0!	#DIV/0!	#DIV/0!	#DIV/0!	#DIV/0!	#DIV/0!	#DIV/0!	#DIV/0!	#DIV/0!	#DIV/0!	#DIV/0!	#DIV/0!	#DIV/0!	#DIV/0!	#DIV/0!	#DIV/0!	#DIV/0!	#DIV/0!	#DIV/0!	#DIV/0!	#DIV/0!	#DIV/0!	#DIV/0!	#DIV/0!	#DIV/0!		#DIV/0!	#DIV/0!	#DIV/0!	#DIV/0!	#DIV/0!
FALSE	High	Master Protein	Q99569	Plakophilin-4 OS=Homo sapiens OX=9606 GN=PKP4 PE=1 SV=2	0.003	FALSE	4.126	1	1	1	1	1192	131.8	8.94	1.62	1	0	#DIV/0!	#DIV/0!	#DIV/0!	#DIV/0!	#DIV/0!	#DIV/0!	#DIV/0!	#DIV/0!	#DIV/0!	#DIV/0!	#DIV/0!	#DIV/0!	469182	#DIV/0!	47444.6	#DIV/0!	#DIV/0!	#DIV/0!	#DIV/0!	186716	#DIV/0!	#DIV/0!	417898	#DIV/0!	#DIV/0!	16149.4		#DIV/0!	#DIV/0!	50732.4	#DIV/0!	#DIV/0!
FALSE	High	Master Protein	Q02388	Collagen alpha-1(VII) chain OS=Homo sapiens OX=9606 GN=COL7A1 PE=1 SV=2	0.007	FALSE	2.749	0	1	1	1	2944	295	6.27	0	1	0	#DIV/0!	#DIV/0!	#DIV/0!	#DIV/0!	#DIV/0!	#DIV/0!	#DIV/0!	#DIV/0!	#DIV/0!	#DIV/0!	#DIV/0!	#DIV/0!	#DIV/0!	#DIV/0!	#DIV/0!	#DIV/0!	#DIV/0!	#DIV/0!	#DIV/0!	#DIV/0!	#DIV/0!	#DIV/0!	#DIV/0!	#DIV/0!	#DIV/0!	#DIV/0!		#DIV/0!	#DIV/0!	#DIV/0!	#DIV/0!	#DIV/0!
FALSE	High	Master Protein	Q8TB73	Protein NDNF OS=Homo sapiens OX=9606 GN=NDNF PE=1 SV=2	0.004	FALSE	3.525	2	1	1	1	568	64.6	8.94	0	1	0	#DIV/0!	#DIV/0!	#DIV/0!	#DIV/0!	#DIV/0!	#DIV/0!	#DIV/0!	#DIV/0!	#DIV/0!	#DIV/0!	#DIV/0!	#DIV/0!	#DIV/0!	#DIV/0!	#DIV/0!	#DIV/0!	#DIV/0!	#DIV/0!	#DIV/0!	#DIV/0!	#DIV/0!	#DIV/0!	#DIV/0!	#DIV/0!	#DIV/0!	#DIV/0!		#DIV/0!	#DIV/0!	#DIV/0!	#DIV/0!	#DIV/0!
FALSE	High	Master Protein	Q9Y653	Adhesion G-protein coupled receptor G1 OS=Homo sapiens OX=9606 GN=ADGRG1 PE=1 SV=2	0.006	FALSE	2.791	2	1	1	1	693	77.7	8.48	0	1	0	#DIV/0!	#DIV/0!	#DIV/0!	#DIV/0!	#DIV/0!	#DIV/0!	#DIV/0!	#DIV/0!	#DIV/0!	#DIV/0!	#DIV/0!	#DIV/0!	#DIV/0!	#DIV/0!	#DIV/0!	#DIV/0!	#DIV/0!	#DIV/0!	#DIV/0!	#DIV/0!	#DIV/0!	#DIV/0!	#DIV/0!	#DIV/0!	#DIV/0!	#DIV/0!		#DIV/0!	#DIV/0!	#DIV/0!	#DIV/0!	#DIV/0!
FALSE	High	Master Protein	Q96S44	EKC/KEOPS complex subunit TP53RK OS=Homo sapiens OX=9606 GN=TP53RK PE=1 SV=2	0.003	FALSE	3.173	9	1	1	1	253	28.1	9.54	0	1	0	#DIV/0!	#DIV/0!	#DIV/0!	#DIV/0!	#DIV/0!	#DIV/0!	#DIV/0!	#DIV/0!	#DIV/0!	#DIV/0!	#DIV/0!	#DIV/0!	#DIV/0!	#DIV/0!	#DIV/0!	#DIV/0!	#DIV/0!	#DIV/0!	#DIV/0!	#DIV/0!	#DIV/0!	#DIV/0!	#DIV/0!	#DIV/0!	#DIV/0!	#DIV/0!		#DIV/0!	#DIV/0!	#DIV/0!	#DIV/0!	#DIV/0!
FALSE	High	Master Protein	Q9NR50	Translation initiation factor eIF-2B subunit gamma OS=Homo sapiens OX=9606 GN=EIF2B3 PE=1 SV=1	0.007	FALSE	2.783	2	1	1	1	452	50.2	6.47	0	1	0	#DIV/0!	#DIV/0!	#DIV/0!	#DIV/0!	#DIV/0!	#DIV/0!	#DIV/0!	#DIV/0!	#DIV/0!	#DIV/0!	#DIV/0!	#DIV/0!	#DIV/0!	#DIV/0!	#DIV/0!	#DIV/0!	#DIV/0!	#DIV/0!	#DIV/0!	#DIV/0!	#DIV/0!	#DIV/0!	#DIV/0!	#DIV/0!	#DIV/0!	#DIV/0!		#DIV/0!	#DIV/0!	#DIV/0!	#DIV/0!	#DIV/0!
FALSE	High	Master Protein	P31327	Carbamoyl-phosphate synthase [ammonia], mitochondrial OS=Homo sapiens OX=9606 GN=CPS1 PE=1 SV=2	0.003	FALSE	3.162	1	1	1	1	1500	164.8	6.74	0	1	0	#DIV/0!	#DIV/0!	#DIV/0!	#DIV/0!	#DIV/0!	#DIV/0!	#DIV/0!	#DIV/0!	#DIV/0!	#DIV/0!	#DIV/0!	#DIV/0!	#DIV/0!	#DIV/0!	#DIV/0!	#DIV/0!	#DIV/0!	#DIV/0!	#DIV/0!	#DIV/0!	#DIV/0!	#DIV/0!	#DIV/0!	#DIV/0!	#DIV/0!	#DIV/0!		#DIV/0!	#DIV/0!	#DIV/0!	#DIV/0!	#DIV/0!
FALSE	High	Master Protein	Q5VT25	Serine/threonine-protein kinase MRCK alpha OS=Homo sapiens OX=9606 GN=CDC42BPA PE=1 SV=1	0.004	FALSE	3.489	1	1	1	1	1732	197.2	6.58	0	1	0	#DIV/0!	#DIV/0!	#DIV/0!	#DIV/0!	#DIV/0!	#DIV/0!	#DIV/0!	#DIV/0!	#DIV/0!	#DIV/0!	#DIV/0!	#DIV/0!	#DIV/0!	#DIV/0!	#DIV/0!	#DIV/0!	#DIV/0!	#DIV/0!	#DIV/0!	#DIV/0!	#DIV/0!	#DIV/0!	#DIV/0!	#DIV/0!	#DIV/0!	#DIV/0!		#DIV/0!	#DIV/0!	#DIV/0!	#DIV/0!	#DIV/0!
FALSE	High	Master Protein	Q15785	Mitochondrial import receptor subunit TOM34 OS=Homo sapiens OX=9606 GN=TOMM34 PE=1 SV=2	0.003	FALSE	4.026	4	1	1	1	309	34.5	8.98	1.93	1	0	#DIV/0!	#DIV/0!	#DIV/0!	#DIV/0!	#DIV/0!	#DIV/0!	#DIV/0!	#DIV/0!	#DIV/0!	#DIV/0!	#DIV/0!	#DIV/0!	#DIV/0!	#DIV/0!	#DIV/0!	#DIV/0!	#DIV/0!	#DIV/0!	#DIV/0!	#DIV/0!	#DIV/0!	#DIV/0!	#DIV/0!	#DIV/0!	#DIV/0!	#DIV/0!		#DIV/0!	#DIV/0!	#DIV/0!	#DIV/0!	#DIV/0!
FALSE	High	Master Protein	P35354	Prostaglandin G/H synthase 2 OS=Homo sapiens OX=9606 GN=PTGS2 PE=1 SV=2	0.004	FALSE	3.593	2	1	1	1	604	69	7.39	1.67	1	0	#DIV/0!	#DIV/0!	#DIV/0!	#DIV/0!	#DIV/0!	#DIV/0!	#DIV/0!	#DIV/0!	#DIV/0!	#DIV/0!	#DIV/0!	#DIV/0!	#DIV/0!	#DIV/0!	#DIV/0!	#DIV/0!	#DIV/0!	#DIV/0!	#DIV/0!	#DIV/0!	#DIV/0!	#DIV/0!	#DIV/0!	#DIV/0!	#DIV/0!	#DIV/0!		#DIV/0!	#DIV/0!	#DIV/0!	#DIV/0!	#DIV/0!
FALSE	High	Master Protein	P49757	Protein numb homolog OS=Homo sapiens OX=9606 GN=NUMB PE=1 SV=2	0.005	FALSE	2.955	2	1	1	1	651	70.8	8.51	0	1	0	#DIV/0!	#DIV/0!	#DIV/0!	#DIV/0!	#DIV/0!	#DIV/0!	#DIV/0!	#DIV/0!	#DIV/0!	#DIV/0!	#DIV/0!	#DIV/0!	#DIV/0!	#DIV/0!	#DIV/0!	#DIV/0!	#DIV/0!	#DIV/0!	#DIV/0!	#DIV/0!	#DIV/0!	#DIV/0!	#DIV/0!	#DIV/0!	#DIV/0!	#DIV/0!		#DIV/0!	#DIV/0!	#DIV/0!	#DIV/0!	#DIV/0!
FALSE	High	Master Protein	Q14697	Neutral alpha-glucosidase AB OS=Homo sapiens OX=9606 GN=GANAB PE=1 SV=3	0	FALSE	5.11	2	1	1	1	944	106.8	6.14	1.71	1	0	#DIV/0!	#DIV/0!	#DIV/0!	#DIV/0!	#DIV/0!	#DIV/0!	#DIV/0!	#DIV/0!	#DIV/0!	#DIV/0!	#DIV/0!	#DIV/0!	#DIV/0!	#DIV/0!	#DIV/0!	#DIV/0!	#DIV/0!	#DIV/0!	#DIV/0!	#DIV/0!	#DIV/0!	#DIV/0!	#DIV/0!	#DIV/0!	#DIV/0!	#DIV/0!		#DIV/0!	#DIV/0!	#DIV/0!	#DIV/0!	#DIV/0!
FALSE	High	Master Protein	Q9NZT2	Opioid growth factor receptor OS=Homo sapiens OX=9606 GN=OGFR PE=1 SV=3	0.004	FALSE	3.342	2	1	1	1	677	73.3	4.84	1.68	1	0	#DIV/0!	#DIV/0!	#DIV/0!	#DIV/0!	#DIV/0!	#DIV/0!	#DIV/0!	#DIV/0!	#DIV/0!	#DIV/0!	#DIV/0!	#DIV/0!	#DIV/0!	#DIV/0!	#DIV/0!	#DIV/0!	#DIV/0!	#DIV/0!	#DIV/0!	#DIV/0!	#DIV/0!	#DIV/0!	#DIV/0!	#DIV/0!	#DIV/0!	#DIV/0!		#DIV/0!	#DIV/0!	#DIV/0!	#DIV/0!	#DIV/0!
FALSE	High	Master Protein	Q13310	Polyadenylate-binding protein 4 OS=Homo sapiens OX=9606 GN=PABPC4 PE=1 SV=1	0	FALSE	5.994	3	1	1	1	644	70.7	9.26	2.11	1	0	#DIV/0!	#DIV/0!	#DIV/0!	#DIV/0!	#DIV/0!	#DIV/0!	#DIV/0!	#DIV/0!	#DIV/0!	#DIV/0!	#DIV/0!	#DIV/0!	#DIV/0!	#DIV/0!	#DIV/0!	#DIV/0!	#DIV/0!	#DIV/0!	#DIV/0!	#DIV/0!	#DIV/0!	#DIV/0!	#DIV/0!	#DIV/0!	#DIV/0!	#DIV/0!		#DIV/0!	#DIV/0!	#DIV/0!	#DIV/0!	#DIV/0!
FALSE	High	Master Protein	P20908	Collagen alpha-1(V) chain OS=Homo sapiens OX=9606 GN=COL5A1 PE=1 SV=3	0.007	FALSE	2.779	0	1	1	1	1838	183.4	5.06	0	1	0	#DIV/0!	#DIV/0!	#DIV/0!	#DIV/0!	#DIV/0!	#DIV/0!	#DIV/0!	#DIV/0!	#DIV/0!	#DIV/0!	#DIV/0!	#DIV/0!	#DIV/0!	#DIV/0!	#DIV/0!	#DIV/0!	#DIV/0!	#DIV/0!	#DIV/0!	#DIV/0!	#DIV/0!	#DIV/0!	#DIV/0!	#DIV/0!	#DIV/0!	#DIV/0!		#DIV/0!	#DIV/0!	#DIV/0!	#DIV/0!	#DIV/0!
FALSE	High	Master Protein	Q9ULV4	Coronin-1C OS=Homo sapiens OX=9606 GN=CORO1C PE=1 SV=1	0.009	FALSE	2.634	2	1	1	1	474	53.2	7.08	2.52	1	0	#DIV/0!	#DIV/0!	#DIV/0!	#DIV/0!	#DIV/0!	#DIV/0!	#DIV/0!	#DIV/0!	#DIV/0!	#DIV/0!	#DIV/0!	#DIV/0!	#DIV/0!	#DIV/0!	#DIV/0!	#DIV/0!	#DIV/0!	#DIV/0!	#DIV/0!	#DIV/0!	#DIV/0!	#DIV/0!	#DIV/0!	#DIV/0!	#DIV/0!	#DIV/0!		#DIV/0!	#DIV/0!	#DIV/0!	#DIV/0!	#DIV/0!
FALSE	High	Master Protein	P31153	S-adenosylmethionine synthase isoform type-2 OS=Homo sapiens OX=9606 GN=MAT2A PE=1 SV=1	0.003	FALSE	4.291	4	1	1	1	395	43.6	6.48	1.84	1	0	#DIV/0!	#DIV/0!	#DIV/0!	#DIV/0!	#DIV/0!	#DIV/0!	#DIV/0!	#DIV/0!	#DIV/0!	#DIV/0!	#DIV/0!	#DIV/0!	#DIV/0!	#DIV/0!	#DIV/0!	#DIV/0!	#DIV/0!	#DIV/0!	#DIV/0!	#DIV/0!	#DIV/0!	#DIV/0!	#DIV/0!	#DIV/0!	#DIV/0!	#DIV/0!		#DIV/0!	#DIV/0!	#DIV/0!	#DIV/0!	#DIV/0!
FALSE	High	Master Protein	Q14112	Nidogen-2 OS=Homo sapiens OX=9606 GN=NID2 PE=1 SV=3	0.003	FALSE	4.135	1	1	1	1	1375	151.2	5.29	0	1	0	#DIV/0!	#DIV/0!	#DIV/0!	#DIV/0!	#DIV/0!	#DIV/0!	#DIV/0!	#DIV/0!	#DIV/0!	#DIV/0!	#DIV/0!	#DIV/0!	#DIV/0!	#DIV/0!	#DIV/0!	#DIV/0!	#DIV/0!	#DIV/0!	#DIV/0!	#DIV/0!	#DIV/0!	#DIV/0!	#DIV/0!	#DIV/0!	#DIV/0!	#DIV/0!		#DIV/0!	#DIV/0!	#DIV/0!	#DIV/0!	#DIV/0!
FALSE	High	Master Protein	Q9NSY1	BMP-2-inducible protein kinase OS=Homo sapiens OX=9606 GN=BMP2K PE=1 SV=2	0.007	FALSE	2.721	1	1	1	1	1161	129.1	6.51	0	1	0	#DIV/0!	#DIV/0!	#DIV/0!	#DIV/0!	#DIV/0!	#DIV/0!	#DIV/0!	#DIV/0!	#DIV/0!	#DIV/0!	#DIV/0!	#DIV/0!	#DIV/0!	#DIV/0!	#DIV/0!	#DIV/0!	#DIV/0!	#DIV/0!	#DIV/0!	#DIV/0!	#DIV/0!	#DIV/0!	#DIV/0!	#DIV/0!	#DIV/0!	#DIV/0!		#DIV/0!	#DIV/0!	#DIV/0!	#DIV/0!	#DIV/0!
FALSE	High	Master Protein	O60832	H/ACA ribonucleoprotein complex subunit DKC1 OS=Homo sapiens OX=9606 GN=DKC1 PE=1 SV=3	0.007	FALSE	2.692	3	1	1	1	514	57.6	9.42	0	1	0	#DIV/0!	#DIV/0!	#DIV/0!	#DIV/0!	#DIV/0!	#DIV/0!	#DIV/0!	#DIV/0!	#DIV/0!	#DIV/0!	#DIV/0!	#DIV/0!	#DIV/0!	#DIV/0!	#DIV/0!	#DIV/0!	#DIV/0!	#DIV/0!	#DIV/0!	#DIV/0!	#DIV/0!	#DIV/0!	#DIV/0!	#DIV/0!	#DIV/0!	#DIV/0!		#DIV/0!	#DIV/0!	#DIV/0!	#DIV/0!	#DIV/0!
FALSE	High	Master Protein	P61604	10 kDa heat shock protein, mitochondrial OS=Homo sapiens OX=9606 GN=HSPE1 PE=1 SV=2	0.004	FALSE	3.089	14	1	1	1	102	10.9	8.92	1.69	1	0	#DIV/0!	#DIV/0!	#DIV/0!	#DIV/0!	#DIV/0!	#DIV/0!	#DIV/0!	#DIV/0!	#DIV/0!	#DIV/0!	#DIV/0!	#DIV/0!	#DIV/0!	#DIV/0!	#DIV/0!	#DIV/0!	#DIV/0!	#DIV/0!	#DIV/0!	#DIV/0!	#DIV/0!	#DIV/0!	#DIV/0!	#DIV/0!	#DIV/0!	#DIV/0!		#DIV/0!	#DIV/0!	#DIV/0!	#DIV/0!	#DIV/0!
FALSE	High	Master Protein	P49721	Proteasome subunit beta type-2 OS=Homo sapiens OX=9606 GN=PSMB2 PE=1 SV=1	0.004	FALSE	3.047	10	1	1	1	201	22.8	7.02	0	1	0	#DIV/0!	#DIV/0!	#DIV/0!	#DIV/0!	#DIV/0!	#DIV/0!	#DIV/0!	#DIV/0!	#DIV/0!	#DIV/0!	#DIV/0!	#DIV/0!	#DIV/0!	#DIV/0!	#DIV/0!	#DIV/0!	#DIV/0!	#DIV/0!	#DIV/0!	#DIV/0!	#DIV/0!	#DIV/0!	#DIV/0!	#DIV/0!	#DIV/0!	#DIV/0!		#DIV/0!	#DIV/0!	#DIV/0!	#DIV/0!	#DIV/0!
FALSE	High	Master Protein	P21796	Voltage-dependent anion-selective channel protein 1 OS=Homo sapiens OX=9606 GN=VDAC1 PE=1 SV=2	0.008	FALSE	2.671	4	1	1	1	283	30.8	8.54	0	1	0	#DIV/0!	#DIV/0!	#DIV/0!	#DIV/0!	#DIV/0!	#DIV/0!	#DIV/0!	#DIV/0!	#DIV/0!	#DIV/0!	#DIV/0!	#DIV/0!	#DIV/0!	#DIV/0!	#DIV/0!	#DIV/0!	#DIV/0!	#DIV/0!	#DIV/0!	#DIV/0!	#DIV/0!	#DIV/0!	#DIV/0!	#DIV/0!	#DIV/0!	#DIV/0!		#DIV/0!	#DIV/0!	#DIV/0!	#DIV/0!	#DIV/0!
FALSE	High	Master Protein	O94808	Glutamine--fructose-6-phosphate aminotransferase [isomerizing] 2 OS=Homo sapiens OX=9606 GN=GFPT2 PE=1 SV=3	0.003	FALSE	3.226	1	1	1	1	682	76.9	7.37	1.63	1	0	#DIV/0!	#DIV/0!	#DIV/0!	#DIV/0!	#DIV/0!	#DIV/0!	#DIV/0!	#DIV/0!	#DIV/0!	#DIV/0!	#DIV/0!	#DIV/0!	#DIV/0!	#DIV/0!	#DIV/0!	#DIV/0!	#DIV/0!	#DIV/0!	#DIV/0!	#DIV/0!	#DIV/0!	#DIV/0!	#DIV/0!	#DIV/0!	#DIV/0!	#DIV/0!		#DIV/0!	#DIV/0!	#DIV/0!	#DIV/0!	#DIV/0!
FALSE	High	Master Protein	Q27J81	Inverted formin-2 OS=Homo sapiens OX=9606 GN=INF2 PE=1 SV=2	0.004	FALSE	3.069	1	1	1	1	1249	135.5	5.38	0	1	0	#DIV/0!	#DIV/0!	#DIV/0!	#DIV/0!	#DIV/0!	#DIV/0!	46384.3	61033.8	#DIV/0!	#DIV/0!	15448.5	#DIV/0!	52908.7	#DIV/0!	#DIV/0!	#DIV/0!	#DIV/0!	#DIV/0!	#DIV/0!	125014	#DIV/0!	#DIV/0!	46857.9	#DIV/0!	781604	#DIV/0!		#DIV/0!	#DIV/0!	#DIV/0!	#DIV/0!	#DIV/0!
FALSE	High	Master Protein	Q8WVJ2	NudC domain-containing protein 2 OS=Homo sapiens OX=9606 GN=NUDCD2 PE=1 SV=1	0.004	FALSE	3.075	6	1	1	1	157	17.7	5.07	0	1	0	#DIV/0!	#DIV/0!	#DIV/0!	#DIV/0!	#DIV/0!	#DIV/0!	#DIV/0!	#DIV/0!	#DIV/0!	#DIV/0!	#DIV/0!	#DIV/0!	#DIV/0!	#DIV/0!	#DIV/0!	#DIV/0!	#DIV/0!	#DIV/0!	#DIV/0!	#DIV/0!	#DIV/0!	#DIV/0!	#DIV/0!	#DIV/0!	#DIV/0!	#DIV/0!		#DIV/0!	#DIV/0!	#DIV/0!	#DIV/0!	#DIV/0!
FALSE	High	Master Protein	Q9Y316	Protein MEMO1 OS=Homo sapiens OX=9606 GN=MEMO1 PE=1 SV=1	0.003	FALSE	4.393	6	1	1	1	297	33.7	7.14	2.39	1	0	#DIV/0!	#DIV/0!	#DIV/0!	#DIV/0!	#DIV/0!	#DIV/0!	#DIV/0!	#DIV/0!	#DIV/0!	#DIV/0!	#DIV/0!	#DIV/0!	#DIV/0!	#DIV/0!	#DIV/0!	#DIV/0!	#DIV/0!	#DIV/0!	#DIV/0!	#DIV/0!	#DIV/0!	#DIV/0!	#DIV/0!	#DIV/0!	#DIV/0!	#DIV/0!		#DIV/0!	#DIV/0!	#DIV/0!	#DIV/0!	#DIV/0!
FALSE	High	Master Protein	P49589	Cysteine--tRNA ligase, cytoplasmic OS=Homo sapiens OX=9606 GN=CARS1 PE=1 SV=3	0.007	FALSE	2.732	1	1	1	1	748	85.4	6.76	0	1	0	#DIV/0!	#DIV/0!	#DIV/0!	#DIV/0!	#DIV/0!	#DIV/0!	#DIV/0!	#DIV/0!	#DIV/0!	#DIV/0!	#DIV/0!	#DIV/0!	#DIV/0!	#DIV/0!	#DIV/0!	#DIV/0!	#DIV/0!	#DIV/0!	#DIV/0!	#DIV/0!	#DIV/0!	#DIV/0!	#DIV/0!	#DIV/0!	#DIV/0!	#DIV/0!		#DIV/0!	#DIV/0!	#DIV/0!	#DIV/0!	#DIV/0!
FALSE	High	Master Protein	O00151	PDZ and LIM domain protein 1 OS=Homo sapiens OX=9606 GN=PDLIM1 PE=1 SV=4	0.004	FALSE	3.369	5	1	1	1	329	36	7.02	1.64	1	0	#DIV/0!	#DIV/0!	#DIV/0!	#DIV/0!	#DIV/0!	#DIV/0!	#DIV/0!	#DIV/0!	#DIV/0!	#DIV/0!	#DIV/0!	#DIV/0!	#DIV/0!	#DIV/0!	#DIV/0!	#DIV/0!	#DIV/0!	#DIV/0!	#DIV/0!	#DIV/0!	#DIV/0!	#DIV/0!	#DIV/0!	#DIV/0!	#DIV/0!	#DIV/0!		#DIV/0!	#DIV/0!	#DIV/0!	#DIV/0!	#DIV/0!
FALSE	High	Master Protein	P38117	Electron transfer flavoprotein subunit beta OS=Homo sapiens OX=9606 GN=ETFB PE=1 SV=3	0.006	FALSE	2.817	5	1	1	1	255	27.8	8.1	0	1	0	#DIV/0!	#DIV/0!	#DIV/0!	#DIV/0!	#DIV/0!	#DIV/0!	#DIV/0!	#DIV/0!	#DIV/0!	#DIV/0!	#DIV/0!	#DIV/0!	#DIV/0!	#DIV/0!	#DIV/0!	#DIV/0!	#DIV/0!	#DIV/0!	#DIV/0!	#DIV/0!	#DIV/0!	#DIV/0!	#DIV/0!	#DIV/0!	#DIV/0!	#DIV/0!		#DIV/0!	#DIV/0!	#DIV/0!	#DIV/0!	#DIV/0!
FALSE	High	Master Protein	O43707	Alpha-actinin-4 OS=Homo sapiens OX=9606 GN=ACTN4 PE=1 SV=2	0.004	FALSE	3.011	1	1	1	1	911	104.8	5.44	0	1	0	#DIV/0!	#DIV/0!	#DIV/0!	#DIV/0!	#DIV/0!	#DIV/0!	#DIV/0!	#DIV/0!	#DIV/0!	#DIV/0!	#DIV/0!	#DIV/0!	#DIV/0!	#DIV/0!	#DIV/0!	#DIV/0!	#DIV/0!	#DIV/0!	#DIV/0!	#DIV/0!	#DIV/0!	#DIV/0!	#DIV/0!	#DIV/0!	#DIV/0!	#DIV/0!		#DIV/0!	#DIV/0!	#DIV/0!	#DIV/0!	#DIV/0!
FALSE	High	Master Protein	P63010	AP-2 complex subunit beta OS=Homo sapiens OX=9606 GN=AP2B1 PE=1 SV=1	0.004	FALSE	3.562	1	1	1	1	937	104.5	5.38	0	1	0	#DIV/0!	#DIV/0!	#DIV/0!	#DIV/0!	#DIV/0!	#DIV/0!	#DIV/0!	#DIV/0!	#DIV/0!	#DIV/0!	#DIV/0!	#DIV/0!	#DIV/0!	#DIV/0!	#DIV/0!	#DIV/0!	#DIV/0!	#DIV/0!	#DIV/0!	#DIV/0!	#DIV/0!	#DIV/0!	#DIV/0!	#DIV/0!	#DIV/0!	#DIV/0!		#DIV/0!	#DIV/0!	#DIV/0!	#DIV/0!	#DIV/0!
FALSE	High	Master Protein	P06756	Integrin alpha-V OS=Homo sapiens OX=9606 GN=ITGAV PE=1 SV=2	0.003	FALSE	3.929	1	1	1	1	1048	116	5.68	0	1	0	#DIV/0!	#DIV/0!	#DIV/0!	#DIV/0!	#DIV/0!	#DIV/0!	#DIV/0!	#DIV/0!	#DIV/0!	#DIV/0!	#DIV/0!	#DIV/0!	#DIV/0!	#DIV/0!	#DIV/0!	#DIV/0!	#DIV/0!	#DIV/0!	#DIV/0!	#DIV/0!	#DIV/0!	#DIV/0!	#DIV/0!	#DIV/0!	#DIV/0!	#DIV/0!		#DIV/0!	#DIV/0!	#DIV/0!	#DIV/0!	#DIV/0!
FALSE	High	Master Protein	Q9Y3F4	Serine-threonine kinase receptor-associated protein OS=Homo sapiens OX=9606 GN=STRAP PE=1 SV=1	0.003	FALSE	4.532	6	1	1	1	350	38.4	5.12	0	1	0	#DIV/0!	#DIV/0!	#DIV/0!	#DIV/0!	#DIV/0!	#DIV/0!	#DIV/0!	#DIV/0!	#DIV/0!	#DIV/0!	#DIV/0!	#DIV/0!	#DIV/0!	#DIV/0!	#DIV/0!	#DIV/0!	#DIV/0!	#DIV/0!	#DIV/0!	#DIV/0!	#DIV/0!	#DIV/0!	#DIV/0!	#DIV/0!	#DIV/0!	#DIV/0!		#DIV/0!	#DIV/0!	#DIV/0!	#DIV/0!	#DIV/0!
FALSE	High	Master Protein	Q96TA1	Protein Niban 2 OS=Homo sapiens OX=9606 GN=NIBAN2 PE=1 SV=3	0.003	FALSE	4.268	2	1	1	1	746	84.1	6.19	2.2	1	0	#DIV/0!	#DIV/0!	#DIV/0!	#DIV/0!	#DIV/0!	#DIV/0!	#DIV/0!	#DIV/0!	#DIV/0!	#DIV/0!	#DIV/0!	#DIV/0!	#DIV/0!	#DIV/0!	#DIV/0!	#DIV/0!	#DIV/0!	#DIV/0!	#DIV/0!	#DIV/0!	#DIV/0!	#DIV/0!	#DIV/0!	#DIV/0!	#DIV/0!	#DIV/0!		#DIV/0!	#DIV/0!	#DIV/0!	#DIV/0!	#DIV/0!
FALSE	High	Master Protein	Q99715	Collagen alpha-1(XII) chain OS=Homo sapiens OX=9606 GN=COL12A1 PE=1 SV=2	0.004	FALSE	3.037	1	1	1	1	3063	332.9	5.53	0	1	0	#DIV/0!	#DIV/0!	#DIV/0!	#DIV/0!	#DIV/0!	#DIV/0!	#DIV/0!	#DIV/0!	#DIV/0!	#DIV/0!	#DIV/0!	#DIV/0!	#DIV/0!	#DIV/0!	#DIV/0!	#DIV/0!	#DIV/0!	#DIV/0!	#DIV/0!	#DIV/0!	#DIV/0!	#DIV/0!	#DIV/0!	#DIV/0!	#DIV/0!	#DIV/0!		#DIV/0!	#DIV/0!	#DIV/0!	#DIV/0!	#DIV/0!
FALSE	High	Master Protein	Q9UGV2	Protein NDRG3 OS=Homo sapiens OX=9606 GN=NDRG3 PE=1 SV=2	0.004	FALSE	3.26	5	1	1	1	375	41.4	5.31	0	1	0	#DIV/0!	#DIV/0!	#DIV/0!	#DIV/0!	#DIV/0!	#DIV/0!	#DIV/0!	#DIV/0!	#DIV/0!	#DIV/0!	#DIV/0!	#DIV/0!	#DIV/0!	#DIV/0!	#DIV/0!	#DIV/0!	#DIV/0!	#DIV/0!	#DIV/0!	#DIV/0!	#DIV/0!	#DIV/0!	#DIV/0!	#DIV/0!	#DIV/0!	#DIV/0!		#DIV/0!	#DIV/0!	#DIV/0!	#DIV/0!	#DIV/0!
FALSE	High	Master Protein	P83881	60S ribosomal protein L36a OS=Homo sapiens OX=9606 GN=RPL36A PE=1 SV=2	0.008	FALSE	2.665	9	1	1	1	106	12.4	10.58	0	1	0	#DIV/0!	#DIV/0!	#DIV/0!	#DIV/0!	#DIV/0!	#DIV/0!	#DIV/0!	#DIV/0!	#DIV/0!	#DIV/0!	#DIV/0!	#DIV/0!	#DIV/0!	#DIV/0!	#DIV/0!	#DIV/0!	#DIV/0!	#DIV/0!	#DIV/0!	#DIV/0!	#DIV/0!	#DIV/0!	#DIV/0!	#DIV/0!	#DIV/0!	#DIV/0!		#DIV/0!	#DIV/0!	#DIV/0!	#DIV/0!	#DIV/0!
FALSE	High	Master Protein	Q9UPY5	Cystine/glutamate transporter OS=Homo sapiens OX=9606 GN=SLC7A11 PE=1 SV=1	0.005	FALSE	2.867	2	1	1	1	501	55.4	9.19	0	1	0	#DIV/0!	#DIV/0!	#DIV/0!	#DIV/0!	#DIV/0!	#DIV/0!	#DIV/0!	#DIV/0!	#DIV/0!	#DIV/0!	#DIV/0!	#DIV/0!	#DIV/0!	#DIV/0!	#DIV/0!	#DIV/0!	#DIV/0!	#DIV/0!	#DIV/0!	#DIV/0!	#DIV/0!	#DIV/0!	#DIV/0!	#DIV/0!	#DIV/0!	#DIV/0!		#DIV/0!	#DIV/0!	#DIV/0!	#DIV/0!	#DIV/0!
FALSE	High	Master Protein	P41250	Glycine--tRNA ligase OS=Homo sapiens OX=9606 GN=GARS1 PE=1 SV=3	0.01	FALSE	2.602	2	1	1	1	739	83.1	7.03	0	1	0	#DIV/0!	#DIV/0!	#DIV/0!	#DIV/0!	#DIV/0!	#DIV/0!	#DIV/0!	#DIV/0!	#DIV/0!	#DIV/0!	#DIV/0!	#DIV/0!	#DIV/0!	#DIV/0!	#DIV/0!	#DIV/0!	#DIV/0!	#DIV/0!	#DIV/0!	#DIV/0!	#DIV/0!	#DIV/0!	#DIV/0!	#DIV/0!	#DIV/0!	#DIV/0!		#DIV/0!	#DIV/0!	#DIV/0!	#DIV/0!	#DIV/0!
FALSE	High	Master Protein	O15212	Prefoldin subunit 6 OS=Homo sapiens OX=9606 GN=PFDN6 PE=1 SV=1	0.004	FALSE	3.534	9	1	1	1	129	14.6	8.88	0	1	0	#DIV/0!	#DIV/0!	#DIV/0!	#DIV/0!	#DIV/0!	#DIV/0!	#DIV/0!	#DIV/0!	#DIV/0!	#DIV/0!	#DIV/0!	#DIV/0!	#DIV/0!	#DIV/0!	#DIV/0!	#DIV/0!	#DIV/0!	#DIV/0!	#DIV/0!	#DIV/0!	#DIV/0!	#DIV/0!	#DIV/0!	#DIV/0!	#DIV/0!	#DIV/0!		#DIV/0!	#DIV/0!	#DIV/0!	#DIV/0!	#DIV/0!
FALSE	High	Master Protein	Q14258	E3 ubiquitin/ISG15 ligase TRIM25 OS=Homo sapiens OX=9606 GN=TRIM25 PE=1 SV=2	0.003	FALSE	4.386	2	1	1	1	630	70.9	8.09	1.97	1	0	#DIV/0!	#DIV/0!	#DIV/0!	#DIV/0!	#DIV/0!	#DIV/0!	#DIV/0!	#DIV/0!	#DIV/0!	#DIV/0!	#DIV/0!	#DIV/0!	#DIV/0!	#DIV/0!	#DIV/0!	#DIV/0!	#DIV/0!	#DIV/0!	#DIV/0!	#DIV/0!	#DIV/0!	#DIV/0!	#DIV/0!	#DIV/0!	#DIV/0!	#DIV/0!		#DIV/0!	#DIV/0!	#DIV/0!	#DIV/0!	#DIV/0!
FALSE	High	Master Protein	Q8N4C8	Misshapen-like kinase 1 OS=Homo sapiens OX=9606 GN=MINK1 PE=1 SV=2	0.003	FALSE	3.224	1	1	1	1	1332	149.7	7.85	1.62	1	0	#DIV/0!	#DIV/0!	#DIV/0!	#DIV/0!	#DIV/0!	#DIV/0!	#DIV/0!	#DIV/0!	#DIV/0!	#DIV/0!	#DIV/0!	#DIV/0!	#DIV/0!	#DIV/0!	#DIV/0!	#DIV/0!	#DIV/0!	#DIV/0!	#DIV/0!	#DIV/0!	#DIV/0!	#DIV/0!	#DIV/0!	#DIV/0!	#DIV/0!	#DIV/0!		#DIV/0!	#DIV/0!	#DIV/0!	#DIV/0!	#DIV/0!
[truncated: 22 more columns]
