# Supplementary material for: Extracellular Vesicles From Glioblastoma Cells Reflect 2D vs. 3D Culture Adaptation and Resistance to Temozolomide
Source: Mol Cell Proteomics. 2026 Jun 24;25(7):101610. doi: 10.1016/j.mcpro.2026.101610 (PMC13393710; doi:10.1016/j.mcpro.2026.101610)
Supplement: Supplementary Table S3 [file mmc3.xls]

## Sheet: Caption
Supplementary Table S3. Differential expression analysis of the cellular proteome of U87 glioblastoma cells cultured under 2D and 3D conditions and treated with DMSO or temozolomide (TMZ). The table reports protein identifiers (UniProt accession and gene

## Sheet: 2D_cells_TMZ100uMxDMSO
name	T100_2D_cells_vs_DMSO_2D_cells_p.val	T100_2D_cells_vs_DMSO_2D_cells_p.adj	T100_2D_cells_vs_DMSO_2D_cells_significant	T100_2D_cells_vs_DMSO_2D_cells_ratio
PRKACB	1.09901e-23	6.13e-13	TRUE	-9.95
SCD	4.95308e-15	1.23e-12	TRUE	-1.95
FABP5	4.87667e-13	2.39e-08	TRUE	-4.42
TGM2	2.4094e-11	1.13e-05	TRUE	1.36
RPA3	4.31377e-11	2.06e-05	TRUE	-2.53
SPTLC1	7.15389e-10	0.000591	TRUE	-1.78
EBP	2.84152e-09	0.00223	TRUE	-1.54
PTK2	4.88093e-09	0.00337	TRUE	3.7
LOXL2	6.82795e-09	0.00418	TRUE	2.95
UBE2O	8.12861e-09	0.00462	TRUE	3.64
MCM2	1.20904e-08	0.00615	TRUE	1.54
STAT1	3.07209e-08	0.011	FALSE	1.46
BLVRA	3.55033e-08	0.0118	FALSE	-1.15
HEXB	3.60441e-08	0.0119	FALSE	-1.35
DPP9	4.00519e-08	0.0125	FALSE	1.03
GART	4.08544e-08	0.0126	FALSE	0.895
UBE2D3	4.58211e-08	0.0133	FALSE	-1.27
YES1	5.37264e-08	0.0144	FALSE	1.53
VDAC1	6.20405e-08	0.0154	FALSE	-1.4
RCC1	7.18245e-08	0.0166	FALSE	2
VRK1	1.25266e-07	0.0235	FALSE	-1.21
ANXA4	1.28985e-07	0.0239	FALSE	-0.803
GSTM1	1.54767e-07	0.0264	FALSE	2.5
NDUFS2	1.72008e-07	0.0279	FALSE	-1.34
CCAR2	2.02136e-07	0.0303	FALSE	1.1
PPP1CB	2.39063e-07	0.0328	FALSE	-1.4
RABGGTB	2.45236e-07	0.0332	FALSE	-3.58
AQR	3.6196e-07	0.0407	FALSE	-1.16
RNF213	4.16325e-07	0.0436	FALSE	-1.3
COL6A1	4.49265e-07	0.0452	FALSE	-1.02
ARFGAP1	5.17651e-07	0.0481	FALSE	-1.37
GSDME	5.59844e-07	0.0498	FALSE	-2.85
IPO11	6.22494e-07	0.052	FALSE	-3.96
UGP2	7.02029e-07	0.0546	FALSE	1.71
UPP1	7.22093e-07	0.0552	FALSE	1.55
NT5DC1	7.29838e-07	0.0554	FALSE	-0.912
WFS1	7.764e-07	0.0567	FALSE	3.24
ACTBL2	8.09476e-07	0.0576	FALSE	1.63
U2AF2	8.70687e-07	0.0591	FALSE	1.64
ENO1	1.15866e-06	0.0673	FALSE	-0.805
MCM5	1.43023e-06	0.0734	FALSE	0.779
NKTR	1.457e-06	0.0739	FALSE	-1.6
UGDH	1.4592e-06	0.074	FALSE	4.19
RRP12	1.51926e-06	0.0752	FALSE	1.54
ACOT9	1.87624e-06	0.0814	FALSE	3.13
MRPS27	1.89352e-06	0.0817	FALSE	-1.59
GAR1	2.02935e-06	0.0837	FALSE	-4
TMX1	2.07534e-06	0.0844	FALSE	-2.23
SEPTIN10	2.09049e-06	0.0846	FALSE	3.2
TPM3	2.39411e-06	0.0885	FALSE	-2.53
HSPA9	2.6248e-06	0.0912	FALSE	-1.13
EDF1	2.97609e-06	0.0948	FALSE	2.21
CDK11A	3.1231e-06	0.0962	FALSE	-2.51
PGK1	3.13384e-06	0.0963	FALSE	-0.878
CDK1	3.23056e-06	0.0971	FALSE	1.78
THOP1	3.22582e-06	0.0971	FALSE	-1.42
PGM1	3.2642e-06	0.0974	FALSE	-0.749
NIBAN2	3.39127e-06	0.0985	FALSE	-0.598
NINJ1	3.78117e-06	0.101	FALSE	-3.22
MRPL15	3.66904e-06	0.101	FALSE	3.08
IPO13	3.71354e-06	0.101	FALSE	1.91
DIABLO	3.71979e-06	0.101	FALSE	1.52
EGFR	4.10092e-06	0.104	FALSE	1.22
CD70	4.44698e-06	0.107	FALSE	1.84
HIST2H2BF	4.54463e-06	0.107	FALSE	0.936
USP14	4.46541e-06	0.107	FALSE	-0.693
TPI1	4.88344e-06	0.11	FALSE	-0.832
USP5	5.227e-06	0.113	FALSE	-1.32
PRRC2C	5.59873e-06	0.116	FALSE	-2.93
GPD1L	5.8557e-06	0.118	FALSE	-0.97
ESYT2	6.35829e-06	0.121	FALSE	-0.68
SPTBN1	7.04894e-06	0.126	FALSE	-0.716
CA9	7.31025e-06	0.127	FALSE	-1.87
RHOT1	7.51278e-06	0.128	FALSE	-1.19
CLPP	7.44158e-06	0.128	FALSE	1.07
TELO2	8.40313e-06	0.133	FALSE	1.14
RAB6A	9.04079e-06	0.136	FALSE	-1.12
RPL23A	8.94438e-06	0.136	FALSE	-0.673
AHCYL1	9.22497e-06	0.137	FALSE	-1.04
SQSTM1	9.4308e-06	0.138	FALSE	3.06
AHCY	9.64272e-06	0.139	FALSE	-0.551
RBM8A	1.02728e-05	0.141	FALSE	1.46
ACSF3	1.06404e-05	0.143	FALSE	-3.3
WLS	1.06901e-05	0.143	FALSE	1.97
TBC1D4	1.12695e-05	0.145	FALSE	1.36
SHMT2	1.19774e-05	0.147	FALSE	-1
MPC1	1.28685e-05	0.15	FALSE	1.53
SMARCA2	1.28129e-05	0.15	FALSE	-0.821
FAF2	1.27594e-05	0.15	FALSE	0.789
MRE11	1.31593e-05	0.151	FALSE	1.81
NRM	1.35514e-05	0.152	FALSE	1.81
SIN3A	1.35279e-05	0.152	FALSE	-0.957
CSNK2A2	1.4414e-05	0.155	FALSE	1.29
RHOA	1.87802e-05	0.168	FALSE	0.975
YWHAG	1.87362e-05	0.168	FALSE	0.656
NAP1L4	2.04393e-05	0.172	FALSE	1.38
HP1BP3	2.04271e-05	0.172	FALSE	0.713
SEC13	2.08381e-05	0.173	FALSE	-1.26
AHNAK	2.1159e-05	0.174	FALSE	-0.762
PTGS2	2.26642e-05	0.177	FALSE	2.06
GTF3C5	2.2665e-05	0.177	FALSE	-1.32
PDIA4	2.31043e-05	0.178	FALSE	-0.687
ZC3H18	2.33615e-05	0.179	FALSE	-2.38
AP1S2	2.32246e-05	0.179	FALSE	1.03
NONO	2.35116e-05	0.179	FALSE	0.811
ITIH2	2.3659e-05	0.18	FALSE	1.28
SSR3	2.49994e-05	0.182	FALSE	1.1
CUL3	2.53424e-05	0.183	FALSE	1.86
SLAIN2	2.5928e-05	0.184	FALSE	4.12
FBXO7	2.63291e-05	0.185	FALSE	-1.43
MAP2K1	2.62767e-05	0.185	FALSE	-1.18
AIMP2	2.80441e-05	0.188	FALSE	1.11
XPNPEP1	2.98991e-05	0.191	FALSE	1.45
RAB7A	3.02636e-05	0.191	FALSE	-0.743
NFKB2	3.1093e-05	0.192	FALSE	1.98
PHKB	3.15207e-05	0.193	FALSE	-1.06
P4HB	3.15363e-05	0.193	FALSE	-0.754
VDAC3	3.24832e-05	0.194	FALSE	0.864
SRP72	3.28519e-05	0.195	FALSE	-1.16
PRXL2A	3.37559e-05	0.196	FALSE	1.75
RHOT2	3.42155e-05	0.197	FALSE	1.17
NSF	3.82923e-05	0.202	FALSE	0.729
NME1	4.15617e-05	0.205	FALSE	-1.05
RANGAP1	4.20319e-05	0.206	FALSE	-2.29
ATP5MG	4.44513e-05	0.208	FALSE	1.49
HYOU1	4.35895e-05	0.208	FALSE	1.4
SCCPDH	4.35832e-05	0.208	FALSE	-0.882
TOMM20	4.50786e-05	0.209	FALSE	1.08
PSMA4	4.51146e-05	0.209	FALSE	1
CSNK2B	4.52059e-05	0.209	FALSE	0.975
HSD17B12	4.47502e-05	0.209	FALSE	0.821
RPS8	4.62225e-05	0.21	FALSE	0.926
MBOAT7	4.63554e-05	0.21	FALSE	-0.847
IPO9	4.61248e-05	0.21	FALSE	-0.771
TRMT10C	4.76865e-05	0.211	FALSE	-1.71
HAT1	4.66789e-05	0.211	FALSE	0.914
ETF1	4.99908e-05	0.213	FALSE	-0.946
RPL15	4.98916e-05	0.213	FALSE	0.719
SLC12A6	5.03319e-05	0.214	FALSE	1.19
RAB5C	5.22927e-05	0.215	FALSE	0.894
CYCS	5.34373e-05	0.216	FALSE	2.63
KDSR	5.32671e-05	0.216	FALSE	2.07
PIP4K2A	5.32247e-05	0.216	FALSE	-0.874
SNRNP200	5.49812e-05	0.217	FALSE	-0.634
SRSF7	5.62546e-05	0.218	FALSE	1.56
GLRX3	5.61865e-05	0.218	FALSE	1.01
TMED8	5.83473e-05	0.22	FALSE	-2.35
MAGED1	6.03787e-05	0.222	FALSE	-1.59
BANF1	6.09442e-05	0.223	FALSE	-1.85
CMAS	6.3176e-05	0.225	FALSE	1.17
ASNA1	6.45004e-05	0.226	FALSE	1.42
GOLGB1	6.69056e-05	0.228	FALSE	-1.69
NASP	6.88969e-05	0.23	FALSE	-0.675
PGAM1	6.98111e-05	0.231	FALSE	0.857
EOGT	7.43799e-05	0.234	FALSE	-1.82
GDI2	7.44429e-05	0.234	FALSE	-0.551
ROCK2	7.53051e-05	0.235	FALSE	1.68
NIF3L1	7.81055e-05	0.237	FALSE	-1.82
CEPT1	7.77362e-05	0.237	FALSE	0.993
MRPL28	7.89553e-05	0.238	FALSE	-2.84
SLC12A4	7.98273e-05	0.238	FALSE	2.4
COPA	7.91432e-05	0.238	FALSE	0.58
SGPL1	8.31558e-05	0.242	FALSE	0.888
EMC2	8.54161e-05	0.244	FALSE	1.6
COL1A1	8.93454e-05	0.247	FALSE	1.62
DCK	9.47483e-05	0.252	FALSE	-1.08
HLA-DRB1	9.42202e-05	0.252	FALSE	1.02
PARVA	9.44636e-05	0.252	FALSE	-0.79
PUM3	0.000111151	0.265	FALSE	2.1
CROCC	0.000118739	0.27	FALSE	1.65
ARHGEF1	0.000117563	0.27	FALSE	-0.796
RRM2	0.000118951	0.271	FALSE	2.58
RRBP1	0.00012206	0.273	FALSE	1.16
NOP53	0.000124419	0.274	FALSE	1.29
WIPI1	0.000130893	0.278	FALSE	2.93
PARP4	0.000129769	0.278	FALSE	-1.99
AP3B1	0.000135421	0.281	FALSE	0.576
RBM4	0.000141428	0.285	FALSE	1.31
OPLAH	0.000143616	0.286	FALSE	1.89
CLIC1	0.00014336	0.286	FALSE	-1.18
TNKS1BP1	0.000147421	0.288	FALSE	-2.18
KRT19	0.000149331	0.289	FALSE	1.97
TENM3	0.0001493	0.289	FALSE	-1.83
CKAP5	0.000155499	0.292	FALSE	1.16
ELOVL1	0.000157534	0.293	FALSE	1.71
PRPF38A	0.000159413	0.294	FALSE	-1.42
ACO1	0.000163735	0.297	FALSE	-0.769
NIFK	0.000166632	0.298	FALSE	1.33
RPS16	0.000171141	0.3	FALSE	0.606
KCTD12	0.000174814	0.302	FALSE	-1.14
PLPP3	0.000177662	0.303	FALSE	-1.96
MRPL44	0.000176986	0.303	FALSE	-1.86
EIF3J	0.00017695	0.303	FALSE	-0.966
SOD2	0.000183904	0.306	FALSE	-0.632
SND1	0.000186077	0.307	FALSE	0.45
GBP2	0.000198016	0.312	FALSE	-2.45
CEP170	0.000201809	0.314	FALSE	1.74
CYB5R3	0.000204115	0.314	FALSE	0.878
SEC23A	0.000204635	0.315	FALSE	0.482
CDH13	0.000206773	0.316	FALSE	0.901
NBAS	0.000214511	0.318	FALSE	-1.52
LGALS3BP	0.000213623	0.318	FALSE	-0.776
SMG1	0.000216626	0.319	FALSE	2.07
B3GAT3	0.000217011	0.319	FALSE	0.852
EXOC8	0.000218721	0.32	FALSE	0.549
SMTN	0.00022194	0.321	FALSE	2.53
EIF6	0.000232001	0.325	FALSE	0.81
SON	0.000238987	0.328	FALSE	0.701
CCDC93	0.000242777	0.329	FALSE	1.45
ARL6IP5	0.000247394	0.331	FALSE	-0.789
DNM1	0.000253833	0.333	FALSE	1.36
RNPS1	0.000257403	0.335	FALSE	-2.11
C1QTNF1	0.000257519	0.335	FALSE	-1.76
PRDX4	0.000267056	0.338	FALSE	0.857
OPA1	0.000273594	0.34	FALSE	0.946
PFKL	0.000275784	0.341	FALSE	-0.75
NUP50	0.000280683	0.342	FALSE	1.76
SPTB	0.000286602	0.344	FALSE	-1.98
TMED5	0.000293481	0.346	FALSE	-0.627
ACP1	0.000316876	0.353	FALSE	1.4
NCL	0.000322898	0.355	FALSE	0.76
CDC23	0.000327824	0.356	FALSE	1.18
HARS2	0.000325881	0.356	FALSE	-0.788
SACM1L	0.000347647	0.361	FALSE	0.503
LPCAT3	0.00034906	0.362	FALSE	-0.796
CRYBG1	0.000358085	0.364	FALSE	-0.731
SERPINB7	0.000360293	0.365	FALSE	-1.59
STC1	0.000372751	0.368	FALSE	2.32
YME1L1	0.000410631	0.376	FALSE	2.29
SDHC	0.000410142	0.376	FALSE	1.61
DNAJB1	0.000410753	0.376	FALSE	-1.13
APBB1IP	0.000413071	0.377	FALSE	1.86
ATM	0.000413514	0.377	FALSE	-1.84
PRDX1	0.000414853	0.377	FALSE	-0.579
AGPAT5	0.000422327	0.378	FALSE	-1.99
RAB13	0.000422308	0.378	FALSE	1.06
WDR75	0.000420812	0.378	FALSE	1.05
PCBD1	0.000440496	0.382	FALSE	-2.27
IMPA1	0.000444613	0.383	FALSE	1.48
SEC61B	0.000446128	0.383	FALSE	0.898
POP4	0.000453666	0.385	FALSE	-1.32
LRPPRC	0.000470572	0.388	FALSE	-0.63
EEF1D	0.000479332	0.389	FALSE	1.09
RAB18	0.000488784	0.391	FALSE	0.68
COG4	0.000507915	0.394	FALSE	1.09
MARK2	0.000520877	0.397	FALSE	1.85
DDX27	0.000529709	0.398	FALSE	2.33
MAPK14	0.000536319	0.399	FALSE	-1.94
DDX3X	0.000535241	0.399	FALSE	0.777
NCAPG	0.000539458	0.4	FALSE	1.59
DPP4	0.000543549	0.4	FALSE	-0.707
VPS33B	0.000554326	0.402	FALSE	1.41
ATP1B3	0.000564188	0.403	FALSE	1.74
BDH2	0.000575789	0.405	FALSE	1.49
RPS3	0.000578483	0.405	FALSE	0.518
PPA1	0.000591321	0.407	FALSE	-2.44
GDF15	0.000591032	0.407	FALSE	1.05
ESYT1	0.000593846	0.408	FALSE	-0.49
PSMB6	0.00060163	0.409	FALSE	-0.827
MYDGF	0.000606753	0.41	FALSE	-2.12
AVL9	0.00060934	0.41	FALSE	0.937
PSMB4	0.000607534	0.41	FALSE	0.541
HIST3H2BB	0.000621017	0.411	FALSE	-1.41
EHD2	0.000615376	0.411	FALSE	-1.2
RAP1A	0.000624555	0.412	FALSE	-0.785
NCKIPSD	0.000653786	0.416	FALSE	-1.84
RPS25	0.000652635	0.416	FALSE	-0.655
HNRNPU	0.000654524	0.416	FALSE	0.605
DNPH1	0.000667913	0.418	FALSE	-2.33
SLC16A3	0.000677108	0.419	FALSE	-1.87
SMC2	0.00067835	0.419	FALSE	1.3
FERMT3	0.000681567	0.419	FALSE	-1.24
LRPAP1	0.000679194	0.419	FALSE	-0.787
FLNC	0.000694609	0.421	FALSE	0.801
UFC1	0.000707024	0.422	FALSE	1.61
SLIRP	0.00070835	0.422	FALSE	-0.686
COPZ1	0.00070605	0.422	FALSE	-0.676
U2AF1	0.000714425	0.423	FALSE	1.18
CLIC4	0.000757276	0.428	FALSE	-0.804
HTT	0.000767329	0.429	FALSE	-0.791
ARL3	0.00077879	0.43	FALSE	-1.87
HSP90AA1	0.000778359	0.43	FALSE	0.582
ITPR3	0.000790868	0.431	FALSE	1.19
RPS15	0.000789694	0.431	FALSE	0.514
TPM1	0.000796892	0.432	FALSE	-1.61
ENO2	0.000793493	0.432	FALSE	-0.638
PFDN2	0.000806782	0.433	FALSE	1.92
PICALM	0.00080663	0.433	FALSE	-1.28
GAPDH	0.000811524	0.433	FALSE	0.904
RBM39	0.000822048	0.434	FALSE	0.843
MVP	0.00082698	0.435	FALSE	-0.386
FBL	0.000833067	0.436	FALSE	-1.49
KARS1	0.000849539	0.438	FALSE	1.25
WDR5	0.000874808	0.441	FALSE	-1.68
CCT5	0.000880523	0.442	FALSE	0.618
DNAJC8	0.000910017	0.446	FALSE	1.27
UTP6	0.000918642	0.447	FALSE	1.29
NUTF2	0.000922393	0.447	FALSE	-0.766
FARSB	0.000917259	0.447	FALSE	-0.691
RPL11	0.000946179	0.45	FALSE	0.809
GAA	0.000953242	0.451	FALSE	1.05
ADI1	0.000960293	0.452	FALSE	1.11
BSG	0.00096603	0.453	FALSE	-0.797
RRAS	0.000966749	0.453	FALSE	0.788
RPL3	0.000977704	0.454	FALSE	0.567
UCHL1	0.000997761	0.457	FALSE	-0.914
CALML5	0.00101359	0.459	FALSE	-2.22
HNRNPM	0.00101892	0.459	FALSE	0.904
AP3S1	0.0010208	0.459	FALSE	0.721
TUBA4A	0.00107118	0.465	FALSE	-0.896
CPNE3	0.00107974	0.466	FALSE	-1.42
VPS13A	0.00108011	0.466	FALSE	-1.39
UBA3	0.00109208	0.467	FALSE	-1.64
STT3B	0.00110323	0.468	FALSE	0.438
ARF5	0.00113766	0.472	FALSE	0.827
ATP6V0D1	0.00116161	0.474	FALSE	-0.608
TCAF2	0.00119034	0.477	FALSE	-2.23
PAK1IP1	0.00118938	0.477	FALSE	-1.76
CKS1B	0.001259	0.484	FALSE	1.21
OASL	0.00129326	0.487	FALSE	-1.28
SELENOT	0.00134377	0.491	FALSE	1.45
PXK	0.00135345	0.492	FALSE	0.981
FERMT2	0.00134857	0.492	FALSE	0.564
GABARAPL1	0.00139727	0.496	FALSE	-2.14
ADCY8	0.0014496	0.5	FALSE	-2.15
BCAP31	0.00144908	0.5	FALSE	-0.663
DRG1	0.00147684	0.502	FALSE	1.34
ATP6AP1	0.00146593	0.502	FALSE	0.797
PRKG1	0.00148625	0.503	FALSE	-1.02
OXCT1	0.00149582	0.504	FALSE	-1.03
ALDH1A3	0.0014926	0.504	FALSE	0.875
OGFR	0.00151243	0.505	FALSE	0.938
NARS1	0.00152915	0.506	FALSE	-0.6
ATP2B1	0.00154063	0.507	FALSE	1.51
SNRNP70	0.00156479	0.509	FALSE	0.486
GSK3B	0.00159398	0.511	FALSE	2.94
SSRP1	0.00162241	0.513	FALSE	-1.39
MRPS2	0.00165076	0.515	FALSE	-1.73
SF3B6	0.00165878	0.516	FALSE	1.51
PANK4	0.00168512	0.518	FALSE	1.43
CCDC6	0.00177162	0.523	FALSE	-2.4
QPCTL	0.00176025	0.523	FALSE	1.88
SENP3	0.00179484	0.525	FALSE	1.82
GPAT3	0.00183266	0.527	FALSE	-2
RBM25	0.00182416	0.527	FALSE	-1.04
HSPE1	0.00184279	0.528	FALSE	-0.809
CYBA	0.00186306	0.529	FALSE	-1.39
RPL36A	0.00186013	0.529	FALSE	1.29
COPS3	0.00188793	0.531	FALSE	0.658
ME1	0.00190396	0.532	FALSE	-4.29
OAT	0.00190255	0.532	FALSE	1.8
SRM	0.00194604	0.534	FALSE	1.27
LARP1	0.00195763	0.535	FALSE	0.943
KRT4	0.00198535	0.536	FALSE	-1.47
MOV10	0.00197408	0.536	FALSE	0.791
PSMD3	0.00198535	0.536	FALSE	0.426
RPS11	0.00200222	0.537	FALSE	0.697
JUP	0.00201716	0.538	FALSE	-1.45
RPS27	0.00201198	0.538	FALSE	1.41
ARIH1	0.00201106	0.538	FALSE	-1.2
COPB2	0.00201537	0.538	FALSE	0.445
SYNGR2	0.00210422	0.543	FALSE	-1.55
SV2A	0.00214464	0.545	FALSE	-1.73
ODR4	0.00214665	0.545	FALSE	1.53
AKR1B15	0.00214766	0.545	FALSE	-1.43
SIGMAR1	0.00215051	0.545	FALSE	0.883
MAPRE1	0.00225611	0.551	FALSE	2.31
PSMB8	0.00228466	0.552	FALSE	1.36
CYFIP1	0.0023053	0.553	FALSE	0.478
GUF1	0.00233239	0.555	FALSE	1.5
CHI3L1	0.00233976	0.555	FALSE	-0.52
FASN	0.00233635	0.555	FALSE	-0.411
GSTT1	0.00238477	0.557	FALSE	1.25
BROX	0.00240622	0.558	FALSE	-1.03
GRHPR	0.00242465	0.559	FALSE	-1.65
TFG	0.00244445	0.56	FALSE	-0.452
DHX36	0.00250498	0.562	FALSE	1.05
WARS1	0.00249587	0.562	FALSE	0.421
LUC7L3	0.00257137	0.565	FALSE	1.17
ATP2B4	0.00255809	0.565	FALSE	-0.857
SLC16A2	0.00257358	0.565	FALSE	-0.703
RASA1	0.00259852	0.567	FALSE	0.99
IDI1	0.00264492	0.568	FALSE	-1.43
KPNA4	0.00263685	0.568	FALSE	0.42
MMS19	0.00267166	0.57	FALSE	1.79
HSPA2	0.00269075	0.57	FALSE	-0.535
HSPA5	0.00272218	0.572	FALSE	0.613
UBE2M	0.00276348	0.573	FALSE	0.764
IKBKB	0.00277816	0.574	FALSE	1.21
CHST14	0.00281622	0.575	FALSE	-0.733
SLC16A1	0.00281621	0.575	FALSE	-0.419
RPL39	0.00284197	0.576	FALSE	0.941
CALD1	0.00285569	0.577	FALSE	-1.55
RPS9	0.00284955	0.577	FALSE	0.632
ACTN4	0.00286439	0.577	FALSE	0.517
MCTP2	0.0029023	0.579	FALSE	-0.99
MMUT	0.00297352	0.581	FALSE	1.45
RP2	0.0029794	0.582	FALSE	1.38
DIAPH1	0.00298823	0.582	FALSE	0.546
RPL28	0.00303383	0.584	FALSE	0.463
PRKAR1A	0.00311633	0.586	FALSE	0.576
GSTO1	0.0031318	0.587	FALSE	-0.537
BCAT1	0.00320236	0.589	FALSE	-0.764
ELMO2	0.00323101	0.59	FALSE	1.15
TOP2B	0.00320757	0.59	FALSE	-0.584
APOBEC3C	0.00333561	0.594	FALSE	1.2
KIF5B	0.00335001	0.594	FALSE	-0.826
MDN1	0.00336201	0.595	FALSE	1.22
PSMC1	0.00341297	0.596	FALSE	0.521
LMF1	0.00352412	0.6	FALSE	1.24
BCCIP	0.00355169	0.6	FALSE	1.01
PLBD2	0.00354542	0.6	FALSE	-0.885
ATP13A1	0.00356432	0.601	FALSE	-0.697
MYO1B	0.00355386	0.601	FALSE	0.472
SET	0.00356328	0.601	FALSE	0.451
SUPT6H	0.00360029	0.602	FALSE	-1.71
RPL6	0.00361013	0.602	FALSE	0.554
NMT1	0.00363651	0.603	FALSE	-0.77
PSMC3	0.00367282	0.604	FALSE	-2
SCO1	0.00366555	0.604	FALSE	0.958
PSMD13	0.00365941	0.604	FALSE	0.626
DPYSL2	0.00370953	0.605	FALSE	-0.535
UHRF1	0.0037306	0.606	FALSE	1.35
TNFRSF14	0.00375247	0.606	FALSE	-0.734
RPL32	0.00375336	0.606	FALSE	0.462
SHROOM1	0.00377485	0.607	FALSE	-1.16
POLR2H	0.00385288	0.609	FALSE	-2.25
RAB35	0.00385254	0.609	FALSE	-0.493
AFG3L2	0.00395284	0.612	FALSE	0.906
CTNND1	0.00399246	0.613	FALSE	-3.15
GTF3C1	0.00398138	0.613	FALSE	1.06
NUP155	0.00406839	0.615	FALSE	1.52
MKI67	0.00413011	0.616	FALSE	1.35
ACAA2	0.00415268	0.617	FALSE	-1.51
MAPK3	0.004149	0.617	FALSE	-0.509
XPO7	0.00421331	0.618	FALSE	-0.616
RIC8A	0.00423646	0.619	FALSE	-1.82
PSMD4	0.0042505	0.619	FALSE	-0.791
RPS7	0.00440255	0.623	FALSE	0.445
ERMP1	0.00443097	0.624	FALSE	0.905
WDR12	0.00450096	0.625	FALSE	-0.834
TXNRD1	0.00448254	0.625	FALSE	-0.728
OLA1	0.0044918	0.625	FALSE	0.702
ADAM9	0.00451466	0.626	FALSE	0.807
ALDH18A1	0.00453453	0.626	FALSE	0.493
UCHL3	0.00458865	0.627	FALSE	-1.42
APOA1	0.00459424	0.627	FALSE	-0.714
GPC6	0.00472622	0.63	FALSE	-2.71
CKB	0.00474909	0.631	FALSE	-1.66
STK24	0.00476415	0.631	FALSE	-1.42
PTGFRN	0.00480819	0.632	FALSE	-0.754
AP2S1	0.00482144	0.632	FALSE	-0.703
KNTC1	0.00485757	0.633	FALSE	1.37
USP47	0.00483103	0.633	FALSE	0.659
TARS2	0.00491603	0.634	FALSE	-1.12
CD109	0.00496448	0.635	FALSE	1.44
VKORC1	0.00496833	0.635	FALSE	-0.76
MRPS30	0.00506012	0.637	FALSE	2.51
STXBP1	0.00512164	0.638	FALSE	1.09
PPP1CC	0.00512612	0.639	FALSE	-0.742
NUP85	0.00519633	0.64	FALSE	1.06
SRSF6	0.00526495	0.641	FALSE	1.79
PRMT3	0.00526931	0.641	FALSE	-1.12
MYO1E	0.00525962	0.641	FALSE	-0.463
GHITM	0.0053248	0.642	FALSE	1.49
PPP2R1A	0.00529888	0.642	FALSE	-0.731
MXRA7	0.0054152	0.644	FALSE	-1.65
SMARCA1	0.00542041	0.644	FALSE	1.29
RAB5B	0.00546941	0.645	FALSE	-2.51
PSME1	0.00546796	0.645	FALSE	-0.481
CUL5	0.00551123	0.646	FALSE	-1.08
CYBC1	0.00550445	0.646	FALSE	0.996
GTF2H2	0.00558887	0.647	FALSE	-1.73
FAM162A	0.00557129	0.647	FALSE	0.44
IWS1	0.00562544	0.648	FALSE	1.51
UTRN	0.0056692	0.649	FALSE	-1.72
EMC3	0.00572666	0.65	FALSE	0.692
ABR	0.00577762	0.651	FALSE	0.56
MDH1	0.00581094	0.651	FALSE	0.46
ENOPH1	0.00584485	0.652	FALSE	0.841
SMC3	0.00605428	0.655	FALSE	0.956
USO1	0.0060677	0.655	FALSE	-0.539
ZC3H7B	0.0060792	0.656	FALSE	1.45
LRBA	0.00612044	0.656	FALSE	-0.487
MAIP1	0.00614097	0.657	FALSE	1.61
EXOC3	0.00614199	0.657	FALSE	0.885
PRAF2	0.00617817	0.657	FALSE	-0.752
TMX2	0.00622471	0.658	FALSE	0.749
EPHX3	0.00632048	0.659	FALSE	-1.12
CAVIN1	0.00627177	0.659	FALSE	-1.06
AGPAT4	0.00629823	0.659	FALSE	0.62
ZMPSTE24	0.00650302	0.662	FALSE	-0.475
BNIP2	0.00656844	0.663	FALSE	1.85
GET4	0.00654953	0.663	FALSE	1.12
SPTAN1	0.00656574	0.663	FALSE	-0.469
CCAR1	0.00666909	0.665	FALSE	0.585
GABARAP	0.00683456	0.667	FALSE	0.488
ALG5	0.00691506	0.668	FALSE	2.7
GMDS	0.00688345	0.668	FALSE	1.15
MYO1D	0.00699571	0.669	FALSE	0.466
PTPN14	0.0070408	0.67	FALSE	-1.74
AK4	0.00706872	0.67	FALSE	-0.949
H1-5	0.00709087	0.67	FALSE	0.671
TGM3	0.00715294	0.671	FALSE	1.37
RPS2	0.00711269	0.671	FALSE	0.519
SNX2	0.00728468	0.673	FALSE	-2.28
STMP1	0.00731526	0.673	FALSE	-1.36
PUF60	0.00727182	0.673	FALSE	0.913
MRPL47	0.00736216	0.674	FALSE	-1.89
PPP1R12A	0.00735492	0.674	FALSE	1.24
COASY	0.00747892	0.675	FALSE	1.18
GALE	0.00742022	0.675	FALSE	0.717
RPL26L1	0.00753566	0.676	FALSE	-1.48
OAS3	0.00756962	0.677	FALSE	1.67
TMEM97	0.0076232	0.677	FALSE	0.919
DHX16	0.00769304	0.678	FALSE	-1.77
RPS3A	0.00768427	0.678	FALSE	0.537
RHOC	0.00768464	0.678	FALSE	0.533
CALM3	0.00772734	0.679	FALSE	-1.34
TMEM119	0.00772757	0.679	FALSE	0.576
ARF6	0.00785087	0.68	FALSE	-2.01
CAPZA1	0.00780875	0.68	FALSE	-0.534
EFHD2	0.00790186	0.681	FALSE	0.609
MTIF2	0.00799245	0.682	FALSE	1.55
GCLC	0.00805198	0.682	FALSE	-0.635
SCRN1	0.00811511	0.683	FALSE	1.08
ME2	0.00829476	0.685	FALSE	1.3
ELAC2	0.00833375	0.686	FALSE	-1.69
C12orf10	0.00843391	0.687	FALSE	1.35
ITGA3	0.00842491	0.687	FALSE	1.16
PSAP	0.00844039	0.687	FALSE	-0.751
GAPVD1	0.00857389	0.688	FALSE	-0.64
FKBP5	0.00874826	0.69	FALSE	-1.34
PREP	0.00881233	0.691	FALSE	-0.533
CDC37	0.00891868	0.692	FALSE	0.67
SNRPE	0.00920395	0.695	FALSE	1.21
TBL3	0.00926513	0.695	FALSE	1.09
HIST2H2AA3	0.00920797	0.695	FALSE	0.678
ARPC2	0.00921979	0.695	FALSE	0.428
DPP7	0.00932292	0.696	FALSE	2.92
OCIAD2	0.00933925	0.696	FALSE	1.13
LARS1	0.00933545	0.696	FALSE	-0.527
EEF1G	0.00935888	0.696	FALSE	-0.367
PLXNA1	0.00946004	0.697	FALSE	-1.83
PSME2	0.00953726	0.698	FALSE	-1.06
STOM	0.00957494	0.698	FALSE	1
THYN1	0.00953951	0.698	FALSE	-0.847
CAT	0.00965908	0.699	FALSE	-1.69
ELP1	0.00962255	0.699	FALSE	1.46
DNM2	0.00964858	0.699	FALSE	0.497
RAD50	0.00974479	0.7	FALSE	-1.18
MRPL22	0.00972509	0.7	FALSE	1.07
RAB14	0.00972641	0.7	FALSE	-0.591
IMP3	0.00988111	0.701	FALSE	-1.82
STAMBP	0.00990765	0.701	FALSE	-1.82
FAM92B	0.00986163	0.701	FALSE	-1.56
SNU13	0.00990587	0.701	FALSE	1.56
PITPNM1	0.00982903	0.701	FALSE	-1.35
PSME3	0.00982757	0.701	FALSE	0.798
SNW1	0.00998558	0.702	FALSE	-3.61
TUFM	0.0100033	0.702	FALSE	-0.936
FIS1	0.0100135	0.702	FALSE	0.513
GALK1	0.0101608	0.704	FALSE	-1.68
MRPL14	0.0102673	0.704	FALSE	0.958
SEC22B	0.010267	0.704	FALSE	0.42
RPS15A	0.0102819	0.705	FALSE	0.337
CORO1C	0.0103622	0.705	FALSE	0.282
IFIT5	0.0104361	0.706	FALSE	2.07
PDLIM7	0.0103888	0.706	FALSE	0.941
GTF3C3	0.0103865	0.706	FALSE	0.781
ABHD14B	0.0105147	0.707	FALSE	2.52
IDH3B	0.0105849	0.707	FALSE	1.02
RPS6KA3	0.0107327	0.708	FALSE	0.72
PLOD1	0.010727	0.708	FALSE	0.329
STAG2	0.0108632	0.709	FALSE	-1.22
CCT6B	0.0107797	0.709	FALSE	0.996
RBM14	0.0108206	0.709	FALSE	0.853
MACF1	0.0108495	0.709	FALSE	0.635
IPO7	0.0109662	0.71	FALSE	-1.08
GSTM3	0.0109202	0.71	FALSE	0.984
SEC23IP	0.0109515	0.71	FALSE	-0.427
MRPL4	0.0112041	0.712	FALSE	-0.697
EIF3A	0.0111762	0.712	FALSE	-0.372
GOT1	0.0113589	0.713	FALSE	1.02
CALR	0.0113231	0.713	FALSE	-0.659
VDAC2	0.0113257	0.713	FALSE	0.544
ALDH9A1	0.0113415	0.713	FALSE	-0.539
ACOT13	0.0113909	0.714	FALSE	-1.62
NDUFB11	0.0113997	0.714	FALSE	-0.644
CAPG	0.0115123	0.715	FALSE	-0.496
SEH1L	0.011811	0.717	FALSE	2.31
KRT14	0.011814	0.717	FALSE	-1.83
MED18	0.0118841	0.717	FALSE	-1.73
C10orf67	0.0119167	0.717	FALSE	1.47
PTPN11	0.012017	0.718	FALSE	-0.298
PDHB	0.012063	0.719	FALSE	-1.12
ARAF	0.0122069	0.72	FALSE	-1.41
VPS52	0.0122015	0.72	FALSE	-1.08
HSPB1	0.0122104	0.72	FALSE	-0.758
SEM1	0.0124611	0.721	FALSE	-1.64
ASS1	0.0124288	0.721	FALSE	0.675
RPS19	0.0124538	0.721	FALSE	0.63
AP1M1	0.0124258	0.721	FALSE	0.586
MCMBP	0.0124949	0.722	FALSE	1.78
MANF	0.0125436	0.722	FALSE	1.77
CSNK1A1	0.0125233	0.722	FALSE	-1.46
ILVBL	0.0126255	0.722	FALSE	1.01
TNC	0.0126194	0.722	FALSE	-0.292
RAB2A	0.0127803	0.723	FALSE	-0.608
TK2	0.0127606	0.723	FALSE	0.575
TAP1	0.0127909	0.724	FALSE	-2.19
SLC25A25	0.0128153	0.724	FALSE	1.8
TMEM214	0.0129329	0.724	FALSE	-1.37
PKN2	0.0128121	0.724	FALSE	1.29
MCM4	0.012887	0.724	FALSE	0.593
RPL26	0.0128755	0.724	FALSE	0.36
LSS	0.0130364	0.725	FALSE	-0.707
NELFE	0.013151	0.726	FALSE	-1.92
FDFT1	0.0131678	0.726	FALSE	-1.17
WASHC5	0.0131301	0.726	FALSE	-0.713
SBF1	0.0134973	0.728	FALSE	1.81
CYC1	0.0135494	0.728	FALSE	0.759
SRSF2	0.013528	0.728	FALSE	-0.536
TMEM205	0.0134401	0.728	FALSE	0.395
LYAR	0.0137215	0.729	FALSE	1.48
ACACA	0.0137101	0.729	FALSE	1.21
RPL34	0.0135864	0.729	FALSE	0.496
RAB6C	0.0137987	0.73	FALSE	1.97
TRAM1	0.0137428	0.73	FALSE	-0.933
TRIM29	0.0137576	0.73	FALSE	0.867
PRPS1	0.0138239	0.73	FALSE	0.605
IMMT	0.0138294	0.73	FALSE	-0.511
HECTD3	0.0139688	0.731	FALSE	1.47
KRT8	0.0139232	0.731	FALSE	1.04
PPIL1	0.0140962	0.732	FALSE	-0.936
FN3KRP	0.0141726	0.732	FALSE	-0.612
PPIB	0.0142739	0.733	FALSE	0.675
PDIA6	0.0143341	0.733	FALSE	0.426
RDX	0.0147496	0.735	FALSE	0.852
PRDX6	0.0146618	0.735	FALSE	-0.446
MAGED4	0.0150041	0.737	FALSE	-3.2
CSK	0.0152528	0.738	FALSE	-1.65
PSMD2	0.0152961	0.738	FALSE	-0.548
ZNF326	0.0152364	0.738	FALSE	-0.537
HBS1L	0.0155183	0.739	FALSE	-1.11
GFPT2	0.0154871	0.739	FALSE	0.476
SNRPG	0.015469	0.739	FALSE	-0.353
POLR1B	0.0157145	0.74	FALSE	-0.436
SDHB	0.0157955	0.741	FALSE	1.56
PURA	0.0158022	0.741	FALSE	-1.46
CYLD	0.0158674	0.741	FALSE	-0.907
DCAF1	0.0158441	0.741	FALSE	0.675
CBX5	0.0158549	0.741	FALSE	-0.549
ITGA2	0.0157596	0.741	FALSE	-0.535
INTS1	0.0158362	0.741	FALSE	0.48
NUDT2	0.0159553	0.742	FALSE	1.55
ACAT2	0.0160119	0.742	FALSE	1.48
SYVN1	0.0159429	0.742	FALSE	0.947
EXOC2	0.0162294	0.743	FALSE	2.05
USP53	0.0161327	0.743	FALSE	1.91
PARN	0.0162039	0.743	FALSE	-1.28
CASP3	0.0166798	0.745	FALSE	-1.26
SERPINB1	0.0167124	0.745	FALSE	-0.533
THADA	0.0168823	0.746	FALSE	-1.49
RCN1	0.0169553	0.747	FALSE	-1.12
IFIT1	0.0173576	0.748	FALSE	-1.19
POR	0.0171725	0.748	FALSE	0.577
TECR	0.0175724	0.749	FALSE	-0.461
HK1	0.0175024	0.749	FALSE	0.417
COX15	0.0177919	0.75	FALSE	-1.9
DDX5	0.0177603	0.75	FALSE	0.551
BLMH	0.0179269	0.751	FALSE	1.47
CRTAP	0.018052	0.751	FALSE	-1.33
P4HA1	0.0179571	0.751	FALSE	-0.757
NNT	0.0181635	0.752	FALSE	1.05
FXR1	0.0181444	0.752	FALSE	-0.439
PIGK	0.0184771	0.753	FALSE	1.9
ANO6	0.018291	0.753	FALSE	-1.69
SLC25A11	0.0184623	0.753	FALSE	0.445
SYNJ2BP	0.0185394	0.754	FALSE	1.2
MTOR	0.0186462	0.754	FALSE	1.12
ERLIN2	0.0185344	0.754	FALSE	-0.723
AGPAT3	0.0189079	0.755	FALSE	1.36
ARPC5L	0.0189512	0.755	FALSE	1.36
VPS16	0.0187959	0.755	FALSE	-1.25
MAN2A1	0.0188107	0.755	FALSE	-0.822
PGS1	0.0191616	0.756	FALSE	-0.901
KRT16	0.0194956	0.757	FALSE	-1.73
NANS	0.0194618	0.757	FALSE	-0.512
PI4KA	0.0193165	0.757	FALSE	-0.486
SDCBP	0.0193514	0.757	FALSE	0.36
DDB1	0.0197301	0.758	FALSE	-0.344
MYOF	0.0195331	0.758	FALSE	0.284
RTN3	0.0199884	0.759	FALSE	-0.405
AHSG	0.0200312	0.76	FALSE	1.24
HDGFL2	0.0203542	0.761	FALSE	-1.51
SNX4	0.0204261	0.761	FALSE	1.35
MSH2	0.0203951	0.761	FALSE	-1.2
MTREX	0.0204945	0.761	FALSE	-0.539
UBE4A	0.020565	0.762	FALSE	1.01
CA12	0.0206246	0.762	FALSE	-0.906
SULT1A4	0.0210335	0.763	FALSE	-1.74
PDCD11	0.0209607	0.763	FALSE	-1.32
HSPH1	0.0208752	0.763	FALSE	1.16
HACD2	0.0210158	0.763	FALSE	0.955
TWF1	0.0208657	0.763	FALSE	-0.487
HNRNPH1	0.0212797	0.764	FALSE	-0.679
CIR1	0.0215998	0.765	FALSE	1.42
SRSF3	0.0216259	0.765	FALSE	0.502
GPAA1	0.0214422	0.765	FALSE	-0.428
NUDC	0.0218283	0.766	FALSE	-0.513
RPL37	0.0217906	0.766	FALSE	0.509
PDCD6	0.0220042	0.767	FALSE	-1.12
TUBGCP2	0.0220364	0.767	FALSE	-1.09
DHCR24	0.0220427	0.767	FALSE	-0.53
RPS18	0.0221597	0.767	FALSE	-0.289
PLXNB2	0.022387	0.768	FALSE	-1.72
ANKFY1	0.0223943	0.768	FALSE	0.893
LGR4	0.0227749	0.769	FALSE	1.53
CCDC47	0.0226058	0.769	FALSE	0.499
POP1	0.02291	0.77	FALSE	-2.17
UTP4	0.0235092	0.771	FALSE	1.97
PWP2	0.0235188	0.771	FALSE	-1.4
SERPINB8	0.0232566	0.771	FALSE	0.808
H1-2	0.0233308	0.771	FALSE	0.656
MRPL30	0.0236772	0.772	FALSE	1.24
RAD23A	0.0239816	0.773	FALSE	-1.2
TES	0.0243799	0.774	FALSE	-2.37
ATP13A3	0.0246878	0.775	FALSE	1.76
APEX1	0.0247359	0.775	FALSE	1.18
H1-3	0.0247506	0.775	FALSE	0.774
TLK2	0.0247519	0.775	FALSE	0.624
SRSF5	0.0250323	0.776	FALSE	-1.54
IGF2R	0.0251867	0.776	FALSE	-1.15
BRI3BP	0.0250275	0.776	FALSE	0.702
PLOD2	0.0249797	0.776	FALSE	-0.406
RPL5	0.0248873	0.776	FALSE	0.357
DAD1	0.0253248	0.777	FALSE	-2.4
SOD1	0.0253081	0.777	FALSE	1.09
NME2	0.0252073	0.777	FALSE	-0.282
SEC63	0.0256197	0.778	FALSE	-0.897
TNPO2	0.0256412	0.778	FALSE	0.856
PSMA7	0.0258788	0.778	FALSE	-0.405
GLOD4	0.0262346	0.779	FALSE	1.23
UTP20	0.02617	0.779	FALSE	0.539
VWA5A	0.0263707	0.78	FALSE	-1.68
HDGF	0.0263443	0.78	FALSE	-1.24
ELP3	0.0265156	0.78	FALSE	0.496
CD9	0.0264396	0.78	FALSE	-0.495
SCARB2	0.0270253	0.781	FALSE	-0.856
REXO2	0.0269583	0.781	FALSE	0.716
VAPB	0.0272445	0.782	FALSE	1.21
SEC24C	0.0272155	0.782	FALSE	-0.479
PSMD7	0.0270817	0.782	FALSE	-0.454
GUSB	0.0273053	0.782	FALSE	-0.403
HNRNPUL2	0.027314	0.782	FALSE	-0.356
LLGL1	0.0276044	0.783	FALSE	-1.3
RAP1B	0.0274804	0.783	FALSE	0.691
DBT	0.0275178	0.783	FALSE	-0.633
KRT18	0.027834	0.784	FALSE	1.58
LETM1	0.0279646	0.784	FALSE	-0.609
VAMP7	0.0286134	0.785	FALSE	-1.52
LMNB2	0.0284435	0.785	FALSE	0.868
RAE1	0.0283982	0.785	FALSE	0.864
TRA2A	0.028411	0.785	FALSE	0.625
SPHK1	0.0287249	0.786	FALSE	0.738
ARL8B	0.0293256	0.787	FALSE	-0.682
EIF4G2	0.0293005	0.787	FALSE	-0.406
SLC7A11	0.02977	0.788	FALSE	1.12
NCEH1	0.029583	0.788	FALSE	-0.471
ACSL4	0.029726	0.788	FALSE	-0.345
PAICS	0.0294755	0.788	FALSE	0.235
HNRNPF	0.0300496	0.789	FALSE	-1.51
CUL7	0.0302074	0.789	FALSE	-1.16
EML4	0.0301255	0.789	FALSE	0.711
SLC25A1	0.0300852	0.789	FALSE	-0.5
CUL4B	0.0301186	0.789	FALSE	0.397
UCK2	0.0306202	0.79	FALSE	-1.35
RPL22	0.0303601	0.79	FALSE	0.418
HSPA14	0.030981	0.791	FALSE	2.79
SCYL1	0.030943	0.791	FALSE	-1.01
CSPG4	0.0308765	0.791	FALSE	-0.869
SF3A2	0.0311699	0.791	FALSE	-0.796
RPF2	0.0312304	0.791	FALSE	0.481
TM9SF3	0.0308948	0.791	FALSE	0.363
CENPV	0.0316955	0.792	FALSE	1.38
S100P	0.0313218	0.792	FALSE	-1.35
TIMM21	0.0313766	0.792	FALSE	0.817
SRP68	0.0314519	0.792	FALSE	-0.675
H2AC4	0.0313158	0.792	FALSE	0.598
CHMP7	0.0320212	0.793	FALSE	0.662
ARPC4	0.0321248	0.793	FALSE	-0.608
YWHAB	0.0319356	0.793	FALSE	0.384
CLIC5	0.0326113	0.794	FALSE	-1.61
CHAMP1	0.0326562	0.794	FALSE	1.48
DNAJC3	0.0324539	0.794	FALSE	-1.45
DAP	0.0323656	0.794	FALSE	-1.27
COPS2	0.0321816	0.794	FALSE	0.387
PRPF8	0.0326593	0.794	FALSE	-0.34
NOC3L	0.032419	0.794	FALSE	-0.276
AHR	0.0330211	0.795	FALSE	-0.746
PDXK	0.0329182	0.795	FALSE	-0.455
EEF1E1	0.0334552	0.796	FALSE	1.39
VCP	0.0332466	0.796	FALSE	-0.47
OTUB1	0.0333735	0.796	FALSE	0.405
FAM120C	0.0339949	0.797	FALSE	-1.19
GRB2	0.0337871	0.797	FALSE	-0.925
PLRG1	0.0339708	0.797	FALSE	0.579
COPZ2	0.0345651	0.798	FALSE	0.83
HIST2H2BE	0.0343471	0.798	FALSE	-0.584
DNAJC11	0.0346172	0.798	FALSE	0.37
NF1	0.0348969	0.799	FALSE	-1.28
DNTTIP2	0.034778	0.799	FALSE	-1.07
DOCK5	0.0349411	0.799	FALSE	0.8
LNPEP	0.0348942	0.799	FALSE	0.759
SEL1L	0.0349873	0.799	FALSE	-0.668
DNAJB11	0.0349662	0.799	FALSE	0.441
RALB	0.0349547	0.799	FALSE	0.266
HK2	0.034807	0.799	FALSE	-0.247
WDR18	0.0357115	0.8	FALSE	-0.982
RTF1	0.0356685	0.8	FALSE	0.872
EIF4E	0.0353276	0.8	FALSE	0.555
RPL13A	0.0355415	0.8	FALSE	0.451
H1FX	0.0356935	0.8	FALSE	-0.347
ADO	0.0360116	0.801	FALSE	1.9
CRAT	0.0357902	0.801	FALSE	-0.432
MIA3	0.0364708	0.802	FALSE	-1.15
TRADD	0.0373474	0.803	FALSE	1.39
PEBP1	0.0369758	0.803	FALSE	1.29
SNX9	0.037007	0.803	FALSE	1.22
BUD31	0.0372925	0.803	FALSE	-1.03
CSNK1D	0.0372219	0.803	FALSE	0.638
PEA15	0.0369703	0.803	FALSE	-0.423
TMPO	0.0373296	0.803	FALSE	-0.406
SAFB2	0.0377084	0.804	FALSE	1.78
CSRP1	0.0377567	0.804	FALSE	1.18
AGL	0.0377585	0.804	FALSE	0.52
ABCB7	0.0385433	0.805	FALSE	-1.24
HNRNPH2	0.0382778	0.805	FALSE	1.11
BMS1	0.0382111	0.805	FALSE	0.848
DYNLL2	0.0380902	0.805	FALSE	-0.707
ANKZF1	0.0387562	0.806	FALSE	0.475
RPN1	0.039024	0.806	FALSE	0.348
NDUFB4	0.0393321	0.807	FALSE	1.27
GSK3A	0.0392744	0.807	FALSE	-0.992
EIF3H	0.0396074	0.807	FALSE	0.936
BIRC6	0.0396156	0.807	FALSE	-0.812
KRT6B	0.0398992	0.808	FALSE	-1.98
ATG16L1	0.0401756	0.808	FALSE	1.18
CTSB	0.0400852	0.808	FALSE	0.704
CTNNBL1	0.0403056	0.808	FALSE	0.599
SMS	0.0399733	0.808	FALSE	-0.493
EXOC6B	0.0403407	0.808	FALSE	-0.458
EIF3I	0.040222	0.808	FALSE	0.42
PYGB	0.0401315	0.808	FALSE	-0.358
ARPC5	0.0406862	0.809	FALSE	-1.19
YIPF5	0.0407137	0.809	FALSE	1.19
TCAF1	0.0410117	0.809	FALSE	0.84
FAM50A	0.040687	0.809	FALSE	0.834
TMEM11	0.0405184	0.809	FALSE	-0.686
PLCXD1	0.0404793	0.809	FALSE	0.493
RPS6	0.0407187	0.809	FALSE	0.369
SAE1	0.041432	0.81	FALSE	0.722
EPDR1	0.0424665	0.812	FALSE	1.31
KPNA3	0.0425952	0.812	FALSE	-1.07
LIN7C	0.0428027	0.812	FALSE	0.999
GORASP2	0.0426012	0.812	FALSE	-0.572
THOC5	0.0428917	0.812	FALSE	0.522
ERP29	0.0426171	0.812	FALSE	-0.464
PREPL	0.0425461	0.812	FALSE	0.392
PLEKHM2	0.0437313	0.813	FALSE	1.48
STK4	0.0437729	0.813	FALSE	-1.32
CCDC86	0.0434178	0.813	FALSE	-0.993
LYPLA2	0.0434148	0.813	FALSE	-0.678
DPM1	0.0435855	0.813	FALSE	0.48
ARCN1	0.0432412	0.813	FALSE	0.412
KRT6A	0.0439488	0.814	FALSE	-1.3
MID1	0.0438306	0.814	FALSE	0.783
CTCF	0.0444704	0.814	FALSE	0.701
PTGR1	0.044522	0.814	FALSE	0.37
PGD	0.0440868	0.814	FALSE	-0.308
CMPK1	0.0448436	0.815	FALSE	1.14
MANBAL	0.0445987	0.815	FALSE	-0.953
EEA1	0.044728	0.815	FALSE	-0.868
SLC22A18	0.0447507	0.815	FALSE	-0.671
AARS1	0.0447247	0.815	FALSE	0.474
FBXO22	0.0458875	0.816	FALSE	1.03
SNRPB	0.0456127	0.816	FALSE	-0.826
NAP1L1	0.0453545	0.816	FALSE	0.406
RPS24	0.0455031	0.816	FALSE	0.292
TSR1	0.0464508	0.817	FALSE	1.06
KTN1	0.0465438	0.817	FALSE	-0.394
RAB23	0.0468661	0.818	FALSE	-2.03
ACBD3	0.0472176	0.818	FALSE	-1.21
NXF1	0.0470305	0.818	FALSE	-1.02
RPS6KB2	0.0468649	0.818	FALSE	0.869
ATP5ME	0.0469739	0.818	FALSE	-0.796
KRT7	0.048181	0.819	FALSE	-1.73
GLIPR2	0.0480855	0.819	FALSE	-1.24
HNRNPLL	0.0479457	0.819	FALSE	0.873
PPIF	0.0478851	0.819	FALSE	-0.829
PPL	0.0480719	0.819	FALSE	-0.71
ARHGDIA	0.0481449	0.819	FALSE	-0.363
PROCR	0.0486186	0.82	FALSE	-1.66
KRT75	0.048712	0.82	FALSE	-1.29
AAR2	0.0489517	0.82	FALSE	-1.08
S100A10	0.0484801	0.82	FALSE	-0.616
RTCB	0.0489922	0.82	FALSE	0.541
KYNU	0.0490746	0.82	FALSE	0.41
PMPCA	0.0493135	0.821	FALSE	1.17
NIPSNAP3A	0.0498306	0.821	FALSE	-1.1
SLC27A1	0.0494799	0.821	FALSE	-0.75
RHOG	0.0493095	0.821	FALSE	-0.625
BSCL2	0.0492548	0.821	FALSE	0.462
IPO5	0.0493707	0.821	FALSE	0.322
SLC35E1	0.0502006	0.822	FALSE	1.52
CENPA	0.0504442	0.822	FALSE	0.857
LAS1L	0.0507277	0.822	FALSE	-0.833
EPB41L1	0.0506855	0.822	FALSE	-0.68
HNRNPK	0.051296	0.823	FALSE	0.711
ATP6V1D	0.051207	0.823	FALSE	-0.585
LXN	0.0517069	0.824	FALSE	-1.85
UCKL1	0.0519071	0.824	FALSE	-1.42
LANCL1	0.0518211	0.824	FALSE	-1.16
CERS6	0.0517251	0.824	FALSE	1.15
IMPA2	0.0518354	0.824	FALSE	1.1
DEK	0.0521833	0.824	FALSE	-0.783
SAMHD1	0.0525144	0.824	FALSE	-0.676
EIF2B5	0.0520455	0.824	FALSE	0.654
GNPDA1	0.0520862	0.824	FALSE	0.438
CHMP3	0.0528641	0.825	FALSE	1.34
HP	0.0533017	0.825	FALSE	1.25
UFSP2	0.0526796	0.825	FALSE	-0.851
POTEF	0.0530632	0.825	FALSE	-0.793
EIF5B	0.0527989	0.825	FALSE	-0.356
WASHC4	0.0528592	0.825	FALSE	0.264
MRPL17	0.0541772	0.826	FALSE	-1.22
S100A13	0.0543238	0.826	FALSE	-1.05
FAM210B	0.0539932	0.826	FALSE	-0.747
PES1	0.0538934	0.826	FALSE	0.625
SPCS2	0.0539699	0.826	FALSE	0.444
IDE	0.0542676	0.826	FALSE	-0.29
DIS3L2	0.0544264	0.827	FALSE	2.36
ATG12	0.0544016	0.827	FALSE	1.74
POLD1	0.0547422	0.827	FALSE	-0.965
ARL1	0.0544362	0.827	FALSE	-0.872
RAB3GAP1	0.0550414	0.827	FALSE	0.415
WDR3	0.0546739	0.827	FALSE	0.402
PA2G4	0.0549698	0.827	FALSE	0.34
UQCRQ	0.0551034	0.827	FALSE	0.254
ARFGAP2	0.0553416	0.828	FALSE	0.987
SDC4	0.0558725	0.828	FALSE	0.959
TAPBP	0.0553753	0.828	FALSE	-0.817
SEC11A	0.0559018	0.828	FALSE	0.565
PCNA	0.0561446	0.828	FALSE	0.559
EBNA1BP2	0.0560707	0.828	FALSE	0.51
LGALS1	0.0554686	0.828	FALSE	-0.447
SEC24D	0.055927	0.828	FALSE	0.433
SMARCA5	0.0556958	0.828	FALSE	-0.344
MOB2	0.0565064	0.829	FALSE	-1.42
SPTBN2	0.0567874	0.829	FALSE	1.14
MAP7	0.0563277	0.829	FALSE	-0.987
DOCK10	0.0566036	0.829	FALSE	-0.612
RFT1	0.0568229	0.829	FALSE	0.593
APRT	0.0568622	0.829	FALSE	0.308
RPS10	0.0567785	0.829	FALSE	0.28
S100A4	0.0575744	0.83	FALSE	-1.46
PSMA3	0.0581697	0.83	FALSE	0.998
MT-ATP6	0.0577925	0.83	FALSE	0.866
PMPCB	0.0576086	0.83	FALSE	-0.738
MAP4K4	0.0576524	0.83	FALSE	0.656
PRPSAP2	0.0580677	0.83	FALSE	0.623
NUDCD1	0.0578697	0.83	FALSE	0.619
BOP1	0.0585578	0.831	FALSE	2.01
VAMP5	0.0585404	0.831	FALSE	-1.05
NAMPT	0.0591042	0.831	FALSE	0.304
PEX3	0.0594958	0.832	FALSE	-1.53
RPP40	0.0593801	0.832	FALSE	-1.1
CPSF7	0.0596019	0.832	FALSE	-0.587
FUT8	0.0596277	0.832	FALSE	0.572
PTGES	0.0602616	0.832	FALSE	0.562
RPL7	0.0593274	0.832	FALSE	0.374
MRPL38	0.0610222	0.833	FALSE	1.12
NHLRC2	0.0609951	0.833	FALSE	-1.1
PPP2R5D	0.0608228	0.833	FALSE	-1.04
TRAPPC3	0.0603553	0.833	FALSE	-0.832
IDH3G	0.0604	0.833	FALSE	-0.732
RALY	0.0613343	0.833	FALSE	0.443
PFKM	0.0609794	0.833	FALSE	-0.371
DENND2A	0.061579	0.834	FALSE	-1.39
PRPF4	0.0618635	0.834	FALSE	-1.29
VARS1	0.0619175	0.834	FALSE	0.741
HSPA12A	0.0623559	0.834	FALSE	-0.588
EEF1A1	0.0616685	0.834	FALSE	0.278
SHMT1	0.0631915	0.835	FALSE	0.955
RBM15	0.0633562	0.835	FALSE	-0.927
PPP6R3	0.0633705	0.835	FALSE	-0.845
DKC1	0.0629476	0.835	FALSE	0.56
SLC6A6	0.0634715	0.835	FALSE	0.544
CDK5	0.0626589	0.835	FALSE	0.446
RAB11A	0.0635699	0.835	FALSE	-0.362
ACTR1A	0.0631884	0.835	FALSE	0.359
ACSL1	0.0629327	0.835	FALSE	0.331
NRP1	0.0637856	0.836	FALSE	1.55
VPS4B	0.0639966	0.836	FALSE	-1.24
CDK7	0.0647052	0.836	FALSE	1.19
PODXL	0.0637879	0.836	FALSE	0.815
PLSCR3	0.0643049	0.836	FALSE	-0.737
TMED10	0.0639502	0.836	FALSE	0.42
DDX19B	0.0656023	0.837	FALSE	-2.83
SNX1	0.0657191	0.837	FALSE	-1.58
FAM120A	0.0653715	0.837	FALSE	1.33
NDUFA10	0.0651464	0.837	FALSE	0.937
B4GALT1	0.0652009	0.837	FALSE	-0.888
RUVBL2	0.0656054	0.837	FALSE	0.357
UMPS	0.0659841	0.838	FALSE	1.43
TMED1	0.0659653	0.838	FALSE	-1.27
LBR	0.0660683	0.838	FALSE	-0.813
GLA	0.0667916	0.838	FALSE	0.751
ATAD3A	0.0668885	0.838	FALSE	-0.525
CXCL2	0.067721	0.839	FALSE	1.2
SLTM	0.0675571	0.839	FALSE	-0.623
TDP1	0.0678275	0.839	FALSE	0.564
CPT1A	0.0679613	0.839	FALSE	0.493
RPL23	0.0678198	0.839	FALSE	0.393
RTN4	0.067797	0.839	FALSE	-0.351
UAP1L1	0.0689285	0.84	FALSE	1.35
MAD2L1	0.0695497	0.84	FALSE	-1.17
P4HA2	0.0690058	0.84	FALSE	1.17
SURF4	0.069443	0.84	FALSE	-1.05
STRAP	0.0684173	0.84	FALSE	1.03
NDUFA12	0.0689803	0.84	FALSE	0.934
RRS1	0.0696407	0.84	FALSE	0.642
ARL6IP1	0.0692495	0.84	FALSE	-0.462
IMPAD1	0.0694648	0.84	FALSE	-0.425
APMAP	0.0686312	0.84	FALSE	-0.297
PCNP	0.0706058	0.841	FALSE	-1.13
PRNP	0.0699486	0.841	FALSE	-1.1
GRSF1	0.0706631	0.841	FALSE	0.917
ABCB6	0.0702648	0.841	FALSE	-0.708
SLC3A2	0.0708968	0.841	FALSE	-0.685
MICAL2	0.0700461	0.841	FALSE	-0.466
FAP	0.0701563	0.841	FALSE	-0.318
COPS7A	0.0711786	0.842	FALSE	-0.618
SUCLG1	0.0711169	0.842	FALSE	-0.522
ANXA1	0.0713874	0.842	FALSE	0.27
EIF2A	0.0730469	0.843	FALSE	-1.56
FAM98A	0.0735537	0.843	FALSE	-1.36
ERCC2	0.0730299	0.843	FALSE	-1
MTX1	0.0733842	0.843	FALSE	0.908
PPIA	0.072304	0.843	FALSE	-0.43
PTTG1IP	0.0735003	0.843	FALSE	0.388
CAND1	0.0734263	0.843	FALSE	0.33
RAB8B	0.0743298	0.844	FALSE	1.69
KRT17	0.0740568	0.844	FALSE	-0.926
HLA-DRA	0.0740271	0.844	FALSE	0.84
CACYBP	0.0747234	0.844	FALSE	0.812
PUS1	0.0739786	0.844	FALSE	0.783
CAP1	0.0744478	0.844	FALSE	-0.757
RHEB	0.0739793	0.844	FALSE	0.687
SLC25A24	0.074432	0.844	FALSE	-0.604
ZFP91	0.0761693	0.845	FALSE	1.57
RPL36AL	0.0753697	0.845	FALSE	1.17
PMM2	0.0751658	0.845	FALSE	0.937
IST1	0.075852	0.845	FALSE	0.712
GNAS	0.0758506	0.845	FALSE	0.578
SARS1	0.0758046	0.845	FALSE	-0.423
PAFAH1B1	0.0762666	0.845	FALSE	-0.361
MYO5A	0.0754049	0.845	FALSE	-0.276
FXN	0.0774355	0.846	FALSE	1.29
ITIH1	0.076566	0.846	FALSE	-0.787
ERGIC3	0.0770711	0.846	FALSE	-0.498
TCEA1	0.077561	0.846	FALSE	0.377
CFAP20	0.0776901	0.846	FALSE	0.296
RPS13	0.0771944	0.846	FALSE	-0.236
APOC2	0.0790646	0.847	FALSE	1.38
PRPF3	0.0785875	0.847	FALSE	-1.2
SLC15A4	0.0786477	0.847	FALSE	-1.1
VPS26B	0.0792431	0.847	FALSE	-1.02
ALDOA	0.0788199	0.847	FALSE	-0.403
PRPF31	0.0801581	0.848	FALSE	0.95
SLC2A1	0.0807359	0.848	FALSE	-0.849
ANO10	0.0795096	0.848	FALSE	-0.766
PLOD3	0.0799896	0.848	FALSE	0.618
TMX3	0.0808684	0.848	FALSE	0.418
CTSA	0.0804629	0.848	FALSE	-0.343
IVD	0.0815022	0.849	FALSE	-0.987
PDHA1	0.0824091	0.849	FALSE	0.681
AP1G1	0.08239	0.849	FALSE	-0.568
SCAMP2	0.080963	0.849	FALSE	0.494
MMP14	0.081012	0.849	FALSE	-0.375
PLK1	0.0809423	0.849	FALSE	0.369
DHX15	0.0820807	0.849	FALSE	-0.32
TOMM5	0.0827358	0.85	FALSE	-1.09
STXBP5	0.0827623	0.85	FALSE	0.932
ANXA11	0.082946	0.85	FALSE	-0.814
PDLIM5	0.0825384	0.85	FALSE	0.692
PTPN12	0.0836608	0.85	FALSE	-0.681
PGM2	0.0836105	0.85	FALSE	-0.654
PPP1CA	0.0835656	0.85	FALSE	0.6
UTY	0.0831037	0.85	FALSE	0.536
FLOT2	0.0825576	0.85	FALSE	-0.531
NUP107	0.0828334	0.85	FALSE	-0.467
TMEM41B	0.0830252	0.85	FALSE	0.356
PFAS	0.0835857	0.85	FALSE	-0.285
DHX9	0.083233	0.85	FALSE	0.227
HLTF	0.0851897	0.851	FALSE	-1.53
GRPEL1	0.0855605	0.851	FALSE	-0.929
ACADM	0.0850816	0.851	FALSE	-0.91
ABHD12	0.0846776	0.851	FALSE	-0.849
IL1B	0.0847506	0.851	FALSE	0.814
HNRNPDL	0.0849219	0.851	FALSE	-0.617
GSTK1	0.0853358	0.851	FALSE	0.569
DRG2	0.0855326	0.851	FALSE	-0.48
H1-0	0.084545	0.851	FALSE	-0.478
H3-3A	0.0844778	0.851	FALSE	0.328
TRNT1	0.0858125	0.852	FALSE	-1.59
TRIP10	0.0860364	0.852	FALSE	1.51
TMUB1	0.087053	0.852	FALSE	-1.34
TPD52	0.0866392	0.852	FALSE	-1.25
BUB3	0.0870495	0.852	FALSE	1.15
SLC38A1	0.0867601	0.852	FALSE	0.868
ACSL3	0.0861643	0.852	FALSE	0.544
EIF4A1	0.0859326	0.852	FALSE	0.326
UTP15	0.0888689	0.853	FALSE	1.3
ARMC6	0.0877068	0.853	FALSE	1.08
SURF6	0.0884875	0.853	FALSE	-1.08
NPTN	0.0890363	0.853	FALSE	-0.988
MFN2	0.0883403	0.853	FALSE	0.706
RPL7L1	0.0883521	0.853	FALSE	0.643
COPS5	0.0888951	0.853	FALSE	-0.366
PFKP	0.0887554	0.853	FALSE	-0.357
POLR2E	0.0888991	0.853	FALSE	-0.341
MRPS5	0.0905199	0.854	FALSE	-0.936
SH3GLB2	0.0908675	0.854	FALSE	0.618
C16orf58	0.0901098	0.854	FALSE	-0.526
LMF2	0.09071	0.854	FALSE	0.346
DIEXF	0.0911029	0.855	FALSE	-1.21
NUCKS1	0.0910034	0.855	FALSE	-1.16
CD99	0.0921313	0.855	FALSE	-0.928
SMPD4	0.091429	0.855	FALSE	-0.82
OSBP	0.0920756	0.855	FALSE	0.695
PEX11B	0.0913889	0.855	FALSE	0.673
RPL38	0.0925468	0.855	FALSE	-0.497
GNL3	0.0911639	0.855	FALSE	-0.463
SRPK1	0.092251	0.855	FALSE	0.358
UFD1	0.0925768	0.855	FALSE	0.244
YWHAZ	0.0916263	0.855	FALSE	0.214
TUBB6	0.0940382	0.856	FALSE	-1.03
DDX18	0.0929189	0.856	FALSE	0.621
SCRN3	0.0940067	0.856	FALSE	0.518
SCAMP1	0.0942699	0.856	FALSE	-0.516
SRRT	0.0930338	0.856	FALSE	-0.459
NUP160	0.0932946	0.856	FALSE	-0.308
ITCH	0.0946788	0.857	FALSE	1.46
CHCHD3	0.09574	0.857	FALSE	1.39
PRPF38B	0.0958982	0.857	FALSE	-0.992
EIF2AK2	0.0963573	0.857	FALSE	0.905
ALG12	0.095124	0.857	FALSE	-0.871
POGLUT2	0.0949033	0.857	FALSE	-0.855
SERBP1	0.0947017	0.857	FALSE	-0.802
CHMP4B	0.0952847	0.857	FALSE	-0.64
SLFN5	0.0950543	0.857	FALSE	-0.587
SKIV2L	0.0949951	0.857	FALSE	0.557
LTA4H	0.0959342	0.857	FALSE	0.493
YWHAQ	0.0957603	0.857	FALSE	-0.485
SNRPA	0.0947061	0.857	FALSE	-0.368
APEH	0.0959809	0.857	FALSE	0.336
TP53RK	0.0948351	0.857	FALSE	-0.326
TMCO1	0.0954811	0.857	FALSE	0.246
EIF4E2	0.0965257	0.858	FALSE	1.65
NIPSNAP2	0.0976458	0.858	FALSE	0.899
GTF2I	0.0972869	0.858	FALSE	0.845
UBA5	0.0969083	0.858	FALSE	0.657
UBE2L6	0.0977067	0.858	FALSE	0.427
F5	0.0996368	0.859	FALSE	1.29
MRRF	0.0993981	0.859	FALSE	-1.03
ASCC1	0.099504	0.859	FALSE	-0.981
MRPL12	0.0996647	0.859	FALSE	0.835
ARL2	0.099572	0.859	FALSE	-0.518
STX4	0.0989091	0.859	FALSE	-0.454
PSMD5	0.0995899	0.859	FALSE	-0.417
RECQL	0.100115	0.859	FALSE	-0.26
DIP2B	0.100514	0.86	FALSE	1.7
PDCD10	0.101976	0.86	FALSE	1.44
HMGN2	0.100534	0.86	FALSE	0.71
ITGAV	0.102039	0.86	FALSE	-0.665
NOP2	0.1023	0.86	FALSE	-0.481
SF3A3	0.101759	0.86	FALSE	0.449
SCAMP3	0.101206	0.86	FALSE	0.425
SAMD9L	0.101995	0.86	FALSE	0.387
XP32	0.1042	0.861	FALSE	-1.34
XPNPEP3	0.103785	0.861	FALSE	1.12
NCCRP1	0.102715	0.861	FALSE	-0.891
DYNLRB1	0.103562	0.861	FALSE	-0.874
HMGN1	0.103793	0.861	FALSE	0.721
SYNCRIP	0.102774	0.861	FALSE	-0.484
SPAG9	0.103274	0.861	FALSE	0.409
ACTR3	0.104413	0.861	FALSE	-0.318
ITGB1	0.103875	0.861	FALSE	-0.308
ARPC3	0.102643	0.861	FALSE	-0.208
AKT1	0.106549	0.862	FALSE	1.14
PNN	0.105578	0.862	FALSE	-0.968
ADSL	0.10614	0.862	FALSE	0.874
MTDH	0.10476	0.862	FALSE	0.399
XPO1	0.106618	0.862	FALSE	-0.336
KPNA1	0.10844	0.863	FALSE	-1.76
MYO9B	0.107783	0.863	FALSE	-0.939
ICAM1	0.108003	0.863	FALSE	0.915
EIF4H	0.108108	0.863	FALSE	-0.83
ACYP1	0.109067	0.863	FALSE	-0.736
GNL1	0.10832	0.863	FALSE	0.276
CARS2	0.107421	0.863	FALSE	0.264
SLC31A1	0.111179	0.864	FALSE	-1.62
DOCK6	0.110938	0.864	FALSE	-1.14
CYP51A1	0.110738	0.864	FALSE	1.09
FKBP4	0.110784	0.864	FALSE	-0.837
DHX29	0.109209	0.864	FALSE	0.777
NOL9	0.109827	0.864	FALSE	0.712
PSMB2	0.11138	0.864	FALSE	-0.508
PSMD12	0.109637	0.864	FALSE	-0.469
EIF3L	0.110382	0.864	FALSE	0.259
RER1	0.110816	0.864	FALSE	0.238
NDUFS5	0.111896	0.865	FALSE	1.18
DLST	0.111889	0.865	FALSE	1.05
ARMC9	0.112558	0.865	FALSE	0.802
MAPRE2	0.112693	0.865	FALSE	-0.685
SLC2A3	0.113333	0.865	FALSE	0.454
UQCRC1	0.112334	0.865	FALSE	0.421
CAPN1	0.113368	0.865	FALSE	0.194
DCD	0.115724	0.866	FALSE	-1.59
TUBG1	0.113763	0.866	FALSE	1.32
MTAP	0.1151	0.866	FALSE	-1.03
PAIP1	0.114463	0.866	FALSE	0.516
TRMT112	0.116563	0.867	FALSE	1.05
PNPLA2	0.116566	0.867	FALSE	0.589
GPD2	0.117257	0.867	FALSE	-0.388
MYCBP2	0.119195	0.868	FALSE	-1
CTNNA1	0.11901	0.868	FALSE	-0.809
PDIA3	0.120349	0.868	FALSE	-0.614
CUL2	0.119114	0.868	FALSE	-0.471
CAPNS1	0.119525	0.868	FALSE	0.4
PSMC4	0.119598	0.868	FALSE	-0.354
NOP56	0.120487	0.868	FALSE	-0.31
ATP6V1A	0.119177	0.868	FALSE	-0.235
GTF2F2	0.123271	0.869	FALSE	-1.07
HNMT	0.123649	0.869	FALSE	-0.997
AIFM2	0.122492	0.869	FALSE	0.806
EPB41	0.121577	0.869	FALSE	0.64
NUDCD2	0.122814	0.869	FALSE	0.584
PLS3	0.122536	0.869	FALSE	0.522
USP15	0.122263	0.869	FALSE	0.462
RPL22L1	0.122465	0.869	FALSE	0.408
LIMS1	0.121837	0.869	FALSE	-0.371
EPPK1	0.12541	0.87	FALSE	1.21
GGCT	0.124297	0.87	FALSE	0.962
AASS	0.125166	0.87	FALSE	-0.756
RRP36	0.124951	0.87	FALSE	0.581
PARK7	0.124382	0.87	FALSE	0.341
TARS1	0.12552	0.87	FALSE	0.235
PITPNB	0.125078	0.87	FALSE	0.228
XRCC6	0.124375	0.87	FALSE	-0.164
RAVER1	0.129164	0.871	FALSE	-1.31
SLC35F6	0.12666	0.871	FALSE	1.07
TBCB	0.128111	0.871	FALSE	0.988
CDV3	0.128232	0.871	FALSE	-0.974
HLA-B	0.127074	0.871	FALSE	-0.699
MAGOH	0.127597	0.871	FALSE	0.49
UQCRFS1	0.128824	0.871	FALSE	0.441
GSTM4	0.127855	0.871	FALSE	-0.381
YIPF6	0.128935	0.871	FALSE	0.341
TNPO3	0.127804	0.871	FALSE	-0.29
LPGAT1	0.130137	0.872	FALSE	-1.35
PPCS	0.129882	0.872	FALSE	-1.14
TRIP12	0.131585	0.872	FALSE	-1.09
ATP5PD	0.132161	0.872	FALSE	1.04
COX20	0.129635	0.872	FALSE	0.998
PPIP5K1	0.129615	0.872	FALSE	0.777
EPM2AIP1	0.131564	0.872	FALSE	0.743
DDX56	0.131104	0.872	FALSE	-0.674
VAT1L	0.129414	0.872	FALSE	-0.57
TTLL12	0.132079	0.872	FALSE	0.559
GLG1	0.131368	0.872	FALSE	-0.541
RPL27A	0.131951	0.872	FALSE	-0.504
TMEM63B	0.131512	0.872	FALSE	-0.45
RPL17	0.129789	0.872	FALSE	0.308
VPS35	0.130135	0.872	FALSE	0.285
TMCO3	0.133741	0.873	FALSE	1.09
DLD	0.133459	0.873	FALSE	-0.817
PFDN6	0.134147	0.873	FALSE	-0.809
IMPDH2	0.132402	0.873	FALSE	-0.728
ATL2	0.133156	0.873	FALSE	0.708
DDX6	0.135001	0.873	FALSE	-0.641
KCTD10	0.135066	0.873	FALSE	0.64
PCYOX1	0.132764	0.873	FALSE	0.535
ACAD9	0.134426	0.873	FALSE	0.383
TEX10	0.13254	0.873	FALSE	0.281
RPL29	0.134464	0.873	FALSE	0.258
TM9SF4	0.134789	0.873	FALSE	0.248
GGCX	0.137392	0.874	FALSE	-1.83
IQSEC2	0.135933	0.874	FALSE	-1.35
AKR1C2	0.136233	0.874	FALSE	-0.96
ARMT1	0.136495	0.874	FALSE	0.814
ALYREF	0.135498	0.874	FALSE	-0.699
COPE	0.136468	0.874	FALSE	-0.681
RFC2	0.137838	0.874	FALSE	-0.676
SPG7	0.13805	0.874	FALSE	-0.608
MAP4	0.137142	0.874	FALSE	-0.411
TAP2	0.135734	0.874	FALSE	-0.41
ITPR1	0.138023	0.874	FALSE	0.392
ILK	0.138124	0.874	FALSE	-0.29
L1CAM	0.138634	0.875	FALSE	-1.02
SEPTIN11	0.139069	0.875	FALSE	0.844
HLA-C	0.14039	0.875	FALSE	0.831
CNIH4	0.140394	0.875	FALSE	-0.612
TOR1B	0.138606	0.875	FALSE	-0.579
PFKFB4	0.140937	0.875	FALSE	0.548
USP24	0.139962	0.875	FALSE	0.376
CPSF6	0.138224	0.875	FALSE	0.353
RPL14	0.139681	0.875	FALSE	-0.3
SLC25A5	0.141128	0.875	FALSE	0.198
POFUT2	0.141381	0.876	FALSE	1.16
HADHB	0.141596	0.876	FALSE	-0.898
UQCRC2	0.142264	0.876	FALSE	0.842
ABCC1	0.142192	0.876	FALSE	0.814
THEM6	0.143764	0.876	FALSE	-0.687
PCLO	0.143054	0.876	FALSE	-0.616
SNX6	0.144448	0.876	FALSE	-0.542
PRPF19	0.142848	0.876	FALSE	-0.489
PDGFRB	0.144129	0.876	FALSE	-0.465
TBRG4	0.144476	0.876	FALSE	0.394
CORO1B	0.142812	0.876	FALSE	-0.23
RBM12B	0.146586	0.877	FALSE	0.836
COL1A2	0.146602	0.877	FALSE	0.749
GATD3B	0.147706	0.877	FALSE	-0.585
PIP4K2B	0.145552	0.877	FALSE	0.525
PSMG1	0.145839	0.877	FALSE	0.446
ADH5	0.144728	0.877	FALSE	0.286
PRKACA	0.145271	0.877	FALSE	0.262
RPL9	0.147098	0.877	FALSE	0.225
CYP1B1	0.147128	0.877	FALSE	0.181
NIBAN1	0.149945	0.878	FALSE	1.48
TLCD3A	0.149334	0.878	FALSE	1.06
ECI2	0.14789	0.878	FALSE	-0.972
SPR	0.14824	0.878	FALSE	-0.868
COQ9	0.149822	0.878	FALSE	0.836
SLC1A3	0.147988	0.878	FALSE	0.802
XRCC4	0.148606	0.878	FALSE	0.744
NDUFA9	0.148979	0.878	FALSE	-0.552
PURB	0.149388	0.878	FALSE	0.511
FNTA	0.14799	0.878	FALSE	0.47
COL5A1	0.148369	0.878	FALSE	0.395
ACO2	0.152559	0.879	FALSE	-1.61
DDX20	0.152646	0.879	FALSE	-1.12
INF2	0.154671	0.879	FALSE	-1.07
UBE2V2	0.153863	0.879	FALSE	-0.751
EML2	0.153056	0.879	FALSE	-0.699
SLC7A5	0.151682	0.879	FALSE	-0.662
BAZ1B	0.151465	0.879	FALSE	-0.6
H2AZ1	0.152883	0.879	FALSE	0.292
NDUFS3	0.151865	0.879	FALSE	-0.267
EHD4	0.157314	0.88	FALSE	0.984
ZYX	0.155015	0.88	FALSE	0.739
UTP3	0.157541	0.88	FALSE	0.685
MRC2	0.15749	0.88	FALSE	0.585
LANCL2	0.154854	0.88	FALSE	-0.581
RPL27	0.155713	0.88	FALSE	-0.533
RO60	0.155803	0.88	FALSE	-0.35
ANP32B	0.156952	0.88	FALSE	-0.334
RPS20	0.157721	0.88	FALSE	0.324
RPL19	0.154789	0.88	FALSE	0.193
RCC2	0.160781	0.881	FALSE	-1.11
RAD23B	0.158577	0.881	FALSE	0.826
WDR43	0.158568	0.881	FALSE	0.725
TPP2	0.159695	0.881	FALSE	0.707
GPX1	0.159376	0.881	FALSE	-0.631
2025-08-02	0.159704	0.881	FALSE	-0.505
NT5DC2	0.160937	0.881	FALSE	0.478
VTI1A	0.160825	0.881	FALSE	-0.35
LDHA	0.159142	0.881	FALSE	-0.221
TOR1AIP1	0.163367	0.882	FALSE	1.18
TXNDC5	0.164025	0.882	FALSE	-1.05
CAPRIN1	0.16249	0.882	FALSE	-1.02
TOR1AIP2	0.165467	0.882	FALSE	0.902
PAFAH1B3	0.163115	0.882	FALSE	-0.63
COMT	0.16545	0.882	FALSE	0.384
NIPSNAP1	0.163381	0.882	FALSE	0.381
USP39	0.16374	0.882	FALSE	-0.315
LMNB1	0.165127	0.882	FALSE	0.311
CADPS	0.162633	0.882	FALSE	-0.286
DHCR7	0.163854	0.882	FALSE	0.264
SRSF4	0.164804	0.882	FALSE	0.192
GSDMA	0.166682	0.883	FALSE	-1.13
PELP1	0.169517	0.883	FALSE	-0.85
PDS5B	0.169026	0.883	FALSE	-0.805
DYM	0.169608	0.883	FALSE	0.695
YIF1A	0.168984	0.883	FALSE	-0.448
SH3PXD2B	0.166219	0.883	FALSE	-0.29
ABCE1	0.168052	0.883	FALSE	-0.229
SQOR	0.168057	0.883	FALSE	0.214
COPG1	0.16756	0.883	FALSE	0.176
PFN1	0.172371	0.884	FALSE	1.03
CCDC124	0.170613	0.884	FALSE	-0.874
TIMM9	0.172507	0.884	FALSE	-0.732
TXLNA	0.173546	0.884	FALSE	-0.717
AK1	0.171566	0.884	FALSE	-0.636
CRYZ	0.171373	0.884	FALSE	-0.577
CIAO2A	0.170054	0.884	FALSE	-0.475
FTH1	0.171486	0.884	FALSE	0.361
TMEM43	0.172704	0.884	FALSE	0.326
EXOC5	0.171615	0.884	FALSE	-0.322
ARF3	0.170648	0.884	FALSE	0.312
PRKCA	0.171383	0.884	FALSE	0.198
CLTC	0.172714	0.884	FALSE	-0.193
CPSF3	0.175431	0.885	FALSE	-1.46
TSTA3	0.175315	0.885	FALSE	-1.27
ALDOC	0.176187	0.885	FALSE	1.25
LSM6	0.174441	0.885	FALSE	-1.01
PGLS	0.177891	0.885	FALSE	0.848
SLC43A3	0.176841	0.885	FALSE	0.807
NDUFV1	0.174762	0.885	FALSE	0.785
SRPK2	0.176967	0.885	FALSE	0.775
CHMP4A	0.176627	0.885	FALSE	0.691
B2M	0.177273	0.885	FALSE	-0.545
CPOX	0.17551	0.885	FALSE	0.483
HPDL	0.178106	0.885	FALSE	0.413
CARHSP1	0.177295	0.885	FALSE	-0.407
PSMG2	0.176467	0.885	FALSE	0.371
RIF1	0.180609	0.886	FALSE	-1.92
SLC4A2	0.181987	0.886	FALSE	0.984
CAMK1	0.182018	0.886	FALSE	0.904
SF3B2	0.18105	0.886	FALSE	-0.707
SAR1B	0.181751	0.886	FALSE	0.676
CARS1	0.182049	0.886	FALSE	-0.565
HCFC1	0.181063	0.886	FALSE	0.534
PGM3	0.181092	0.886	FALSE	0.534
MAGED2	0.178392	0.886	FALSE	-0.461
SEC61A1	0.178872	0.886	FALSE	0.354
ARF4	0.179213	0.886	FALSE	0.255
MTX2	0.183642	0.887	FALSE	1.61
ANP32E	0.184394	0.887	FALSE	0.87
TMEM160	0.183281	0.887	FALSE	-0.805
FTL	0.183719	0.887	FALSE	0.75
TBC1D15	0.183417	0.887	FALSE	-0.721
PDPR	0.184065	0.887	FALSE	0.557
DNAAF5	0.183387	0.887	FALSE	0.389
SCAMP4	0.185362	0.887	FALSE	0.383
ECPAS	0.183836	0.887	FALSE	0.372
ARHGEF2	0.184539	0.887	FALSE	0.299
CLUH	0.185205	0.887	FALSE	-0.227
TXN	0.183817	0.887	FALSE	-0.18
MCTS1	0.189471	0.888	FALSE	1.93
SSH1	0.189803	0.888	FALSE	1.22
ZC3HAV1	0.189946	0.888	FALSE	0.936
RUVBL1	0.187853	0.888	FALSE	0.819
TMSB10	0.191552	0.888	FALSE	-0.701
ZRANB2	0.189761	0.888	FALSE	0.629
TSPO	0.187179	0.888	FALSE	0.594
UBLCP1	0.190857	0.888	FALSE	0.558
UPF2	0.189733	0.888	FALSE	0.548
PGRMC2	0.187043	0.888	FALSE	0.444
GYG1	0.190216	0.888	FALSE	-0.303
MACROH2A1	0.189518	0.888	FALSE	0.297
PRKAA1	0.190323	0.888	FALSE	-0.289
POLR2B	0.189433	0.888	FALSE	-0.271
DDOST	0.187	0.888	FALSE	0.225
COL6A3	0.187355	0.888	FALSE	-0.192
RPS12	0.19548	0.889	FALSE	-1.1
MAN2C1	0.194018	0.889	FALSE	0.95
PAIP2	0.192447	0.889	FALSE	0.72
PCDHB2	0.191754	0.889	FALSE	0.708
SNRPF	0.194682	0.889	FALSE	0.622
SLC25A10	0.194721	0.889	FALSE	-0.591
VTA1	0.192205	0.889	FALSE	-0.586
PITPNA	0.199749	0.89	FALSE	1.14
ATL1	0.19723	0.89	FALSE	0.862
SEPTIN9	0.197293	0.89	FALSE	-0.788
TAOK1	0.196704	0.89	FALSE	-0.68
IDH1	0.200885	0.89	FALSE	-0.669
NOC4L	0.199685	0.89	FALSE	0.644
RAB9A	0.200371	0.89	FALSE	0.552
TST	0.198325	0.89	FALSE	-0.546
CPS1	0.197105	0.89	FALSE	0.456
EML1	0.197157	0.89	FALSE	0.414
AP1B1	0.200894	0.89	FALSE	-0.397
TSN	0.199677	0.89	FALSE	0.358
CLEC16A	0.196557	0.89	FALSE	-0.336
EIF3B	0.199787	0.89	FALSE	0.234
LMO7	0.205473	0.891	FALSE	1.33
MFF	0.201713	0.891	FALSE	-1.16
UQCR10	0.20596	0.891	FALSE	-1.12
THOC1	0.204045	0.891	FALSE	0.811
RBM12	0.20509	0.891	FALSE	0.704
FMNL3	0.204878	0.891	FALSE	-0.703
INPPL1	0.202099	0.891	FALSE	-0.677
KRT10	0.204846	0.891	FALSE	-0.628
MAK16	0.205996	0.891	FALSE	0.625
FADS2	0.205068	0.891	FALSE	0.537
FAM49B	0.201596	0.891	FALSE	-0.53
PPP3CA	0.204111	0.891	FALSE	-0.473
MROH2A	0.201399	0.891	FALSE	0.432
LAMP1	0.201586	0.891	FALSE	0.362
MGST1	0.20534	0.891	FALSE	-0.318
RPL7A	0.20398	0.891	FALSE	0.311
NUP93	0.204774	0.891	FALSE	0.18
RPL35	0.204925	0.891	FALSE	0.178
ELOVL5	0.209603	0.892	FALSE	-1.35
PARP14	0.209597	0.892	FALSE	-1.01
FAM3C	0.207524	0.892	FALSE	-0.976
PCBP2	0.209098	0.892	FALSE	0.89
CFL1	0.207921	0.892	FALSE	-0.798
PHF5A	0.208831	0.892	FALSE	-0.791
CD46	0.208191	0.892	FALSE	0.646
FRYL	0.211214	0.892	FALSE	0.627
HMGCS1	0.20829	0.892	FALSE	0.577
RAB21	0.21095	0.892	FALSE	-0.555
PIN1	0.20821	0.892	FALSE	0.521
C9orf64	0.211182	0.892	FALSE	-0.4
SRPRA	0.210988	0.892	FALSE	-0.272
MYO1C	0.207953	0.892	FALSE	0.197
SUGP2	0.213366	0.893	FALSE	-0.873
NDUFA4	0.213842	0.893	FALSE	-0.844
PGAM5	0.21485	0.893	FALSE	0.751
SNX8	0.214272	0.893	FALSE	-0.743
ZNF25	0.216808	0.893	FALSE	-0.678
SDC2	0.21432	0.893	FALSE	0.631
HNRNPL	0.214994	0.893	FALSE	0.564
GALM	0.212109	0.893	FALSE	-0.474
COX6C	0.215114	0.893	FALSE	0.322
PSMD11	0.211734	0.893	FALSE	-0.275
ITGA5	0.211736	0.893	FALSE	-0.244
ACBD5	0.218299	0.894	FALSE	0.902
PPP2R5A	0.221971	0.894	FALSE	0.86
THUMPD3	0.217237	0.894	FALSE	0.707
SAT2	0.217346	0.894	FALSE	-0.676
TUT7	0.220993	0.894	FALSE	-0.53
MAGT1	0.217683	0.894	FALSE	0.296
RPL18	0.22046	0.894	FALSE	0.249
RPL18A	0.219967	0.894	FALSE	0.175
AP2M1	0.221756	0.894	FALSE	0.138
CSTF1	0.228167	0.895	FALSE	-1.26
UNC45A	0.224405	0.895	FALSE	-1.21
S100A9	0.225404	0.895	FALSE	0.887
TSFM	0.222835	0.895	FALSE	0.699
CHM	0.222666	0.895	FALSE	-0.591
UNC50	0.227183	0.895	FALSE	-0.519
TBCD	0.224109	0.895	FALSE	-0.473
STXBP3	0.228235	0.895	FALSE	-0.471
ROCK1	0.223706	0.895	FALSE	0.442
SNRNP27	0.225449	0.895	FALSE	-0.384
FAR1	0.224283	0.895	FALSE	-0.36
RPL10	0.223262	0.895	FALSE	0.277
RPL21	0.223732	0.895	FALSE	0.266
PPME1	0.22272	0.895	FALSE	-0.228
QARS1	0.223655	0.895	FALSE	-0.167
TIAL1	0.230913	0.896	FALSE	-1.59
FUCA1	0.230656	0.896	FALSE	-1.02
NADK2	0.233995	0.896	FALSE	-0.784
CSF3	0.232165	0.896	FALSE	0.632
GPR108	0.229836	0.896	FALSE	0.624
TBK1	0.22902	0.896	FALSE	-0.503
RPA1	0.228431	0.896	FALSE	0.498
TMEM33	0.230828	0.896	FALSE	-0.338
PPP2R2A	0.233054	0.896	FALSE	0.337
CDIPT	0.228826	0.896	FALSE	0.283
SRRM1	0.230505	0.896	FALSE	0.22
VAMP3	0.231582	0.896	FALSE	-0.219
H4C1	0.230665	0.896	FALSE	0.217
SDE2	0.230786	0.896	FALSE	-0.193
GBE1	0.232496	0.896	FALSE	0.176
CYP20A1	0.237854	0.897	FALSE	1.15
MBOAT2	0.237997	0.897	FALSE	0.952
HTATIP2	0.238265	0.897	FALSE	-0.868
KRT78	0.236596	0.897	FALSE	-0.836
GNAQ	0.235601	0.897	FALSE	-0.815
DHRS7B	0.235016	0.897	FALSE	0.798
ALDH1A2	0.236864	0.897	FALSE	-0.739
CUL4A	0.236751	0.897	FALSE	0.688
ACVR1	0.235762	0.897	FALSE	0.664
TMEM167A	0.236625	0.897	FALSE	0.648
AP4M1	0.236857	0.897	FALSE	0.635
CFL2	0.236481	0.897	FALSE	-0.596
SAR1A	0.238797	0.897	FALSE	-0.507
CDK9	0.236403	0.897	FALSE	-0.417
SRSF10	0.237777	0.897	FALSE	-0.32
SEC31A	0.238553	0.897	FALSE	0.285
ILF2	0.237601	0.897	FALSE	-0.206
AKR1C3	0.234629	0.897	FALSE	0.201
LMNA	0.235952	0.897	FALSE	-0.17
OTULIN	0.246269	0.898	FALSE	0.967
SLC39A9	0.24264	0.898	FALSE	-0.935
KPRP	0.240682	0.898	FALSE	0.922
METTL7A	0.246723	0.898	FALSE	0.766
PPM1F	0.245188	0.898	FALSE	-0.733
HBD	0.243673	0.898	FALSE	0.635
RAP1GDS1	0.242591	0.898	FALSE	-0.601
FKBP8	0.242441	0.898	FALSE	-0.526
AARSD1	0.245535	0.898	FALSE	0.51
EEF1AKNMT	0.246468	0.898	FALSE	0.51
SSR1	0.243473	0.898	FALSE	-0.45
ILF3	0.244603	0.898	FALSE	-0.406
ERO1A	0.24281	0.898	FALSE	-0.396
MT-CO2	0.244661	0.898	FALSE	-0.345
PPP2R5E	0.242247	0.898	FALSE	0.333
SUB1	0.241534	0.898	FALSE	-0.298
UGGT1	0.245575	0.898	FALSE	-0.196
CCT2	0.245613	0.898	FALSE	-0.192
SLC52A2	0.250995	0.899	FALSE	-0.899
CDC123	0.251229	0.899	FALSE	0.884
G3BP1	0.248841	0.899	FALSE	-0.781
MTLN	0.248279	0.899	FALSE	-0.661
RAB32	0.250454	0.899	FALSE	0.44
SEC14L2	0.249772	0.899	FALSE	-0.433
FRK	0.249576	0.899	FALSE	-0.375
NPEPPS	0.250283	0.899	FALSE	0.173
SLC25A3	0.250206	0.899	FALSE	0.164
RAB10	0.252927	0.899	FALSE	-0.153
LSM7	0.25426	0.9	FALSE	-1.02
ECI1	0.25883	0.9	FALSE	-0.958
VPS39	0.256933	0.9	FALSE	0.818
PPP1R2	0.253566	0.9	FALSE	-0.809
FGA	0.258389	0.9	FALSE	-0.758
JMJD6	0.258344	0.9	FALSE	0.654
RCN2	0.254822	0.9	FALSE	-0.631
TOMM34	0.259522	0.9	FALSE	-0.628
ASCC2	0.255714	0.9	FALSE	0.577
VAT1	0.255369	0.9	FALSE	0.464
JAGN1	0.255427	0.9	FALSE	-0.445
GEMIN5	0.259933	0.9	FALSE	0.431
SLC1A5	0.254347	0.9	FALSE	0.426
REPIN1	0.253948	0.9	FALSE	-0.419
MTHFD1	0.255614	0.9	FALSE	-0.409
FOXRED1	0.255661	0.9	FALSE	0.364
DOCK7	0.258483	0.9	FALSE	0.356
OGA	0.256813	0.9	FALSE	0.316
NQO1	0.255672	0.9	FALSE	-0.195
BTF3L4	0.261674	0.901	FALSE	-0.946
SLC20A1	0.260943	0.901	FALSE	-0.696
PTPN9	0.262104	0.901	FALSE	0.688
SOAT1	0.261471	0.901	FALSE	0.59
TMED4	0.267029	0.901	FALSE	0.497
ERP44	0.261591	0.901	FALSE	-0.465
MAP2K3	0.265008	0.901	FALSE	-0.426
RPS17	0.264417	0.901	FALSE	0.389
UTP18	0.26586	0.901	FALSE	-0.279
HSPA4	0.260961	0.901	FALSE	-0.272
SSR4	0.263384	0.901	FALSE	-0.246
NUCB1	0.263461	0.901	FALSE	0.233
TRA2B	0.263855	0.901	FALSE	0.195
NUP205	0.260339	0.901	FALSE	-0.186
HDDC2	0.272547	0.902	FALSE	0.944
SEL1L3	0.273698	0.902	FALSE	0.691
NT5C3A	0.269414	0.902	FALSE	-0.681
DDX60	0.270615	0.902	FALSE	-0.644
GLO1	0.273729	0.902	FALSE	0.603
SH3BGRL3	0.270892	0.902	FALSE	-0.594
TRAPPC9	0.271252	0.902	FALSE	0.581
STX12	0.27123	0.902	FALSE	-0.578
TLN2	0.272906	0.902	FALSE	0.569
NCKAP1	0.269477	0.902	FALSE	0.567
ELOB	0.274292	0.902	FALSE	-0.542
DNAJC2	0.272286	0.902	FALSE	0.448
VASP	0.27056	0.902	FALSE	-0.44
CD59	0.269308	0.902	FALSE	-0.435
DDX1	0.273072	0.902	FALSE	0.431
TIMM44	0.271978	0.902	FALSE	0.403
HNRNPD	0.2706	0.902	FALSE	0.38
MRPS23	0.269679	0.902	FALSE	-0.373
REEP5	0.26805	0.902	FALSE	-0.266
TOP2A	0.272626	0.902	FALSE	0.186
GNL2	0.280131	0.903	FALSE	0.971
UACA	0.275812	0.903	FALSE	-0.946
CTTN	0.274581	0.903	FALSE	-0.898
MTHFD2	0.279216	0.903	FALSE	0.575
TFPI2	0.280564	0.903	FALSE	0.529
HSPA4L	0.281164	0.903	FALSE	-0.5
IL1RN	0.275059	0.903	FALSE	-0.488
SLC27A2	0.281166	0.903	FALSE	-0.473
TARDBP	0.281006	0.903	FALSE	-0.458
NDUFB1	0.280942	0.903	FALSE	0.434
TMBIM6	0.279059	0.903	FALSE	-0.402
DDB2	0.278687	0.903	FALSE	0.323
API5	0.274844	0.903	FALSE	-0.32
GSS	0.277974	0.903	FALSE	0.186
PLCG1	0.280393	0.903	FALSE	0.183
MSH6	0.27725	0.903	FALSE	-0.145
ETFA	0.287847	0.904	FALSE	-1.37
PKP1	0.285363	0.904	FALSE	0.968
BCAP29	0.283032	0.904	FALSE	-0.762
SERPINH1	0.286204	0.904	FALSE	-0.695
SRSF1	0.289593	0.904	FALSE	-0.651
TRIM28	0.286704	0.904	FALSE	0.609
TRIM47	0.286089	0.904	FALSE	-0.544
APPL1	0.287953	0.904	FALSE	-0.513
NDUFB10	0.287816	0.904	FALSE	0.511
MAP3K20	0.28919	0.904	FALSE	0.475
SDAD1	0.287628	0.904	FALSE	-0.443
RALGAPB	0.282904	0.904	FALSE	0.394
DHX38	0.286281	0.904	FALSE	0.354
DARS1	0.285939	0.904	FALSE	0.24
TM9SF2	0.284977	0.904	FALSE	0.199
CPT1C	0.290404	0.905	FALSE	-1.03
CLCC1	0.293105	0.905	FALSE	0.813
ABI2	0.297043	0.905	FALSE	-0.799
CLTA	0.295127	0.905	FALSE	0.774
AIFM1	0.291313	0.905	FALSE	0.631
COG5	0.29365	0.905	FALSE	0.609
STAG1	0.294897	0.905	FALSE	-0.603
CHORDC1	0.295754	0.905	FALSE	-0.566
ZZEF1	0.295315	0.905	FALSE	-0.563
MAMDC2	0.291399	0.905	FALSE	0.554
ELOC	0.297617	0.905	FALSE	-0.545
PNPLA7	0.29119	0.905	FALSE	-0.49
HNRNPA3	0.293469	0.905	FALSE	-0.427
ATP5MD	0.2972	0.905	FALSE	-0.346
PSMA5	0.296298	0.905	FALSE	0.339
PRRC1	0.29602	0.905	FALSE	0.321
MRTO4	0.292939	0.905	FALSE	0.31
GOLPH3L	0.29719	0.905	FALSE	-0.292
AGTRAP	0.294616	0.905	FALSE	0.277
ABCF2	0.290823	0.905	FALSE	-0.272
CEBPZ	0.297451	0.905	FALSE	-0.271
NUMA1	0.292176	0.905	FALSE	-0.212
S100A6	0.294231	0.905	FALSE	-0.19
SNRPD2	0.295599	0.905	FALSE	0.154
HSP90B1	0.293951	0.905	FALSE	0.137
CHMP5	0.300738	0.906	FALSE	0.996
DLAT	0.305462	0.906	FALSE	0.698
POSTN	0.301162	0.906	FALSE	0.575
NUP188	0.29845	0.906	FALSE	0.542
GLUD1	0.301099	0.906	FALSE	0.486
RTCA	0.301724	0.906	FALSE	0.47
VPS45	0.306121	0.906	FALSE	0.45
CLSTN1	0.305982	0.906	FALSE	0.449
FOLR1	0.304269	0.906	FALSE	0.442
PRDX2	0.301864	0.906	FALSE	-0.436
HBA1	0.303342	0.906	FALSE	0.417
PTPA	0.302813	0.906	FALSE	-0.218
RPS21	0.298587	0.906	FALSE	-0.185
SBSN	0.311109	0.907	FALSE	-0.787
NRP2	0.309665	0.907	FALSE	-0.765
MVK	0.309826	0.907	FALSE	0.695
FXR2	0.312416	0.907	FALSE	-0.629
MTPAP	0.31405	0.907	FALSE	-0.499
ACTA1	0.311174	0.907	FALSE	0.42
CLN6	0.312751	0.907	FALSE	-0.417
DTYMK	0.310042	0.907	FALSE	0.383
LUC7L2	0.312355	0.907	FALSE	-0.379
EIF2S3	0.307385	0.907	FALSE	0.326
PABPC1	0.310249	0.907	FALSE	0.326
CAPZB	0.310928	0.907	FALSE	-0.298
SGSH	0.307185	0.907	FALSE	0.285
GOT2	0.307965	0.907	FALSE	0.24
SLC35B2	0.311158	0.907	FALSE	0.188
HDLBP	0.313391	0.907	FALSE	0.139
DYNC1H1	0.314849	0.907	FALSE	0.104
CD97	0.3184	0.908	FALSE	1.14
SVIL	0.320702	0.908	FALSE	0.877
ATXN2L	0.322026	0.908	FALSE	-0.796
SNRNP40	0.322484	0.908	FALSE	0.673
TMEM126A	0.321386	0.908	FALSE	-0.604
EIF3F	0.318217	0.908	FALSE	0.566
GBA	0.323708	0.908	FALSE	-0.482
GFM1	0.319538	0.908	FALSE	-0.406
XRN2	0.315428	0.908	FALSE	0.404
APTX	0.315625	0.908	FALSE	-0.391
NAPA	0.318418	0.908	FALSE	-0.385
TIMM50	0.319071	0.908	FALSE	-0.354
AMY2A	0.32212	0.908	FALSE	-0.324
ACOT1	0.316126	0.908	FALSE	-0.287
TMED3	0.317501	0.908	FALSE	0.274
UBA6	0.317049	0.908	FALSE	-0.181
DNAJA1	0.320758	0.908	FALSE	-0.157
PGRMC1	0.319035	0.908	FALSE	-0.149
RPL10A	0.319709	0.908	FALSE	0.145
CPNE1	0.318695	0.908	FALSE	-0.103
MRPL48	0.326424	0.909	FALSE	-1.63
APOL2	0.326127	0.909	FALSE	-0.95
CNOT3	0.332829	0.909	FALSE	-0.885
APOB	0.331538	0.909	FALSE	0.676
RFC4	0.329584	0.909	FALSE	-0.663
ACOT7	0.324364	0.909	FALSE	0.592
CERS2	0.332333	0.909	FALSE	-0.59
IGHG1	0.330882	0.909	FALSE	-0.57
SNRPD3	0.32954	0.909	FALSE	0.543
UBE2L3	0.32536	0.909	FALSE	-0.505
GALNT7	0.326798	0.909	FALSE	0.457
GSR	0.327419	0.909	FALSE	-0.441
MRPS15	0.328985	0.909	FALSE	0.43
AURKA	0.32775	0.909	FALSE	0.427
ATP5MPL	0.331433	0.909	FALSE	0.399
NBEA	0.323913	0.909	FALSE	0.393
TUBB	0.330811	0.909	FALSE	-0.333
RAB3GAP2	0.330727	0.909	FALSE	0.304
PRPF40A	0.332498	0.909	FALSE	0.273
NUCB2	0.333133	0.909	FALSE	-0.262
WDR1	0.330427	0.909	FALSE	-0.186
FLNB	0.324753	0.909	FALSE	0.156
SLC39A7	0.328735	0.909	FALSE	0.147
EXOC7	0.34116	0.91	FALSE	-0.89
EHBP1L1	0.334889	0.91	FALSE	0.748
MYL6	0.335849	0.91	FALSE	0.712
ATXN10	0.340437	0.91	FALSE	0.665
NUP98	0.342038	0.91	FALSE	-0.615
TWF2	0.339482	0.91	FALSE	0.49
MRPL16	0.33941	0.91	FALSE	-0.475
PDCD5	0.333823	0.91	FALSE	-0.463
NAE1	0.340665	0.91	FALSE	0.395
RRM2B	0.341661	0.91	FALSE	0.373
HNRNPA2B1	0.341643	0.91	FALSE	-0.317
SLC30A7	0.342267	0.91	FALSE	-0.315
IDH3A	0.335672	0.91	FALSE	0.309
TMEM165	0.334971	0.91	FALSE	-0.285
ATP6V1C1	0.338393	0.91	FALSE	0.277
ANXA7	0.335013	0.91	FALSE	-0.209
GCN1	0.339531	0.91	FALSE	-0.209
SAMM50	0.335404	0.91	FALSE	-0.208
RARS1	0.340327	0.91	FALSE	0.188
ANXA2	0.342248	0.91	FALSE	0.182
CAV1	0.340187	0.91	FALSE	-0.176
ASNS	0.342485	0.91	FALSE	-0.173
EIF3E	0.334393	0.91	FALSE	0.173
GPI	0.342672	0.91	FALSE	-0.167
PACSIN2	0.352224	0.911	FALSE	-0.922
BMP1	0.351108	0.911	FALSE	0.692
BZW2	0.343576	0.911	FALSE	0.529
STIP1	0.35096	0.911	FALSE	-0.527
GMPS	0.352558	0.911	FALSE	0.514
SMCHD1	0.351847	0.911	FALSE	-0.477
MAPKAPK2	0.345508	0.911	FALSE	-0.457
COX7C	0.352346	0.911	FALSE	-0.388
HNRNPA1	0.347896	0.911	FALSE	0.381
ARL4C	0.346663	0.911	FALSE	0.378
ATIC	0.349576	0.911	FALSE	0.378
EDIL3	0.346126	0.911	FALSE	-0.353
DHRS7	0.344187	0.911	FALSE	0.268
IDH2	0.352402	0.911	FALSE	0.258
SERP1	0.343033	0.911	FALSE	0.245
XAB2	0.342919	0.911	FALSE	0.245
LRP1	0.347138	0.911	FALSE	-0.24
RAC1	0.344433	0.911	FALSE	-0.229
TRIM25	0.348464	0.911	FALSE	0.218
RAB27A	0.350902	0.911	FALSE	0.189
SAFB	0.346054	0.911	FALSE	0.183
XRCC5	0.345392	0.911	FALSE	-0.125
CLINT1	0.357598	0.912	FALSE	-1.19
FAM136A	0.355074	0.912	FALSE	0.695
LSM4	0.353911	0.912	FALSE	0.535
OXA1L	0.357358	0.912	FALSE	0.527
MFSD10	0.360928	0.912	FALSE	-0.509
GALNS	0.35843	0.912	FALSE	0.499
U2SURP	0.353079	0.912	FALSE	-0.497
SLC30A5	0.353836	0.912	FALSE	-0.487
HPRT1	0.36268	0.912	FALSE	0.469
NDUFB3	0.360707	0.912	FALSE	-0.448
PLCB3	0.355551	0.912	FALSE	-0.447
DERL1	0.356258	0.912	FALSE	-0.422
TBC1D10B	0.354965	0.912	FALSE	0.412
DNAJC9	0.36147	0.912	FALSE	-0.398
PRPF4B	0.353516	0.912	FALSE	0.385
RANBP2	0.360678	0.912	FALSE	0.282
VCL	0.355032	0.912	FALSE	0.202
PLP2	0.357212	0.912	FALSE	-0.2
MCM3	0.353825	0.912	FALSE	-0.195
ADPGK	0.363022	0.912	FALSE	0.189
TTC4	0.366012	0.913	FALSE	-0.75
TMEM70	0.372072	0.913	FALSE	0.712
SRGAP1	0.369363	0.913	FALSE	0.688
CD151	0.364859	0.913	FALSE	-0.574
DPY19L1	0.363385	0.913	FALSE	0.541
CPSF1	0.370334	0.913	FALSE	-0.484
ITIH3	0.36836	0.913	FALSE	-0.41
NMD3	0.369524	0.913	FALSE	0.357
CKAP4	0.372708	0.913	FALSE	-0.331
GSTP1	0.363755	0.913	FALSE	-0.305
AK6	0.365465	0.913	FALSE	0.277
CSNK2A1	0.366627	0.913	FALSE	0.234
H2AX	0.367708	0.913	FALSE	-0.233
SRGN	0.372962	0.913	FALSE	-0.218
TUBB4B	0.366847	0.913	FALSE	-0.212
EIF2AK4	0.370906	0.913	FALSE	-0.177
RPN2	0.366472	0.913	FALSE	0.141
CCT4	0.364658	0.913	FALSE	0.131
HSPA8	0.371516	0.913	FALSE	-0.127
GNPDA2	0.376479	0.914	FALSE	-0.724
C4BPA	0.378893	0.914	FALSE	-0.553
H1-4	0.380729	0.914	FALSE	-0.47
SSBP1	0.382835	0.914	FALSE	-0.469
RAB5A	0.385067	0.914	FALSE	0.453
PIGU	0.378811	0.914	FALSE	0.449
COPS6	0.377779	0.914	FALSE	-0.428
DNAJC10	0.378059	0.914	FALSE	-0.424
COX6A1	0.383472	0.914	FALSE	-0.41
ABHD16A	0.377216	0.914	FALSE	0.398
TP53I3	0.381436	0.914	FALSE	-0.398
KPNA6	0.384948	0.914	FALSE	-0.366
DNAJA2	0.378276	0.914	FALSE	-0.359
RPS6KA1	0.382122	0.914	FALSE	0.339
GNPAT	0.37542	0.914	FALSE	-0.326
LMAN1	0.379337	0.914	FALSE	-0.315
BPNT1	0.377726	0.914	FALSE	0.297
MTCH1	0.384795	0.914	FALSE	-0.259
TPT1	0.379804	0.914	FALSE	0.21
EIF3C	0.374515	0.914	FALSE	0.189
SPCS3	0.375159	0.914	FALSE	0.166
TMED7	0.378801	0.914	FALSE	-0.163
RAN	0.377937	0.914	FALSE	0.127
ATP1A1	0.380574	0.914	FALSE	0.101
HSP90AB1	0.378563	0.914	FALSE	0.101
CCZ1B	0.392689	0.915	FALSE	-0.874
GSTZ1	0.385717	0.915	FALSE	-0.687
DDT	0.387013	0.915	FALSE	0.676
ANXA3	0.385531	0.915	FALSE	0.635
LGALS3	0.39532	0.915	FALSE	0.572
KRT9	0.388446	0.915	FALSE	0.51
DGKA	0.393281	0.915	FALSE	0.498
HEATR1	0.394342	0.915	FALSE	0.489
FH	0.388299	0.915	FALSE	-0.472
SRSF11	0.390746	0.915	FALSE	-0.468
IKBIP	0.390006	0.915	FALSE	0.415
SEC24A	0.390737	0.915	FALSE	-0.407
LETMD1	0.386265	0.915	FALSE	0.392
CDK5RAP3	0.392231	0.915	FALSE	-0.39
MRI1	0.392982	0.915	FALSE	0.385
FKBP9	0.390588	0.915	FALSE	-0.352
SPCS1	0.391297	0.915	FALSE	0.345
DCUN1D1	0.390494	0.915	FALSE	0.338
CDC42BPA	0.38761	0.915	FALSE	-0.31
HNRNPR	0.38787	0.915	FALSE	0.31
DEGS1	0.393947	0.915	FALSE	0.27
GBF1	0.391359	0.915	FALSE	-0.23
LSM3	0.392154	0.915	FALSE	-0.195
TMEM109	0.394558	0.915	FALSE	-0.147
LMAN2	0.393689	0.915	FALSE	0.133
GANAB	0.388797	0.915	FALSE	-0.129
ATP6V1E2	0.400621	0.916	FALSE	0.705
MT-CO3	0.39831	0.916	FALSE	-0.639
NDUFS6	0.402587	0.916	FALSE	0.599
EXOSC3	0.402188	0.916	FALSE	0.548
PSMA6	0.399533	0.916	FALSE	-0.535
SNX24	0.404326	0.916	FALSE	0.458
PLA2G4A	0.402634	0.916	FALSE	-0.396
LIMCH1	0.401419	0.916	FALSE	-0.388
TIPRL	0.402035	0.916	FALSE	0.362
TOMM70	0.401485	0.916	FALSE	-0.36
RAB22A	0.408254	0.916	FALSE	-0.355
UBTF	0.407887	0.916	FALSE	0.329
ECH1	0.396936	0.916	FALSE	0.251
APP	0.399033	0.916	FALSE	-0.247
UBE2I	0.401418	0.916	FALSE	0.219
OCRL	0.406425	0.916	FALSE	-0.206
AP2B1	0.398266	0.916	FALSE	0.194
COX7B	0.404514	0.916	FALSE	-0.165
MARS1	0.399925	0.916	FALSE	0.153
ASCC3	0.400446	0.916	FALSE	0.144
RPL35A	0.399043	0.916	FALSE	0.115
PSMA1	0.409129	0.917	FALSE	0.681
STAT2	0.409944	0.917	FALSE	-0.646
GLRX	0.411125	0.917	FALSE	-0.582
CSTB	0.414457	0.917	FALSE	-0.554
PRPS2	0.410116	0.917	FALSE	-0.546
P3H4	0.416737	0.917	FALSE	0.503
EIF4B	0.417787	0.917	FALSE	0.499
PCCB	0.416815	0.917	FALSE	0.482
TPCN1	0.419375	0.917	FALSE	0.444
MINK1	0.410692	0.917	FALSE	-0.406
MECP2	0.413419	0.917	FALSE	-0.363
LIMA1	0.416416	0.917	FALSE	-0.349
CYFIP2	0.415575	0.917	FALSE	0.321
EMC1	0.417603	0.917	FALSE	-0.317
TCOF1	0.416813	0.917	FALSE	0.292
S100A11	0.415241	0.917	FALSE	-0.258
GNB2	0.41479	0.917	FALSE	0.255
VPS29	0.413511	0.917	FALSE	0.255
FEN1	0.419154	0.917	FALSE	-0.238
KDELR2	0.409319	0.917	FALSE	0.237
FTSJ3	0.416253	0.917	FALSE	0.224
TPR	0.415701	0.917	FALSE	0.218
NCLN	0.413421	0.917	FALSE	-0.168
HMGCL	0.420255	0.917	FALSE	0.164
MRPL24	0.426104	0.918	FALSE	-0.706
NSDHL	0.42483	0.918	FALSE	0.688
SCP2	0.421974	0.918	FALSE	0.581
PAMR1	0.429535	0.918	FALSE	0.561
LYPLA1	0.43049	0.918	FALSE	-0.533
HNRNPH3	0.422322	0.918	FALSE	-0.506
CIP2A	0.427691	0.918	FALSE	-0.503
ARHGEF6	0.431089	0.918	FALSE	-0.498
DDX24	0.428218	0.918	FALSE	0.496
EXOSC4	0.432196	0.918	FALSE	-0.485
TMEM168	0.421846	0.918	FALSE	-0.419
MIPEP	0.433414	0.918	FALSE	0.402
TBC1D8B	0.428934	0.918	FALSE	0.307
PTDSS1	0.432255	0.918	FALSE	-0.297
DYNLL1	0.428087	0.918	FALSE	-0.287
TCERG1	0.430889	0.918	FALSE	-0.266
LPCAT1	0.422533	0.918	FALSE	0.259
PEPD	0.421506	0.918	FALSE	-0.224
ITGB3	0.424386	0.918	FALSE	0.194
[truncated: 928 more rows]

## Sheet: 2D_cells_TMZ200uMxDMSO
name	T200_2D_cells_vs_DMSO_2D_cells_p.val	T200_2D_cells_vs_DMSO_2D_cells_p.adj	T200_2D_cells_vs_DMSO_2D_cells_significant	T200_2D_cells_vs_DMSO_2D_cells_ratio
PRKACB	6.18293e-21	6.03e-13	TRUE	-8.82
PPP1CB	2.4381e-15	8.09e-08	TRUE	-3.6
ANXA4	9.44193e-15	5e-07	TRUE	-1.89
EGFR	1.9657e-14	1.06e-06	TRUE	3.41
EBP	2.39216e-14	1.23e-06	TRUE	-2.87
FAM210B	3.99306e-14	2.16e-06	TRUE	-5.75
SSR4	7.93637e-14	4.59e-06	TRUE	-3.25
SCD	1.07689e-13	6.01e-06	TRUE	-1.92
UGP2	1.59615e-13	7.98e-06	TRUE	3.95
TDP1	1.72304e-13	8.36e-06	TRUE	-4.33
HEXB	1.72856e-13	8.38e-06	TRUE	-2.64
TGM2	2.18812e-13	9.52e-06	TRUE	1.86
SIN3A	2.21422e-13	9.57e-06	TRUE	-2.63
UBE2D3	2.32576e-13	9.8e-06	TRUE	-2.48
RPA3	4.88193e-13	2.27e-05	TRUE	-3.43
CSNK2B	7.4962e-13	3.51e-05	TRUE	2.78
FABP5	1.01744e-12	4.64e-05	TRUE	-4.8
GART	1.44201e-12	6.19e-05	TRUE	1.61
RAB6A	1.46647e-12	6.27e-05	TRUE	-2.78
SPTLC1	1.60066e-12	6.69e-05	TRUE	-2.6
SEC23A	4.3846e-12	0.000186	TRUE	1.44
AQR	6.89555e-12	0.000283	TRUE	-2.2
MRPS27	1.95103e-11	0.000689	TRUE	-3.17
VRK1	2.17318e-11	0.000749	TRUE	-2.06
FAM162A	2.34468e-11	0.000792	TRUE	1.74
GLRX3	2.63765e-11	0.000864	TRUE	2.53
COPA	5.9654e-11	0.00165	TRUE	1.43
UBE2O	7.14679e-11	0.00189	TRUE	5.09
FBL	7.57585e-11	0.00196	TRUE	-4.47
CROCC	1.29333e-10	0.00282	TRUE	4.06
PTK2	2.36968e-10	0.004	TRUE	4.78
MVP	2.59344e-10	0.00419	TRUE	-1.1
BLVRA	3.05795e-10	0.00455	TRUE	-1.62
FAF2	3.0533e-10	0.00455	TRUE	1.58
HSPA2	3.1061e-10	0.00459	TRUE	-1.72
UBA3	3.4666e-10	0.00483	TRUE	-4.73
FBXO7	3.47591e-10	0.00484	TRUE	-2.99
DIABLO	3.48192e-10	0.00484	TRUE	2.78
TOMM20	3.57225e-10	0.0049	TRUE	2.36
ARG1	3.74554e-10	0.00501	TRUE	1.19
PFKL	3.86896e-10	0.00508	TRUE	-1.89
CCAR2	3.91534e-10	0.00511	TRUE	1.69
CA12	5.23655e-10	0.00616	TRUE	-3.8
B3GAT3	6.64467e-10	0.00714	TRUE	2.05
RPL23A	7.42013e-10	0.00762	TRUE	-1.26
GPD1L	1.0189e-09	0.00913	TRUE	-1.74
XPNPEP1	1.03939e-09	0.00923	TRUE	2.91
IPO9	1.11465e-09	0.00959	TRUE	-1.59
GDI2	1.19613e-09	0.00996	TRUE	-1.18
VDAC1	1.63749e-09	0.012	FALSE	-1.88
HIST2H2BE	2.01427e-09	0.0135	FALSE	-2.54
NOP53	2.53693e-09	0.0153	FALSE	2.78
IPO11	2.67616e-09	0.0157	FALSE	-5.91
ACSL1	2.94372e-09	0.0165	FALSE	1.62
MCM2	3.20978e-09	0.0172	FALSE	1.84
EDF1	3.56372e-09	0.0181	FALSE	3.57
AP3B1	3.61372e-09	0.0182	FALSE	1.23
CUL3	5.53186e-09	0.0229	FALSE	3.4
CRYBG1	5.59257e-09	0.0231	FALSE	-1.66
NME2	5.86122e-09	0.0236	FALSE	-1.09
TBC1D4	7.95629e-09	0.0275	FALSE	2.31
GSTM1	9.00873e-09	0.0292	FALSE	3.25
SPTAN1	9.44982e-09	0.0299	FALSE	-1.43
KPNA4	1.00997e-08	0.0308	FALSE	1.14
YES1	1.08105e-08	0.0318	FALSE	1.86
CSNK1D	1.1906e-08	0.0332	FALSE	2.58
RPS16	1.38066e-08	0.0354	FALSE	1.23
AVL9	1.47315e-08	0.0363	FALSE	2.13
HYOU1	1.7526e-08	0.039	FALSE	2.52
CARS2	1.82354e-08	0.0396	FALSE	1.37
UPP1	1.89225e-08	0.0402	FALSE	2.11
TPI1	1.97282e-08	0.0409	FALSE	-1.28
CPOX	2.00287e-08	0.0411	FALSE	2.99
UQCRC1	2.55513e-08	0.0451	FALSE	2.18
MAK16	2.63278e-08	0.0456	FALSE	4.1
MAP2K1	2.79346e-08	0.0465	FALSE	-1.99
CYBA	3.34778e-08	0.0495	FALSE	-3.4
MDH1	3.3872e-08	0.0497	FALSE	1.29
BSCL2	3.67532e-08	0.0511	FALSE	1.88
ROCK2	3.7525e-08	0.0514	FALSE	3.04
AIMP2	3.77914e-08	0.0515	FALSE	1.85
WFS1	3.86116e-08	0.0519	FALSE	4.28
CLPP	3.98608e-08	0.0524	FALSE	1.63
SPTBN1	4.0309e-08	0.0526	FALSE	-1.08
PI4KA	4.06059e-08	0.0527	FALSE	-1.63
EIF3A	4.32007e-08	0.0537	FALSE	-1.13
KRT4	4.32568e-08	0.0538	FALSE	-3.56
TPM3	4.3677e-08	0.0539	FALSE	-3.56
RPS11	4.88945e-08	0.0558	FALSE	1.68
RCC1	4.93966e-08	0.056	FALSE	2.28
EMC2	5.03222e-08	0.0563	FALSE	2.87
SOD2	5.4816e-08	0.0577	FALSE	-1.2
GALK2	5.57906e-08	0.058	FALSE	2.46
NCL	5.64136e-08	0.0582	FALSE	1.51
LONP1	7.28115e-08	0.0646	FALSE	1.61
INTS1	7.46367e-08	0.0653	FALSE	1.5
YWHAG	7.79998e-08	0.0664	FALSE	1.03
WLS	8.62538e-08	0.0691	FALSE	2.94
PRKAR1A	8.695e-08	0.0693	FALSE	1.42
THOP1	9.53539e-08	0.0717	FALSE	-1.95
USP5	9.85456e-08	0.0726	FALSE	-1.86
KCTD12	1.02656e-07	0.0737	FALSE	-2.08
LOXL2	1.18071e-07	0.0776	FALSE	2.85
AP1S2	1.1807e-07	0.0776	FALSE	1.59
RNF213	1.21417e-07	0.0784	FALSE	-1.56
LMAN2	1.40219e-07	0.0824	FALSE	1.19
HTT	1.43636e-07	0.0831	FALSE	-1.63
ZNF326	1.45188e-07	0.0834	FALSE	-1.61
MCM5	1.45375e-07	0.0834	FALSE	0.994
TENM3	1.67441e-07	0.0876	FALSE	-3.22
EXOC3	1.84937e-07	0.0906	FALSE	2.29
LRPAP1	1.87555e-07	0.0911	FALSE	-1.58
SEPTIN10	1.89351e-07	0.0914	FALSE	4.12
ACTBL2	1.95222e-07	0.0923	FALSE	1.98
SLC12A6	2.14156e-07	0.0951	FALSE	1.9
HP1BP3	2.25827e-07	0.0968	FALSE	1.06
TMED5	2.29806e-07	0.0973	FALSE	-1.15
STAT1	2.33343e-07	0.0978	FALSE	1.46
PPIL1	2.39356e-07	0.0986	FALSE	-2.7
CLIC4	2.49172e-07	0.0998	FALSE	-1.6
ATP5MG	2.59087e-07	0.101	FALSE	2.32
ENO1	3.04912e-07	0.106	FALSE	-0.973
VAMP3	3.24323e-07	0.108	FALSE	-1.33
COPZ1	3.42347e-07	0.11	FALSE	-1.31
SAMHD1	3.5425e-07	0.111	FALSE	-2.46
NONO	3.52951e-07	0.111	FALSE	1.18
GSDME	3.86043e-07	0.114	FALSE	-3.26
PTGS2	4.49441e-07	0.119	FALSE	2.95
CCAR1	4.47084e-07	0.119	FALSE	1.45
HSPA9	4.40235e-07	0.119	FALSE	-1.4
TM9SF4	4.46112e-07	0.119	FALSE	1.17
UGDH	4.6397e-07	0.12	FALSE	5.02
TAPBP	4.72772e-07	0.121	FALSE	-2.97
AP2M1	4.7485e-07	0.121	FALSE	0.803
ATP6AP1	4.90151e-07	0.122	FALSE	1.64
RPL23	4.92947e-07	0.122	FALSE	1.5
SRPRB	4.98841e-07	0.123	FALSE	4.74
PPP1CC	5.08906e-07	0.123	FALSE	-1.77
NIBAN2	5.33461e-07	0.125	FALSE	-0.748
ARF5	5.43996e-07	0.126	FALSE	1.64
ACOT1	5.72064e-07	0.127	FALSE	-2.02
RUVBL2	6.07041e-07	0.13	FALSE	1.33
AHCY	6.47962e-07	0.132	FALSE	-0.731
FDFT1	6.76458e-07	0.134	FALSE	-3.14
VDAC3	6.85294e-07	0.134	FALSE	1.24
PSAP	7.37993e-07	0.137	FALSE	-1.87
UTP20	7.41028e-07	0.137	FALSE	1.62
MOGS	7.37432e-07	0.137	FALSE	1.35
ACTR1A	7.55575e-07	0.138	FALSE	1.31
AP2S1	7.85164e-07	0.139	FALSE	-1.62
LMNA	8.96136e-07	0.144	FALSE	-0.979
U2AF2	9.52862e-07	0.146	FALSE	1.83
GOLGB1	9.75737e-07	0.147	FALSE	-2.51
HSD11B1	1.03785e-06	0.15	FALSE	-2.92
EFHD2	1.04766e-06	0.15	FALSE	1.47
NRM	1.08064e-06	0.151	FALSE	2.39
NUP210	1.09733e-06	0.152	FALSE	-3.76
RAB11A	1.14515e-06	0.153	FALSE	-1.29
FKBP4	1.20568e-06	0.155	FALSE	-3.49
RIPOR1	1.18628e-06	0.155	FALSE	1.61
SDCBP	1.23258e-06	0.156	FALSE	0.995
TARS2	1.2817e-06	0.157	FALSE	-2.51
ESYT2	1.30109e-06	0.158	FALSE	-0.84
CSPG4	1.3467e-06	0.159	FALSE	-2.61
PDE3A	1.35899e-06	0.16	FALSE	-3.28
COX6A1	1.38035e-06	0.16	FALSE	-3.15
SDHC	1.38437e-06	0.16	FALSE	2.73
WDR75	1.35975e-06	0.16	FALSE	1.8
EEF1D	1.39762e-06	0.161	FALSE	1.87
GSTO1	1.39517e-06	0.161	FALSE	-1.13
USP14	1.45612e-06	0.163	FALSE	-0.832
ECPAS	1.51712e-06	0.164	FALSE	1.85
SNRPE	1.55491e-06	0.166	FALSE	2.93
RTRAF	1.66654e-06	0.169	FALSE	2.69
H1-3	1.76249e-06	0.172	FALSE	2.19
SGPL1	1.85117e-06	0.174	FALSE	1.29
NDUFB11	1.99251e-06	0.177	FALSE	-1.58
CD2AP	1.99825e-06	0.178	FALSE	-1.98
RPL28	2.00324e-06	0.178	FALSE	0.951
NIF3L1	2.0708e-06	0.179	FALSE	-2.62
DCAF1	2.08646e-06	0.18	FALSE	1.74
PSMD13	2.15109e-06	0.181	FALSE	1.31
SEC13	2.17732e-06	0.182	FALSE	-1.64
CTSB	2.29726e-06	0.184	FALSE	2.16
COL1A1	2.41435e-06	0.187	FALSE	2.33
CDH13	2.48408e-06	0.188	FALSE	1.39
PSME1	2.48519e-06	0.188	FALSE	-1.05
HNRNPH1	2.57258e-06	0.19	FALSE	-1.82
SLC16A1	2.61368e-06	0.19	FALSE	-0.837
RBM8A	2.73526e-06	0.193	FALSE	1.78
ATP6V1H	2.98551e-06	0.197	FALSE	1.74
UBE2L6	3.04794e-06	0.198	FALSE	1.62
NMD3	3.22977e-06	0.201	FALSE	2.53
APRT	3.28378e-06	0.201	FALSE	1
RPL19	3.28434e-06	0.201	FALSE	0.852
MRPL30	3.34517e-06	0.202	FALSE	3.34
IKBKB	3.30151e-06	0.202	FALSE	2.39
SCO1	3.32691e-06	0.202	FALSE	1.95
KNTC1	3.40905e-06	0.203	FALSE	2.88
ATM	3.73536e-06	0.208	FALSE	-2.94
MRPS2	3.7477e-06	0.209	FALSE	-3.19
RABGGTB	4.19915e-06	0.215	FALSE	-3.37
SV2A	4.55598e-06	0.22	FALSE	-3.23
MBOAT7	4.72756e-06	0.222	FALSE	-1.11
NUDC	4.84873e-06	0.223	FALSE	-1.33
NKTR	5.00289e-06	0.225	FALSE	-1.66
MYO1D	5.01466e-06	0.225	FALSE	-1.01
SLAIN2	5.40771e-06	0.229	FALSE	5.13
SNRNP200	5.38526e-06	0.229	FALSE	-0.836
NFKB2	5.56305e-06	0.231	FALSE	2.49
TMEM119	5.5922e-06	0.231	FALSE	1.25
BANF1	6.06749e-06	0.236	FALSE	-2.43
HLA-DRB1	6.16269e-06	0.237	FALSE	1.4
SEC24D	6.15269e-06	0.237	FALSE	1.34
P4HB	6.22821e-06	0.237	FALSE	-0.944
LGALS3BP	6.44492e-06	0.239	FALSE	-1.13
RHOA	6.73735e-06	0.242	FALSE	1.17
SHMT2	6.75936e-06	0.242	FALSE	-1.16
MRPL39	6.8712e-06	0.243	FALSE	2.81
P4HA1	6.88769e-06	0.243	FALSE	-1.85
PUM3	7.34673e-06	0.247	FALSE	2.87
TXNDC17	7.46925e-06	0.247	FALSE	1.41
PARVA	7.44175e-06	0.247	FALSE	-1.06
HSD17B12	7.47504e-06	0.248	FALSE	1.04
RPS3	7.53847e-06	0.248	FALSE	0.816
SCCPDH	7.62411e-06	0.249	FALSE	-1.12
MAP1B	7.72768e-06	0.249	FALSE	-0.723
CD70	8.20718e-06	0.253	FALSE	1.98
TUBA4A	8.30139e-06	0.253	FALSE	-1.49
TNFRSF14	8.27703e-06	0.253	FALSE	-1.41
HPCAL1	8.28036e-06	0.253	FALSE	1.07
TLN2	8.62244e-06	0.256	FALSE	3.08
EOGT	8.74657e-06	0.256	FALSE	-2.37
RASA1	8.80737e-06	0.257	FALSE	1.81
CPSF1	9.3085e-06	0.26	FALSE	-3.2
NIFK	9.44363e-06	0.261	FALSE	1.85
DDX27	9.70929e-06	0.262	FALSE	3.58
KTN1	1.00527e-05	0.264	FALSE	-1.13
KIF27	1.00782e-05	0.264	FALSE	0.978
AHNAK	1.01386e-05	0.265	FALSE	-0.897
SMARCA2	1.02981e-05	0.266	FALSE	-0.931
NCAPG	1.06675e-05	0.268	FALSE	2.43
ITPR3	1.10077e-05	0.269	FALSE	1.89
KDSR	1.14235e-05	0.271	FALSE	2.58
CCT5	1.13164e-05	0.271	FALSE	0.988
COL6A1	1.12337e-05	0.271	FALSE	-0.928
SPCS1	1.30153e-05	0.28	FALSE	-2.33
CCDC93	1.30626e-05	0.28	FALSE	2.03
ARL6IP5	1.36924e-05	0.283	FALSE	-1.1
ILVBL	1.48981e-05	0.289	FALSE	2.21
IPO13	1.4845e-05	0.289	FALSE	1.94
COL5A1	1.48997e-05	0.289	FALSE	1.55
MDN1	1.54343e-05	0.291	FALSE	2.22
ARL6IP1	1.54613e-05	0.291	FALSE	-1.42
APOBEC3C	1.55427e-05	0.292	FALSE	2.17
PGK1	1.60177e-05	0.293	FALSE	-0.88
APMAP	1.67261e-05	0.296	FALSE	-0.907
FAM92B	1.69482e-05	0.297	FALSE	-3.25
PTGES	1.69296e-05	0.297	FALSE	1.66
POP4	1.76364e-05	0.3	FALSE	-1.92
ABCE1	1.83181e-05	0.302	FALSE	0.931
C4BPA	1.85494e-05	0.303	FALSE	-3.55
RHOT1	1.95739e-05	0.307	FALSE	-1.24
COPS3	2.03362e-05	0.309	FALSE	1.1
CAV1	2.04522e-05	0.309	FALSE	-1.03
EIF6	2.08135e-05	0.311	FALSE	1.1
EHD2	2.12931e-05	0.312	FALSE	-1.78
TMX3	2.12166e-05	0.312	FALSE	1.31
RCN1	2.16475e-05	0.313	FALSE	-2.5
PDLIM7	2.15779e-05	0.313	FALSE	1.95
COPB2	2.14888e-05	0.313	FALSE	0.743
GSK3A	2.23692e-05	0.315	FALSE	-2.6
WDR3	2.28394e-05	0.317	FALSE	1.13
NINJ1	2.35641e-05	0.319	FALSE	-3.18
PRPF38A	2.40537e-05	0.32	FALSE	-1.84
CLIC5	2.51699e-05	0.323	FALSE	-4.03
IWS1	2.53702e-05	0.323	FALSE	2.83
LTA4H	2.5362e-05	0.323	FALSE	1.61
AKR1B15	2.57498e-05	0.324	FALSE	-2.37
GBA	2.68485e-05	0.327	FALSE	-2.69
CD9	2.69213e-05	0.327	FALSE	-1.18
BCAT1	2.75179e-05	0.329	FALSE	-1.32
TBC1D8B	2.84974e-05	0.331	FALSE	2.13
MYO1E	2.95371e-05	0.333	FALSE	-0.85
DNAJC13	2.95356e-05	0.333	FALSE	0.766
MRPL22	3.00172e-05	0.334	FALSE	2.14
GSTT1	3.01237e-05	0.334	FALSE	2.07
PTPRA	3.06349e-05	0.335	FALSE	-2.44
ITIH2	3.02407e-05	0.335	FALSE	1.41
SNRPD2	3.04287e-05	0.335	FALSE	0.802
PTBP1	3.07681e-05	0.336	FALSE	1.17
UBE2M	3.18354e-05	0.338	FALSE	1.29
PSMA7	3.25731e-05	0.339	FALSE	-0.949
NASP	3.28651e-05	0.34	FALSE	-0.799
RPL6	3.36235e-05	0.341	FALSE	0.96
HNRNPU	3.31843e-05	0.341	FALSE	0.869
ARPC5L	3.39931e-05	0.342	FALSE	3.01
SLC12A4	3.38845e-05	0.342	FALSE	2.86
LRRC40	3.52367e-05	0.345	FALSE	2.5
ATAD3A	3.70017e-05	0.348	FALSE	-1.5
HK1	3.71957e-05	0.348	FALSE	0.903
UTRN	3.91049e-05	0.352	FALSE	-3.13
ARFGAP1	3.96666e-05	0.353	FALSE	-1.15
DOCK6	4.14931e-05	0.356	FALSE	-3.74
DHX9	4.16716e-05	0.356	FALSE	0.684
GCLC	4.2683e-05	0.358	FALSE	-1.2
PPP6R3	4.6075e-05	0.363	FALSE	-2.35
PLP2	4.77153e-05	0.366	FALSE	-1.15
PEPD	4.83975e-05	0.367	FALSE	1.47
RPL37A	4.87081e-05	0.367	FALSE	1.47
ACSF3	4.94986e-05	0.368	FALSE	-3.31
ACOT9	4.90533e-05	0.368	FALSE	2.8
CYFIP1	5.03793e-05	0.369	FALSE	0.762
ARPC5	5.10309e-05	0.37	FALSE	-2.95
TMED8	5.07157e-05	0.37	FALSE	-2.65
TNKS1BP1	5.11542e-05	0.37	FALSE	-2.65
PPIF	5.04892e-05	0.37	FALSE	-2.14
CCDC6	5.14548e-05	0.371	FALSE	-3.7
SF3B2	5.12881e-05	0.371	FALSE	-2.75
VPS35L	5.4351e-05	0.375	FALSE	3.92
CALM3	5.43646e-05	0.375	FALSE	-2.48
DNAJA1	5.52887e-05	0.376	FALSE	-0.822
STK24	5.6224e-05	0.377	FALSE	-2.45
MRE11	5.63717e-05	0.377	FALSE	1.82
SEC31A	5.59267e-05	0.377	FALSE	1.25
HAS1	5.82764e-05	0.379	FALSE	1.82
JUP	6.07519e-05	0.382	FALSE	-2.25
MAPK14	6.38678e-05	0.386	FALSE	-2.61
NHLRC2	6.50979e-05	0.387	FALSE	-2.94
ELP1	6.50203e-05	0.387	FALSE	2.75
UPF2	6.51295e-05	0.387	FALSE	-2.13
SLC27A1	6.7818e-05	0.39	FALSE	-1.91
DNAJB1	6.85864e-05	0.39	FALSE	-1.47
RRBP1	6.80009e-05	0.39	FALSE	1.36
THOC5	6.8272e-05	0.39	FALSE	1.28
APBB1IP	6.87578e-05	0.391	FALSE	2.42
CSNK2A2	6.92101e-05	0.391	FALSE	1.29
HIST3H2BB	7.17219e-05	0.394	FALSE	-1.9
NPC1	7.58731e-05	0.397	FALSE	-1.77
CDC23	7.68058e-05	0.398	FALSE	1.49
AARSD1	7.8142e-05	0.399	FALSE	2.22
POTEF	7.75182e-05	0.399	FALSE	-2.03
COX5B	7.81997e-05	0.399	FALSE	1.23
S100A6	7.7294e-05	0.399	FALSE	-0.916
ZMPSTE24	7.80813e-05	0.399	FALSE	-0.834
POLD1	7.84149e-05	0.4	FALSE	-2.48
CDK1	7.84254e-05	0.4	FALSE	1.59
MYOF	8.16262e-05	0.402	FALSE	0.589
MRPL15	8.6207e-05	0.406	FALSE	2.75
RRP12	8.64238e-05	0.406	FALSE	1.3
ABR	8.62081e-05	0.406	FALSE	0.959
UHRF1	9.1951e-05	0.411	FALSE	2.17
SSR3	9.48771e-05	0.413	FALSE	1.11
NUDCD1	9.59669e-05	0.414	FALSE	1.59
ACAA2	9.80864e-05	0.415	FALSE	-2.45
ANKFY1	9.7514e-05	0.415	FALSE	1.87
COPS5	9.68112e-05	0.415	FALSE	1.05
UFSP2	0.000100284	0.417	FALSE	-2.13
SRSF7	0.0001019	0.418	FALSE	1.67
SLC25A11	0.000101496	0.418	FALSE	0.898
ASCC3	0.000102349	0.418	FALSE	0.853
SSRP1	0.000102667	0.419	FALSE	-2.01
CALR	0.000103671	0.419	FALSE	-1.23
PDCD6	0.000104264	0.42	FALSE	-2.33
PDCD4	0.000104697	0.42	FALSE	-1.57
MIPEP	0.000107463	0.422	FALSE	-2.55
HUWE1	0.000107277	0.422	FALSE	0.933
SQOR	0.000107913	0.422	FALSE	0.761
XPO7	0.000109164	0.423	FALSE	-0.994
HEATR1	0.00010985	0.424	FALSE	2.84
ATP6V0D1	0.000110198	0.424	FALSE	-0.845
DIAPH1	0.000113889	0.427	FALSE	0.842
SMG1	0.000116225	0.428	FALSE	2.44
ARFGEF1	0.00011498	0.428	FALSE	0.684
TCERG1	0.000117086	0.429	FALSE	1.66
MYO1B	0.000119458	0.431	FALSE	0.739
GSTK1	0.000121561	0.432	FALSE	-1.59
CXCL2	0.000126776	0.436	FALSE	3.14
THUMPD3	0.000127208	0.436	FALSE	2.78
DNPH1	0.000127903	0.437	FALSE	-3.03
GAPVD1	0.000131823	0.439	FALSE	-1.12
WDR77	0.00013363	0.44	FALSE	-2.47
LYAR	0.000137373	0.443	FALSE	2.78
RNPS1	0.000136898	0.443	FALSE	-2.49
UQCRQ	0.000137921	0.443	FALSE	0.625
CALML5	0.00013923	0.444	FALSE	-2.98
NXF1	0.000141202	0.445	FALSE	-2.42
ELP3	0.000143907	0.447	FALSE	1.04
ACO1	0.000147737	0.449	FALSE	-0.868
MOV10	0.000150171	0.451	FALSE	1.13
PHKB	0.000150293	0.451	FALSE	-1.05
RAB5C	0.000152659	0.452	FALSE	0.917
HEXA	0.000156954	0.454	FALSE	-2.24
SMC4	0.000156383	0.454	FALSE	1.23
ARIH1	0.000159327	0.456	FALSE	-1.72
ASNA1	0.000160738	0.456	FALSE	1.47
STOM	0.000169412	0.461	FALSE	1.74
TNPO3	0.000172607	0.462	FALSE	-0.894
RALA	0.000174345	0.463	FALSE	2.13
TBL2	0.000175162	0.464	FALSE	-1.7
MAPRE1	0.000183515	0.468	FALSE	3.3
EEF2	0.000184277	0.468	FALSE	0.746
TLK2	0.000185699	0.469	FALSE	1.26
HPRT1	0.000189463	0.47	FALSE	2.43
TIPRL	0.000188323	0.47	FALSE	-2.04
PEA15	0.000188481	0.47	FALSE	-0.926
HIST2H2BF	0.00018791	0.47	FALSE	0.795
SAMD9	0.000190574	0.471	FALSE	2.42
SMTN	0.000196153	0.473	FALSE	2.85
ARHGEF1	0.000195929	0.473	FALSE	-0.853
BDH2	0.000199193	0.475	FALSE	1.84
OSBP	0.000203054	0.476	FALSE	1.9
SAMD9L	0.000206941	0.478	FALSE	1.09
CD44	0.000208583	0.479	FALSE	-0.91
NUP107	0.000214991	0.481	FALSE	-1.23
CCT6B	0.000217707	0.482	FALSE	1.73
SND1	0.000217018	0.482	FALSE	0.496
SLC43A3	0.000218219	0.483	FALSE	2.76
IMMT	0.000219509	0.483	FALSE	-0.921
TIMM50	0.000221213	0.484	FALSE	-1.65
CAPZA2	0.000222598	0.484	FALSE	1.4
DHX36	0.000224988	0.485	FALSE	1.49
PSMB4	0.000225714	0.485	FALSE	0.663
UCK2	0.000227656	0.486	FALSE	-2.8
CSNK1A1	0.000232808	0.488	FALSE	-2.57
MACROH2A1	0.000232997	0.488	FALSE	1.04
REEP5	0.000235883	0.489	FALSE	-1.11
COX7C	0.000237933	0.49	FALSE	-1.93
NSF	0.000238615	0.49	FALSE	0.703
ANXA5	0.000242924	0.492	FALSE	0.818
PRPF8	0.000243441	0.492	FALSE	-0.71
SSBP1	0.000255856	0.496	FALSE	-2.47
RCN2	0.000261127	0.498	FALSE	2.53
MPC1	0.000262859	0.498	FALSE	1.35
SMS	0.000268255	0.5	FALSE	-1.06
PDIA4	0.000268214	0.5	FALSE	-0.632
COPS2	0.000271463	0.501	FALSE	0.799
KRT17	0.000279154	0.503	FALSE	-2.31
RAB7A	0.000279781	0.504	FALSE	-0.695
CKAP5	0.000288912	0.506	FALSE	1.23
PURB	0.000292199	0.507	FALSE	1.59
ADH5	0.000290805	0.507	FALSE	0.881
RP2	0.000294269	0.508	FALSE	1.96
MYDGF	0.000297181	0.509	FALSE	-2.54
GUF1	0.00030089	0.51	FALSE	2.07
CYB5R1	0.000300256	0.51	FALSE	1.23
CASP3	0.000309875	0.512	FALSE	2.28
UTP3	0.000312575	0.513	FALSE	2.17
ACP1	0.000313027	0.513	FALSE	1.57
HNRNPD	0.000317195	0.514	FALSE	1.55
RPS7	0.000318309	0.514	FALSE	0.658
AP3S1	0.000321387	0.515	FALSE	0.901
NPEPPS	0.000319883	0.515	FALSE	0.675
TEX10	0.000324644	0.516	FALSE	0.829
OTULIN	0.000332157	0.518	FALSE	3.73
SLK	0.000333004	0.518	FALSE	2.79
VPS33B	0.000336443	0.519	FALSE	1.65
PPP2R5E	0.000338011	0.519	FALSE	1.27
LSM6	0.000341218	0.52	FALSE	-3.29
GPAA1	0.000343155	0.521	FALSE	-0.801
NAPA	0.000347959	0.522	FALSE	-1.72
PSMB6	0.000348961	0.522	FALSE	-0.974
ACTN1	0.000354166	0.523	FALSE	-0.794
BSG	0.000358357	0.524	FALSE	-0.981
PSME2	0.000361365	0.525	FALSE	-1.73
RAD50	0.000364954	0.526	FALSE	-1.93
LMF1	0.000368547	0.527	FALSE	1.76
TMEM41B	0.000377495	0.529	FALSE	-0.893
SRSF1	0.000382115	0.53	FALSE	-2.72
POLR2H	0.000391961	0.532	FALSE	-3.21
NUP50	0.000394179	0.532	FALSE	1.91
IDI1	0.000400808	0.534	FALSE	-1.94
MRPL44	0.000401586	0.534	FALSE	-1.94
TRAPPC11	0.00040643	0.535	FALSE	-2.71
ANKZF1	0.000425404	0.538	FALSE	0.977
TOP2B	0.000422177	0.538	FALSE	-0.809
FKBP10	0.000426687	0.539	FALSE	-2.17
PSMC2	0.000449456	0.543	FALSE	-2.73
EIF4G1	0.000456973	0.544	FALSE	-1.13
VPS26A	0.000461269	0.545	FALSE	2.21
SPHK1	0.000462546	0.545	FALSE	1.42
SPTB	0.000468035	0.546	FALSE	-2.12
MAGED1	0.000474068	0.547	FALSE	-1.49
LARP1	0.000479459	0.548	FALSE	1.22
C12orf10	0.000482917	0.549	FALSE	2.1
ATG5	0.00049087	0.55	FALSE	-2.87
XRCC5	0.00049115	0.55	FALSE	-0.573
NME1	0.000500005	0.552	FALSE	-0.952
ARF6	0.000509478	0.553	FALSE	-3.08
TMEM87A	0.000507879	0.553	FALSE	-1.81
PRPF19	0.000506583	0.553	FALSE	-1.42
PLPP3	0.000513172	0.554	FALSE	-1.99
GBP2	0.000518674	0.555	FALSE	-2.51
CAVIN1	0.000523987	0.555	FALSE	-1.57
ERP29	0.000523564	0.555	FALSE	-0.956
NARS1	0.000521059	0.555	FALSE	-0.749
PRMT3	0.000527065	0.556	FALSE	-1.62
RSL1D1	0.000540551	0.558	FALSE	0.884
IRF2BP2	0.000549082	0.559	FALSE	-2.47
SEC62	0.000570496	0.562	FALSE	-2.49
PPIA	0.000567852	0.562	FALSE	-0.999
PTRHD1	0.000578077	0.563	FALSE	2.06
SEC24A	0.000592938	0.565	FALSE	2.02
WDR5	0.000590977	0.565	FALSE	-1.96
MPZL1	0.000597508	0.566	FALSE	-1.88
PNPLA2	0.000597801	0.566	FALSE	1.57
THYN1	0.000608569	0.567	FALSE	-1.31
PNPLA7	0.000619243	0.569	FALSE	-1.96
GAR1	0.000627061	0.57	FALSE	-2.89
CMPK1	0.000641452	0.572	FALSE	2.33
SF3B6	0.000658254	0.574	FALSE	1.86
PHPT1	0.000661535	0.574	FALSE	-1.1
CPSF6	0.000662753	0.574	FALSE	0.989
FERMT2	0.000667444	0.575	FALSE	0.678
RPL10A	0.000670582	0.575	FALSE	0.612
RPS12	0.000674805	0.576	FALSE	-3.55
RRM2	0.000679501	0.576	FALSE	2.47
SACM1L	0.000678954	0.576	FALSE	0.528
TES	0.000682785	0.577	FALSE	-4.25
SMAP	0.000682867	0.577	FALSE	2.4
AP1M1	0.000698871	0.578	FALSE	0.933
UCHL3	0.000703026	0.579	FALSE	-1.96
RAB13	0.000704745	0.579	FALSE	1.13
GABARAP	0.000714922	0.58	FALSE	0.71
HNRNPA2B1	0.000739271	0.583	FALSE	-1.39
RHOT2	0.000739735	0.583	FALSE	1.01
ARHGDIA	0.000753985	0.584	FALSE	-0.742
PLCB3	0.000773119	0.586	FALSE	-2
LSS	0.000769833	0.586	FALSE	-1.12
SLC1A3	0.000780412	0.587	FALSE	2.27
AP1B1	0.000788755	0.588	FALSE	-1.28
COG4	0.000796463	0.589	FALSE	1.16
POLR2E	0.000796688	0.589	FALSE	-0.813
HNRNPL	0.000815549	0.59	FALSE	-1.86
OGA	0.000806044	0.59	FALSE	1.15
EMC3	0.000809209	0.59	FALSE	0.97
CORO1B	0.000810597	0.59	FALSE	-0.641
TMCO3	0.000845688	0.593	FALSE	2.95
MVD	0.000842055	0.593	FALSE	2.93
DDX24	0.000843765	0.593	FALSE	2.58
RER1	0.000839133	0.593	FALSE	0.605
QPCTL	0.000854479	0.594	FALSE	2.26
C1QTNF1	0.000855595	0.594	FALSE	-1.76
RANGAP1	0.000870052	0.595	FALSE	-1.97
HSPH1	0.000890082	0.597	FALSE	1.97
KRT73	0.000898718	0.598	FALSE	1.46
CNOT2	0.000913348	0.599	FALSE	2.9
LIMA1	0.000916004	0.599	FALSE	-1.75
HAT1	0.00091258	0.599	FALSE	0.789
MAIP1	0.000927266	0.6	FALSE	2.25
MSH6	0.000928203	0.6	FALSE	-0.541
MAPRE2	0.000935654	0.601	FALSE	-1.73
KARS1	0.000943131	0.602	FALSE	1.38
RHOC	0.000964794	0.603	FALSE	0.765
PPIG	0.000978819	0.604	FALSE	-1.39
SRPX	0.000985667	0.605	FALSE	1.7
UTP6	0.000980887	0.605	FALSE	1.44
HMGCL	0.000983525	0.605	FALSE	0.826
DDOST	0.000995154	0.606	FALSE	0.683
UFL1	0.00101435	0.607	FALSE	1.41
EIF2B2	0.00101824	0.607	FALSE	1.31
FXR1	0.00101047	0.607	FALSE	-0.717
TELO2	0.00102272	0.608	FALSE	0.86
REXO2	0.00103892	0.609	FALSE	1.25
BCAP31	0.00103483	0.609	FALSE	-0.769
AKR1A1	0.00104925	0.61	FALSE	-2.85
VPS13A	0.00105448	0.61	FALSE	-1.56
CLIC1	0.00105677	0.61	FALSE	-1.09
TBRG4	0.00108729	0.612	FALSE	1.07
RPL13A	0.00108923	0.613	FALSE	0.83
HP	0.00111208	0.614	FALSE	2.51
SRSF10	0.00111584	0.614	FALSE	-1.08
PTPN12	0.00112854	0.615	FALSE	-1.54
RPL11	0.00112313	0.615	FALSE	0.888
NAA15	0.00112511	0.615	FALSE	0.834
EIF2B3	0.00114219	0.616	FALSE	-1.84
ATP5F1C	0.00116106	0.617	FALSE	0.844
RPL29	0.00115022	0.617	FALSE	0.677
DNAJC3	0.0011792	0.618	FALSE	-2.6
MAOA	0.00117531	0.618	FALSE	-0.772
IMP3	0.00118644	0.619	FALSE	-2.65
ASCC1	0.00118389	0.619	FALSE	-2.32
AK3	0.00119305	0.619	FALSE	1.32
VKORC1	0.00119064	0.619	FALSE	-1
MRPS30	0.00120278	0.62	FALSE	3.32
DNM1	0.00122849	0.621	FALSE	1.31
RPLP2	0.00124312	0.622	FALSE	3.19
YME1L1	0.00124434	0.622	FALSE	2.29
FAM50A	0.00123717	0.622	FALSE	1.56
GTF3C4	0.00123656	0.622	FALSE	1.27
ABHD14B	0.00124892	0.623	FALSE	3.68
PSMA6	0.00126383	0.624	FALSE	-2.5
KPNA6	0.00126482	0.624	FALSE	-1.66
GSK3B	0.00128066	0.625	FALSE	3.37
TCEA1	0.00128992	0.625	FALSE	0.821
PLK1	0.00129153	0.625	FALSE	0.814
TBC1D15	0.00131502	0.627	FALSE	-2.11
RPL32	0.00134024	0.628	FALSE	0.582
RPL36	0.00135381	0.629	FALSE	-0.802
RAVER1	0.00138387	0.63	FALSE	-3.33
ATP6V1C1	0.00138506	0.63	FALSE	1.13
KCNMA1	0.00138358	0.63	FALSE	0.954
PSMD3	0.00138822	0.63	FALSE	0.496
SLC6A6	0.00139151	0.631	FALSE	-1.12
ADPGK	0.00142394	0.632	FALSE	0.809
CPNE3	0.00142952	0.633	FALSE	-1.54
EBNA1BP2	0.00146286	0.634	FALSE	1.01
ALDH18A1	0.00145725	0.634	FALSE	0.63
ME1	0.0014717	0.635	FALSE	-4.93
NDUFC2	0.00147029	0.635	FALSE	1.47
LUC7L3	0.00147235	0.635	FALSE	1.39
DOCK5	0.00150092	0.636	FALSE	1.42
DAD1	0.0015285	0.637	FALSE	-3.98
SNX2	0.00152693	0.637	FALSE	-3.1
TRIP12	0.00152092	0.637	FALSE	-2.76
CYC1	0.00152513	0.637	FALSE	1.13
TXNDC5	0.00154946	0.638	FALSE	-2.89
NUCB2	0.00152973	0.638	FALSE	-1.04
IPO5	0.00154321	0.638	FALSE	0.615
NAMPT	0.00155062	0.638	FALSE	0.606
CYCS	0.00155829	0.639	FALSE	2.17
STIP1	0.00155933	0.639	FALSE	-2.17
IL1B	0.00159338	0.64	FALSE	1.78
GAPDH	0.00159083	0.64	FALSE	0.942
NT5C2	0.00158005	0.64	FALSE	-0.794
HSPA5	0.0016033	0.641	FALSE	0.728
OPLAH	0.0016367	0.642	FALSE	1.68
C16orf58	0.00162626	0.642	FALSE	-1.17
RPF2	0.00162743	0.642	FALSE	0.826
NDUFA9	0.00165431	0.643	FALSE	-1.45
DHX30	0.00164571	0.643	FALSE	0.881
VBP1	0.00164432	0.643	FALSE	0.749
UTP15	0.00167315	0.644	FALSE	2.86
FKBP5	0.00166866	0.644	FALSE	-1.85
SYNGR2	0.00166735	0.644	FALSE	-1.78
DPP7	0.00169611	0.645	FALSE	4.06
PHF5A	0.0016971	0.645	FALSE	-2.39
RTF1	0.00169441	0.645	FALSE	1.53
KRT6A	0.00171247	0.646	FALSE	-2.4
ASS1	0.00175752	0.647	FALSE	0.976
SRSF2	0.00174722	0.647	FALSE	-0.786
PSMD6	0.00176753	0.648	FALSE	-0.546
NUP133	0.00178676	0.649	FALSE	2.31
EXOC8	0.00179138	0.649	FALSE	0.499
BUB3	0.00184924	0.651	FALSE	-2.49
PRRC2C	0.00184018	0.651	FALSE	-2.02
TM9SF3	0.00189623	0.653	FALSE	0.613
MAN2C1	0.00192097	0.654	FALSE	2.73
LARP7	0.00193135	0.654	FALSE	-1.71
GPX1	0.00196452	0.655	FALSE	-1.67
AP2B1	0.00194877	0.655	FALSE	0.862
BNIP2	0.00198312	0.656	FALSE	2.4
HMGA1	0.0019931	0.656	FALSE	-2.05
TLN1	0.00200516	0.657	FALSE	-0.525
PTTG1IP	0.0020435	0.658	FALSE	0.792
HSP90B1	0.00205798	0.658	FALSE	0.488
PGAM5	0.00206932	0.659	FALSE	2.24
DNMT1	0.00209998	0.66	FALSE	-2.36
STRIP1	0.0020977	0.66	FALSE	0.879
SNRPB	0.00217846	0.662	FALSE	-1.49
RPS26	0.00217859	0.662	FALSE	-0.449
MMS19	0.00221629	0.664	FALSE	2.05
INF2	0.00228761	0.666	FALSE	-2.76
CD99	0.0022839	0.666	FALSE	-2
PABPC1	0.00228996	0.666	FALSE	-1.18
RAP1A	0.00228095	0.666	FALSE	-0.765
TXNL1	0.00233224	0.667	FALSE	-1.49
CYLD	0.00232017	0.667	FALSE	-1.32
ATP6V1A	0.00231939	0.667	FALSE	-0.548
RPL4	0.0023637	0.668	FALSE	0.538
VIM	0.00239393	0.669	FALSE	-0.798
BZW2	0.0024501	0.67	FALSE	2.04
TECR	0.00248019	0.671	FALSE	-0.679
RPN1	0.00248484	0.671	FALSE	0.596
ME2	0.00251859	0.672	FALSE	1.7
HPDL	0.00252512	0.672	FALSE	1.11
NMT1	0.0025109	0.672	FALSE	0.9
RALGAPB	0.00252839	0.673	FALSE	-1.33
PA2G4	0.00253687	0.673	FALSE	0.629
RABAC1	0.00258213	0.674	FALSE	-1.26
CLCN7	0.00263777	0.675	FALSE	2.73
TNPO2	0.00261235	0.675	FALSE	1.34
RAB34	0.00263211	0.675	FALSE	-0.878
CADPS	0.00261559	0.675	FALSE	-0.735
HACD2	0.00265172	0.676	FALSE	1.44
PRNP	0.00272235	0.678	FALSE	-2.15
PGRMC1	0.00274702	0.678	FALSE	-0.539
IFIT1	0.00278933	0.679	FALSE	-1.72
DPP3	0.00279519	0.679	FALSE	0.411
GTF2H2	0.00284732	0.68	FALSE	-2.11
RAB5A	0.00281532	0.68	FALSE	1.88
RBM39	0.00282466	0.68	FALSE	0.823
ZC3H13	0.0028398	0.68	FALSE	0.816
LSM4	0.00288847	0.681	FALSE	2.07
MID1	0.00288664	0.681	FALSE	1.35
NANS	0.00285949	0.681	FALSE	-0.754
RPS9	0.00288976	0.681	FALSE	0.706
MFN2	0.00292532	0.682	FALSE	1.46
MRPS12	0.00293764	0.683	FALSE	-2.05
VAMP5	0.00293914	0.683	FALSE	-1.94
CCT3	0.00297976	0.683	FALSE	0.603
COPG1	0.00295197	0.683	FALSE	0.453
DDX60	0.00304415	0.685	FALSE	-2.08
AGPAT5	0.00306055	0.685	FALSE	-1.8
UBE2V1	0.00303255	0.685	FALSE	-1.4
RPL3	0.00309921	0.686	FALSE	0.558
PMVK	0.00315182	0.687	FALSE	-2
NAA25	0.00313112	0.687	FALSE	-1.01
BRIX1	0.00315045	0.687	FALSE	0.472
PTDSS1	0.00317177	0.688	FALSE	-1.34
MINK1	0.00334548	0.691	FALSE	-1.74
CELF1	0.00337022	0.692	FALSE	-1.87
ANP32A	0.00338854	0.692	FALSE	-1.29
GNL1	0.00346535	0.693	FALSE	0.593
HSPA8	0.0035191	0.694	FALSE	-0.498
PRPF4	0.0035521	0.695	FALSE	-2.36
WIPI1	0.00354384	0.695	FALSE	2.36
SEC61B	0.00354784	0.695	FALSE	0.804
RPL14	0.00356209	0.695	FALSE	-0.701
TCAF2	0.00362444	0.696	FALSE	-2.2
PDGFRB	0.00362476	0.696	FALSE	-1.1
HIST2H2AA3	0.00360053	0.696	FALSE	0.861
DECR1	0.00359059	0.696	FALSE	0.718
SLC16A2	0.00369244	0.697	FALSE	-0.753
IFIT5	0.00370742	0.698	FALSE	2.67
PSMB2	0.00370961	0.698	FALSE	-1.09
GPC6	0.00379782	0.699	FALSE	-3.11
STC1	0.00385249	0.7	FALSE	2.02
CDK11A	0.00386163	0.7	FALSE	-1.53
LETM1	0.00384454	0.7	FALSE	-0.926
HNRNPA3	0.00398806	0.702	FALSE	-1.4
TCAF1	0.00397532	0.702	FALSE	1.38
GNPDA1	0.00407506	0.704	FALSE	0.755
AARS1	0.00419088	0.705	FALSE	0.785
SNRNP70	0.00420076	0.705	FALSE	0.483
PRPF38B	0.00425619	0.706	FALSE	-2
TPCN1	0.00423825	0.706	FALSE	1.88
SCAMP1	0.00422625	0.706	FALSE	-1.04
MYO18A	0.00420554	0.706	FALSE	0.799
CAD	0.00421288	0.706	FALSE	0.686
GTF2H3	0.00431905	0.707	FALSE	2.21
ARPC3	0.00428674	0.707	FALSE	-0.428
LAS1L	0.00436737	0.708	FALSE	-1.41
HDGF	0.00447503	0.709	FALSE	-1.82
SUPT16H	0.00442641	0.709	FALSE	-1.29
SNRPD1	0.00443242	0.709	FALSE	0.876
PRPS1	0.00445822	0.709	FALSE	0.796
RAB14	0.00446425	0.709	FALSE	-0.737
SELENOT	0.00454324	0.71	FALSE	1.4
PDCD6IP	0.00452353	0.71	FALSE	1
NDUFS2	0.00449817	0.71	FALSE	-0.675
H1FX	0.00451769	0.71	FALSE	-0.543
SNRPG	0.00454926	0.71	FALSE	-0.471
TNC	0.00459072	0.711	FALSE	-0.377
ACSL3	0.00465587	0.712	FALSE	1.05
CLEC16A	0.00467158	0.712	FALSE	0.871
SUGP2	0.00472595	0.713	FALSE	-2.35
CAPNS1	0.00473864	0.713	FALSE	-0.855
DYM	0.00485852	0.714	FALSE	1.69
FUBP3	0.00484399	0.714	FALSE	-1.58
ITGAV	0.00480372	0.714	FALSE	-1.35
DNAJC8	0.00484409	0.714	FALSE	1.17
USP7	0.00482436	0.714	FALSE	0.716
UFD1	0.00481648	0.714	FALSE	0.479
STMP1	0.00509581	0.717	FALSE	-1.59
NUMA1	0.00506215	0.717	FALSE	-0.671
PDIA3	0.00518881	0.718	FALSE	-1.3
KIF5B	0.00518073	0.718	FALSE	-0.874
KRT74	0.00518405	0.718	FALSE	0.782
P4HA2	0.00525601	0.719	FALSE	-2.09
SF3B5	0.00527899	0.719	FALSE	-1.32
ERLIN2	0.00519877	0.719	FALSE	-0.98
OTUB1	0.00520044	0.719	FALSE	0.612
EIF2AK4	0.00542079	0.721	FALSE	-0.656
EIF2S1	0.00538014	0.721	FALSE	0.441
CNDP2	0.00542985	0.721	FALSE	0.416
LANCL1	0.00547084	0.722	FALSE	1.92
M6PR	0.0054964	0.722	FALSE	0.64
VPS4B	0.00559205	0.723	FALSE	-2.15
AK1	0.00564104	0.723	FALSE	-1.52
SLC7A5	0.00557739	0.723	FALSE	-1.51
MAGED4	0.00570899	0.724	FALSE	-4.13
LMBR1	0.00571417	0.724	FALSE	-1.84
ITPR2	0.00566676	0.724	FALSE	1.44
S100A11	0.0056828	0.724	FALSE	-1.04
IDE	0.00566366	0.724	FALSE	-0.483
RTN4	0.00576408	0.725	FALSE	-0.616
RAB27B	0.00584919	0.726	FALSE	1.62
ABHD12	0.00587888	0.726	FALSE	-1.58
PHGDH	0.00592841	0.726	FALSE	-1.12
PMM2	0.006012	0.727	FALSE	1.68
PEX11B	0.00602874	0.727	FALSE	1.28
ASNS	0.00598501	0.727	FALSE	0.594
ILF2	0.00595822	0.727	FALSE	-0.568
TAP1	0.00606349	0.728	FALSE	-2.74
FMR1	0.00608472	0.728	FALSE	-2.32
LYPLA1	0.00606005	0.728	FALSE	-2.21
JPT2	0.00610473	0.728	FALSE	2.07
MACF1	0.00610651	0.728	FALSE	0.771
TRIM28	0.00617994	0.729	FALSE	1.86
GHITM	0.00620768	0.729	FALSE	1.63
ALDH1L2	0.00622926	0.729	FALSE	0.861
RARS1	0.00616131	0.729	FALSE	0.643
EEF1B2	0.00625832	0.73	FALSE	-2.17
MRPS9	0.0064177	0.731	FALSE	1.23
VPS29	0.00638783	0.731	FALSE	1.01
OGFR	0.00641527	0.731	FALSE	0.879
MOB3A	0.00645647	0.731	FALSE	-0.696
RPS8	0.00643885	0.731	FALSE	0.634
NDUFB10	0.0065307	0.732	FALSE	1.55
HM13	0.00656967	0.732	FALSE	-0.757
XPNPEP3	0.00667239	0.733	FALSE	2.17
PSMA5	0.00669342	0.733	FALSE	1.04
NOP56	0.00660133	0.733	FALSE	-0.635
DNM2	0.00659529	0.733	FALSE	0.587
FLNA	0.00675045	0.734	FALSE	-0.387
GDF15	0.00689153	0.735	FALSE	0.882
MRPL16	0.00700249	0.736	FALSE	-1.59
GALE	0.00702228	0.736	FALSE	0.807
PODXL	0.00708058	0.737	FALSE	1.37
ADD3	0.00714254	0.737	FALSE	-0.725
TPD52L2	0.00720227	0.738	FALSE	2.04
DYNLRB1	0.00728862	0.738	FALSE	-1.68
PITPNM1	0.00718247	0.738	FALSE	1.58
NBEA	0.00720249	0.738	FALSE	1.27
AGL	0.00724228	0.738	FALSE	0.772
RFC3	0.00737628	0.739	FALSE	-2.11
MRPL51	0.00736086	0.739	FALSE	-1.7
CHMP2A	0.00730837	0.739	FALSE	-1.3
PLTP	0.00736334	0.739	FALSE	-0.736
NDUFS5	0.00754506	0.74	FALSE	2.31
TIMM17A	0.00756209	0.74	FALSE	1.46
KRT14	0.00760738	0.741	FALSE	-2.18
DLD	0.00760378	0.741	FALSE	-1.7
TXNRD1	0.00759356	0.741	FALSE	-0.758
GBE1	0.00767301	0.741	FALSE	0.462
SEM1	0.00779955	0.742	FALSE	-1.97
GTF2I	0.00782139	0.742	FALSE	-1.58
HBA1	0.00777848	0.742	FALSE	1.28
TBCA	0.00778791	0.742	FALSE	0.945
OXCT1	0.00777861	0.742	FALSE	-0.935
NOLC1	0.00794797	0.743	FALSE	-2.55
SDC4	0.00787568	0.743	FALSE	1.54
PTCD3	0.00796059	0.743	FALSE	0.729
HARS2	0.00795703	0.743	FALSE	-0.616
HSP90AA1	0.00784546	0.743	FALSE	0.494
GNAS	0.00800913	0.744	FALSE	1
S100A10	0.00799438	0.744	FALSE	-0.953
FAM98A	0.00812149	0.745	FALSE	-2.33
PLXNB2	0.00826102	0.745	FALSE	-2.27
MYCBP2	0.00823505	0.745	FALSE	-1.98
OAT	0.00815717	0.745	FALSE	1.68
ACADM	0.00816863	0.745	FALSE	-1.62
GOT1	0.00814936	0.745	FALSE	1.2
DHCR7	0.00813019	0.745	FALSE	0.589
EXOC7	0.00844121	0.747	FALSE	-2.91
LETMD1	0.00856158	0.747	FALSE	1.41
NDUFB1	0.00847496	0.747	FALSE	1.25
STEAP3	0.00856686	0.747	FALSE	-1.05
S100A4	0.00869558	0.748	FALSE	-2.32
MKI67	0.00858513	0.748	FALSE	-1.37
RPL34	0.00870883	0.748	FALSE	0.593
MRPL28	0.00873392	0.749	FALSE	-1.94
VAPB	0.0088501	0.749	FALSE	1.63
SPAG9	0.00881674	0.749	FALSE	0.764
DHX38	0.0090152	0.75	FALSE	1.02
SERPINB6	0.00893043	0.75	FALSE	0.527
CEPT1	0.00910323	0.751	FALSE	0.674
ZC3H18	0.00933697	0.752	FALSE	-1.47
UBE3C	0.00927996	0.752	FALSE	-0.876
XRCC4	0.00939696	0.753	FALSE	-1.56
MAGED2	0.00953715	0.753	FALSE	1.04
ISOC1	0.00951986	0.753	FALSE	0.892
ALDH1A3	0.00945986	0.753	FALSE	0.774
SLC39A9	0.00969965	0.754	FALSE	-2.43
B2M	0.00959074	0.754	FALSE	-1.22
RFT1	0.00956157	0.754	FALSE	0.927
POR	0.00960597	0.754	FALSE	0.708
YIPF6	0.00965425	0.754	FALSE	0.678
C3	0.00973464	0.754	FALSE	0.403
COX15	0.00986613	0.755	FALSE	-2.34
ITGA5	0.00983835	0.755	FALSE	-0.59
ETFA	0.00996807	0.756	FALSE	-3.91
PDCD10	0.00993115	0.756	FALSE	2.63
CUL4A	0.0100319	0.756	FALSE	1.76
PMPCA	0.0100301	0.756	FALSE	1.76
ZC3H7B	0.0100136	0.756	FALSE	1.51
CD109	0.00993513	0.756	FALSE	1.46
RPL36A	0.00997948	0.756	FALSE	1.16
FERMT3	0.0100365	0.756	FALSE	-1
H2AC4	0.00995057	0.756	FALSE	0.815
TK2	0.0100524	0.756	FALSE	0.667
G6PD	0.0100019	0.756	FALSE	0.507
NGLY1	0.0102748	0.757	FALSE	1.61
ARMC9	0.0102451	0.757	FALSE	1.51
SLC31A1	0.0104645	0.758	FALSE	-3.03
MT-CO3	0.0104317	0.758	FALSE	-2.28
CKB	0.0104255	0.758	FALSE	-1.67
UBE2NL	0.0103494	0.758	FALSE	-1.43
IMPDH2	0.010527	0.759	FALSE	-1.44
ATP5MPL	0.0106011	0.759	FALSE	1.24
CS	0.0106469	0.759	FALSE	-1.12
AP1G1	0.0106581	0.759	FALSE	-0.965
PSMC3	0.0107605	0.76	FALSE	-1.93
PARN	0.0108732	0.76	FALSE	-1.53
SLC3A2	0.010878	0.76	FALSE	-1.11
OASL	0.0106921	0.76	FALSE	-1.09
SRPK2	0.0110124	0.761	FALSE	1.7
PIP4K2A	0.0108931	0.761	FALSE	-0.56
GET4	0.011398	0.763	FALSE	1.15
ACAD9	0.0113382	0.763	FALSE	0.752
CSDE1	0.0115079	0.763	FALSE	-0.591
S100P	0.0118427	0.765	FALSE	-1.8
GAA	0.0117523	0.765	FALSE	0.859
NAP1L4	0.0118598	0.765	FALSE	0.811
RNPEP	0.0118608	0.765	FALSE	-0.542
RAB35	0.0117646	0.765	FALSE	-0.471
COX20	0.0119833	0.766	FALSE	1.92
HECTD3	0.012046	0.766	FALSE	1.68
AAR2	0.0120535	0.766	FALSE	1.57
PAK1IP1	0.0119958	0.766	FALSE	-1.47
SRM	0.0120755	0.766	FALSE	1.11
TBC1D9B	0.0121054	0.766	FALSE	0.863
SRPK1	0.0120744	0.766	FALSE	0.615
PPME1	0.0121678	0.766	FALSE	-0.547
FLII	0.0119715	0.766	FALSE	-0.496
FKBP8	0.0122957	0.767	FALSE	-1.32
CBX3	0.0124318	0.767	FALSE	-0.72
PARK7	0.0124256	0.767	FALSE	0.644
TP53RK	0.0122698	0.767	FALSE	-0.563
GTPBP4	0.0122374	0.767	FALSE	0.492
PLEC	0.0123397	0.767	FALSE	-0.337
SUPV3L1	0.0126571	0.768	FALSE	2.13
COASY	0.0125437	0.768	FALSE	1.22
C9orf64	0.0126664	0.768	FALSE	-0.93
RPS6KA3	0.0125768	0.768	FALSE	0.785
NELFE	0.0127582	0.769	FALSE	-2.16
ERCC3	0.0128487	0.769	FALSE	1.24
AK4	0.012905	0.769	FALSE	-0.97
SLC25A5	0.012853	0.769	FALSE	0.388
ACBD5	0.0129769	0.77	FALSE	2.12
PUS1	0.0130689	0.77	FALSE	1.25
TPT1	0.0130778	0.77	FALSE	0.696
UBA6	0.0130796	0.77	FALSE	0.526
CMBL	0.0131784	0.77	FALSE	0.518
RPS6	0.0129821	0.77	FALSE	0.509
NRP1	0.0133911	0.771	FALSE	2.38
ALDH2	0.0133363	0.771	FALSE	-2.24
SMC2	0.0134382	0.771	FALSE	1
ARL8B	0.0132775	0.771	FALSE	-0.878
EIF1AX	0.0133067	0.771	FALSE	-0.565
UQCRFS1	0.0135435	0.772	FALSE	0.829
IL6	0.013465	0.772	FALSE	-0.617
ETF1	0.0134623	0.772	FALSE	-0.584
CORO1C	0.0135474	0.772	FALSE	0.302
XP32	0.0138565	0.773	FALSE	-2.33
CD151	0.0138196	0.773	FALSE	-1.83
SHROOM1	0.0138965	0.773	FALSE	-1.08
DST	0.0137881	0.773	FALSE	-0.828
RPL35	0.0139675	0.773	FALSE	0.401
PACSIN2	0.0142132	0.774	FALSE	2.85
KRT7	0.0142335	0.774	FALSE	-2.45
AK6	0.0141479	0.774	FALSE	0.88
ITPR1	0.0142396	0.774	FALSE	0.75
VTI1A	0.0141987	0.774	FALSE	-0.71
BAZ1B	0.0143371	0.775	FALSE	-1.19
NBAS	0.0144408	0.775	FALSE	-1.05
GTF3C5	0.0142806	0.775	FALSE	-0.76
VDAC2	0.0145292	0.775	FALSE	0.584
RAB18	0.0142977	0.775	FALSE	0.504
RPL35A	0.0143472	0.775	FALSE	0.392
SON	0.0147536	0.776	FALSE	0.484
PDHB	0.0150692	0.777	FALSE	-1.21
CA9	0.0148843	0.777	FALSE	-0.989
TMED4	0.0153737	0.778	FALSE	1.27
UNC50	0.0154079	0.778	FALSE	-1.21
SCAMP3	0.0152323	0.778	FALSE	0.724
ACY1	0.0154639	0.779	FALSE	-1.47
USP24	0.015636	0.779	FALSE	0.711
PLD3	0.0158326	0.78	FALSE	-1.87
CDK7	0.0157762	0.78	FALSE	1.77
CERS6	0.0159132	0.78	FALSE	1.63
DAP	0.0160294	0.78	FALSE	-1.62
GFPT1	0.0157992	0.78	FALSE	-0.658
SLC16A3	0.0161534	0.781	FALSE	-1.4
PDCD5	0.0160874	0.781	FALSE	-1.35
FAU	0.0163037	0.781	FALSE	1.3
SLC25A10	0.0162332	0.781	FALSE	-1.27
EPB41	0.0163569	0.781	FALSE	1.15
ADI1	0.0163742	0.781	FALSE	0.857
RPS3A	0.0161766	0.781	FALSE	0.535
ARL2BP	0.0163941	0.782	FALSE	-1.81
HSP90AA4P	0.0164452	0.782	FALSE	1.28
FRK	0.016639	0.782	FALSE	0.909
GFPT2	0.0167124	0.782	FALSE	0.525
NUB1	0.0165069	0.782	FALSE	0.389
MVK	0.016941	0.783	FALSE	1.91
FBXO22	0.0169846	0.783	FALSE	1.4
SEL1L	0.0168785	0.783	FALSE	0.857
AGPAT4	0.0168448	0.783	FALSE	0.597
PIGT	0.0169188	0.783	FALSE	0.53
TARS1	0.0168929	0.783	FALSE	0.422
LGR4	0.0173269	0.784	FALSE	1.79
DSTN	0.0171883	0.784	FALSE	-1.56
IMPA2	0.0171945	0.784	FALSE	1.53
PAK2	0.0173063	0.784	FALSE	-1.33
RPS6KA1	0.0173968	0.784	FALSE	1.08
RPS17	0.0172924	0.784	FALSE	0.967
NAP1L1	0.0172525	0.784	FALSE	0.549
FXN	0.0176448	0.785	FALSE	1.99
GTF2F2	0.0177304	0.785	FALSE	-1.89
G3BP1	0.0176445	0.785	FALSE	-1.87
KRT75	0.0176267	0.785	FALSE	-1.77
GALK1	0.0177221	0.785	FALSE	-1.71
RPS27	0.0176964	0.785	FALSE	1.17
THRAP3	0.0176673	0.785	FALSE	-0.751
USO1	0.0175671	0.785	FALSE	-0.512
NDUFB3	0.0181219	0.786	FALSE	-1.35
MTMR9	0.0177937	0.786	FALSE	-1.07
CCT8	0.0180817	0.786	FALSE	0.357
RAB3B	0.0181868	0.787	FALSE	-2.43
TRIM21	0.0183974	0.787	FALSE	2.37
PARP4	0.0182531	0.787	FALSE	-1.26
MARCHF5	0.0184174	0.787	FALSE	-1.17
MAPK3	0.0182137	0.787	FALSE	-0.457
ALG5	0.018748	0.788	FALSE	2.58
FGA	0.0186525	0.788	FALSE	-1.83
GRB2	0.018772	0.788	FALSE	-1.16
DEGS1	0.0187564	0.788	FALSE	0.868
ABCF2	0.0185737	0.788	FALSE	0.705
PDIA6	0.018622	0.788	FALSE	0.456
NCKAP1	0.0192362	0.789	FALSE	1.4
APEX1	0.0189653	0.789	FALSE	1.38
PIGK	0.0196884	0.79	FALSE	2.1
ANP32E	0.0195548	0.79	FALSE	1.77
SENP3	0.0194661	0.79	FALSE	1.46
KRT19	0.0195133	0.79	FALSE	1.25
GPAT3	0.0198005	0.791	FALSE	-1.61
DDX21	0.0201403	0.791	FALSE	0.926
ERGIC3	0.0198778	0.791	FALSE	-0.749
ENO2	0.0197622	0.791	FALSE	-0.469
TPD52	0.0205618	0.792	FALSE	-1.93
SBF1	0.0204109	0.792	FALSE	1.89
RPL36AL	0.0201922	0.792	FALSE	1.74
SQSTM1	0.0202596	0.792	FALSE	1.57
SLC7A11	0.0203879	0.792	FALSE	1.34
PTGFRN	0.0202487	0.792	FALSE	-0.678
PREPL	0.0202183	0.792	FALSE	0.508
SERINC5	0.0206201	0.793	FALSE	-1.76
DDRGK1	0.0206689	0.793	FALSE	-1.66
HMOX1	0.0208611	0.793	FALSE	-1.52
SURF4	0.0206083	0.793	FALSE	-1.52
COG6	0.0209186	0.793	FALSE	1.08
HTATIP2	0.0211042	0.794	FALSE	-1.97
PIGU	0.0212344	0.794	FALSE	1.37
NDUFS4	0.0213002	0.794	FALSE	-1.13
COPZ2	0.0213243	0.794	FALSE	1.02
PNP	0.0212606	0.794	FALSE	-0.934
GPI	0.0210564	0.794	FALSE	-0.471
GLOD4	0.0218691	0.795	FALSE	1.42
IGF2R	0.0215308	0.795	FALSE	-1.32
TOP2A	0.0217723	0.795	FALSE	-0.452
DENR	0.0217403	0.795	FALSE	0.45
RIC8A	0.0219723	0.796	FALSE	-1.58
PRPF40A	0.0223608	0.796	FALSE	0.748
DBR1	0.0227307	0.797	FALSE	-1.79
ODR4	0.0227375	0.797	FALSE	1.22
CORO2B	0.0227374	0.797	FALSE	0.542
GSS	0.0228247	0.797	FALSE	0.453
HDGFL2	0.0233135	0.798	FALSE	-1.65
MRPL17	0.0231997	0.798	FALSE	-1.63
PDHA1	0.0230342	0.798	FALSE	1.02
LSM3	0.0233758	0.798	FALSE	0.603
DHCR24	0.0232288	0.798	FALSE	-0.587
RECQL	0.0229568	0.798	FALSE	-0.41
DIMT1	0.023678	0.799	FALSE	-1.65
RPL27A	0.0237042	0.799	FALSE	-0.868
RPSA	0.0236948	0.799	FALSE	-0.684
PNPT1	0.0243973	0.8	FALSE	-2.05
RRP36	0.0239406	0.8	FALSE	0.981
USP15	0.0239402	0.8	FALSE	0.775
XPO1	0.0243627	0.8	FALSE	-0.537
H3-3A	0.0241241	0.8	FALSE	0.489
HNRNPF	0.0245883	0.801	FALSE	-1.76
DNTTIP2	0.0248508	0.801	FALSE	-1.28
EIF2B1	0.0245362	0.801	FALSE	1.14
CDIPT	0.0247801	0.801	FALSE	0.609
LARS1	0.0246753	0.801	FALSE	0.501
DNAJA2	0.0253791	0.802	FALSE	-1.06
PRKG1	0.025233	0.802	FALSE	-0.762
GYS1	0.0249596	0.802	FALSE	0.521
IMPA1	0.0258341	0.803	FALSE	0.979
SNX4	0.0262209	0.804	FALSE	1.45
RAD23A	0.026188	0.804	FALSE	-1.32
RAP1GDS1	0.0261086	0.804	FALSE	-1.32
ANO10	0.0265897	0.804	FALSE	-1.1
CDC42	0.0270105	0.805	FALSE	1.31
UQCRB	0.026681	0.805	FALSE	1.17
ELMO2	0.0269865	0.805	FALSE	0.931
UBR4	0.0266905	0.805	FALSE	0.346
ESYT1	0.0268785	0.805	FALSE	-0.331
RPA1	0.0274453	0.806	FALSE	-1.05
BCCIP	0.0278594	0.806	FALSE	0.827
SEH1L	0.0284154	0.807	FALSE	2.21
EMC8	0.0284352	0.807	FALSE	-1.79
FUNDC2	0.0279682	0.807	FALSE	1.41
ITGA3	0.0282467	0.807	FALSE	1.06
APTX	0.0281774	0.807	FALSE	0.991
RANBP2	0.0280425	0.807	FALSE	0.785
RRAS	0.0283011	0.807	FALSE	-0.553
RUVBL1	0.0291292	0.808	FALSE	1.56
SREK1	0.0285332	0.808	FALSE	1.48
CNPY2	0.0290021	0.808	FALSE	-1.14
CAP1	0.0289943	0.808	FALSE	-1.05
PPP2R1A	0.0289149	0.808	FALSE	-0.623
TWF1	0.0289055	0.808	FALSE	-0.513
RAB6C	0.0292644	0.809	FALSE	1.93
DGUOK	0.0293032	0.809	FALSE	1.22
ATP5PO	0.0294654	0.809	FALSE	-0.912
ILF3	0.0292522	0.809	FALSE	-0.878
PFKFB2	0.0303228	0.81	FALSE	1.69
RBM15	0.0299831	0.81	FALSE	-1.23
PLSCR3	0.0302093	0.81	FALSE	-0.977
RDX	0.0299862	0.81	FALSE	0.839
SMC3	0.0301578	0.81	FALSE	0.822
SNX3	0.0304498	0.81	FALSE	0.785
IARS2	0.0303933	0.81	FALSE	0.747
PSMB5	0.0303125	0.81	FALSE	0.643
IFI16	0.0303227	0.81	FALSE	0.456
YIPF5	0.0305393	0.811	FALSE	1.41
UBLCP1	0.0310696	0.811	FALSE	1.06
HNRNPM	0.0310409	0.811	FALSE	0.626
APOA1	0.0308367	0.811	FALSE	-0.589
SOD1	0.0316607	0.812	FALSE	1.17
CACYBP	0.0315728	0.812	FALSE	1.11
ACIN1	0.0313407	0.812	FALSE	1.1
FAR1	0.0314403	0.812	FALSE	-0.734
DKC1	0.0314258	0.812	FALSE	0.732
HSPB1	0.0316249	0.812	FALSE	-0.715
STX4	0.031407	0.812	FALSE	-0.673
TMX2	0.031405	0.812	FALSE	0.642
EFTUD2	0.031632	0.812	FALSE	0.596
TRIP10	0.0319681	0.813	FALSE	2.14
PRPF4B	0.032607	0.813	FALSE	1.03
U2AF1	0.0323572	0.813	FALSE	0.781
MRPL4	0.0326322	0.813	FALSE	-0.645
PSMC4	0.0322593	0.813	FALSE	-0.556
RPL26	0.0325283	0.813	FALSE	0.341
TRMT112	0.033023	0.814	FALSE	1.62
MRPS5	0.0327852	0.814	FALSE	-1.34
RPL10	0.0330081	0.814	FALSE	0.558
PTGR1	0.0328967	0.814	FALSE	0.441
PSMC1	0.0332863	0.814	FALSE	0.408
CENPV	0.0334246	0.815	FALSE	1.53
NOP2	0.0335645	0.815	FALSE	-0.711
HDDC2	0.0349177	0.816	FALSE	2.09
SOAT1	0.0346324	0.816	FALSE	1.28
TRAM1	0.0343544	0.816	FALSE	-0.883
ABCB8	0.0349618	0.816	FALSE	-0.688
RRM1	0.0347806	0.816	FALSE	-0.402
EIF2A	0.0353477	0.817	FALSE	-2.08
SARNP	0.0352694	0.817	FALSE	-1.77
CAPRIN1	0.0354429	0.817	FALSE	-1.75
PCNP	0.0352115	0.817	FALSE	-1.49
H1-2	0.0354466	0.817	FALSE	0.676
SEC22B	0.035446	0.817	FALSE	0.377
U2SURP	0.0363491	0.818	FALSE	-1.29
SCRN1	0.0366062	0.818	FALSE	0.931
TRIM47	0.036968	0.819	FALSE	-1.22
NAT14	0.0370111	0.819	FALSE	1.11
TBC1D10B	0.0370097	0.819	FALSE	-1.07
PARL	0.0376728	0.82	FALSE	-1.87
APOC2	0.0375339	0.82	FALSE	1.84
HMGB2	0.0378204	0.82	FALSE	-1.5
SEPTIN11	0.0375553	0.82	FALSE	-1.35
LIN7C	0.0377931	0.82	FALSE	1.15
CHMP1B	0.0384052	0.82	FALSE	-1.14
MANBAL	0.0376361	0.82	FALSE	-1.11
ECHS1	0.0381538	0.82	FALSE	-0.877
PKP1	0.0392288	0.821	FALSE	2.15
MXRA7	0.0384292	0.821	FALSE	-1.33
PAXX	0.0391885	0.821	FALSE	0.828
ARF4	0.0389224	0.821	FALSE	0.449
CISD1	0.0395496	0.822	FALSE	-1.95
COL1A2	0.0400114	0.822	FALSE	1.21
FRG1	0.0395141	0.822	FALSE	1.07
DDX56	0.0398858	0.822	FALSE	-1.04
EIF3M	0.0401446	0.822	FALSE	-0.781
FNTA	0.0402215	0.822	FALSE	0.76
PRAF2	0.0395456	0.822	FALSE	-0.613
GLIPR2	0.0405893	0.823	FALSE	-1.44
DDX39B	0.0406762	0.823	FALSE	1.16
SUMO2	0.0403597	0.823	FALSE	0.721
GPD2	0.0408625	0.823	FALSE	-0.575
GUSB	0.0410111	0.823	FALSE	0.415
ACTA1	0.0415565	0.824	FALSE	0.972
DRG1	0.0418966	0.824	FALSE	0.909
PRDX3	0.0415809	0.824	FALSE	-0.738
DDX3X	0.0420406	0.824	FALSE	0.474
PITPNB	0.0418666	0.824	FALSE	0.344
EEF1A1	0.0413471	0.824	FALSE	0.341
P3H1	0.0426982	0.825	FALSE	1.46
ADK	0.0423736	0.825	FALSE	-1.18
SAR1B	0.0423395	0.825	FALSE	1.17
TBK1	0.0430398	0.825	FALSE	-0.97
RAB2A	0.0426162	0.825	FALSE	-0.543
CCDC47	0.0425595	0.825	FALSE	0.491
CSE1L	0.0425458	0.825	FALSE	0.472
STAT2	0.0436796	0.826	FALSE	-1.82
MCM7	0.0437149	0.826	FALSE	-0.932
BPNT1	0.0437235	0.826	FALSE	0.782
ECH1	0.0441305	0.826	FALSE	0.687
VMP1	0.0440578	0.826	FALSE	0.401
FMNL3	0.0448151	0.827	FALSE	-1.27
SNX6	0.0447293	0.827	FALSE	-0.848
MRPS23	0.0452062	0.827	FALSE	-0.776
DNAAF5	0.0448448	0.827	FALSE	0.669
YARS1	0.0444012	0.827	FALSE	-0.509
RNH1	0.0445161	0.827	FALSE	0.44
TPM1	0.0462826	0.828	FALSE	1
FOLR1	0.0461309	0.828	FALSE	-0.986
HTRA1	0.0456848	0.828	FALSE	-0.873
YWHAH	0.0458767	0.828	FALSE	-0.426
PRPF6	0.0465237	0.828	FALSE	-0.398
PLOD1	0.0460056	0.828	FALSE	0.281
FAM49B	0.0468329	0.829	FALSE	-0.942
NDUFB2	0.0473373	0.829	FALSE	-0.633
SRP72	0.0476636	0.829	FALSE	-0.543
PRMT1	0.0467879	0.829	FALSE	-0.381
GLRX	0.0483503	0.83	FALSE	1.61
KRT81	0.0485048	0.83	FALSE	-0.925
GDI1	0.0486925	0.83	FALSE	0.843
MCTP2	0.0485172	0.83	FALSE	-0.7
SRGN	0.0481424	0.83	FALSE	0.556
WARS1	0.0482666	0.83	FALSE	0.293
UBXN6	0.0496224	0.831	FALSE	1.92
UTP4	0.0501608	0.831	FALSE	1.88
DHX16	0.0495027	0.831	FALSE	-1.42
UBE2V2	0.0495612	0.831	FALSE	-1.18
MAP3K20	0.0499816	0.831	FALSE	1.01
IST1	0.0494563	0.831	FALSE	0.886
VAT1L	0.04926	0.831	FALSE	-0.838
PUF60	0.0490887	0.831	FALSE	0.726
SLC15A4	0.0503389	0.832	FALSE	-1.38
C10orf67	0.0506591	0.832	FALSE	1.25
ARL3	0.0510003	0.832	FALSE	-1.13
DBI	0.0512507	0.832	FALSE	1.08
DDX1	0.0502849	0.832	FALSE	-0.882
HSPD1	0.0503228	0.832	FALSE	0.648
PPM1G	0.0526401	0.833	FALSE	1.72
MAP7	0.0521678	0.833	FALSE	-1.12
UBA5	0.0526314	0.833	FALSE	0.865
MMP2	0.0517947	0.833	FALSE	-0.86
HNRNPDL	0.0526647	0.833	FALSE	-0.782
PRRC1	0.051487	0.833	FALSE	0.685
PCNA	0.0522626	0.833	FALSE	0.636
COL6A2	0.0523892	0.833	FALSE	0.554
RPL9	0.0526676	0.833	FALSE	0.342
ELOVL5	0.0540818	0.834	FALSE	-2.36
DCPS	0.0534852	0.834	FALSE	1.78
PGS1	0.0538505	0.834	FALSE	-0.816
HDAC1	0.0534026	0.834	FALSE	-0.728
MARS1	0.0534388	0.834	FALSE	-0.402
STK4	0.0551411	0.835	FALSE	-1.4
ATG16L1	0.055308	0.835	FALSE	1.23
NCBP1	0.0544494	0.835	FALSE	-1.15
NIPBL	0.0542057	0.835	FALSE	-0.871
ACSF2	0.0549753	0.835	FALSE	0.522
RPL15	0.0543486	0.835	FALSE	0.338
MFSD11	0.0568741	0.836	FALSE	-1.56
DPAGT1	0.0567765	0.836	FALSE	1.24
AGTRAP	0.0557568	0.836	FALSE	0.58
ATP5IF1	0.0557987	0.836	FALSE	-0.515
ASPH	0.0556349	0.836	FALSE	0.471
PGAM1	0.055673	0.836	FALSE	0.411
RPS10	0.0557635	0.836	FALSE	-0.314
HSPA14	0.0569396	0.837	FALSE	2.73
SRSF5	0.0573438	0.837	FALSE	-1.44
B4GALT1	0.0575798	0.837	FALSE	-1.02
SYVN1	0.0576504	0.837	FALSE	0.818
REPIN1	0.0573812	0.837	FALSE	-0.797
ATL3	0.057573	0.837	FALSE	-0.422
CAND1	0.0576894	0.837	FALSE	0.392
PSIP1	0.0593339	0.838	FALSE	-1.37
TMEM38B	0.059746	0.838	FALSE	-1.09
PIN1	0.05949	0.838	FALSE	-0.888
PPT1	0.0584154	0.838	FALSE	-0.87
ARGLU1	0.0591323	0.838	FALSE	-0.569
XAB2	0.0591946	0.838	FALSE	0.559
SNW1	0.0601178	0.839	FALSE	-2.86
FLOT2	0.0605768	0.839	FALSE	-0.644
SERP1	0.0611843	0.839	FALSE	-0.554
EHBP1L1	0.0617847	0.84	FALSE	1.66
SRGAP1	0.0627674	0.84	FALSE	1.63
UAP1L1	0.061724	0.84	FALSE	1.55
CSTB	0.0614546	0.84	FALSE	-1.46
AKR1C2	0.0621708	0.84	FALSE	-1.36
CLPB	0.0617095	0.84	FALSE	-1.32
EIF4B	0.0629166	0.84	FALSE	-1.31
ANXA11	0.0626782	0.84	FALSE	-0.981
BCLAF1	0.0629407	0.84	FALSE	-0.553
CARM1	0.0620902	0.84	FALSE	-0.496
ARPC1B	0.0617064	0.84	FALSE	-0.434
LPCAT3	0.0620769	0.84	FALSE	-0.425
FDPS	0.062342	0.84	FALSE	-0.421
UQCR10	0.063662	0.841	FALSE	-1.87
MRPL47	0.0640542	0.841	FALSE	-1.41
ADCY8	0.0646323	0.841	FALSE	-1.31
ABCC1	0.0637964	0.841	FALSE	1.16
WBP11	0.064327	0.841	FALSE	-1.11
CFL2	0.0642738	0.841	FALSE	-1.06
KCNN4	0.0637514	0.841	FALSE	0.954
PCID2	0.0637505	0.841	FALSE	-0.945
ALDH7A1	0.064458	0.841	FALSE	0.849
SEC63	0.0646144	0.841	FALSE	-0.819
IDH2	0.0634966	0.841	FALSE	0.589
RAB3GAP1	0.0636136	0.841	FALSE	0.447
HK2	0.0637676	0.841	FALSE	-0.24
RIF1	0.065607	0.842	FALSE	-3
RBM27	0.065767	0.842	FALSE	1.63
NNMT	0.0652674	0.842	FALSE	-1.59
JAGN1	0.0655699	0.842	FALSE	-0.821
CUL1	0.06633	0.842	FALSE	-0.336
ARPC2	0.0650812	0.842	FALSE	0.329
UCKL1	0.0668801	0.843	FALSE	-1.49
2025-08-02	0.0676515	0.843	FALSE	0.743
WDR12	0.0666969	0.843	FALSE	-0.576
RPL18A	0.0673013	0.843	FALSE	0.296
FLG2	0.0686026	0.844	FALSE	1.54
NRAS	0.0694753	0.844	FALSE	-1.14
ERGIC1	0.0684106	0.844	FALSE	0.835
PPP2R2A	0.068383	0.844	FALSE	-0.585
SEC23IP	0.0682647	0.844	FALSE	-0.333
PDS5A	0.0717032	0.845	FALSE	1.83
CYP51A1	0.0700818	0.845	FALSE	1.39
PEF1	0.070736	0.845	FALSE	-1.32
DDR2	0.071133	0.845	FALSE	1.2
TMEM97	0.070595	0.845	FALSE	0.672
NOP58	0.0723308	0.846	FALSE	0.454
ALG1	0.0751276	0.847	FALSE	1.81
NOMO1	0.0757463	0.847	FALSE	1.62
ATP5PF	0.0740309	0.847	FALSE	-1.31
EPDR1	0.0739968	0.847	FALSE	1.27
PELP1	0.0749339	0.847	FALSE	-1.25
FTL	0.074386	0.847	FALSE	1.14
SYNJ2BP	0.0747292	0.847	FALSE	0.992
BUD31	0.0750986	0.847	FALSE	-0.971
PLOD3	0.0756595	0.847	FALSE	0.701
PLS3	0.0756681	0.847	FALSE	0.676
UCHL1	0.0748444	0.847	FALSE	-0.515
OGDH	0.0758137	0.847	FALSE	-0.439
HNRNPUL2	0.0750894	0.847	FALSE	-0.316
CSRP1	0.0761595	0.848	FALSE	1.12
UBE4A	0.0774319	0.848	FALSE	0.845
TMBIM6	0.0772604	0.848	FALSE	0.747
IRF3	0.0771274	0.848	FALSE	0.394
PTPN1	0.0772027	0.848	FALSE	-0.31
RPS24	0.0762751	0.848	FALSE	0.287
CYP1B1	0.0763028	0.848	FALSE	0.25
CCDC124	0.0789042	0.849	FALSE	1.27
H1-4	0.0795645	0.849	FALSE	-1.07
TAOK1	0.0790117	0.849	FALSE	-1.05
PAFAH1B3	0.0796722	0.849	FALSE	0.894
IPO7	0.0792735	0.849	FALSE	-0.81
CTCF	0.079411	0.849	FALSE	0.678
TPMT	0.0795164	0.849	FALSE	0.61
MAP4	0.0794124	0.849	FALSE	-0.546
EIF4E	0.0790202	0.849	FALSE	0.511
SFPQ	0.0783536	0.849	FALSE	0.45
EMD	0.078876	0.849	FALSE	0.416
PAFAH1B1	0.0780036	0.849	FALSE	-0.401
TXN	0.0791516	0.849	FALSE	0.27
NPTN	0.0800634	0.85	FALSE	-1.14
ATP6V1G1	0.0806674	0.85	FALSE	1.09
RTCA	0.0813427	0.85	FALSE	0.903
PDE12	0.081722	0.85	FALSE	-0.863
SUMO1	0.0801007	0.85	FALSE	-0.849
TSN	0.081124	0.85	FALSE	0.551
PSMD4	0.0801789	0.85	FALSE	-0.516
PLCG1	0.0805511	0.85	FALSE	0.337
TMCO1	0.0801717	0.85	FALSE	0.289
RFC5	0.0827721	0.851	FALSE	-1.4
CHMP4A	0.0837328	0.851	FALSE	1
MICAL1	0.0839333	0.851	FALSE	-1
SLC38A1	0.0841055	0.851	FALSE	0.979
AHNAK2	0.0823148	0.851	FALSE	-0.967
IL1RN	0.0829159	0.851	FALSE	-0.881
RAP1B	0.0829979	0.851	FALSE	0.597
VCL	0.0825535	0.851	FALSE	0.433
RTN3	0.0832275	0.851	FALSE	-0.33
VPS26B	0.0857997	0.852	FALSE	-1.11
ALYREF	0.0864582	0.852	FALSE	-0.903
TARDBP	0.0866443	0.852	FALSE	0.826
LARS2	0.0862986	0.852	FALSE	-0.82
DTYMK	0.0867664	0.852	FALSE	0.736
CYB5R3	0.0846497	0.852	FALSE	0.412
EIF4G2	0.0855021	0.852	FALSE	-0.352
COL6A3	0.0849266	0.852	FALSE	0.284
YWHAZ	0.0856975	0.852	FALSE	0.244
CSK	0.087988	0.853	FALSE	-1.26
ACBD3	0.0884811	0.853	FALSE	-1.15
HMGB3	0.0870557	0.853	FALSE	-0.97
TMX1	0.0874465	0.853	FALSE	-0.744
PSME3	0.0878359	0.853	FALSE	0.569
SYNCRIP	0.0874424	0.853	FALSE	-0.569
PSMA4	0.08811	0.853	FALSE	0.412
PPP5C	0.0914765	0.854	FALSE	0.721
PGM2	0.0901183	0.854	FALSE	-0.716
RRAGC	0.0895648	0.854	FALSE	-0.454
EIF3E	0.0912945	0.854	FALSE	0.345
FAP	0.0895965	0.854	FALSE	-0.332
TFG	0.091304	0.854	FALSE	-0.266
POP1	0.0938338	0.855	FALSE	-1.75
UBR5	0.0920449	0.855	FALSE	0.913
AHCTF1	0.0927701	0.855	FALSE	0.859
TTI1	0.0919409	0.855	FALSE	-0.742
SLC1A5	0.0930406	0.855	FALSE	0.711
GSTP1	0.0931719	0.855	FALSE	0.641
AMY2A	0.0928731	0.855	FALSE	-0.624
IDH3A	0.0927115	0.855	FALSE	0.614
CMAS	0.091944	0.855	FALSE	0.486
WDR1	0.0919569	0.855	FALSE	-0.367
H2AFV	0.0955864	0.856	FALSE	-1.44
TMEM41A	0.0964112	0.856	FALSE	1.28
SNRPA1	0.0970053	0.856	FALSE	-1.14
SPTBN2	0.0969241	0.856	FALSE	1.11
PMPCB	0.0955682	0.856	FALSE	-0.719
CIAO1	0.0955305	0.856	FALSE	0.423
TMEM109	0.0950392	0.856	FALSE	-0.328
PGM1	0.0944078	0.856	FALSE	-0.251
DYNC1H1	0.0954536	0.856	FALSE	0.197
ANXA3	0.0991563	0.857	FALSE	-1.37
KRT16	0.0990927	0.857	FALSE	-1.33
MRPL12	0.0973135	0.857	FALSE	0.941
IDH3G	0.0982275	0.857	FALSE	-0.716
AHR	0.0984388	0.857	FALSE	-0.635
VAC14	0.0988025	0.857	FALSE	-0.54
PRDX4	0.0979857	0.857	FALSE	-0.394
H2AZ1	0.0988976	0.857	FALSE	0.379
CAPG	0.0993033	0.857	FALSE	0.35
EIF3L	0.0991275	0.857	FALSE	0.299
DCD	0.100178	0.858	FALSE	-1.86
NRP2	0.100435	0.858	FALSE	-1.4
HNMT	0.100037	0.858	FALSE	-1.19
TMEM160	0.101457	0.858	FALSE	-1.12
PCDHB2	0.10115	0.858	FALSE	1
NEMF	0.100642	0.858	FALSE	-0.806
KRT5	0.100966	0.858	FALSE	0.783
CYBC1	0.100497	0.858	FALSE	-0.629
PPIH	0.100739	0.858	FALSE	-0.627
MOB1B	0.099843	0.858	FALSE	0.623
RHOG	0.101904	0.858	FALSE	-0.575
MCM6	0.100065	0.858	FALSE	0.369
TRIP13	0.105498	0.859	FALSE	-1.47
PIK3C3	0.104903	0.859	FALSE	-1.19
AIMP1	0.104273	0.859	FALSE	-1.07
LAP3	0.104988	0.859	FALSE	0.94
NDUFA10	0.104428	0.859	FALSE	0.916
CTPS1	0.104178	0.859	FALSE	0.871
HNRNPA1	0.103798	0.859	FALSE	-0.751
BMS1	0.102723	0.859	FALSE	-0.735
DDX18	0.10497	0.859	FALSE	0.668
EIF2B5	0.102788	0.859	FALSE	0.608
PHB2	0.105323	0.859	FALSE	0.422
RPS4X	0.104013	0.859	FALSE	-0.235
TTC4	0.107428	0.86	FALSE	-1.52
KHSRP	0.106201	0.86	FALSE	1.29
ARMC6	0.107838	0.86	FALSE	1.13
COQ9	0.107825	0.86	FALSE	1.05
NIPSNAP2	0.108059	0.86	FALSE	0.974
PPIP5K1	0.108258	0.86	FALSE	0.923
PPP1CA	0.108437	0.86	FALSE	0.62
SRI	0.106911	0.86	FALSE	0.557
GSPT1	0.108463	0.86	FALSE	-0.507
COMT	0.107726	0.86	FALSE	0.501
CAMK2D	0.108274	0.86	FALSE	-0.368
PYGB	0.106317	0.86	FALSE	0.311
WASHC4	0.10601	0.86	FALSE	-0.244
RPS18	0.106298	0.86	FALSE	-0.223
TUBG1	0.109749	0.861	FALSE	1.49
CHMP3	0.110478	0.861	FALSE	1.22
EML4	0.109127	0.861	FALSE	0.576
HNRNPC	0.108825	0.861	FALSE	0.491
RTCB	0.110937	0.861	FALSE	-0.483
SLC35E1	0.112316	0.862	FALSE	1.36
SERPINB5	0.114649	0.862	FALSE	-1.11
STAG1	0.113776	0.862	FALSE	-1.03
TBL1XR1	0.114991	0.862	FALSE	-0.99
PFDN2	0.114099	0.862	FALSE	0.934
CALD1	0.113514	0.862	FALSE	-0.868
APPL1	0.114079	0.862	FALSE	-0.864
HMGN1	0.113232	0.862	FALSE	0.783
GPS1	0.114783	0.862	FALSE	-0.672
SCAMP4	0.113244	0.862	FALSE	-0.515
PSAT1	0.112042	0.862	FALSE	0.462
SLC25A1	0.112786	0.862	FALSE	-0.4
CAPN2	0.114265	0.862	FALSE	-0.384
ANXA6	0.114065	0.862	FALSE	-0.283
ABI2	0.116404	0.863	FALSE	-1.36
SLC4A2	0.11573	0.863	FALSE	-1.3
ZC3HAV1	0.116564	0.863	FALSE	1.26
ARFGAP2	0.117029	0.863	FALSE	0.892
FAM91A1	0.116252	0.863	FALSE	0.787
DNAJC9	0.117645	0.863	FALSE	-0.774
UBTF	0.11777	0.863	FALSE	0.706
STXBP1	0.117455	0.863	FALSE	0.65
ADSS2	0.115828	0.863	FALSE	-0.594
TMED3	0.118253	0.863	FALSE	0.484
RALY	0.115157	0.863	FALSE	0.413
SERPINC1	0.12198	0.864	FALSE	1.24
NUCKS1	0.121849	0.864	FALSE	1.19
PRPF3	0.121869	0.864	FALSE	-1.17
PTPN14	0.12039	0.864	FALSE	-1.07
SNX24	0.119919	0.864	FALSE	0.97
DDX58	0.121543	0.864	FALSE	0.664
CAPZB	0.120404	0.864	FALSE	-0.517
RPL31	0.12087	0.864	FALSE	0.344
SAFB	0.121048	0.864	FALSE	0.341
SLIRP	0.121846	0.864	FALSE	-0.322
CCT2	0.120457	0.864	FALSE	0.291
TAF15	0.122858	0.865	FALSE	-1.21
SNRNP40	0.123646	0.865	FALSE	1.19
PNN	0.124849	0.865	FALSE	-1.02
EIF3F	0.124494	0.865	FALSE	0.985
ICAM1	0.122101	0.865	FALSE	0.982
UBE2L3	0.1222	0.865	FALSE	-0.899
SSB	0.12519	0.865	FALSE	-0.3
SEPTIN2	0.123171	0.865	FALSE	-0.287
NT5DC1	0.12462	0.865	FALSE	-0.255
KPNB1	0.123416	0.865	FALSE	-0.252
UACA	0.127797	0.866	FALSE	-1.49
IGF2BP3	0.125704	0.866	FALSE	-0.978
ATP2B1	0.125966	0.866	FALSE	0.761
ABCC4	0.127321	0.866	FALSE	0.738
CEP170	0.128014	0.866	FALSE	0.715
IDH3B	0.127306	0.866	FALSE	0.654
RRS1	0.125789	0.866	FALSE	0.6
AHSA1	0.126922	0.866	FALSE	-0.383
EPRS1	0.129096	0.866	FALSE	-0.302
RAB5B	0.131624	0.867	FALSE	-1.45
PROCR	0.132403	0.867	FALSE	-1.39
TGM1	0.129435	0.867	FALSE	-1.27
PEBP1	0.129887	0.867	FALSE	1.03
SHMT1	0.132505	0.867	FALSE	0.855
PCLO	0.12957	0.867	FALSE	-0.714
NAE1	0.132477	0.867	FALSE	0.706
SRRT	0.133021	0.867	FALSE	-0.457
CDC37	0.129836	0.867	FALSE	-0.416
GYG1	0.130785	0.867	FALSE	-0.393
PSMD2	0.129535	0.867	FALSE	-0.371
DPP9	0.13157	0.867	FALSE	0.24
HDLBP	0.13095	0.867	FALSE	0.236
FAM3C	0.135287	0.868	FALSE	1.3
RBM28	0.137179	0.868	FALSE	-0.87
GOLT1B	0.133654	0.868	FALSE	-0.83
CDK5RAP3	0.134619	0.868	FALSE	-0.772
AURKA	0.13479	0.868	FALSE	0.738
ITIH1	0.135133	0.868	FALSE	-0.737
CYFIP2	0.134021	0.868	FALSE	-0.67
CDK9	0.13508	0.868	FALSE	-0.593
EML1	0.137289	0.868	FALSE	-0.535
GJA1	0.13539	0.868	FALSE	-0.376
RPS25	0.1365	0.868	FALSE	-0.293
MAT2B	0.138541	0.869	FALSE	-1.26
RPS27L	0.13852	0.869	FALSE	-1.25
UBE2E2	0.137768	0.869	FALSE	-1.17
PRPF31	0.139799	0.869	FALSE	0.889
PSMA3	0.139835	0.869	FALSE	0.859
IKBIP	0.140242	0.869	FALSE	-0.806
TGM3	0.139556	0.869	FALSE	0.805
ACACA	0.138586	0.869	FALSE	0.782
TRAPPC3	0.141391	0.869	FALSE	-0.719
TIMM44	0.137717	0.869	FALSE	0.614
NSUN2	0.144722	0.87	FALSE	-0.947
SAR1A	0.142492	0.87	FALSE	-0.711
DEK	0.145115	0.87	FALSE	-0.648
RPL7L1	0.143218	0.87	FALSE	0.614
NUP85	0.143459	0.87	FALSE	0.587
HACD3	0.145123	0.87	FALSE	-0.539
MYO6	0.145289	0.87	FALSE	0.533
TPR	0.145467	0.87	FALSE	-0.441
SLC52A2	0.148742	0.871	FALSE	-1.27
KRT78	0.149573	0.871	FALSE	-1.14
L1CAM	0.148617	0.871	FALSE	-1.11
SLC25A22	0.147053	0.871	FALSE	0.839
NR3C1	0.14793	0.871	FALSE	-0.766
EIF2S3	0.146773	0.871	FALSE	0.524
AFG3L2	0.148166	0.871	FALSE	0.48
CISD2	0.149322	0.871	FALSE	0.433
PRKAA1	0.146115	0.871	FALSE	0.36
NCLN	0.149295	0.871	FALSE	-0.336
FARSB	0.149167	0.871	FALSE	-0.309
CUL4B	0.148657	0.871	FALSE	0.289
TALDO1	0.146421	0.871	FALSE	-0.22
GNPDA2	0.153493	0.872	FALSE	-1.32
DSG1	0.152533	0.872	FALSE	1.27
SMARCA1	0.151225	0.872	FALSE	0.704
COPG2	0.152158	0.872	FALSE	0.689
LMAN2L	0.157938	0.873	FALSE	1.81
RPA2	0.154938	0.873	FALSE	1.28
SBSN	0.156303	0.873	FALSE	-1.24
RFC4	0.158666	0.873	FALSE	-1.08
NDUFA4	0.158655	0.873	FALSE	-1.07
CYB5B	0.156946	0.873	FALSE	1.01
BLMH	0.157852	0.873	FALSE	-0.951
PPAT	0.158727	0.873	FALSE	0.858
CNOT1	0.157095	0.873	FALSE	0.826
NCBP2	0.156908	0.873	FALSE	-0.771
PPP3CA	0.155571	0.873	FALSE	0.594
MAN2A1	0.156411	0.873	FALSE	-0.537
EZR	0.156715	0.873	FALSE	0.246
PSMD1	0.158486	0.873	FALSE	0.218
TIAL1	0.162439	0.874	FALSE	-2.08
RPL30	0.163289	0.874	FALSE	1.98
SPECC1	0.161745	0.874	FALSE	0.7
DNAJC2	0.163559	0.874	FALSE	0.64
DIAPH2	0.160317	0.874	FALSE	0.639
PSMC6	0.162337	0.874	FALSE	-0.501
KDELR2	0.162564	0.874	FALSE	0.453
ANXA1	0.163242	0.874	FALSE	0.231
MOB2	0.165092	0.875	FALSE	-1.14
DLAT	0.165089	0.875	FALSE	1.06
EIF3G	0.166642	0.875	FALSE	-0.989
TSFM	0.167406	0.875	FALSE	0.888
SDC2	0.169638	0.875	FALSE	-0.783
PRKRA	0.164947	0.875	FALSE	0.671
TRIM29	0.167999	0.875	FALSE	0.522
SRRM2	0.167952	0.875	FALSE	-0.443
TMED9	0.167789	0.875	FALSE	-0.368
SRSF3	0.169584	0.875	FALSE	-0.326
PLOD2	0.164652	0.875	FALSE	0.273
NCOA5	0.17185	0.876	FALSE	0.844
DDX41	0.173663	0.876	FALSE	-0.838
GSR	0.170573	0.876	FALSE	-0.696
COMMD2	0.171059	0.876	FALSE	-0.664
TBL3	0.174513	0.876	FALSE	0.608
DCUN1D1	0.172608	0.876	FALSE	-0.606
UBR1	0.170841	0.876	FALSE	-0.514
ARHGAP1	0.171322	0.876	FALSE	0.437
SGSH	0.170078	0.876	FALSE	-0.431
PSMG2	0.173789	0.876	FALSE	0.417
USP39	0.17302	0.876	FALSE	0.345
CCT6A	0.171477	0.876	FALSE	-0.224
MLEC	0.170798	0.876	FALSE	0.22
GGCX	0.176067	0.877	FALSE	-1.85
PFDN4	0.176201	0.877	FALSE	-0.836
EEF1A2	0.178792	0.877	FALSE	0.794
SUCLA2	0.178917	0.877	FALSE	0.653
GMDS	0.176744	0.877	FALSE	0.613
SUCLG1	0.179177	0.877	FALSE	0.428
HSPE1	0.178646	0.877	FALSE	0.363
MCM4	0.180392	0.877	FALSE	0.343
RAB1B	0.179357	0.877	FALSE	-0.329
TM9SF2	0.180017	0.877	FALSE	0.281
VAPA	0.179344	0.877	FALSE	-0.247
LDHB	0.175857	0.877	FALSE	-0.233
MYO5A	0.179443	0.877	FALSE	0.23
LRRC47	0.182615	0.878	FALSE	-1.63
CLASRP	0.185881	0.878	FALSE	1.24
F5	0.183757	0.878	FALSE	1.16
MANF	0.182425	0.878	FALSE	1.01
NDUFV1	0.182856	0.878	FALSE	0.861
CERT1	0.185397	0.878	FALSE	-0.825
NIPSNAP3A	0.181006	0.878	FALSE	-0.823
RRAGA	0.185281	0.878	FALSE	-0.635
ERP44	0.183706	0.878	FALSE	-0.618
CHMP7	0.182617	0.878	FALSE	0.448
RBBP7	0.18591	0.878	FALSE	-0.413
SPCS2	0.186	0.878	FALSE	0.335
DDX39A	0.18476	0.878	FALSE	0.289
DPP4	0.183701	0.878	FALSE	-0.276
PBXIP1	0.188622	0.879	FALSE	-1.18
MYH11	0.188259	0.879	FALSE	1.13
PFDN1	0.188397	0.879	FALSE	1.13
ZNF207	0.190662	0.879	FALSE	-1.03
CASK	0.187188	0.879	FALSE	0.924
ABCB7	0.18807	0.879	FALSE	0.861
SUPT6H	0.191272	0.879	FALSE	-0.808
CALU	0.1909	0.879	FALSE	-0.799
SH3BGRL3	0.190769	0.879	FALSE	-0.793
TIMM9	0.191863	0.879	FALSE	-0.782
NDUFA12	0.192122	0.879	FALSE	0.738
STAG2	0.189039	0.879	FALSE	-0.671
VKORC1L1	0.186805	0.879	FALSE	-0.641
SF3A2	0.187719	0.879	FALSE	-0.53
RDH11	0.191029	0.879	FALSE	0.493
MRTO4	0.188385	0.879	FALSE	0.436
GORASP2	0.188959	0.879	FALSE	-0.405
RAC1	0.188641	0.879	FALSE	-0.359
TNPO1	0.187409	0.879	FALSE	0.356
H2BC12	0.188226	0.879	FALSE	-0.284
CCT4	0.186938	0.879	FALSE	0.214
CLTB	0.195162	0.88	FALSE	1.11
NUDT21	0.192505	0.88	FALSE	-1.04
VAMP7	0.192496	0.88	FALSE	-0.981
COG5	0.193281	0.88	FALSE	0.847
AGPAT3	0.195421	0.88	FALSE	-0.807
FAM120C	0.193811	0.88	FALSE	-0.798
GRPEL1	0.19617	0.88	FALSE	-0.772
RPS14	0.198333	0.88	FALSE	-0.72
MBNL1	0.193202	0.88	FALSE	-0.705
PLA2G4A	0.195752	0.88	FALSE	-0.691
ATP5ME	0.197265	0.88	FALSE	-0.566
ABCB6	0.193594	0.88	FALSE	-0.561
PRXL2A	0.194016	0.88	FALSE	0.529
GOLPH3L	0.194734	0.88	FALSE	-0.409
EIF3B	0.19836	0.88	FALSE	-0.263
RPL8	0.197326	0.88	FALSE	0.203
PPP1R2	0.199643	0.881	FALSE	-1.02
DIEXF	0.204003	0.881	FALSE	-1
THOC1	0.201232	0.881	FALSE	0.912
CERS2	0.198526	0.881	FALSE	-0.88
ATP2C1	0.202855	0.881	FALSE	0.726
RAB22A	0.200837	0.881	FALSE	-0.619
PDPR	0.202131	0.881	FALSE	0.598
PICALM	0.199951	0.881	FALSE	-0.5
MAN1B1	0.19912	0.881	FALSE	0.384
TMED10	0.202817	0.881	FALSE	0.318
PKM	0.199978	0.881	FALSE	-0.218
MYO9B	0.207085	0.882	FALSE	-0.816
THBS1	0.20664	0.882	FALSE	0.787
GPR108	0.205239	0.882	FALSE	0.737
MAPK9	0.211417	0.882	FALSE	-0.726
TPP2	0.206155	0.882	FALSE	0.709
CSTF3	0.210002	0.882	FALSE	0.558
TCOF1	0.207578	0.882	FALSE	-0.511
HNRNPR	0.207128	0.882	FALSE	0.51
ATP2B4	0.205622	0.882	FALSE	-0.375
MAP1A	0.207565	0.882	FALSE	-0.361
SF3B3	0.206361	0.882	FALSE	0.299
PRKAG1	0.207452	0.882	FALSE	-0.292
AHCYL1	0.205088	0.882	FALSE	-0.281
RPS15	0.210118	0.882	FALSE	-0.196
KIFAP3	0.216496	0.883	FALSE	1.48
LMO7	0.214752	0.883	FALSE	1.46
TOR1AIP1	0.217538	0.883	FALSE	1.16
KPRP	0.212958	0.883	FALSE	1.1
DCAKD	0.217415	0.883	FALSE	-0.843
POSTN	0.217572	0.883	FALSE	0.77
HTATSF1	0.217836	0.883	FALSE	0.769
SLC5A3	0.215458	0.883	FALSE	0.704
MTX1	0.215763	0.883	FALSE	0.692
ALDH1B1	0.212444	0.883	FALSE	-0.591
NNT	0.216477	0.883	FALSE	0.591
NCAPD2	0.21845	0.883	FALSE	-0.581
PANK4	0.218393	0.883	FALSE	-0.579
UBA2	0.213933	0.883	FALSE	-0.516
PIP4K2B	0.215174	0.883	FALSE	0.498
THG1L	0.215034	0.883	FALSE	0.467
WDR11	0.215897	0.883	FALSE	0.434
TMEM63B	0.211719	0.883	FALSE	-0.414
GLB1	0.214273	0.883	FALSE	-0.351
NT5E	0.212141	0.883	FALSE	0.322
COL12A1	0.213811	0.883	FALSE	-0.3
EIF5A	0.218183	0.883	FALSE	0.238
CHI3L1	0.213529	0.883	FALSE	0.221
FLNB	0.215625	0.883	FALSE	-0.22
KPNA2	0.221823	0.884	FALSE	-1.75
RAB23	0.22143	0.884	FALSE	-1.37
DNAJC1	0.221851	0.884	FALSE	-1.08
CAST	0.223072	0.884	FALSE	0.93
NDUFB4	0.220389	0.884	FALSE	0.824
GIPC1	0.224788	0.884	FALSE	0.762
SNRPF	0.221444	0.884	FALSE	0.654
SFN	0.221987	0.884	FALSE	-0.545
PCYOX1	0.222232	0.884	FALSE	0.482
GTF3C1	0.222476	0.884	FALSE	0.473
LYPLA2	0.219631	0.884	FALSE	-0.45
LAMP1	0.219703	0.884	FALSE	0.388
WASHC5	0.220972	0.884	FALSE	-0.377
TFAM	0.220632	0.884	FALSE	-0.35
ANP32B	0.220642	0.884	FALSE	-0.321
PSMD14	0.223536	0.884	FALSE	0.302
RPS21	0.219322	0.884	FALSE	-0.245
IQGAP1	0.224528	0.884	FALSE	-0.23
NUP93	0.224289	0.884	FALSE	0.193
EEF1G	0.219986	0.884	FALSE	-0.184
LSM7	0.226876	0.885	FALSE	1.21
FUCA1	0.231912	0.885	FALSE	-1.14
ELAC2	0.230258	0.885	FALSE	-0.815
ZRANB2	0.23102	0.885	FALSE	0.64
ENOPH1	0.227991	0.885	FALSE	-0.389
ANXA7	0.228731	0.885	FALSE	-0.293
XRCC6	0.231519	0.885	FALSE	-0.141
PLEKHO2	0.234014	0.886	FALSE	-1.43
FAM120B	0.233694	0.886	FALSE	1.34
CNOT3	0.235673	0.886	FALSE	-1.22
CPNE2	0.23363	0.886	FALSE	1.01
ATP13A3	0.23631	0.886	FALSE	1
PGK2	0.233693	0.886	FALSE	-0.838
FNBP4	0.238312	0.886	FALSE	-0.792
DDX23	0.233427	0.886	FALSE	0.771
PCMT1	0.234014	0.886	FALSE	0.762
MIA3	0.234505	0.886	FALSE	-0.712
HEBP1	0.233805	0.886	FALSE	-0.696
NDUFA6	0.23482	0.886	FALSE	0.676
CASP14	0.235924	0.886	FALSE	0.658
YBX1	0.235814	0.886	FALSE	0.508
BIRC6	0.237884	0.886	FALSE	-0.507
STK10	0.239737	0.886	FALSE	0.486
SCRN3	0.233843	0.886	FALSE	-0.407
FEN1	0.235137	0.886	FALSE	0.394
HIST3H3	0.235075	0.886	FALSE	-0.387
TUBB3	0.234488	0.886	FALSE	-0.384
NUP160	0.24057	0.886	FALSE	-0.237
YWHAE	0.240392	0.886	FALSE	-0.225
QARS1	0.236803	0.886	FALSE	-0.181
TUBB2A	0.243866	0.887	FALSE	-1.06
GNG12	0.242603	0.887	FALSE	-0.919
PPM1F	0.241399	0.887	FALSE	-0.826
RNF123	0.24079	0.887	FALSE	0.697
HNRNPUL1	0.241157	0.887	FALSE	0.489
SLC22A18	0.246935	0.887	FALSE	0.422
COPB1	0.240819	0.887	FALSE	-0.2
MRPL48	0.251254	0.888	FALSE	-2.14
SDC1	0.254772	0.888	FALSE	-1.29
PIP4K2C	0.254713	0.888	FALSE	0.971
SULT1A4	0.256838	0.888	FALSE	-0.92
PLXNA1	0.25502	0.888	FALSE	-0.853
GAK	0.256695	0.888	FALSE	0.761
PC	0.252271	0.888	FALSE	-0.761
RPP40	0.248872	0.888	FALSE	-0.74
JMJD6	0.25358	0.888	FALSE	-0.738
ZZEF1	0.251023	0.888	FALSE	0.692
S100A13	0.249074	0.888	FALSE	-0.691
EPM2AIP1	0.248847	0.888	FALSE	0.63
NCKIPSD	0.251732	0.888	FALSE	-0.627
HLA-B	0.255468	0.888	FALSE	-0.577
MECP2	0.253136	0.888	FALSE	-0.57
LLPH	0.250838	0.888	FALSE	0.549
COPS7A	0.249104	0.888	FALSE	0.434
MAN1A1	0.251765	0.888	FALSE	-0.233
SDE2	0.254181	0.888	FALSE	-0.205
PARP14	0.263988	0.889	FALSE	1
CLCC1	0.259152	0.889	FALSE	0.977
PPP2R5A	0.261354	0.889	FALSE	0.882
ADAR	0.261221	0.889	FALSE	0.739
AP4M1	0.261302	0.889	FALSE	0.674
SMCHD1	0.258882	0.889	FALSE	0.649
ZYX	0.262458	0.889	FALSE	0.647
RHEB	0.263902	0.889	FALSE	0.472
LUC7L2	0.262831	0.889	FALSE	-0.471
METAP2	0.263324	0.889	FALSE	-0.405
DSP	0.262851	0.889	FALSE	0.403
SUB1	0.262483	0.889	FALSE	-0.319
SDHA	0.262589	0.889	FALSE	0.286
NAT10	0.263359	0.889	FALSE	0.26
ANXA2	0.261591	0.889	FALSE	-0.242
EIF5B	0.263933	0.889	FALSE	-0.224
RPL5	0.263964	0.889	FALSE	0.192
PYCR1	0.270137	0.89	FALSE	-1.06
ECI1	0.274184	0.89	FALSE	-1.04
DHRS7B	0.26642	0.89	FALSE	0.834
IK	0.271842	0.89	FALSE	0.695
DCAF13	0.27249	0.89	FALSE	-0.676
TSR1	0.266363	0.89	FALSE	-0.648
POLR1A	0.266188	0.89	FALSE	-0.612
VPS8	0.269053	0.89	FALSE	-0.605
KRT10	0.274183	0.89	FALSE	-0.603
ARL1	0.269366	0.89	FALSE	0.548
ELOVL1	0.267588	0.89	FALSE	0.496
THUMPD1	0.269965	0.89	FALSE	0.475
SSR1	0.27316	0.89	FALSE	-0.472
CHID1	0.272604	0.89	FALSE	-0.38
DDB2	0.269623	0.89	FALSE	-0.368
SEC11A	0.268057	0.89	FALSE	0.358
RAB27A	0.273412	0.89	FALSE	-0.249
RPL7	0.269911	0.89	FALSE	0.24
CANX	0.268537	0.89	FALSE	-0.234
HSPA1B	0.268771	0.89	FALSE	-0.232
TMPO	0.274284	0.89	FALSE	-0.232
RAB10	0.271002	0.89	FALSE	0.164
STT3B	0.272897	0.89	FALSE	0.151
ATG12	0.277345	0.891	FALSE	1.08
MESD	0.283281	0.891	FALSE	-0.989
TOMM5	0.283797	0.891	FALSE	-0.743
PDS5B	0.27818	0.891	FALSE	-0.705
DDX17	0.277262	0.891	FALSE	-0.704
FRYL	0.279258	0.891	FALSE	0.605
MTOR	0.28086	0.891	FALSE	0.549
TUT7	0.283045	0.891	FALSE	0.519
ATP5F1E	0.279959	0.891	FALSE	0.398
DIS3	0.277992	0.891	FALSE	-0.366
EIF4A2	0.27975	0.891	FALSE	0.341
MTREX	0.276133	0.891	FALSE	-0.273
APEH	0.281896	0.891	FALSE	0.24
LEMD2	0.287802	0.892	FALSE	1.47
KRT6B	0.29065	0.892	FALSE	-1.11
PPA1	0.289152	0.892	FALSE	-0.762
EEF1E1	0.292655	0.892	FALSE	0.746
HIST2H2AB	0.288971	0.892	FALSE	-0.68
UQCRC2	0.286694	0.892	FALSE	0.677
ERCC2	0.291328	0.892	FALSE	-0.646
OCIAD1	0.285294	0.892	FALSE	0.64
MRC2	0.286887	0.892	FALSE	-0.489
GATD3B	0.289375	0.892	FALSE	0.474
SCARB2	0.287667	0.892	FALSE	-0.445
RPL38	0.284602	0.892	FALSE	-0.348
ADAM9	0.287652	0.892	FALSE	0.317
PLRG1	0.285228	0.892	FALSE	0.317
STT3A	0.287406	0.892	FALSE	0.293
FN3KRP	0.284577	0.892	FALSE	-0.285
EXOC6B	0.293452	0.892	FALSE	-0.255
EIF4A1	0.292067	0.892	FALSE	0.22
CCT7	0.290582	0.892	FALSE	-0.161
KRT18	0.303316	0.893	FALSE	0.799
GNAI3	0.303452	0.893	FALSE	0.667
SLC30A5	0.300161	0.893	FALSE	-0.61
CD46	0.297782	0.893	FALSE	0.595
EEF1AKNMT	0.297493	0.893	FALSE	0.511
FOXRED1	0.296991	0.893	FALSE	-0.373
YKT6	0.303299	0.893	FALSE	0.339
DHRS7	0.300039	0.893	FALSE	-0.329
GLS	0.297222	0.893	FALSE	-0.304
CDK5	0.296673	0.893	FALSE	-0.274
ARHGEF2	0.296175	0.893	FALSE	0.261
RPLP0	0.293691	0.893	FALSE	-0.245
TUBA1B	0.300228	0.893	FALSE	0.218
AKR1C3	0.296856	0.893	FALSE	0.196
NUP205	0.297724	0.893	FALSE	0.192
RCC2	0.312853	0.894	FALSE	-0.888
PAMR1	0.308683	0.894	FALSE	0.811
C1QC	0.312611	0.894	FALSE	-0.674
TXLNA	0.308444	0.894	FALSE	-0.596
AASS	0.311552	0.894	FALSE	-0.551
COPS6	0.313774	0.894	FALSE	0.548
GALNT7	0.310175	0.894	FALSE	0.529
VPS45	0.312329	0.894	FALSE	0.496
CARHSP1	0.304051	0.894	FALSE	0.344
MTCH1	0.305839	0.894	FALSE	-0.343
GTF3C3	0.311553	0.894	FALSE	0.328
NCEH1	0.310498	0.894	FALSE	-0.237
RPL18	0.307428	0.894	FALSE	-0.231
GNA11	0.307756	0.894	FALSE	0.228
PREP	0.308308	0.894	FALSE	-0.22
NDUFS3	0.312719	0.894	FALSE	-0.209
BABAM2	0.323146	0.895	FALSE	-0.955
COPS4	0.321821	0.895	FALSE	-0.846
HSDL2	0.316487	0.895	FALSE	-0.736
HNRNPH3	0.317074	0.895	FALSE	-0.707
TSNAX	0.319784	0.895	FALSE	-0.691
NT5C3A	0.323033	0.895	FALSE	-0.68
SMU1	0.317444	0.895	FALSE	0.648
LLGL1	0.32468	0.895	FALSE	-0.626
WDR43	0.323667	0.895	FALSE	0.562
NRBP1	0.318786	0.895	FALSE	0.552
TFPI2	0.323518	0.895	FALSE	0.54
STOML2	0.323284	0.895	FALSE	-0.528
MON2	0.318875	0.895	FALSE	-0.505
SAE1	0.314746	0.895	FALSE	0.386
SF3A3	0.32211	0.895	FALSE	0.299
DPM3	0.324457	0.895	FALSE	-0.263
MMP14	0.314181	0.895	FALSE	-0.237
CCZ1B	0.326013	0.896	FALSE	-1.13
POFUT2	0.328902	0.896	FALSE	-0.849
ARFGEF2	0.325948	0.896	FALSE	0.765
CPT2	0.332384	0.896	FALSE	-0.752
DNAJB14	0.325614	0.896	FALSE	-0.644
IVD	0.330895	0.896	FALSE	0.604
BAG2	0.334942	0.896	FALSE	-0.555
WNT5A	0.334832	0.896	FALSE	0.552
NUP155	0.325473	0.896	FALSE	0.543
SORD	0.333879	0.896	FALSE	0.516
KIF23	0.33422	0.896	FALSE	0.497
SLC7A2	0.333494	0.896	FALSE	0.485
TTLL12	0.327957	0.896	FALSE	0.401
ROCK1	0.329404	0.896	FALSE	-0.394
BRI3BP	0.332368	0.896	FALSE	0.327
APP	0.331401	0.896	FALSE	0.319
MGST1	0.329867	0.896	FALSE	-0.272
MATR3	0.334349	0.896	FALSE	-0.199
SMARCA5	0.327346	0.896	FALSE	-0.192
PRKCA	0.329355	0.896	FALSE	-0.156
MSN	0.330325	0.896	FALSE	0.12
MTX2	0.33952	0.897	FALSE	1.28
DIP2B	0.337466	0.897	FALSE	1.09
ACAP1	0.346038	0.897	FALSE	-0.789
ANO6	0.345642	0.897	FALSE	-0.723
TRADD	0.33776	0.897	FALSE	0.693
SAP18	0.339519	0.897	FALSE	-0.686
MAT2A	0.342771	0.897	FALSE	-0.685
COX6B1	0.343606	0.897	FALSE	0.611
PAIP2	0.342661	0.897	FALSE	0.582
STX12	0.345472	0.897	FALSE	-0.552
ASCC2	0.342279	0.897	FALSE	0.537
MARK2	0.34445	0.897	FALSE	0.509
MMUT	0.347641	0.897	FALSE	0.476
KCTD10	0.339223	0.897	FALSE	0.453
FADS2	0.347368	0.897	FALSE	0.442
RRM2B	0.347656	0.897	FALSE	-0.412
RAE1	0.345757	0.897	FALSE	0.401
GALM	0.347542	0.897	FALSE	-0.397
ACSS2	0.344787	0.897	FALSE	-0.391
RBM14	0.340062	0.897	FALSE	-0.339
RPL22L1	0.337144	0.897	FALSE	0.279
UTP18	0.341671	0.897	FALSE	0.266
TJP1	0.347029	0.897	FALSE	-0.265
TOP1	0.344209	0.897	FALSE	-0.254
CTSD	0.347461	0.897	FALSE	-0.235
[truncated: 928 more rows]

## Sheet: 3D_cells_TMZ100uMxDMSO
name	T100_3D_cells_vs_DMSO_3D_cells_p.val	T100_3D_cells_vs_DMSO_3D_cells_p.adj	T100_3D_cells_vs_DMSO_3D_cells_significant	T100_3D_cells_vs_DMSO_3D_cells_ratio
SREK1	2.33879e-07	1.32e-10	TRUE	-4.32
CPSF6	8.59161e-07	3.73e-09	TRUE	-1.62
LPCAT1	1.96054e-06	2.68e-08	TRUE	2.12
PDHA1	7.86975e-06	8.2e-07	TRUE	-2.3
DCTN6	4.46307e-05	4.2e-05	TRUE	2.45
SOD1	7.81645e-05	0.000121	TRUE	2.39
CRYZ	0.000192499	0.000616	TRUE	1.97
ABCD3	0.000199215	0.000648	TRUE	2.44
UBE2L3	0.000402481	0.00205	TRUE	-2.26
TDP1	0.000502921	0.00273	TRUE	1.3
UBA3	0.000554866	0.00305	TRUE	1.96
ALDH1A3	0.000591371	0.00326	TRUE	-1.08
AURKA	0.000622745	0.00343	TRUE	1.85
AKR1B15	0.000657128	0.00361	TRUE	1.81
IK	0.000695354	0.00379	TRUE	2.36
CDV3	0.000709936	0.00386	TRUE	-2.64
TMEM205	0.000896459	0.00506	TRUE	-0.621
POLD1	0.000903926	0.00511	TRUE	2
CASK	0.00090906	0.00514	TRUE	-2.53
FAM114A2	0.00104954	0.00634	TRUE	-2.97
SMAP	0.00147133	0.00983	TRUE	-2.22
TMEM109	0.00165891	0.0112	FALSE	-0.661
TOP2A	0.00177618	0.0121	FALSE	0.642
SEPTIN9	0.00185471	0.0126	FALSE	2.29
KCNMA1	0.00199878	0.0135	FALSE	-0.916
PLOD3	0.00203213	0.0137	FALSE	1.29
TAGLN2	0.00206897	0.014	FALSE	0.849
ILVBL	0.00214034	0.0144	FALSE	1.43
GATD3B	0.00216661	0.0145	FALSE	1.48
PPIH	0.00216011	0.0145	FALSE	1.25
BAX	0.00218316	0.0146	FALSE	-1.83
PI4KA	0.00230522	0.0153	FALSE	0.733
RRAD	0.00233279	0.0155	FALSE	2.4
LYPLA2	0.00239037	0.0158	FALSE	1.2
AK3	0.00242509	0.0159	FALSE	-1.22
KIF27	0.00257163	0.0167	FALSE	0.604
SF3B3	0.00258036	0.0168	FALSE	0.764
FGA	0.00280831	0.0183	FALSE	-2.4
HLA-C	0.00284457	0.0185	FALSE	-2
TTC4	0.00287926	0.0187	FALSE	2.98
XPO1	0.0031062	0.0204	FALSE	-0.729
KRT9	0.00340334	0.0226	FALSE	-2.08
EIF3E	0.00350157	0.0233	FALSE	0.628
TCOF1	0.00350635	0.0234	FALSE	1.26
SSR1	0.00365281	0.0244	FALSE	1.34
NAE1	0.00375651	0.0251	FALSE	1.44
AMPD3	0.00391794	0.0262	FALSE	2.82
PTPN9	0.00392948	0.0263	FALSE	2.11
HRNR	0.00413793	0.028	FALSE	-2.17
TAF15	0.00439431	0.0301	FALSE	2.35
PDXK	0.00462318	0.0319	FALSE	0.698
EXOC5	0.00478932	0.0331	FALSE	0.785
ABHD12	0.00492875	0.0342	FALSE	1.62
NUP50	0.00529506	0.0369	FALSE	1.44
PTBP1	0.00529838	0.037	FALSE	0.711
NUP107	0.0053919	0.0376	FALSE	0.876
SFSWAP	0.00548919	0.0383	FALSE	-1.98
CLCC1	0.00613532	0.0435	FALSE	-2.51
BUB3	0.00642209	0.0457	FALSE	-2.14
PXK	0.0064461	0.0459	FALSE	0.908
MCM7	0.00653861	0.0466	FALSE	1.3
VPS45	0.00681255	0.0486	FALSE	1.41
ARMC9	0.00689986	0.0493	FALSE	1.6
CCT2	0.00770822	0.055	FALSE	0.521
CLIC5	0.00773149	0.0551	FALSE	-2.3
SEC23B	0.00783411	0.0558	FALSE	0.904
VPS16	0.00792509	0.0564	FALSE	1.61
HSPA8	0.00793845	0.0565	FALSE	0.447
GNG12	0.0079542	0.0566	FALSE	-2.2
SMC4	0.0079586	0.0567	FALSE	0.803
OGFR	0.00831054	0.0593	FALSE	-0.848
NFIC	0.00860294	0.0615	FALSE	-1.47
ALDH1L2	0.00878679	0.0628	FALSE	-0.82
KRT1	0.008819	0.063	FALSE	-1.71
CDK7	0.00962359	0.0699	FALSE	1.91
HNRNPUL1	0.00997239	0.0728	FALSE	-1.13
IMPAD1	0.0105225	0.0774	FALSE	0.69
CYLD	0.0110316	0.0815	FALSE	1.08
OTULIN	0.0112014	0.0829	FALSE	-2.48
TUBGCP3	0.011587	0.0859	FALSE	0.966
KRT14	0.0119431	0.0887	FALSE	-2.04
OCIAD2	0.012269	0.0912	FALSE	1.21
NASP	0.0124209	0.0923	FALSE	0.433
HTATIP2	0.0132453	0.0984	FALSE	2.13
CSF3	0.0138196	0.102	FALSE	1.52
SHMT2	0.0137562	0.102	FALSE	0.555
DPP3	0.0138655	0.103	FALSE	0.329
DGKA	0.0140041	0.104	FALSE	1.68
UBE2M	0.0140916	0.104	FALSE	0.682
KIF23	0.0141266	0.105	FALSE	-1.32
COPS3	0.0143043	0.106	FALSE	0.561
DNM1L	0.0147834	0.109	FALSE	1.67
PTGES2	0.0155551	0.114	FALSE	1.52
AHNAK	0.015566	0.114	FALSE	-0.431
CPT2	0.0156152	0.115	FALSE	-1.96
CCT6B	0.0157586	0.115	FALSE	-1.05
MRPL39	0.0159827	0.117	FALSE	1.31
VAMP5	0.0162841	0.119	FALSE	-1.52
PFDN6	0.0163533	0.119	FALSE	-1.5
PRPS1	0.0164628	0.12	FALSE	0.657
MTX1	0.0167231	0.121	FALSE	-1.39
SGSH	0.0167083	0.121	FALSE	-0.779
CCT7	0.0167	0.121	FALSE	0.381
STXBP5	0.0175565	0.127	FALSE	-1.46
COX5B	0.0176348	0.127	FALSE	0.674
TMEM11	0.0177102	0.128	FALSE	0.899
RALY	0.0178324	0.129	FALSE	0.64
KDELR2	0.0180535	0.13	FALSE	0.794
DDX56	0.0183614	0.132	FALSE	-1.21
DDX58	0.0186946	0.134	FALSE	-1.04
TOR1AIP1	0.0198191	0.142	FALSE	2.27
NIPSNAP3A	0.0203496	0.146	FALSE	1.48
GPX1	0.0204246	0.146	FALSE	-1.2
RABAC1	0.0203106	0.146	FALSE	-0.939
FLII	0.0205773	0.147	FALSE	-0.453
ARF6	0.0209394	0.15	FALSE	-1.92
SCD	0.0209539	0.15	FALSE	-0.354
TNFRSF14	0.0220379	0.158	FALSE	0.63
CROCC	0.022383	0.16	FALSE	-1
NSUN2	0.0228609	0.163	FALSE	1.52
NUDC	0.0228016	0.163	FALSE	0.569
TGM3	0.0229976	0.164	FALSE	-1.27
SEC61G	0.023474	0.167	FALSE	0.436
KRT6A	0.0243624	0.173	FALSE	-1.65
THYN1	0.0248293	0.176	FALSE	0.807
EMD	0.0247789	0.176	FALSE	0.542
SOD2	0.0247308	0.176	FALSE	0.39
NME2	0.0249779	0.177	FALSE	-0.316
TLCD3A	0.0252028	0.179	FALSE	1.88
SLC25A10	0.0269901	0.19	FALSE	1.16
SMARCA1	0.0269944	0.19	FALSE	1.11
ATP5PB	0.0271823	0.191	FALSE	-0.816
PGM1	0.027184	0.191	FALSE	-0.338
DYM	0.0275985	0.194	FALSE	1.28
HTT	0.0278221	0.195	FALSE	0.544
UBE2I	0.0284311	0.199	FALSE	0.664
AP3D1	0.029028	0.202	FALSE	0.536
RIF1	0.0291405	0.203	FALSE	3.6
UACA	0.0293511	0.204	FALSE	-2.18
MYO1B	0.0296853	0.206	FALSE	-0.38
GPD1L	0.0298388	0.207	FALSE	0.446
PRKCSH	0.0299467	0.208	FALSE	0.546
KRT5	0.0310268	0.214	FALSE	-1.05
SPCS1	0.0320629	0.219	FALSE	0.999
RPL23	0.0321607	0.22	FALSE	-0.521
ORC2	0.0324511	0.221	FALSE	1.12
CTSD	0.0323012	0.221	FALSE	-0.555
KRT6B	0.0329902	0.224	FALSE	-2.31
TPI1	0.0329793	0.224	FALSE	0.371
APOA1	0.034199	0.231	FALSE	-0.577
PARK7	0.0345953	0.233	FALSE	0.535
RPL19	0.0349875	0.234	FALSE	-0.327
F2	0.0351038	0.235	FALSE	-1.95
CASP14	0.0351096	0.235	FALSE	-1.2
EIF4H	0.0353969	0.237	FALSE	-1.24
FLG	0.0359383	0.239	FALSE	-1.96
EIF6	0.0360998	0.24	FALSE	0.473
SSR4	0.0363094	0.241	FALSE	-0.53
PPA1	0.0365073	0.242	FALSE	-1.55
PRKAR1A	0.036437	0.242	FALSE	0.438
GDF15	0.0367518	0.243	FALSE	0.663
SUMO2	0.037234	0.245	FALSE	0.734
SNRPD2	0.037188	0.245	FALSE	0.354
OSBPL8	0.037471	0.246	FALSE	-1.32
PPP6C	0.0374974	0.246	FALSE	-0.551
TRADD	0.0378226	0.248	FALSE	1.55
VBP1	0.0380712	0.249	FALSE	-0.468
EDIL3	0.0386402	0.252	FALSE	0.892
SDCBP	0.0387595	0.252	FALSE	0.352
MCM5	0.038685	0.252	FALSE	-0.311
EIF3K	0.0389884	0.253	FALSE	-0.477
CORO1B	0.0392539	0.254	FALSE	0.37
PSMB6	0.0400449	0.258	FALSE	0.516
THOP1	0.0401844	0.259	FALSE	0.59
GNPAT	0.0408798	0.262	FALSE	0.866
GYS1	0.0407988	0.262	FALSE	-0.471
TIMM21	0.0412748	0.264	FALSE	0.863
FUCA1	0.0423051	0.268	FALSE	-1.98
SARS1	0.0424872	0.269	FALSE	-0.545
VPS33B	0.042531	0.27	FALSE	-0.858
DSP	0.0425995	0.27	FALSE	-0.75
PEA15	0.0426808	0.27	FALSE	0.458
CLPB	0.0435702	0.274	FALSE	1.43
VDAC1	0.0436363	0.274	FALSE	0.456
SMC1A	0.0435485	0.274	FALSE	0.454
FAR1	0.0438997	0.275	FALSE	-0.684
BDH2	0.0446975	0.279	FALSE	0.903
GLB1	0.0447589	0.279	FALSE	-0.58
ATP6V1B2	0.0448282	0.279	FALSE	0.437
ATP13A1	0.0456556	0.283	FALSE	-0.512
ARHGEF1	0.046384	0.286	FALSE	0.415
KPNA4	0.0464851	0.286	FALSE	0.297
SEC13	0.0466786	0.287	FALSE	-0.575
KIFBP	0.0469283	0.288	FALSE	-1.83
MRPS15	0.0471194	0.289	FALSE	1
POP4	0.0470278	0.289	FALSE	-0.774
NDUFB4	0.0478033	0.292	FALSE	-1.36
TBC1D10B	0.0480673	0.293	FALSE	-1.01
IARS2	0.0489222	0.297	FALSE	-0.674
RPS25	0.0498341	0.301	FALSE	0.391
AK4	0.050239	0.302	FALSE	0.747
KCTD12	0.0506916	0.304	FALSE	0.601
MAP1B	0.0508019	0.305	FALSE	-0.271
RPS3	0.0511813	0.306	FALSE	0.304
OXCT1	0.0518687	0.309	FALSE	0.663
DCK	0.0519255	0.309	FALSE	0.539
SMC2	0.0523534	0.311	FALSE	0.769
DDX27	0.0528052	0.313	FALSE	-1.35
ABHD16A	0.0528639	0.313	FALSE	1
S100A9	0.0535423	0.316	FALSE	1.61
PCMT1	0.0535518	0.316	FALSE	1.26
PNP	0.0536066	0.316	FALSE	-0.771
COX7A2L	0.054009	0.318	FALSE	1.04
SNU13	0.0547003	0.32	FALSE	1.26
GBE1	0.0552467	0.322	FALSE	-0.322
DENND4C	0.0556737	0.324	FALSE	-2.22
CIAO1	0.0564067	0.326	FALSE	0.487
GTF3C3	0.0564924	0.327	FALSE	-0.633
PLP2	0.0566726	0.327	FALSE	0.475
NDUFA9	0.0568965	0.328	FALSE	0.826
RBM39	0.056792	0.328	FALSE	0.5
UBA7	0.0572027	0.329	FALSE	-4.7
RTN3	0.0577244	0.331	FALSE	-0.364
RUVBL1	0.0578598	0.332	FALSE	-1.34
TCEA1	0.058152	0.333	FALSE	0.454
FXR2	0.0585519	0.334	FALSE	-1.35
POLR2E	0.0587275	0.335	FALSE	-0.426
EIF3A	0.0587385	0.335	FALSE	-0.301
BCAP29	0.0600523	0.339	FALSE	1.52
GRHPR	0.0605267	0.341	FALSE	-1.08
TFAM	0.0604307	0.341	FALSE	-0.547
SWAP70	0.060745	0.342	FALSE	-0.613
KRT74	0.0608587	0.342	FALSE	-0.504
CAPN1	0.060739	0.342	FALSE	-0.259
DIAPH1	0.0613124	0.343	FALSE	0.367
ZC3HAV1	0.0616958	0.345	FALSE	1.52
EOGT	0.061678	0.345	FALSE	0.854
BCAP31	0.0624397	0.347	FALSE	0.408
SYPL1	0.0625958	0.348	FALSE	-1.3
ADO	0.0629132	0.349	FALSE	-1.87
ZRANB2	0.0631293	0.349	FALSE	-1.01
ATP5MD	0.063005	0.349	FALSE	-0.705
MYBBP1A	0.0639201	0.352	FALSE	0.365
FAM120B	0.0643774	0.353	FALSE	-2.12
EIF4B	0.0645554	0.354	FALSE	-1.3
CDK9	0.0650728	0.355	FALSE	0.74
USP24	0.0653116	0.356	FALSE	0.53
MAMDC2	0.0655598	0.357	FALSE	-1.1
CCZ1B	0.0658356	0.358	FALSE	-2.15
CSTF3	0.0664224	0.359	FALSE	0.831
SMPD4	0.0667928	0.36	FALSE	1
TARDBP	0.0665689	0.36	FALSE	0.888
ERGIC2	0.0666413	0.36	FALSE	-0.834
SAMHD1	0.0666195	0.36	FALSE	0.712
COPZ2	0.0668771	0.361	FALSE	0.796
XRCC6	0.066934	0.361	FALSE	-0.22
JPT2	0.0673829	0.363	FALSE	-1.33
ANP32A	0.0684119	0.367	FALSE	0.761
CYP1B1	0.0684036	0.367	FALSE	-0.258
VAT1	0.068992	0.369	FALSE	0.844
ATP2A2	0.0692509	0.37	FALSE	0.402
TLK2	0.0695488	0.372	FALSE	-0.555
LETMD1	0.0702226	0.375	FALSE	-0.938
EMC1	0.0703256	0.375	FALSE	-0.811
C4BPA	0.0711453	0.379	FALSE	1.3
HIP1	0.0716784	0.381	FALSE	0.632
EPHX1	0.0716539	0.381	FALSE	-0.423
MCM6	0.0716697	0.381	FALSE	0.406
PPP1CC	0.0719098	0.382	FALSE	0.511
CHST14	0.0727309	0.386	FALSE	0.467
CIAPIN1	0.0744249	0.393	FALSE	-1.34
MCTS1	0.0749083	0.395	FALSE	2.96
TPR	0.0747079	0.395	FALSE	0.545
NOC2L	0.0751923	0.397	FALSE	0.615
AIMP2	0.0756142	0.399	FALSE	0.458
COL12A1	0.0760506	0.4	FALSE	0.434
IDH1	0.0761634	0.401	FALSE	1.05
LYAR	0.0769974	0.404	FALSE	1.16
ESD	0.076866	0.404	FALSE	0.604
EEF1A2	0.0770638	0.405	FALSE	1.06
ADH5	0.077662	0.407	FALSE	0.39
FN1	0.0777951	0.408	FALSE	-0.401
ARL1	0.0782839	0.41	FALSE	-0.888
COPE	0.0790143	0.413	FALSE	0.906
METAP2	0.0792337	0.414	FALSE	0.646
TBRG4	0.0798555	0.417	FALSE	0.533
NANS	0.08088	0.421	FALSE	0.418
RBM15	0.0813214	0.423	FALSE	0.97
M6PR	0.0815423	0.423	FALSE	0.385
RFC2	0.0816758	0.424	FALSE	0.894
CAPZA2	0.0816792	0.424	FALSE	0.596
ACAT2	0.0819913	0.425	FALSE	1.16
DERL1	0.081963	0.425	FALSE	-0.907
DNAJC11	0.0818434	0.425	FALSE	-0.336
UTP6	0.082108	0.426	FALSE	0.705
PDCD4	0.0826784	0.428	FALSE	0.628
MAPK1	0.0828497	0.429	FALSE	-0.433
PPP1R12A	0.0840619	0.434	FALSE	0.86
CD63	0.084415	0.435	FALSE	1.77
PURA	0.0846498	0.436	FALSE	1.13
GSS	0.0853201	0.438	FALSE	0.336
APOA2	0.0858061	0.44	FALSE	-1.4
TFPI2	0.0857889	0.44	FALSE	-0.957
PABPC1	0.0857856	0.44	FALSE	0.627
TOR1AIP2	0.0860822	0.441	FALSE	-1.26
CARHSP1	0.0864828	0.443	FALSE	-0.584
EEF2	0.0866982	0.444	FALSE	-0.308
ACAA2	0.0874543	0.447	FALSE	-0.959
PRDX1	0.0877566	0.448	FALSE	0.286
CCT4	0.0892165	0.453	FALSE	0.279
PRKAA1	0.089397	0.454	FALSE	-0.424
NDUFA10	0.0895071	0.455	FALSE	0.96
PGK1	0.0905324	0.458	FALSE	0.297
KIFAP3	0.0912839	0.461	FALSE	-2.05
VIM	0.0913863	0.461	FALSE	-0.418
PML	0.0918675	0.463	FALSE	0.576
DPP7	0.0921045	0.464	FALSE	-2.04
DARS1	0.0923451	0.465	FALSE	0.43
RPS10	0.0928342	0.467	FALSE	-0.274
KRT78	0.093227	0.468	FALSE	-1.34
PAMR1	0.094238	0.472	FALSE	1.36
B4GAT1	0.0942191	0.472	FALSE	-0.393
DDOST	0.0945107	0.473	FALSE	-0.322
CSRP1	0.0950196	0.475	FALSE	1.05
PPIA	0.095185	0.475	FALSE	0.444
C1QBP	0.0955608	0.476	FALSE	-1.21
RPS6KA3	0.0955626	0.476	FALSE	-0.508
PAFAH1B1	0.0956573	0.477	FALSE	0.378
CHAMP1	0.096383	0.479	FALSE	1.27
OXA1L	0.0965212	0.48	FALSE	1.08
PLCXD1	0.0981863	0.486	FALSE	0.439
ACTR2	0.101786	0.498	FALSE	-0.588
HNRNPH3	0.102192	0.499	FALSE	-1.17
IPO5	0.102266	0.499	FALSE	0.296
WARS1	0.102535	0.5	FALSE	0.24
TSTA3	0.102847	0.501	FALSE	-1.72
DBT	0.102946	0.501	FALSE	0.513
HSP90AA4P	0.103156	0.502	FALSE	0.848
RPL13	0.103011	0.502	FALSE	-0.351
PSMC6	0.103345	0.503	FALSE	-0.588
XRN1	0.103406	0.503	FALSE	0.474
NBAS	0.103898	0.504	FALSE	-0.674
RPL39	0.104126	0.505	FALSE	-0.541
CBR1	0.105744	0.51	FALSE	1.09
DNM2	0.106277	0.512	FALSE	-0.334
TSR1	0.107599	0.516	FALSE	-0.949
RNF20	0.107921	0.517	FALSE	0.953
OTUB1	0.108254	0.518	FALSE	-0.335
ZC3H18	0.108669	0.519	FALSE	-0.873
LGALS1	0.109654	0.522	FALSE	0.413
EIF5	0.109859	0.523	FALSE	0.456
COMMD1	0.110293	0.524	FALSE	-0.72
RBM14	0.110117	0.524	FALSE	0.577
HSPA4L	0.110566	0.525	FALSE	-0.837
FH	0.111234	0.527	FALSE	0.99
NIBAN1	0.113153	0.533	FALSE	1.83
BCLAF1	0.113098	0.533	FALSE	-0.467
TBC1D9B	0.113679	0.534	FALSE	0.526
TMCO1	0.113574	0.534	FALSE	-0.26
USP5	0.113918	0.535	FALSE	0.428
GALNT10	0.114168	0.536	FALSE	1.56
FAP	0.1142	0.536	FALSE	-0.308
FUBP3	0.114827	0.538	FALSE	-0.843
DIABLO	0.115194	0.539	FALSE	0.482
SON	0.116054	0.541	FALSE	0.302
CHMP3	0.116399	0.542	FALSE	-1.2
NDUFS2	0.116422	0.542	FALSE	-0.354
PRAF2	0.11676	0.543	FALSE	-0.46
HEXB	0.116521	0.543	FALSE	0.328
THOC5	0.117233	0.545	FALSE	-0.444
PMVK	0.117785	0.546	FALSE	-0.999
COPS7A	0.117644	0.546	FALSE	0.595
SNRPD3	0.11803	0.547	FALSE	-0.987
NCOA5	0.118131	0.547	FALSE	0.97
SEPTIN2	0.118279	0.547	FALSE	0.291
CALR	0.120044	0.552	FALSE	0.436
FHOD1	0.11991	0.552	FALSE	0.331
PDE3A	0.120194	0.553	FALSE	0.862
DEGS1	0.120347	0.553	FALSE	0.558
FKBP11	0.120981	0.555	FALSE	-0.458
SRPK1	0.120886	0.555	FALSE	0.367
INTS1	0.121165	0.555	FALSE	0.334
NOC3L	0.120853	0.555	FALSE	-0.219
PRCP	0.121294	0.556	FALSE	0.903
SLC3A2	0.121296	0.556	FALSE	-0.652
PSAP	0.121408	0.556	FALSE	0.473
ELOVL5	0.12173	0.557	FALSE	1.87
CNOT3	0.121981	0.558	FALSE	-1.6
GSTM1	0.122145	0.558	FALSE	0.645
ACAD9	0.122343	0.559	FALSE	-0.442
PHGDH	0.123413	0.561	FALSE	0.595
SNRPA	0.123189	0.561	FALSE	-0.378
RPS15	0.123674	0.562	FALSE	-0.242
RPS8	0.124041	0.563	FALSE	-0.342
CANX	0.124499	0.564	FALSE	-0.329
ATP6V1C1	0.125064	0.566	FALSE	0.502
HS2ST1	0.12508	0.566	FALSE	-0.292
CALML5	0.12551	0.567	FALSE	1.07
SUMO1	0.126914	0.57	FALSE	-0.735
GNB1	0.126588	0.57	FALSE	0.481
SUB1	0.126655	0.57	FALSE	-0.439
EFTUD2	0.128009	0.573	FALSE	0.414
CCT3	0.128202	0.574	FALSE	-0.291
SEL1L	0.128539	0.575	FALSE	-0.528
CYB5R1	0.129314	0.576	FALSE	0.466
RRAGA	0.129831	0.578	FALSE	-0.73
TRIM22	0.129847	0.578	FALSE	-0.585
ALDOA	0.129938	0.578	FALSE	0.386
CIR1	0.130419	0.579	FALSE	-1.02
TM9SF4	0.131307	0.581	FALSE	-0.279
NEMF	0.131627	0.582	FALSE	-0.738
KPRP	0.132036	0.583	FALSE	-1.33
DOCK1	0.134116	0.588	FALSE	-0.981
S100P	0.134434	0.589	FALSE	-1.03
TRAM1	0.134472	0.589	FALSE	-0.612
ALG1	0.135475	0.591	FALSE	-1.51
ATL2	0.13514	0.591	FALSE	-0.787
WASHC4	0.13545	0.591	FALSE	-0.224
GAK	0.135907	0.592	FALSE	-1.01
SEPTIN7	0.135848	0.592	FALSE	0.339
HMGB1	0.136037	0.593	FALSE	0.499
MT-CO2	0.136058	0.593	FALSE	-0.498
ROCK1	0.136806	0.594	FALSE	-0.608
PTGS2	0.137253	0.595	FALSE	0.694
MAP1A	0.13765	0.596	FALSE	-0.427
PPIG	0.1379	0.597	FALSE	-0.577
PSMG1	0.137792	0.597	FALSE	0.509
ABCB8	0.138084	0.597	FALSE	0.474
DUT	0.138628	0.599	FALSE	1.05
TSNAX	0.139146	0.6	FALSE	-1.04
LARP7	0.14063	0.603	FALSE	-0.759
COPS5	0.140505	0.603	FALSE	-0.352
AACS	0.140977	0.604	FALSE	-1.26
H2AFV	0.140899	0.604	FALSE	1.26
CALM3	0.141443	0.605	FALSE	0.791
MICU1	0.141985	0.606	FALSE	0.916
NAA15	0.142468	0.607	FALSE	-0.347
SART3	0.142553	0.607	FALSE	0.325
UBA5	0.14299	0.608	FALSE	0.644
PURB	0.143466	0.609	FALSE	0.58
DPM3	0.143175	0.609	FALSE	-0.396
ABRAXAS2	0.144511	0.612	FALSE	-1.84
EXOC2	0.145026	0.613	FALSE	1.34
RPF2	0.145205	0.613	FALSE	-0.355
CAD	0.144932	0.613	FALSE	-0.33
SARNP	0.145613	0.614	FALSE	1.2
B4GALT1	0.145724	0.614	FALSE	-0.774
SLC12A6	0.146795	0.616	FALSE	-0.417
RPS24	0.146346	0.616	FALSE	-0.233
HIST2H2BE	0.14728	0.617	FALSE	-0.437
ARL2	0.147375	0.618	FALSE	-0.507
LIMCH1	0.148519	0.62	FALSE	-0.756
NR3C1	0.149454	0.622	FALSE	-0.763
PRKACB	0.149465	0.622	FALSE	-0.519
GSTM2	0.149832	0.623	FALSE	0.67
HMGA1	0.15037	0.624	FALSE	-0.889
PTRHD1	0.150674	0.624	FALSE	0.784
XPNPEP3	0.150783	0.625	FALSE	1.1
IPO11	0.150713	0.625	FALSE	1.02
NME1	0.150818	0.625	FALSE	0.358
RAB14	0.151194	0.626	FALSE	-0.352
AK1	0.152592	0.628	FALSE	0.745
PPT1	0.152628	0.628	FALSE	-0.649
S100A13	0.152681	0.629	FALSE	0.862
JUP	0.153339	0.63	FALSE	-0.701
TMX3	0.153365	0.63	FALSE	-0.379
ABCF1	0.153757	0.631	FALSE	0.994
EIF2B5	0.154119	0.631	FALSE	0.528
COPG2	0.154232	0.632	FALSE	-0.685
GRB2	0.154616	0.632	FALSE	0.678
SLC16A1	0.154725	0.633	FALSE	-0.209
PSMC4	0.15549	0.634	FALSE	0.36
MARCHF5	0.157538	0.638	FALSE	-0.679
CHMP7	0.157683	0.638	FALSE	-0.476
GTF2H2	0.158256	0.639	FALSE	0.937
PPP2R1A	0.158083	0.639	FALSE	0.392
FMNL3	0.159109	0.641	FALSE	0.876
ELP3	0.15888	0.641	FALSE	0.343
RANBP1	0.160218	0.643	FALSE	-1.38
HSPB1	0.160261	0.643	FALSE	-0.456
WNK1	0.159959	0.643	FALSE	0.422
AVL9	0.160452	0.643	FALSE	0.392
TAP1	0.160975	0.644	FALSE	-1.33
PPIB	0.161847	0.646	FALSE	-0.415
RTN4	0.161551	0.646	FALSE	-0.297
PPP2CA	0.162573	0.647	FALSE	0.27
GABARAPL1	0.163001	0.648	FALSE	0.968
NT5E	0.162724	0.648	FALSE	0.361
ECH1	0.16334	0.649	FALSE	0.467
RPS18	0.163264	0.649	FALSE	0.191
RBBP4	0.163902	0.65	FALSE	-1.38
PSD3	0.164174	0.65	FALSE	-0.662
EGFR	0.163836	0.65	FALSE	-0.342
RPL6	0.164008	0.65	FALSE	-0.279
RPL35	0.164132	0.65	FALSE	-0.219
APOL2	0.165602	0.653	FALSE	-1.51
DIEXF	0.165675	0.653	FALSE	-1.1
THUMPD3	0.166491	0.654	FALSE	0.89
LAP3	0.166539	0.654	FALSE	0.797
NDUFS6	0.166733	0.655	FALSE	-1.12
RPL36AL	0.168248	0.657	FALSE	-1
HMGN2	0.169055	0.659	FALSE	-0.659
COX7C	0.169302	0.659	FALSE	-0.647
RPS26	0.168891	0.659	FALSE	-0.188
HLA-B	0.169817	0.66	FALSE	0.7
FLNC	0.169459	0.66	FALSE	0.332
RAB7A	0.169542	0.66	FALSE	-0.236
PRKG1	0.171057	0.662	FALSE	-0.453
ADPGK	0.170609	0.662	FALSE	0.322
PLOD2	0.17111	0.662	FALSE	-0.269
RRM1	0.170883	0.662	FALSE	0.255
VAPA	0.171079	0.662	FALSE	-0.252
UPF2	0.172623	0.665	FALSE	-0.638
RHOT1	0.172522	0.665	FALSE	0.34
MAP2K2	0.173482	0.666	FALSE	0.86
CKAP5	0.173515	0.666	FALSE	0.417
SNRPF	0.174094	0.667	FALSE	-0.73
ADI1	0.174047	0.667	FALSE	0.468
PLCB3	0.174852	0.669	FALSE	0.741
RNPEP	0.176474	0.671	FALSE	-0.279
TALDO1	0.177233	0.672	FALSE	0.204
U2AF2	0.177482	0.673	FALSE	-0.406
ATP5MF	0.177965	0.674	FALSE	-0.434
H2AX	0.178435	0.674	FALSE	0.392
ARMT1	0.179984	0.677	FALSE	0.816
FAU	0.180093	0.677	FALSE	-0.701
TNC	0.180664	0.678	FALSE	-0.168
PPP1R7	0.181591	0.679	FALSE	0.411
RAD50	0.182243	0.68	FALSE	0.652
CAVIN3	0.183387	0.682	FALSE	-0.889
TXNL1	0.183486	0.682	FALSE	-0.607
LDHB	0.183125	0.682	FALSE	0.229
GPC6	0.184244	0.683	FALSE	1.34
NXF1	0.185386	0.685	FALSE	0.748
U2SURP	0.185992	0.686	FALSE	0.798
PTK2	0.186351	0.687	FALSE	0.678
ALDH7A1	0.186887	0.687	FALSE	0.597
HAT1	0.186526	0.687	FALSE	0.288
POGLUT2	0.187142	0.688	FALSE	0.748
RAB6A	0.188365	0.689	FALSE	-0.314
SSBP1	0.188913	0.69	FALSE	-0.797
LRP1	0.189024	0.69	FALSE	-0.378
ENO1	0.188607	0.69	FALSE	0.197
RAB27B	0.189278	0.691	FALSE	0.729
EIF5B	0.189539	0.691	FALSE	-0.265
EPB41L1	0.18989	0.692	FALSE	0.5
VTI1A	0.190072	0.692	FALSE	0.365
TBC1D15	0.190842	0.693	FALSE	-0.793
PDCD5	0.190913	0.693	FALSE	0.705
LRPPRC	0.190652	0.693	FALSE	0.239
GNAQ	0.191646	0.694	FALSE	-1.01
CLPP	0.191254	0.694	FALSE	0.293
TMCO3	0.192131	0.695	FALSE	1.06
GGCT	0.192671	0.696	FALSE	-0.906
SERPINB3	0.192736	0.696	FALSE	-0.758
COASY	0.193001	0.696	FALSE	-0.609
ABCB6	0.192874	0.696	FALSE	-0.562
COPB1	0.193125	0.696	FALSE	-0.222
FIS1	0.193946	0.697	FALSE	0.276
ANXA1	0.193893	0.697	FALSE	0.214
CENPV	0.195115	0.699	FALSE	-0.909
ZNF806	0.194818	0.699	FALSE	-0.872
STARD3NL	0.195878	0.7	FALSE	-0.425
EIF4G2	0.195933	0.7	FALSE	0.262
TMEM165	0.196318	0.701	FALSE	-0.43
EIF3I	0.196712	0.701	FALSE	0.288
ELMOD2	0.19697	0.702	FALSE	-0.563
ITGA3	0.197657	0.703	FALSE	0.606
LGALS3BP	0.197911	0.703	FALSE	-0.269
MRE11	0.198698	0.704	FALSE	-0.507
KRT4	0.199431	0.705	FALSE	0.633
EIF2S3	0.200195	0.706	FALSE	0.46
LMAN2	0.20042	0.706	FALSE	-0.225
FOLR1	0.201317	0.707	FALSE	-0.618
EHBP1L1	0.201745	0.708	FALSE	-1.11
GSTK1	0.202048	0.708	FALSE	0.466
SPCS3	0.201382	0.708	FALSE	0.27
ACADVL	0.201985	0.708	FALSE	0.229
QKI	0.202563	0.709	FALSE	-0.807
GTF3C5	0.203381	0.71	FALSE	-0.379
GPI	0.20313	0.71	FALSE	0.251
SDHB	0.204363	0.711	FALSE	-0.881
RPL7	0.204331	0.711	FALSE	-0.277
SLIRP	0.205126	0.712	FALSE	0.262
RPLP0	0.205371	0.713	FALSE	0.297
TMED7	0.205593	0.713	FALSE	0.264
FUS	0.206802	0.714	FALSE	-0.874
AGL	0.206716	0.714	FALSE	0.345
TMEM43	0.206454	0.714	FALSE	-0.337
GARS1	0.207681	0.716	FALSE	-0.437
RAD23B	0.209038	0.717	FALSE	0.82
SRI	0.209365	0.718	FALSE	0.43
VAC14	0.209557	0.718	FALSE	-0.406
ALDH3A2	0.209287	0.718	FALSE	0.292
GIPC1	0.210303	0.719	FALSE	0.787
SRP54	0.210356	0.719	FALSE	-0.68
ODR4	0.210665	0.719	FALSE	-0.649
EIF3B	0.210613	0.719	FALSE	-0.256
AP1S2	0.211649	0.72	FALSE	0.29
HSPA9	0.21324	0.722	FALSE	0.274
PAAF1	0.214065	0.723	FALSE	1.48
RTF1	0.21346	0.723	FALSE	0.562
GABARAP	0.214011	0.723	FALSE	0.238
ARG1	0.213912	0.723	FALSE	0.162
IDH3B	0.214197	0.724	FALSE	-0.529
SGPL1	0.214218	0.724	FALSE	0.275
MYO5A	0.214256	0.724	FALSE	0.212
LMNA	0.214445	0.724	FALSE	-0.199
NT5C2	0.215436	0.725	FALSE	-0.288
RPL13A	0.216165	0.726	FALSE	-0.289
SKP1	0.216272	0.726	FALSE	0.235
G6PD	0.216008	0.726	FALSE	0.232
ATP1A1	0.216288	0.726	FALSE	0.16
CTNNBL1	0.217388	0.727	FALSE	0.393
RPL26	0.217462	0.727	FALSE	-0.191
EPB41L2	0.217997	0.728	FALSE	0.954
TMBIM6	0.218454	0.729	FALSE	-0.513
HADHB	0.21934	0.73	FALSE	0.834
SLC25A12	0.22042	0.731	FALSE	0.616
UBA1	0.220471	0.731	FALSE	0.231
UBA2	0.221324	0.732	FALSE	0.507
VPS13C	0.221838	0.732	FALSE	0.318
SDHA	0.221866	0.732	FALSE	-0.312
MRPL24	0.222206	0.733	FALSE	-1.22
S100A10	0.222597	0.733	FALSE	-0.417
DDX39A	0.222675	0.733	FALSE	-0.265
PTTG1IP	0.223025	0.734	FALSE	-0.291
BRIX1	0.222935	0.734	FALSE	-0.182
RRAS	0.223992	0.735	FALSE	0.298
RRM2B	0.225532	0.736	FALSE	-0.535
TRAM2	0.225371	0.736	FALSE	-0.389
AGPAT4	0.225055	0.736	FALSE	-0.291
KPNA2	0.22616	0.737	FALSE	1.74
PCCB	0.226102	0.737	FALSE	-0.81
LSM4	0.226194	0.737	FALSE	-0.785
NCAPG	0.226224	0.737	FALSE	-0.563
EXOC3	0.225968	0.737	FALSE	-0.413
TBC1D4	0.225668	0.737	FALSE	0.355
SF3B2	0.228077	0.739	FALSE	0.71
MRPL16	0.227879	0.739	FALSE	-0.674
SIGMAR1	0.227886	0.739	FALSE	0.36
PHKB	0.228272	0.739	FALSE	0.296
AP1S1	0.229698	0.741	FALSE	-0.598
MRPL14	0.229783	0.741	FALSE	0.478
ARGLU1	0.229681	0.741	FALSE	-0.355
CRAT	0.229566	0.741	FALSE	-0.269
RPLP2	0.231006	0.742	FALSE	1.09
DIMT1	0.23079	0.742	FALSE	-0.848
MYDGF	0.230353	0.742	FALSE	-0.755
BRI3BP	0.230844	0.742	FALSE	0.406
SRSF2	0.231024	0.742	FALSE	0.278
SNX4	0.231995	0.743	FALSE	0.752
EIF2B3	0.231395	0.743	FALSE	0.622
SFPQ	0.232695	0.744	FALSE	-0.3
ACOT13	0.234532	0.746	FALSE	-0.812
FTH1	0.234868	0.746	FALSE	0.349
PSMD6	0.234155	0.746	FALSE	-0.192
CCDC88A	0.235934	0.747	FALSE	-0.986
RPL31	0.235633	0.747	FALSE	-0.261
ABHD14B	0.236098	0.748	FALSE	1.24
EIF3F	0.236838	0.748	FALSE	-0.752
FKBP10	0.236909	0.748	FALSE	-0.657
KCTD10	0.236397	0.748	FALSE	-0.563
QARS1	0.236061	0.748	FALSE	0.181
AP1M1	0.237256	0.749	FALSE	-0.296
PSMD3	0.238373	0.75	FALSE	-0.168
TMEM87A	0.239081	0.751	FALSE	0.556
CCAR2	0.239121	0.751	FALSE	0.218
TMEM38B	0.240348	0.752	FALSE	-0.669
UQCR10	0.241272	0.753	FALSE	1.16
CISD1	0.24286	0.754	FALSE	1.08
SLC25A1	0.243088	0.754	FALSE	0.292
KRT2	0.244004	0.755	FALSE	-0.582
TUBB	0.243451	0.755	FALSE	0.448
BCCIP	0.243372	0.755	FALSE	0.425
NUP205	0.243155	0.755	FALSE	-0.216
SERINC5	0.244893	0.756	FALSE	-0.855
MRPL30	0.244234	0.756	FALSE	0.689
ALB	0.245166	0.756	FALSE	0.58
MAGT1	0.244796	0.756	FALSE	-0.312
TUBA1B	0.244809	0.756	FALSE	0.245
COPG1	0.244236	0.756	FALSE	0.166
AIFM1	0.245337	0.757	FALSE	-0.778
MRPL38	0.246646	0.758	FALSE	0.76
SNRPA1	0.247623	0.759	FALSE	0.782
EHD1	0.247395	0.759	FALSE	0.444
SLC6A6	0.247804	0.759	FALSE	-0.371
PARN	0.249063	0.76	FALSE	-0.66
RAC1	0.249236	0.76	FALSE	0.313
RPL35A	0.248964	0.76	FALSE	0.177
ANXA3	0.250102	0.761	FALSE	0.946
ESYT2	0.249562	0.761	FALSE	-0.162
GFPT1	0.250859	0.762	FALSE	-0.301
RPS21	0.251523	0.762	FALSE	0.228
TOMM5	0.252122	0.763	FALSE	-0.795
BANF1	0.253343	0.764	FALSE	-0.512
IDI1	0.25485	0.765	FALSE	-0.563
TBL2	0.254542	0.765	FALSE	-0.458
FERMT3	0.25472	0.765	FALSE	0.421
PLBD2	0.254478	0.765	FALSE	-0.362
ARCN1	0.254161	0.765	FALSE	-0.254
AP2M1	0.254625	0.765	FALSE	-0.144
RPL5	0.255245	0.766	FALSE	-0.195
POTEF	0.256683	0.767	FALSE	-0.509
AP2S1	0.256236	0.767	FALSE	-0.298
ESYT1	0.257208	0.767	FALSE	0.164
TPP1	0.257735	0.768	FALSE	1.04
C16orf58	0.257805	0.768	FALSE	0.387
ZC3H13	0.257696	0.768	FALSE	-0.288
PABPC4	0.258807	0.769	FALSE	0.715
PRPF38A	0.258458	0.769	FALSE	-0.422
NCLN	0.259498	0.769	FALSE	0.261
NUP160	0.25904	0.769	FALSE	0.228
MYOF	0.258846	0.769	FALSE	0.148
CPSF1	0.260545	0.77	FALSE	0.682
RAD21	0.261801	0.771	FALSE	-0.711
SDF2L1	0.26171	0.771	FALSE	0.657
RSRC1	0.26235	0.772	FALSE	-0.985
DHX38	0.262804	0.772	FALSE	-0.416
MCM3	0.262153	0.772	FALSE	0.264
NSF	0.262148	0.772	FALSE	0.191
PRKDC	0.263875	0.773	FALSE	0.211
PDE12	0.264663	0.774	FALSE	-0.544
ALDH9A1	0.265449	0.774	FALSE	0.253
STT3B	0.265504	0.774	FALSE	-0.153
SULT1A4	0.266435	0.775	FALSE	0.901
PC	0.265725	0.775	FALSE	0.74
DDX39B	0.265824	0.775	FALSE	0.615
PTGES	0.266559	0.775	FALSE	0.364
WDR12	0.266255	0.775	FALSE	0.343
ATP5PF	0.26797	0.776	FALSE	0.798
HMOX2	0.267149	0.776	FALSE	0.721
GALNS	0.266956	0.776	FALSE	-0.677
DNAJC2	0.267154	0.776	FALSE	0.506
SMARCA5	0.267012	0.776	FALSE	0.218
AP4M1	0.26831	0.777	FALSE	0.664
TMEM168	0.269028	0.777	FALSE	-0.648
HBA1	0.268136	0.777	FALSE	0.503
DPM1	0.269036	0.777	FALSE	-0.286
MCM2	0.269136	0.777	FALSE	0.246
PSMB8	0.269839	0.778	FALSE	0.509
APTX	0.270068	0.778	FALSE	-0.482
RPS17	0.270336	0.778	FALSE	-0.43
ERO1A	0.269537	0.778	FALSE	-0.419
PA2G4	0.2696	0.778	FALSE	0.214
LUC7L2	0.271376	0.779	FALSE	0.463
PPP2R5A	0.272935	0.78	FALSE	0.861
NDUFA4	0.2727	0.78	FALSE	-0.83
ARFGAP2	0.271756	0.78	FALSE	0.619
TXNDC17	0.272812	0.78	FALSE	0.289
COG6	0.274647	0.782	FALSE	0.494
ITGB3	0.274863	0.782	FALSE	0.299
ARFGEF1	0.275054	0.782	FALSE	-0.17
IL1RN	0.276636	0.783	FALSE	-0.544
CLIC1	0.276461	0.783	FALSE	0.333
SNRNP70	0.276029	0.783	FALSE	-0.172
ABCB7	0.278065	0.784	FALSE	-0.706
MDN1	0.277028	0.784	FALSE	-0.473
TPD52	0.278975	0.785	FALSE	-0.87
LIN7C	0.278602	0.785	FALSE	-0.582
CLSTN1	0.27835	0.785	FALSE	-0.533
CMBL	0.278709	0.785	FALSE	-0.216
MDH1	0.278157	0.785	FALSE	0.191
SH3GL1	0.280351	0.786	FALSE	0.864
INPPL1	0.280055	0.786	FALSE	-0.638
NCBP2	0.280646	0.786	FALSE	-0.583
HNRNPH1	0.280103	0.786	FALSE	-0.343
MATR3	0.280519	0.786	FALSE	0.223
EEF1B2	0.281161	0.787	FALSE	0.808
LTN1	0.283168	0.788	FALSE	-0.87
ACVR1	0.282607	0.788	FALSE	0.671
DDX46	0.283034	0.788	FALSE	0.55
DDX6	0.282605	0.788	FALSE	-0.51
KIF5B	0.282163	0.788	FALSE	-0.316
SLC25A13	0.282798	0.788	FALSE	-0.243
VMP1	0.282273	0.788	FALSE	0.209
TPCN1	0.284731	0.789	FALSE	-0.66
GOT1	0.283883	0.789	FALSE	-0.459
GFPT2	0.283949	0.789	FALSE	-0.226
CCT8	0.284265	0.789	FALSE	0.155
CACYBP	0.28565	0.79	FALSE	-0.534
ARF3	0.285184	0.79	FALSE	-0.27
SLC39A7	0.285201	0.79	FALSE	-0.18
LYPLA1	0.287026	0.791	FALSE	0.808
SLC44A1	0.288339	0.792	FALSE	-0.449
SEC14L2	0.287983	0.792	FALSE	-0.446
TIMM50	0.288291	0.792	FALSE	-0.423
COL5A1	0.28825	0.792	FALSE	0.321
NCL	0.288479	0.792	FALSE	0.224
COL1A2	0.289377	0.793	FALSE	0.606
ITGAV	0.289243	0.793	FALSE	0.475
PNPO	0.290058	0.793	FALSE	0.456
WBP11	0.291215	0.794	FALSE	-0.621
PSME2	0.290921	0.794	FALSE	0.461
FABP5	0.290457	0.794	FALSE	0.426
COG8	0.293231	0.795	FALSE	-1.27
NOL9	0.291919	0.795	FALSE	-0.518
COL1A1	0.293215	0.795	FALSE	0.424
MYO1C	0.293123	0.795	FALSE	-0.183
CLTC	0.293007	0.795	FALSE	-0.165
ACOT1	0.294245	0.796	FALSE	0.336
EREG	0.294987	0.797	FALSE	-1.14
ATXN10	0.295955	0.797	FALSE	0.817
COX20	0.295999	0.797	FALSE	0.761
MANBAL	0.295965	0.797	FALSE	0.54
HSPA12A	0.294994	0.797	FALSE	-0.362
BCAT1	0.29619	0.797	FALSE	-0.282
KPNB1	0.296237	0.797	FALSE	0.169
GSPT1	0.297341	0.798	FALSE	0.325
SQOR	0.296507	0.798	FALSE	0.18
CAV1	0.299835	0.8	FALSE	0.214
RPL32	0.299284	0.8	FALSE	-0.173
UFD1	0.299214	0.8	FALSE	0.166
SNRPG	0.299673	0.8	FALSE	0.162
GET4	0.301676	0.801	FALSE	-0.448
NAP1L4	0.301984	0.801	FALSE	0.317
KRT16	0.303298	0.802	FALSE	-0.821
WDR43	0.302336	0.802	FALSE	0.588
PPP3CA	0.302908	0.802	FALSE	0.427
RANBP3	0.304476	0.803	FALSE	1.18
HTATSF1	0.30506	0.803	FALSE	-0.638
CD70	0.303881	0.803	FALSE	0.381
SLC25A3	0.304666	0.803	FALSE	-0.163
LORICRIN	0.306007	0.804	FALSE	-0.728
ALG12	0.306673	0.804	FALSE	0.587
UQCRB	0.306238	0.804	FALSE	0.521
CDK1	0.306072	0.804	FALSE	0.359
PYM1	0.306306	0.804	FALSE	0.298
MRC2	0.307683	0.805	FALSE	-0.468
DCTN3	0.307683	0.805	FALSE	0.444
MISP	0.30849	0.806	FALSE	-0.705
UQCRFS1	0.308472	0.806	FALSE	0.327
APEH	0.309532	0.806	FALSE	-0.226
ELOA	0.311234	0.807	FALSE	0.521
RAB21	0.311196	0.807	FALSE	0.5
EEF1D	0.310352	0.807	FALSE	0.318
GLS	0.310987	0.807	FALSE	0.296
EEF1AKNMT	0.312191	0.808	FALSE	0.496
DHCR7	0.311727	0.808	FALSE	-0.213
NNT	0.314387	0.809	FALSE	0.479
ASS1	0.313887	0.809	FALSE	0.29
PLTP	0.313804	0.809	FALSE	-0.261
YWHAE	0.314103	0.809	FALSE	-0.192
DPY19L1	0.315581	0.81	FALSE	0.669
SAR1B	0.314964	0.81	FALSE	0.564
NCAPD2	0.316244	0.81	FALSE	0.471
SLC22A18	0.315968	0.81	FALSE	-0.365
GYG1	0.316124	0.81	FALSE	-0.258
EIF3J	0.316423	0.81	FALSE	0.255
MRPL1	0.316789	0.811	FALSE	-0.947
TRMT112	0.317787	0.811	FALSE	-0.735
CD59	0.316768	0.811	FALSE	0.44
EMC3	0.316949	0.811	FALSE	-0.264
KHDRBS1	0.318001	0.811	FALSE	0.187
PLXNA1	0.319093	0.812	FALSE	-0.744
P3H4	0.31842	0.812	FALSE	-0.693
SRPX2	0.319393	0.812	FALSE	-0.658
MSH2	0.318697	0.812	FALSE	0.554
STARD9	0.320877	0.813	FALSE	-0.803
ACY1	0.320493	0.813	FALSE	-0.577
SELENOT	0.320534	0.813	FALSE	0.46
SLTM	0.32159	0.813	FALSE	0.37
DNAJB1	0.320554	0.813	FALSE	0.319
SRP72	0.32079	0.813	FALSE	-0.265
UBE2D3	0.320921	0.813	FALSE	0.195
EIF2S1	0.3206	0.813	FALSE	0.148
ITCH	0.321682	0.814	FALSE	-0.955
FXN	0.322837	0.814	FALSE	-0.793
ELOB	0.323312	0.814	FALSE	0.546
MBNL1	0.322332	0.814	FALSE	-0.532
GFM1	0.322954	0.814	FALSE	-0.451
TIMM44	0.322496	0.814	FALSE	-0.405
SMC3	0.322462	0.814	FALSE	0.363
GALK2	0.323113	0.814	FALSE	0.338
APOC2	0.324176	0.815	FALSE	0.847
TKFC	0.323572	0.815	FALSE	0.669
GCN1	0.324436	0.815	FALSE	-0.242
CDH13	0.324996	0.815	FALSE	-0.237
NRP1	0.326177	0.816	FALSE	-0.9
MMP3	0.325619	0.816	FALSE	0.742
DNAJA4	0.325219	0.816	FALSE	-0.679
MTPAP	0.326104	0.816	FALSE	0.544
CORO2B	0.326151	0.816	FALSE	-0.225
PSMD13	0.325754	0.816	FALSE	0.221
GANAB	0.325217	0.816	FALSE	-0.165
SPTBN1	0.325261	0.816	FALSE	-0.146
MRPS23	0.327986	0.817	FALSE	0.369
EIF4E	0.328398	0.817	FALSE	-0.279
DHX30	0.327759	0.817	FALSE	-0.252
DNAJB11	0.327206	0.817	FALSE	-0.222
ITGA5	0.328175	0.817	FALSE	-0.212
DPP9	0.327363	0.817	FALSE	-0.154
SNRNP200	0.32844	0.817	FALSE	0.149
AGPS	0.329556	0.818	FALSE	-0.754
RCN2	0.328846	0.818	FALSE	0.603
RAB2A	0.330161	0.818	FALSE	-0.253
YTHDC1	0.329614	0.818	FALSE	-0.239
IGF2BP3	0.330512	0.819	FALSE	0.614
HNRNPL	0.332166	0.819	FALSE	0.49
NUP85	0.331674	0.819	FALSE	0.386
RDX	0.331591	0.819	FALSE	-0.363
UBE2Z	0.330823	0.819	FALSE	-0.315
OLA1	0.332161	0.819	FALSE	0.251
RPL24	0.332151	0.819	FALSE	-0.214
EXOC8	0.331359	0.819	FALSE	0.143
PAIP2	0.333402	0.82	FALSE	-0.594
ACIN1	0.333836	0.82	FALSE	0.476
PSMB2	0.333238	0.82	FALSE	0.34
CYC1	0.333284	0.82	FALSE	0.317
CPT1A	0.333897	0.82	FALSE	0.286
SERPINB6	0.333927	0.82	FALSE	0.185
TRIP12	0.334151	0.821	FALSE	0.772
SAE1	0.335437	0.821	FALSE	0.37
RPS9	0.334369	0.821	FALSE	-0.213
DPYSL2	0.335838	0.821	FALSE	0.185
USP14	0.335116	0.821	FALSE	0.134
ATP5PD	0.337027	0.822	FALSE	-0.736
ECI2	0.335887	0.822	FALSE	0.715
CHMP2A	0.335943	0.822	FALSE	0.442
PRMT3	0.337166	0.822	FALSE	0.405
PPM1B	0.336001	0.822	FALSE	0.389
DDX21	0.336674	0.822	FALSE	0.368
HNRNPC	0.335929	0.822	FALSE	-0.29
H1FX	0.337148	0.822	FALSE	0.172
ACAT1	0.338213	0.823	FALSE	-0.629
DCAF13	0.338969	0.823	FALSE	0.588
PPP6R3	0.339575	0.823	FALSE	0.475
PSMB1	0.339096	0.823	FALSE	-0.415
AK6	0.338076	0.823	FALSE	-0.328
RAB18	0.338298	0.823	FALSE	-0.188
INTS10	0.341121	0.824	FALSE	-0.783
PMM2	0.340884	0.824	FALSE	0.549
ADK	0.340254	0.824	FALSE	-0.539
ILF3	0.339622	0.824	FALSE	0.371
ACTN1	0.340498	0.824	FALSE	-0.19
DYNLRB1	0.341747	0.825	FALSE	0.561
UFSP2	0.341768	0.825	FALSE	0.455
RPL27	0.342527	0.825	FALSE	-0.394
CYB5R3	0.34332	0.825	FALSE	0.222
AQR	0.341622	0.825	FALSE	0.191
ETFA	0.344853	0.826	FALSE	1.36
RAB8B	0.344638	0.826	FALSE	-0.982
DBNL	0.343707	0.826	FALSE	-0.701
COQ9	0.343575	0.826	FALSE	-0.608
PSMA4	0.344887	0.826	FALSE	0.224
TRIM21	0.345649	0.827	FALSE	0.907
PSMG2	0.345622	0.827	FALSE	0.287
USP47	0.347054	0.827	FALSE	-0.23
TOP2B	0.345811	0.827	FALSE	0.194
CRELD1	0.347792	0.828	FALSE	-0.719
ATL1	0.348993	0.828	FALSE	-0.695
GLRX3	0.347484	0.828	FALSE	-0.229
EIF2AK4	0.349243	0.828	FALSE	-0.207
PREP	0.348133	0.828	FALSE	0.202
PFKFB2	0.349688	0.829	FALSE	-0.705
PEBP1	0.350044	0.829	FALSE	0.627
NCKIPSD	0.350864	0.829	FALSE	-0.509
SNX27	0.350814	0.829	FALSE	-0.454
PRPF4B	0.349455	0.829	FALSE	-0.435
CIAO2A	0.350969	0.829	FALSE	-0.358
XPNPEP1	0.349991	0.829	FALSE	0.31
KYAT3	0.350105	0.829	FALSE	0.251
CARM1	0.350516	0.829	FALSE	0.242
STBD1	0.352592	0.83	FALSE	0.691
TRAPPC9	0.351993	0.83	FALSE	0.548
VAT1L	0.351522	0.83	FALSE	0.386
NIPSNAP1	0.353029	0.83	FALSE	-0.281
UCHL1	0.351522	0.83	FALSE	0.264
SEC61B	0.352053	0.83	FALSE	0.239
SRRM1	0.353335	0.83	FALSE	-0.189
FAM162A	0.352742	0.83	FALSE	0.155
PIK3C3	0.355342	0.831	FALSE	0.667
LMBR1	0.354922	0.831	FALSE	-0.577
MRPL20	0.353584	0.831	FALSE	0.557
LANCL2	0.354132	0.831	FALSE	0.418
PSMA5	0.355369	0.831	FALSE	0.335
LPCAT3	0.35397	0.831	FALSE	-0.206
AHCYL1	0.355238	0.831	FALSE	0.203
TXNIP	0.357055	0.832	FALSE	0.643
CTSC	0.356939	0.832	FALSE	0.583
SLC5A3	0.356973	0.832	FALSE	-0.52
TBK1	0.357166	0.832	FALSE	0.428
PTPN1	0.355454	0.832	FALSE	-0.159
TARS1	0.356761	0.832	FALSE	-0.156
UBR4	0.356511	0.832	FALSE	0.139
PRPF3	0.358582	0.833	FALSE	0.686
TBCB	0.359538	0.833	FALSE	0.656
TRIM47	0.358143	0.833	FALSE	-0.522
NDUFAF4	0.358482	0.833	FALSE	0.482
HTRA1	0.357892	0.833	FALSE	0.39
BPNT1	0.358668	0.833	FALSE	0.346
DOCK7	0.358135	0.833	FALSE	-0.322
PHB	0.357602	0.833	FALSE	0.313
CTNNB1	0.359925	0.834	FALSE	-0.66
PSMA6	0.359771	0.834	FALSE	0.651
RRM2	0.359903	0.834	FALSE	-0.602
NQO2	0.36084	0.834	FALSE	-0.43
PRDX4	0.359847	0.834	FALSE	0.214
H4C1	0.359829	0.834	FALSE	-0.184
ARPC5	0.361877	0.835	FALSE	0.573
HMOX1	0.363354	0.835	FALSE	-0.572
ZNF326	0.362978	0.835	FALSE	0.215
ERAP2	0.364346	0.836	FALSE	-0.473
ARFGAP1	0.364842	0.836	FALSE	-0.218
RPL18	0.365341	0.836	FALSE	-0.204
TMEM70	0.366468	0.837	FALSE	-0.806
AGPAT3	0.367335	0.837	FALSE	0.558
GBP1	0.367628	0.837	FALSE	0.524
NUP155	0.367361	0.837	FALSE	-0.497
TP53BP1	0.367708	0.837	FALSE	0.252
ACTN4	0.366567	0.837	FALSE	-0.162
CD97	0.368792	0.838	FALSE	1.15
AHNAK2	0.370327	0.838	FALSE	0.489
VASP	0.369267	0.838	FALSE	-0.399
RPSA	0.369486	0.838	FALSE	-0.261
DCD	0.370537	0.839	FALSE	0.994
NTRK1	0.371482	0.839	FALSE	0.822
NMT2	0.370828	0.839	FALSE	0.536
PCK2	0.370684	0.839	FALSE	0.438
TNPO2	0.370588	0.839	FALSE	0.369
CDC42BPA	0.370676	0.839	FALSE	0.359
AP2B1	0.371581	0.839	FALSE	0.229
RPL37	0.370437	0.839	FALSE	0.213
PITPNB	0.370926	0.839	FALSE	-0.147
NT5DC1	0.371227	0.839	FALSE	0.146
CHORDC1	0.373533	0.84	FALSE	-0.537
PLA2G4A	0.374281	0.84	FALSE	0.471
PDIA3	0.373372	0.84	FALSE	0.387
WLS	0.373863	0.84	FALSE	-0.372
RALGAPB	0.373143	0.84	FALSE	0.364
NT5DC2	0.374685	0.84	FALSE	-0.335
CDC37	0.37427	0.84	FALSE	-0.241
EFHD2	0.373222	0.84	FALSE	0.216
ITGA2	0.372779	0.84	FALSE	0.211
RPL12	0.374251	0.84	FALSE	0.162
SMARCC2	0.375164	0.841	FALSE	0.646
S100A11	0.376703	0.841	FALSE	-0.313
LCMT1	0.375246	0.841	FALSE	0.312
ASNS	0.375427	0.841	FALSE	0.18
RAB10	0.37714	0.841	FALSE	-0.131
AAR2	0.377897	0.842	FALSE	0.524
GSK3A	0.377488	0.842	FALSE	-0.46
HSD11B1	0.377904	0.842	FALSE	-0.423
PDPR	0.379068	0.842	FALSE	-0.409
EMC2	0.377481	0.842	FALSE	-0.35
MTCH1	0.377532	0.842	FALSE	-0.294
TSN	0.378587	0.842	FALSE	-0.272
FAF2	0.37806	0.842	FALSE	-0.15
MTMR9	0.379782	0.843	FALSE	0.378
SNX6	0.381835	0.843	FALSE	0.359
MSN	0.379817	0.843	FALSE	-0.108
MRPS30	0.382084	0.844	FALSE	0.819
DYNLL2	0.383974	0.844	FALSE	-0.321
COL6A1	0.381975	0.844	FALSE	0.155
SERPINB5	0.38564	0.845	FALSE	0.599
UCK2	0.386465	0.845	FALSE	-0.584
CALD1	0.384859	0.845	FALSE	-0.469
UTP3	0.386041	0.845	FALSE	0.464
ORC5	0.384544	0.845	FALSE	0.415
RPL38	0.386186	0.845	FALSE	-0.281
PIK3C2A	0.386227	0.845	FALSE	0.234
PTCD3	0.384755	0.845	FALSE	0.225
RARS1	0.385154	0.845	FALSE	-0.192
PCBP2	0.386967	0.846	FALSE	0.68
GBP2	0.389091	0.846	FALSE	0.561
TRIM28	0.388947	0.846	FALSE	0.549
CFAP20	0.388611	0.846	FALSE	-0.158
RFTN1	0.389459	0.847	FALSE	0.456
CAP1	0.391388	0.847	FALSE	-0.398
IKBKB	0.391554	0.847	FALSE	-0.36
ACSL3	0.389772	0.847	FALSE	0.299
COMT	0.39014	0.847	FALSE	0.263
AARS1	0.389717	0.847	FALSE	0.22
SF3B1	0.389538	0.847	FALSE	-0.143
PLOD1	0.389911	0.847	FALSE	-0.117
GNL2	0.391937	0.848	FALSE	0.857
KRT10	0.393353	0.848	FALSE	-0.469
GPD2	0.391609	0.848	FALSE	0.233
RPS6	0.392637	0.848	FALSE	-0.167
TRIP13	0.394761	0.849	FALSE	0.762
CCDC6	0.394463	0.849	FALSE	0.672
IGF2R	0.396088	0.849	FALSE	0.467
RPA1	0.396122	0.849	FALSE	0.39
PRDX3	0.395784	0.849	FALSE	0.298
ERP29	0.395499	0.849	FALSE	-0.211
HSPA5	0.394386	0.849	FALSE	0.18
CPSF3	0.398322	0.85	FALSE	-1
POLR2H	0.398068	0.85	FALSE	-0.684
MFSD11	0.398648	0.85	FALSE	0.674
CHMP1B	0.396837	0.85	FALSE	-0.451
SEC23A	0.398377	0.85	FALSE	-0.109
SPTB	0.40117	0.851	FALSE	0.457
IFIT1	0.400979	0.851	FALSE	-0.449
PRKACG	0.399289	0.851	FALSE	0.449
SKIV2L	0.399878	0.851	FALSE	0.308
SCAMP4	0.40122	0.851	FALSE	-0.268
RPS20	0.399839	0.851	FALSE	0.213
AKR1B1	0.400195	0.851	FALSE	0.181
FKBP5	0.403317	0.852	FALSE	-0.451
TOR1B	0.403362	0.852	FALSE	-0.36
SCAMP1	0.402949	0.852	FALSE	0.283
PCNA	0.402183	0.852	FALSE	-0.267
FSCN1	0.404227	0.852	FALSE	0.177
COPZ1	0.401821	0.852	FALSE	0.169
EPDR1	0.404766	0.853	FALSE	-0.581
ARPC5L	0.405308	0.853	FALSE	-0.517
POSTN	0.406477	0.853	FALSE	0.515
KYNU	0.406445	0.853	FALSE	-0.188
PPP4R3A	0.407641	0.854	FALSE	-1.09
GOPC	0.407042	0.854	FALSE	0.568
TOMM70	0.409638	0.854	FALSE	0.396
MAN1B1	0.407739	0.854	FALSE	0.246
ARF5	0.4082	0.854	FALSE	0.214
NAP1L1	0.409161	0.854	FALSE	0.182
SEC23IP	0.408528	0.854	FALSE	0.147
CYFIP1	0.407658	0.854	FALSE	-0.134
COL6A2	0.411732	0.855	FALSE	0.228
HP	0.413632	0.856	FALSE	-0.575
PTPN14	0.414325	0.856	FALSE	0.556
JMJD6	0.413843	0.856	FALSE	-0.525
HIST2H2AB	0.412496	0.856	FALSE	-0.523
EIF4A2	0.413144	0.856	FALSE	0.257
CSNK2A2	0.415176	0.856	FALSE	0.229
RAB5C	0.414077	0.856	FALSE	0.174
NUDT21	0.41631	0.857	FALSE	0.643
TOMM34	0.416406	0.857	FALSE	0.503
DHFR	0.417387	0.857	FALSE	0.408
SPECC1	0.417761	0.857	FALSE	-0.401
RTRAF	0.416125	0.857	FALSE	0.369
HSPE1	0.415995	0.857	FALSE	0.217
MAP2K6	0.415393	0.857	FALSE	-0.184
TEX10	0.417375	0.857	FALSE	0.167
PSMB4	0.417377	0.857	FALSE	0.129
CSTB	0.419601	0.858	FALSE	0.612
RDH13	0.419017	0.858	FALSE	0.534
PSMB3	0.419818	0.858	FALSE	0.415
MAP3K20	0.41851	0.858	FALSE	-0.404
PYGL	0.420023	0.858	FALSE	0.265
ATP6V1D	0.41955	0.858	FALSE	0.263
B3GAT3	0.420288	0.858	FALSE	0.184
CAPZA1	0.418646	0.858	FALSE	0.171
ATAD3B	0.42138	0.859	FALSE	-0.618
TMEM214	0.422714	0.859	FALSE	0.471
UBE4A	0.42111	0.859	FALSE	-0.377
PFKFB4	0.421932	0.859	FALSE	0.33
CEPT1	0.4212	0.859	FALSE	-0.196
PREPL	0.421934	0.859	FALSE	0.168
ATP6V1G1	0.424097	0.86	FALSE	-0.486
NCKAP1	0.424893	0.86	FALSE	0.456
FRG1	0.424295	0.86	FALSE	0.403
UFM1	0.424656	0.86	FALSE	-0.331
EML1	0.425173	0.86	FALSE	-0.283
BSG	0.424565	0.86	FALSE	-0.196
USO1	0.425848	0.86	FALSE	0.164
HSD17B12	0.425134	0.86	FALSE	0.154
RPL4	0.424036	0.86	FALSE	0.131
EMC8	0.426716	0.861	FALSE	0.624
EIF3H	0.427267	0.861	FALSE	0.39
ITIH1	0.42671	0.861	FALSE	0.386
UBTF	0.4274	0.861	FALSE	-0.352
VAV2	0.428392	0.861	FALSE	0.34
THG1L	0.42782	0.861	FALSE	-0.296
NAA25	0.428412	0.861	FALSE	-0.25
WDR75	0.427689	0.861	FALSE	-0.237
ATP5F1C	0.427085	0.861	FALSE	0.188
STAG1	0.430184	0.862	FALSE	0.506
TXLNG	0.429721	0.862	FALSE	-0.47
NDUFB1	0.430571	0.862	FALSE	-0.353
EDF1	0.431739	0.862	FALSE	-0.339
BABAM1	0.432282	0.862	FALSE	0.313
SLC25A24	0.429858	0.862	FALSE	0.292
SRRT	0.430693	0.862	FALSE	-0.236
RPS3A	0.431541	0.862	FALSE	0.167
GSTO1	0.430017	0.862	FALSE	-0.149
IPO9	0.429628	0.862	FALSE	0.144
NSA2	0.433566	0.863	FALSE	-0.838
UQCRC2	0.433264	0.863	FALSE	-0.495
NIPSNAP2	0.433203	0.863	FALSE	0.467
NRDC	0.433043	0.863	FALSE	-0.289
P4HA1	0.434013	0.863	FALSE	-0.267
LRBA	0.433448	0.863	FALSE	0.146
GDI2	0.435055	0.863	FALSE	0.105
LGALS7	0.436541	0.864	FALSE	-0.811
MFF	0.43703	0.864	FALSE	-0.784
MYADM	0.438595	0.864	FALSE	-0.721
ARL4C	0.43597	0.864	FALSE	-0.349
SIN3A	0.436225	0.864	FALSE	0.161
SLC2A1	0.441368	0.865	FALSE	-0.409
PPP2R2A	0.441582	0.865	FALSE	-0.241
CISD2	0.438922	0.865	FALSE	-0.229
PSAT1	0.44056	0.865	FALSE	0.22
PRMT1	0.440214	0.865	FALSE	-0.144
ALDOC	0.441748	0.866	FALSE	-0.788
ATP6V0C	0.442613	0.866	FALSE	-0.549
PGAM5	0.441739	0.866	FALSE	0.516
HSD17B10	0.443999	0.866	FALSE	0.463
TLN2	0.444345	0.866	FALSE	-0.441
DNAJA2	0.444578	0.866	FALSE	-0.348
SF3B5	0.443914	0.866	FALSE	-0.339
HNRNPD	0.443225	0.866	FALSE	0.294
STRIP1	0.442427	0.866	FALSE	-0.202
SEC24D	0.444831	0.866	FALSE	0.188
HSPA1B	0.44285	0.866	FALSE	-0.16
GPAA1	0.442144	0.866	FALSE	0.153
ARHGEF6	0.445706	0.867	FALSE	0.539
DNAJC25	0.44633	0.867	FALSE	-0.537
DDR2	0.444889	0.867	FALSE	0.494
MECP2	0.445443	0.867	FALSE	-0.378
FADS2	0.447911	0.867	FALSE	0.356
PDLIM7	0.445717	0.867	FALSE	0.297
USP15	0.447658	0.867	FALSE	0.25
PIP4K2A	0.446643	0.867	FALSE	0.159
DNAJA1	0.445823	0.867	FALSE	-0.134
UCKL1	0.45036	0.868	FALSE	-0.6
DNMT1	0.450589	0.868	FALSE	-0.532
CTPS1	0.448153	0.868	FALSE	-0.399
SCARB2	0.449701	0.868	FALSE	-0.315
FKBP3	0.449725	0.868	FALSE	0.279
ATP5IF1	0.449184	0.868	FALSE	0.198
GNPDA1	0.449517	0.868	FALSE	0.185
CAPN2	0.450052	0.868	FALSE	-0.181
RAN	0.449907	0.868	FALSE	0.121
DENND10	0.454553	0.869	FALSE	-0.74
MRPL51	0.453362	0.869	FALSE	0.448
KPNA3	0.451335	0.869	FALSE	0.431
CDK11A	0.451509	0.869	FALSE	0.37
TENM3	0.453739	0.869	FALSE	0.356
PLSCR3	0.45206	0.869	FALSE	-0.327
YIPF6	0.451775	0.869	FALSE	-0.186
RPL36	0.45282	0.869	FALSE	0.172
RBM10	0.455971	0.87	FALSE	0.719
SERPINE1	0.456581	0.87	FALSE	-0.663
ARL2BP	0.455513	0.87	FALSE	-0.536
GRPEL1	0.457835	0.87	FALSE	-0.439
SF3B6	0.456975	0.87	FALSE	0.367
NDUFS4	0.456771	0.87	FALSE	0.349
KRT81	0.455544	0.87	FALSE	0.339
HNRNPA1	0.456107	0.87	FALSE	-0.337
COTL1	0.45586	0.87	FALSE	0.2
WDR1	0.455197	0.87	FALSE	0.159
LDLR	0.459853	0.871	FALSE	0.566
NUDT2	0.458016	0.871	FALSE	0.508
NUP133	0.460109	0.871	FALSE	0.502
CDK2	0.459628	0.871	FALSE	0.438
ENO3	0.461019	0.871	FALSE	-0.31
RPS2	0.459204	0.871	FALSE	-0.15
ENO2	0.459518	0.871	FALSE	-0.142
GSN	0.46124	0.871	FALSE	0.135
XP32	0.464619	0.872	FALSE	0.659
SRSF1	0.464086	0.872	FALSE	0.5
DDX60	0.461536	0.872	FALSE	-0.478
BZW2	0.46335	0.872	FALSE	0.457
MRPL45	0.464688	0.872	FALSE	0.416
VTA1	0.461964	0.872	FALSE	0.365
SNRPB	0.464149	0.872	FALSE	-0.328
PNPLA2	0.4624	0.872	FALSE	0.303
AHR	0.463692	0.872	FALSE	-0.276
RRBP1	0.463335	0.872	FALSE	0.217
SPG21	0.468184	0.873	FALSE	0.45
NGLY1	0.467523	0.873	FALSE	0.431
MAP7	0.465469	0.873	FALSE	0.41
HSPBP1	0.467525	0.873	FALSE	0.393
TIMM17A	0.466778	0.873	FALSE	-0.376
UNC50	0.468206	0.873	FALSE	-0.345
BAZ1B	0.464783	0.873	FALSE	0.337
ATP6AP2	0.464809	0.873	FALSE	0.285
RPS19	0.466931	0.873	FALSE	0.195
PSMD11	0.466384	0.873	FALSE	-0.178
CUL1	0.466056	0.873	FALSE	0.13
TFG	0.466809	0.873	FALSE	0.112
SLC39A9	0.469644	0.874	FALSE	-0.642
SNRNP40	0.471385	0.874	FALSE	0.546
PPIP5K1	0.468579	0.874	FALSE	-0.409
UCHL3	0.469419	0.874	FALSE	0.378
MAGED1	0.471485	0.874	FALSE	0.276
YIF1A	0.471463	0.874	FALSE	0.259
FEN1	0.471026	0.874	FALSE	0.237
TAP2	0.468714	0.874	FALSE	-0.219
PSMA7	0.469496	0.874	FALSE	0.141
AKT1	0.473159	0.875	FALSE	-0.555
PLAA	0.473282	0.875	FALSE	0.505
PCBD1	0.472154	0.875	FALSE	-0.465
NPC1	0.475148	0.875	FALSE	-0.278
TPMT	0.473787	0.875	FALSE	0.244
EIF2S2	0.47308	0.875	FALSE	0.227
ATP2B4	0.47372	0.875	FALSE	-0.21
GJA1	0.473926	0.875	FALSE	-0.178
RPS27L	0.477048	0.876	FALSE	0.591
TGM1	0.476483	0.876	FALSE	0.588
STIP1	0.477453	0.876	FALSE	0.447
WDR36	0.477695	0.876	FALSE	0.42
KRT17	0.475934	0.876	FALSE	0.403
RPS14	0.477411	0.876	FALSE	0.394
AASS	0.475461	0.876	FALSE	0.387
CKS1B	0.47763	0.876	FALSE	-0.272
CDK5	0.477339	0.876	FALSE	-0.185
SLC16A2	0.476073	0.876	FALSE	0.172
CLIC4	0.478623	0.876	FALSE	0.171
PSMD8	0.478405	0.876	FALSE	-0.152
ASCC3	0.476088	0.876	FALSE	-0.137
CTNND1	0.480162	0.877	FALSE	0.803
AKR1A1	0.48071	0.877	FALSE	-0.559
SLC35F6	0.481071	0.877	FALSE	0.545
KIF2A	0.482068	0.877	FALSE	0.481
NAGK	0.482696	0.877	FALSE	0.472
FKBP4	0.481801	0.877	FALSE	0.405
HBS1L	0.481909	0.877	FALSE	0.344
ACTA1	0.48054	0.877	FALSE	0.325
CD2AP	0.480834	0.877	FALSE	0.238
PLK1	0.481289	0.877	FALSE	-0.163
ANXA2	0.480932	0.877	FALSE	-0.151
PKM	0.481485	0.877	FALSE	-0.119
DYNC1H1	0.481341	0.877	FALSE	-0.0815
THBS1	0.482951	0.878	FALSE	-0.433
RANGAP1	0.484709	0.878	FALSE	0.375
RTCA	0.485026	0.878	FALSE	-0.353
HSPA4	0.483841	0.878	FALSE	-0.188
VPS35	0.485618	0.878	FALSE	-0.145
CLTB	0.48821	0.879	FALSE	-0.59
GTF2H3	0.489176	0.879	FALSE	0.499
EXOSC4	0.490158	0.879	FALSE	0.476
TBL1XR1	0.486576	0.879	FALSE	-0.429
PPP2R5D	0.489702	0.879	FALSE	-0.415
AHSG	0.488465	0.879	FALSE	0.394
MARK2	0.489518	0.879	FALSE	0.371
PUM3	0.489928	0.879	FALSE	-0.366
TUBGCP2	0.487959	0.879	FALSE	0.354
NELFB	0.487958	0.879	FALSE	0.331
PCYOX1	0.488132	0.879	FALSE	-0.271
GNAS	0.487916	0.879	FALSE	-0.247
EHD2	0.490231	0.879	FALSE	-0.244
RCC1	0.487416	0.879	FALSE	0.218
RO60	0.487839	0.879	FALSE	-0.189
VDAC2	0.487018	0.879	FALSE	0.158
IDE	0.48783	0.879	FALSE	0.113
YWHAZ	0.488869	0.879	FALSE	0.0961
KRT77	0.493266	0.88	FALSE	0.437
MCTP2	0.490827	0.88	FALSE	0.237
RBM4	0.491197	0.88	FALSE	0.233
CUL2	0.494173	0.88	FALSE	-0.227
MRTO4	0.491129	0.88	FALSE	-0.225
HIST3H3	0.491797	0.88	FALSE	0.222
NUDT5	0.491868	0.88	FALSE	0.16
PSMD7	0.491213	0.88	FALSE	-0.152
EBP	0.493118	0.88	FALSE	-0.141
HIST2H2BF	0.492059	0.88	FALSE	-0.129
PSME1	0.493926	0.88	FALSE	-0.124
CHMP5	0.497164	0.881	FALSE	-0.726
AAAS	0.495637	0.881	FALSE	0.611
SYMPK	0.49561	0.881	FALSE	0.582
GLRX	0.496854	0.881	FALSE	0.537
OAS3	0.495511	0.881	FALSE	0.449
TAOK1	0.495938	0.881	FALSE	0.397
TBL3	0.495964	0.881	FALSE	-0.301
NUP37	0.495141	0.881	FALSE	0.299
TTLL12	0.495269	0.881	FALSE	0.279
APP	0.497195	0.881	FALSE	-0.222
NUCB2	0.496324	0.881	FALSE	0.205
TUBB4B	0.498105	0.881	FALSE	0.177
SLC25A25	0.500878	0.882	FALSE	-0.515
NUP98	0.500215	0.882	FALSE	0.486
LIG3	0.501303	0.882	FALSE	0.382
STMP1	0.498152	0.882	FALSE	0.36
KRT19	0.502098	0.882	FALSE	0.342
OSBP	0.501076	0.882	FALSE	0.304
ARL8B	0.498732	0.882	FALSE	-0.228
SAMM50	0.500821	0.882	FALSE	0.162
NUP93	0.498729	0.882	FALSE	-0.107
COPB2	0.49974	0.882	FALSE	-0.0999
PARL	0.504841	0.883	FALSE	-0.578
SRSF5	0.503221	0.883	FALSE	-0.494
RBM12	0.504716	0.883	FALSE	0.41
CELF1	0.506141	0.883	FALSE	0.394
GRSF1	0.502842	0.883	FALSE	0.371
SUCLA2	0.502635	0.883	FALSE	0.322
ERGIC1	0.502499	0.883	FALSE	0.299
HNRNPK	0.504054	0.883	FALSE	0.264
MRPS27	0.505905	0.883	FALSE	0.2
RPL10	0.504069	0.883	FALSE	-0.168
OGDH	0.504698	0.883	FALSE	0.161
MARS1	0.504159	0.883	FALSE	-0.135
PRPF8	0.505586	0.883	FALSE	-0.114
PFN1	0.510319	0.884	FALSE	0.549
ARMC6	0.508168	0.884	FALSE	0.457
DSTN	0.509963	0.884	FALSE	0.412
PPAT	0.510035	0.884	FALSE	-0.396
OCIAD1	0.506232	0.884	FALSE	0.395
RBM28	0.50927	0.884	FALSE	-0.38
ARL3	0.509996	0.884	FALSE	0.371
HIST3H2BB	0.508696	0.884	FALSE	0.273
TCERG1	0.507998	0.884	FALSE	-0.25
ADSS2	0.507478	0.884	FALSE	-0.246
MYO6	0.506893	0.884	FALSE	0.239
BROX	0.509734	0.884	FALSE	0.231
RAB3GAP2	0.509822	0.884	FALSE	0.229
NDUFB2	0.507451	0.884	FALSE	0.205
RPL37A	0.510077	0.884	FALSE	0.205
SNRPD1	0.506252	0.884	FALSE	-0.191
MBOAT7	0.506927	0.884	FALSE	-0.133
HSPA2	0.507433	0.884	FALSE	0.122
RAB35	0.507883	0.884	FALSE	-0.117
PITPNA	0.511411	0.885	FALSE	0.647
NADK2	0.511597	0.885	FALSE	0.479
DYNC1I2	0.512587	0.885	FALSE	-0.458
RBM26	0.512523	0.885	FALSE	0.322
EPB41	0.512711	0.885	FALSE	-0.297
XRN2	0.514072	0.885	FALSE	-0.292
DNM1	0.512557	0.885	FALSE	0.242
MAP2K1	0.51175	0.885	FALSE	-0.175
NPEPPS	0.513643	0.885	FALSE	-0.109
DLAT	0.518606	0.886	FALSE	-0.489
AIMP1	0.517509	0.886	FALSE	-0.42
RAB19	0.516517	0.886	FALSE	-0.261
UBR1	0.518189	0.886	FALSE	0.239
DCAF1	0.518491	0.886	FALSE	-0.192
DDX5	0.518282	0.886	FALSE	0.16
EIF1AX	0.515806	0.886	FALSE	0.141
VAMP3	0.518127	0.886	FALSE	0.131
PFAS	0.51868	0.886	FALSE	0.116
APMAP	0.516782	0.886	FALSE	-0.115
TMED5	0.516151	0.886	FALSE	0.112
RPL15	0.51676	0.886	FALSE	-0.11
G3BP1	0.51893	0.887	FALSE	0.484
HDGF	0.522807	0.887	FALSE	0.382
SLC12A4	0.521111	0.887	FALSE	0.378
IWS1	0.520007	0.887	FALSE	-0.367
WDR77	0.519152	0.887	FALSE	-0.365
TPP2	0.520235	0.887	FALSE	0.357
COPS6	0.519484	0.887	FALSE	0.349
BUD31	0.522173	0.887	FALSE	-0.341
ATM	0.51884	0.887	FALSE	0.336
TRIM29	0.522306	0.887	FALSE	0.239
PRPSAP2	0.522921	0.887	FALSE	0.228
AFG3L2	0.519169	0.887	FALSE	-0.211
DKC1	0.518875	0.887	FALSE	-0.211
MPC1	0.522024	0.887	FALSE	-0.21
ERGIC3	0.520929	0.887	FALSE	0.197
STT3A	0.520623	0.887	FALSE	-0.176
TELO2	0.521707	0.887	FALSE	0.152
GNA11	0.522666	0.887	FALSE	0.142
NARS1	0.521354	0.887	FALSE	-0.124
APRT	0.521015	0.887	FALSE	0.113
HDLBP	0.522373	0.887	FALSE	0.0984
CNOT2	0.523986	0.888	FALSE	-0.505
GALK1	0.526083	0.888	FALSE	0.437
ERCC2	0.523351	0.888	FALSE	0.388
PTPRA	0.52354	0.888	FALSE	-0.318
DIDO1	0.527235	0.888	FALSE	0.305
PPIF	0.525045	0.888	FALSE	0.288
DCUN1D1	0.524606	0.888	FALSE	-0.279
FGG	0.527176	0.888	FALSE	-0.279
ATP5PO	0.525009	0.888	FALSE	0.256
UQCRC1	0.526549	0.888	FALSE	0.184
CEBPZ	0.52673	0.888	FALSE	-0.183
NDUFB11	0.524074	0.888	FALSE	0.172
FXR1	0.52755	0.888	FALSE	0.125
PRDX6	0.526646	0.888	FALSE	0.123
RPL23A	0.52635	0.888	FALSE	0.0893
ACBD5	0.529335	0.889	FALSE	0.51
PSMC3	0.531178	0.889	FALSE	0.448
DDX24	0.530724	0.889	FALSE	0.438
PRPF38B	0.527899	0.889	FALSE	0.412
CRTAP	0.529467	0.889	FALSE	-0.377
MIA3	0.531736	0.889	FALSE	0.371
PIGU	0.528216	0.889	FALSE	0.358
SEC16A	0.530351	0.889	FALSE	0.356
PARP4	0.530373	0.889	FALSE	0.32
FDFT1	0.528425	0.889	FALSE	-0.315
LNPEP	0.531033	0.889	FALSE	0.243
TMX2	0.531579	0.889	FALSE	0.18
TJP1	0.531685	0.889	FALSE	-0.176
RPS29	0.531431	0.889	FALSE	-0.119
C3	0.532012	0.889	FALSE	-0.092
RICTOR	0.535808	0.89	FALSE	0.613
IFIT5	0.53228	0.89	FALSE	-0.534
NNMT	0.533914	0.89	FALSE	0.521
RTN1	0.534977	0.89	FALSE	0.441
PGLS	0.535551	0.89	FALSE	-0.43
SYNJ2BP	0.533845	0.89	FALSE	0.338
CCDC86	0.534242	0.89	FALSE	0.33
PON2	0.535638	0.89	FALSE	0.309
RPL36A	0.533347	0.89	FALSE	-0.264
IPO13	0.532301	0.89	FALSE	-0.236
ISOC1	0.536121	0.89	FALSE	0.201
RBBP7	0.53461	0.89	FALSE	0.192
ARPC4	0.53349	0.89	FALSE	-0.19
GALE	0.536605	0.89	FALSE	0.174
SEC31A	0.533049	0.89	FALSE	0.167
ACTB	0.533595	0.89	FALSE	0.15
XPO7	0.532848	0.89	FALSE	-0.14
PARVA	0.534541	0.89	FALSE	0.122
EIF3L	0.532976	0.89	FALSE	0.111
DDB1	0.535283	0.89	FALSE	-0.0977
NOLC1	0.540692	0.891	FALSE	0.554
CLCN7	0.538024	0.891	FALSE	0.517
RFC5	0.539838	0.891	FALSE	0.483
SYNGR2	0.539614	0.891	FALSE	0.319
SNRPE	0.540517	0.891	FALSE	0.3
TMEM245	0.536721	0.891	FALSE	-0.266
FAM210B	0.537266	0.891	FALSE	0.26
CYBC1	0.54076	0.891	FALSE	0.23
RPL27A	0.539729	0.891	FALSE	-0.225
POR	0.540714	0.891	FALSE	0.158
CD9	0.539647	0.891	FALSE	0.147
IL6	0.537078	0.891	FALSE	-0.146
ATP6V0D1	0.537833	0.891	FALSE	0.117
FLNB	0.536881	0.891	FALSE	-0.109
LDHA	0.539331	0.891	FALSE	0.106
TXN	0.537773	0.891	FALSE	0.0923
SACM1L	0.539735	0.891	FALSE	0.0859
DCPS	0.54186	0.892	FALSE	0.544
DDX17	0.544653	0.892	FALSE	-0.39
NDUFB9	0.543606	0.892	FALSE	-0.373
IMPA2	0.543524	0.892	FALSE	0.371
SFXN1	0.543948	0.892	FALSE	0.356
COMMD2	0.541738	0.892	FALSE	0.292
NBEA	0.543086	0.892	FALSE	-0.269
LMNB2	0.544153	0.892	FALSE	0.258
ROCK2	0.541916	0.892	FALSE	0.251
CPOX	0.542153	0.892	FALSE	-0.24
SUCLG2	0.541556	0.892	FALSE	0.198
API5	0.544318	0.892	FALSE	0.197
ADD3	0.544558	0.892	FALSE	-0.153
DHX15	0.541464	0.892	FALSE	0.123
RPL9	0.544558	0.892	FALSE	-0.104
CDK8	0.550209	0.893	FALSE	0.59
MOB2	0.547984	0.893	FALSE	-0.485
SDF2	0.548391	0.893	FALSE	0.458
MED18	0.549527	0.893	FALSE	-0.437
GLO1	0.549283	0.893	FALSE	-0.366
SDC2	0.55075	0.893	FALSE	-0.335
RRP36	0.548657	0.893	FALSE	-0.25
IGBP1	0.55052	0.893	FALSE	0.241
ATP6V1H	0.550333	0.893	FALSE	0.181
SERP1	0.548931	0.893	FALSE	-0.172
MACF1	0.546872	0.893	FALSE	-0.159
ANXA7	0.548552	0.893	FALSE	0.145
PPME1	0.549822	0.893	FALSE	0.124
SSB	0.548161	0.893	FALSE	0.115
RPN1	0.550528	0.893	FALSE	-0.109
DENND2A	0.55564	0.894	FALSE	0.477
NUCKS1	0.550887	0.894	FALSE	0.449
ATG5	0.553667	0.894	FALSE	-0.437
SMTN	0.553106	0.894	FALSE	-0.401
FTL	0.551695	0.894	FALSE	0.371
UBE2H	0.551698	0.894	FALSE	0.327
GDAP1	0.554811	0.894	FALSE	0.308
ABCC4	0.553025	0.894	FALSE	-0.282
TST	0.552831	0.894	FALSE	0.278
LARS2	0.554596	0.894	FALSE	-0.276
DTYMK	0.55361	0.894	FALSE	0.249
DOCK5	0.552307	0.894	FALSE	-0.243
GAPVD1	0.553489	0.894	FALSE	0.152
NOP58	0.553726	0.894	FALSE	0.146
CAPG	0.552775	0.894	FALSE	-0.123
S100A6	0.552325	0.894	FALSE	0.119
TRA2B	0.552633	0.894	FALSE	0.115
RPL10A	0.553614	0.894	FALSE	0.0961
TKT	0.55181	0.894	FALSE	0.0814
ATG3	0.555779	0.895	FALSE	-0.371
MXRA7	0.556194	0.895	FALSE	0.365
TXLNA	0.556055	0.895	FALSE	-0.342
PUS1	0.559216	0.895	FALSE	0.279
PPL	0.559377	0.895	FALSE	-0.227
U2AF1	0.556	0.895	FALSE	-0.207
GORASP2	0.559947	0.895	FALSE	0.178
IRF3	0.559958	0.895	FALSE	0.127
TGM2	0.559659	0.895	FALSE	-0.0849
MAT2A	0.56429	0.896	FALSE	0.414
PAPSS1	0.56089	0.896	FALSE	0.404
VPS26B	0.562925	0.896	FALSE	-0.366
TSFM	0.56466	0.896	FALSE	0.365
AGAP3	0.563236	0.896	FALSE	0.364
CD99	0.564592	0.896	FALSE	0.347
RAP1GDS1	0.563182	0.896	FALSE	-0.329
TNKS1BP1	0.561539	0.896	FALSE	-0.327
ITPA	0.564037	0.896	FALSE	-0.322
ANXA11	0.561016	0.896	FALSE	0.298
PDHB	0.56387	0.896	FALSE	-0.272
GOLGB1	0.5635	0.896	FALSE	0.236
FBXO7	0.562971	0.896	FALSE	-0.187
SRSF10	0.564654	0.896	FALSE	-0.173
SF3A3	0.565737	0.896	FALSE	-0.172
ADAM9	0.565754	0.896	FALSE	0.17
ARL6IP1	0.564318	0.896	FALSE	-0.16
TOMM20	0.562303	0.896	FALSE	-0.148
EIF4A1	0.56274	0.896	FALSE	0.12
CYP20A1	0.566679	0.897	FALSE	0.617
URGCP	0.570021	0.897	FALSE	0.579
SMARCA4	0.570045	0.897	FALSE	0.519
NDUFS5	0.568713	0.897	FALSE	0.462
NT5C3A	0.566261	0.897	FALSE	-0.392
NRAS	0.566874	0.897	FALSE	0.349
PRPF31	0.566366	0.897	FALSE	0.339
HLA-DRA	0.570778	0.897	FALSE	0.29
CA12	0.566438	0.897	FALSE	-0.24
EIF2B2	0.567732	0.897	FALSE	-0.207
NUTF2	0.566227	0.897	FALSE	0.134
RAB27A	0.569346	0.897	FALSE	-0.128
COX7B	0.566182	0.897	FALSE	0.127
PFKL	0.568109	0.897	FALSE	-0.117
CUL4B	0.567766	0.897	FALSE	0.112
RAB8A	0.566867	0.897	FALSE	-0.107
UQCRQ	0.568637	0.897	FALSE	-0.0819
HSPA14	0.573356	0.898	FALSE	0.783
PLEKHM2	0.571656	0.898	FALSE	-0.448
EXOSC3	0.572159	0.898	FALSE	-0.412
VPS4B	0.573155	0.898	FALSE	-0.409
DCTN2	0.575516	0.898	FALSE	0.386
GPAT3	0.57574	0.898	FALSE	-0.369
DNTTIP2	0.571778	0.898	FALSE	0.309
PDCD6	0.57298	0.898	FALSE	-0.294
SLC7A5	0.573433	0.898	FALSE	-0.286
DOCK10	0.572689	0.898	FALSE	0.197
TFRC	0.573752	0.898	FALSE	-0.191
ARHGAP1	0.571716	0.898	FALSE	0.178
COX6C	0.573482	0.898	FALSE	0.162
TMEM41B	0.575224	0.898	FALSE	-0.126
SND1	0.575228	0.898	FALSE	0.0664
PDCL	0.577384	0.899	FALSE	0.532
DOCK6	0.577525	0.899	FALSE	0.435
PSMA2	0.576854	0.899	FALSE	0.419
MRRF	0.580603	0.899	FALSE	0.378
CHTOP	0.577517	0.899	FALSE	0.36
PFDN4	0.57632	0.899	FALSE	-0.341
MAPK9	0.580956	0.899	FALSE	-0.317
HSPH1	0.581095	0.899	FALSE	0.296
NDUFB10	0.580966	0.899	FALSE	-0.294
GSR	0.578457	0.899	FALSE	0.278
PIP4K2B	0.576455	0.899	FALSE	0.222
PTGR1	0.58044	0.899	FALSE	-0.11
SET	0.577004	0.899	FALSE	0.0895
ATP13A3	0.582103	0.9	FALSE	-0.462
COPS4	0.587109	0.9	FALSE	0.461
CAST	0.582773	0.9	FALSE	-0.415
PHF5A	0.58369	0.9	FALSE	-0.381
XRCC4	0.584135	0.9	FALSE	0.31
SLC7A11	0.587042	0.9	FALSE	-0.301
THEM6	0.585647	0.9	FALSE	-0.282
TMED4	0.587028	0.9	FALSE	0.27
TPM3	0.58417	0.9	FALSE	-0.266
UGP2	0.582953	0.9	FALSE	-0.168
LETM1	0.582905	0.9	FALSE	-0.163
PITRM1	0.582716	0.9	FALSE	0.148
NADSYN1	0.586917	0.9	FALSE	-0.135
PSMD2	0.583172	0.9	FALSE	0.132
PBXIP1	0.592127	0.901	FALSE	0.474
FAM3C	0.589422	0.901	FALSE	0.462
PIP4K2C	0.591889	0.901	FALSE	-0.453
TMSB4X	0.591272	0.901	FALSE	0.449
GTF2F2	0.588792	0.901	FALSE	-0.411
H2AFY2	0.587603	0.901	FALSE	-0.334
MATN2	0.589168	0.901	FALSE	-0.313
LRRC40	0.592359	0.901	FALSE	0.276
KCNN4	0.589342	0.901	FALSE	-0.27
SRPX	0.591152	0.901	FALSE	-0.252
SHROOM1	0.588497	0.901	FALSE	-0.225
TARS2	0.590779	0.901	FALSE	-0.223
LAMP1	0.592577	0.901	FALSE	-0.167
ANP32B	0.589186	0.901	FALSE	0.14
CAND1	0.587975	0.901	FALSE	-0.109
ANXA5	0.587949	0.901	FALSE	0.107
EXOC7	0.595375	0.902	FALSE	0.552
GTF2F1	0.5958	0.902	FALSE	-0.55
CAT	0.593028	0.902	FALSE	0.369
MYO1G	0.593634	0.902	FALSE	-0.368
XPO5	0.596347	0.902	FALSE	0.347
SRSF11	0.598349	0.902	FALSE	-0.32
FRYL	0.598113	0.902	FALSE	-0.292
MYL12B	0.596109	0.902	FALSE	0.278
CNIH4	0.596647	0.902	FALSE	-0.241
PGM3	0.594195	0.902	FALSE	0.234
CSPG4	0.59302	0.902	FALSE	0.231
REPIN1	0.595966	0.902	FALSE	-0.216
DYNLL1	0.594879	0.902	FALSE	0.215
NMT1	0.594297	0.902	FALSE	-0.146
HUWE1	0.597942	0.902	FALSE	-0.111
MAN1A1	0.594602	0.902	FALSE	-0.107
VDAC3	0.594144	0.902	FALSE	0.106
PDIA4	0.593857	0.902	FALSE	-0.0819
YWHAG	0.594049	0.902	FALSE	0.0771
SNX24	0.602024	0.903	FALSE	-0.319
TP53I3	0.602348	0.903	FALSE	0.264
NEK9	0.600785	0.903	FALSE	0.236
BIRC6	0.601376	0.903	FALSE	-0.222
H1-3	0.601728	0.903	FALSE	0.193
SLC25A20	0.600965	0.903	FALSE	0.193
PRRC1	0.601992	0.903	FALSE	0.178
FNTB	0.598983	0.903	FALSE	-0.175
FARSA	0.603097	0.903	FALSE	0.174
RTCB	0.602419	0.903	FALSE	-0.155
LMNB1	0.601087	0.903	FALSE	0.129
ARPC1A	0.598417	0.903	FALSE	-0.119
RUVBL2	0.601609	0.903	FALSE	-0.11
SLC25A11	0.600813	0.903	FALSE	-0.105
SLC25A5	0.600747	0.903	FALSE	0.0773
IMP3	0.605027	0.904	FALSE	0.385
MRPL28	0.60776	0.904	FALSE	0.358
ACOT7	0.606511	0.904	FALSE	0.344
GNAI3	0.605331	0.904	FALSE	0.332
HNRNPA3	0.608798	0.904	FALSE	-0.231
NIPBL	0.607953	0.904	FALSE	-0.225
CNP	0.606521	0.904	FALSE	-0.192
GOLPH3L	0.605045	0.904	FALSE	0.161
HARS2	0.60755	0.904	FALSE	0.112
NOP56	0.608265	0.904	FALSE	-0.112
CTSA	0.605509	0.904	FALSE	0.11
IFI16	0.607676	0.904	FALSE	-0.104
CSTF1	0.613123	0.905	FALSE	0.586
SBF1	0.613411	0.905	FALSE	-0.393
ARAF	0.611739	0.905	FALSE	0.303
RAB5A	0.612926	0.905	FALSE	0.293
CDC42	0.612152	0.905	FALSE	0.289
HPRT1	0.615456	0.905	FALSE	-0.288
AGPAT5	0.612056	0.905	FALSE	0.286
APEX1	0.613665	0.905	FALSE	0.283
RALA	0.612797	0.905	FALSE	-0.253
MPZL1	0.613911	0.905	FALSE	0.248
PDLIM5	0.610658	0.905	FALSE	-0.221
OASL	0.6128	0.905	FALSE	0.205
PLS3	0.612744	0.905	FALSE	0.187
YKT6	0.612545	0.905	FALSE	-0.166
TOP1	0.61391	0.905	FALSE	-0.135
SAMD9L	0.61098	0.905	FALSE	0.132
CSE1L	0.61077	0.905	FALSE	-0.114
TMPO	0.614731	0.905	FALSE	-0.106
PRPF6	0.610769	0.905	FALSE	0.0984
PDIA6	0.610154	0.905	FALSE	0.0941
SNW1	0.616973	0.906	FALSE	-0.738
PFDN2	0.618833	0.906	FALSE	-0.288
EPM2AIP1	0.617997	0.906	FALSE	-0.27
FAM50A	0.621133	0.906	FALSE	-0.217
CKAP4	0.61792	0.906	FALSE	0.206
HNRNPDL	0.621111	0.906	FALSE	0.193
PES1	0.618484	0.906	FALSE	-0.175
RBM25	0.617737	0.906	FALSE	-0.17
UTP20	0.619546	0.906	FALSE	0.129
NAT10	0.618868	0.906	FALSE	-0.115
HMGCL	0.618409	0.906	FALSE	0.113
UGDH	0.627071	0.907	FALSE	0.379
BCAT2	0.626186	0.907	FALSE	-0.371
FBXO4	0.622504	0.907	FALSE	0.37
ALCAM	0.626293	0.907	FALSE	-0.329
RABGGTA	0.623518	0.907	FALSE	-0.321
SLC1A3	0.623902	0.907	FALSE	-0.299
SOAT1	0.624161	0.907	FALSE	0.285
NDUFB3	0.626671	0.907	FALSE	-0.265
COX6A1	0.627485	0.907	FALSE	-0.254
HCFC1	0.622612	0.907	FALSE	-0.217
IDH3G	0.627625	0.907	FALSE	0.205
STEAP3	0.623478	0.907	FALSE	-0.184
FN3KRP	0.622503	0.907	FALSE	0.13
MOV10	0.623086	0.907	FALSE	0.129
METTL7B	0.624389	0.907	FALSE	-0.114
AP3S1	0.627424	0.907	FALSE	-0.108
EPRS1	0.62317	0.907	FALSE	-0.0959
ATP6V1A	0.628056	0.907	FALSE	0.0802
DNAJC1	0.632483	0.908	FALSE	-0.419
PSMB7	0.631334	0.908	FALSE	-0.371
RFC4	0.632136	0.908	FALSE	-0.361
MANF	0.630836	0.908	FALSE	0.36
CERT1	0.633758	0.908	FALSE	-0.293
STX12	0.63033	0.908	FALSE	0.28
FKBP8	0.629556	0.908	FALSE	0.24
PPP2R5E	0.62977	0.908	FALSE	-0.152
LARP1	0.62862	0.908	FALSE	-0.151
MAP4	0.629512	0.908	FALSE	0.146
H1-5	0.633761	0.908	FALSE	-0.124
EIF4E2	0.636865	0.909	FALSE	0.513
SRGAP1	0.639035	0.909	FALSE	0.4
SEM1	0.638212	0.909	FALSE	-0.327
DNAJB14	0.635034	0.909	FALSE	-0.309
NCCRP1	0.635849	0.909	FALSE	-0.283
SV2A	0.638798	0.909	FALSE	-0.272
RAD23A	0.638109	0.909	FALSE	-0.267
CTNNA1	0.639603	0.909	FALSE	0.266
WNT5A	0.639534	0.909	FALSE	-0.266
SORD	0.64141	0.909	FALSE	-0.247
PIGB	0.641313	0.909	FALSE	-0.239
SDHC	0.636905	0.909	FALSE	-0.214
SSRP1	0.637606	0.909	FALSE	-0.212
BMS1	0.636603	0.909	FALSE	0.208
GALM	0.638288	0.909	FALSE	-0.197
SLC27A1	0.639261	0.909	FALSE	-0.194
RAB12	0.640244	0.909	FALSE	-0.188
UBE3C	0.635332	0.909	FALSE	0.15
HLA-DRB1	0.63529	0.909	FALSE	0.121
SMS	0.63905	0.909	FALSE	0.121
ANKZF1	0.637715	0.909	FALSE	-0.117
ACTR1A	0.635474	0.909	FALSE	0.0995
DAD1	0.642111	0.91	FALSE	-0.534
ABI2	0.645233	0.91	FALSE	0.391
CAMK1	0.64402	0.91	FALSE	0.345
RFC3	0.647861	0.91	FALSE	0.337
MRPL17	0.647662	0.91	FALSE	0.314
NPTN	0.644966	0.91	FALSE	0.292
RRP1B	0.644388	0.91	FALSE	-0.281
SLC30A5	0.644842	0.91	FALSE	-0.269
HNRNPH2	0.644616	0.91	FALSE	0.267
RNPS1	0.64326	0.91	FALSE	0.265
ENSA	0.645703	0.91	FALSE	0.247
IMPDH2	0.646564	0.91	FALSE	0.244
PNPLA7	0.64438	0.91	FALSE	-0.238
GUF1	0.644897	0.91	FALSE	-0.234
GSDME	0.642403	0.91	FALSE	-0.233
NFKB2	0.646145	0.91	FALSE	0.208
STOM	0.647944	0.91	FALSE	0.186
PICALM	0.645285	0.91	FALSE	-0.177
CHID1	0.645614	0.91	FALSE	-0.158
WASHC5	0.64757	0.91	FALSE	-0.139
NKTR	0.64483	0.91	FALSE	-0.138
RHOA	0.648007	0.91	FALSE	0.098
ILF2	0.647611	0.91	FALSE	-0.0883
DENR	0.644449	0.91	FALSE	0.0865
CARS2	0.645038	0.91	FALSE	0.0826
BOP1	0.651089	0.911	FALSE	0.52
SEL1L3	0.651511	0.911	FALSE	0.316
ABCC1	0.650437	0.911	FALSE	0.276
GHITM	0.64828	0.911	FALSE	0.255
SMG1	0.652763	0.911	FALSE	-0.248
JAGN1	0.654322	0.911	FALSE	-0.194
RAB3GAP1	0.654406	0.911	FALSE	0.105
MOGS	0.650543	0.911	FALSE	-0.0979
EIF3D	0.651734	0.911	FALSE	0.0872
LRRC59	0.654511	0.911	FALSE	-0.0833
CFL1	0.658701	0.912	FALSE	0.309
IGHG1	0.660946	0.912	FALSE	0.286
MRPS12	0.660794	0.912	FALSE	-0.28
SEPTIN11	0.659602	0.912	FALSE	-0.276
SH3BGRL3	0.656779	0.912	FALSE	0.266
MRPS2	0.655204	0.912	FALSE	-0.252
HMGB3	0.659507	0.912	FALSE	0.244
MAK16	0.658884	0.912	FALSE	-0.241
DNAJC10	0.655982	0.912	FALSE	0.238
UFC1	0.659944	0.912	FALSE	-0.21
DNAAF5	0.65767	0.912	FALSE	0.143
LSS	0.658627	0.912	FALSE	-0.133
RHOT2	0.661762	0.912	FALSE	-0.118
ARHGEF2	0.658196	0.912	FALSE	-0.11
RNF213	0.661541	0.912	FALSE	0.0985
FDPS	0.656514	0.912	FALSE	-0.0975
GTPBP4	0.655881	0.912	FALSE	0.0827
CCT5	0.660147	0.912	FALSE	-0.0826
ZMPSTE24	0.656128	0.912	FALSE	0.0814
NAMPT	0.659108	0.912	FALSE	-0.0771
ARPC2	0.661621	0.912	FALSE	0.0757
SEH1L	0.664515	0.913	FALSE	0.42
CLASRP	0.663403	0.913	FALSE	-0.404
RCC2	0.666034	0.913	FALSE	-0.377
DDX54	0.666432	0.913	FALSE	-0.368
SBSN	0.669227	0.913	FALSE	0.368
FAM120A	0.664883	0.913	FALSE	0.339
ADCY8	0.667418	0.913	FALSE	-0.296
BLMH	0.664259	0.913	FALSE	-0.288
CYCS	0.668977	0.913	FALSE	0.267
CUL7	0.666218	0.913	FALSE	-0.248
PAFAH1B3	0.669171	0.913	FALSE	-0.212
GGH	0.665235	0.913	FALSE	-0.196
DRG1	0.664125	0.913	FALSE	-0.187
XPC	0.662131	0.913	FALSE	0.171
VPS29	0.666293	0.913	FALSE	0.149
SEC61A1	0.66237	0.913	FALSE	-0.127
UBE2L6	0.669102	0.913	FALSE	-0.121
MTDH	0.668893	0.913	FALSE	-0.115
TPT1	0.667172	0.913	FALSE	-0.114
SPCS2	0.668643	0.913	FALSE	-0.107
TNPO3	0.663129	0.913	FALSE	-0.091
SCCPDH	0.665536	0.913	FALSE	-0.0892
ABCE1	0.662157	0.913	FALSE	0.08
SMARCA2	0.666697	0.913	FALSE	0.0757
LEMD2	0.670188	0.914	FALSE	0.585
POP1	0.675764	0.914	FALSE	-0.426
POFUT2	0.673459	0.914	FALSE	-0.364
PRMT5	0.67258	0.914	FALSE	-0.344
SRPRB	0.673097	0.914	FALSE	0.312
DHX16	0.672456	0.914	FALSE	0.295
PELP1	0.669416	0.914	FALSE	-0.291
TMEM160	0.671955	0.914	FALSE	0.282
CMPK1	0.675	0.914	FALSE	0.257
ZZEF1	0.672811	0.914	FALSE	0.252
AIFM2	0.676028	0.914	FALSE	-0.239
FBXO22	0.671195	0.914	FALSE	0.236
TMED8	0.67432	0.914	FALSE	0.236
DBI	0.669729	0.914	FALSE	0.23
UBE2NL	0.671832	0.914	FALSE	0.223
PODXL	0.673395	0.914	FALSE	0.201
NAPA	0.671077	0.914	FALSE	-0.182
2025-08-02	0.670517	0.914	FALSE	-0.168
PCBP1	0.672978	0.914	FALSE	0.152
SNRNP27	0.675928	0.914	FALSE	-0.146
DIS3	0.672225	0.914	FALSE	0.141
ERMP1	0.676103	0.914	FALSE	-0.138
ARMCX3	0.671969	0.914	FALSE	0.122
XAB2	0.672481	0.914	FALSE	0.122
TNPO1	0.676418	0.914	FALSE	0.111
ATL3	0.669804	0.914	FALSE	-0.0918
PIGT	0.673583	0.914	FALSE	0.0889
GSDMD	0.675366	0.914	FALSE	0.0791
MRPL48	0.677989	0.915	FALSE	-0.765
NSDHL	0.681848	0.915	FALSE	0.393
STAT2	0.677401	0.915	FALSE	0.363
PFDN1	0.679127	0.915	FALSE	0.35
CSK	0.683221	0.915	FALSE	-0.294
LASP1	0.680099	0.915	FALSE	-0.27
ST7	0.676726	0.915	FALSE	-0.247
AIP	0.680599	0.915	FALSE	-0.233
ASCC2	0.682343	0.915	FALSE	-0.23
UBR5	0.682701	0.915	FALSE	0.216
WDR18	0.677569	0.915	FALSE	0.209
MTOR	0.682835	0.915	FALSE	0.206
GSTP1	0.677016	0.915	FALSE	0.155
PGRMC2	0.683292	0.915	FALSE	0.151
EIF3M	0.683547	0.915	FALSE	0.15
UTY	0.679609	0.915	FALSE	0.139
DHCR24	0.680348	0.915	FALSE	-0.102
ARF4	0.677854	0.915	FALSE	0.0869
GNL1	0.683238	0.915	FALSE	-0.0767
AP3B1	0.680095	0.915	FALSE	0.0608
EEF1G	0.683847	0.915	FALSE	-0.0605
PARP14	0.688378	0.916	FALSE	-0.357
FAM136A	0.686225	0.916	FALSE	-0.337
KRT18	0.690324	0.916	FALSE	-0.307
SLC20A1	0.691306	0.916	FALSE	-0.272
EML2	0.685371	0.916	FALSE	-0.218
LIMA1	0.686139	0.916	FALSE	0.193
ERCC3	0.688256	0.916	FALSE	-0.19
ALDH1B1	0.688722	0.916	FALSE	-0.187
RPS6KA1	0.688193	0.916	FALSE	0.173
MID1	0.691539	0.916	FALSE	0.166
SLC1A5	0.69146	0.916	FALSE	-0.164
ARIH1	0.691098	0.916	FALSE	0.158
ATP5F1E	0.684625	0.916	FALSE	0.148
AP1G1	0.688148	0.916	FALSE	-0.143
REXO2	0.690209	0.916	FALSE	0.138
ACTBL2	0.688723	0.916	FALSE	-0.117
MYO18A	0.689836	0.916	FALSE	-0.103
MCM4	0.686384	0.916	FALSE	-0.102
PFKP	0.691403	0.916	FALSE	0.0908
ANXA6	0.68713	0.916	FALSE	0.0707
PACSIN2	0.692334	0.917	FALSE	0.435
LXN	0.693922	0.917	FALSE	0.405
TUBG1	0.696477	0.917	FALSE	0.357
MESD	0.697392	0.917	FALSE	-0.355
RBM27	0.698701	0.917	FALSE	0.333
PLXNB2	0.693178	0.917	FALSE	-0.318
PRPF4	0.696359	0.917	FALSE	0.292
BNIP2	0.693576	0.917	FALSE	0.28
PRNP	0.698973	0.917	FALSE	0.255
SRPK2	0.697437	0.917	FALSE	-0.246
SUPT6H	0.696365	0.917	FALSE	-0.238
ELOC	0.692673	0.917	FALSE	0.229
NRBP1	0.699224	0.917	FALSE	-0.212
MAPRE2	0.693646	0.917	FALSE	0.186
GLA	0.698801	0.917	FALSE	0.172
VPS13A	0.694977	0.917	FALSE	-0.17
PPP5C	0.695707	0.917	FALSE	0.163
PGS1	0.696674	0.917	FALSE	-0.16
SBDS	0.693512	0.917	FALSE	0.146
ABCF2	0.697365	0.917	FALSE	0.111
H2BC12	0.697457	0.917	FALSE	0.0829
POLR1B	0.692467	0.917	FALSE	0.0757
RPS5	0.699277	0.917	FALSE	-0.0644
EEF1A1	0.698377	0.917	FALSE	0.0625
HP1BP3	0.693936	0.917	FALSE	-0.0621
ARPC3	0.696132	0.917	FALSE	0.0544
ANXA4	0.692538	0.917	FALSE	0.0514
HK2	0.693583	0.917	FALSE	-0.0495
LNPK	0.704412	0.918	FALSE	-0.357
MAT2B	0.703199	0.918	FALSE	0.318
ZNF207	0.702819	0.918	FALSE	-0.295
VAMP7	0.704899	0.918	FALSE	-0.281
FUNDC2	0.701297	0.918	FALSE	0.236
PDCD11	0.702601	0.918	FALSE	0.233
NCBP1	0.7041	0.918	FALSE	-0.22
MAPK14	0.70687	0.918	FALSE	-0.211
RP2	0.701799	0.918	FALSE	0.184
SLC27A2	0.707184	0.918	FALSE	0.183
TCAF1	0.69983	0.918	FALSE	0.171
HNRNPA2B1	0.705115	0.918	FALSE	-0.14
SYNCRIP	0.706494	0.918	FALSE	0.122
COG4	0.705946	0.918	FALSE	0.118
PTGFRN	0.703351	0.918	FALSE	0.106
RAB1A	0.699694	0.918	FALSE	-0.0624
PTPN11	0.700698	0.918	FALSE	-0.0482
LRRC47	0.710212	0.919	FALSE	0.447
PLEKHO2	0.713858	0.919	FALSE	-0.437
SNX1	0.708779	0.919	FALSE	0.348
PMPCA	0.715499	0.919	FALSE	-0.234
GMPS	0.709696	0.919	FALSE	-0.228
ATG16L1	0.715487	0.919	FALSE	0.226
GPR108	0.710636	0.919	FALSE	-0.213
CNOT1	0.71467	0.919	FALSE	0.21
SNUPN	0.709922	0.919	FALSE	-0.201
VPS8	0.710402	0.919	FALSE	-0.201
TUT7	0.711636	0.919	FALSE	-0.177
RAB22A	0.712185	0.919	FALSE	-0.176
PTN	0.710475	0.919	FALSE	0.169
VPS52	0.709687	0.919	FALSE	0.169
LMF1	0.708308	0.919	FALSE	0.164
[truncated: 928 more rows]

## Sheet: 3D_cells_TMZ200uMxDMSO
name	T200_3D_cells_vs_DMSO_3D_cells_p.val	T200_3D_cells_vs_DMSO_3D_cells_p.adj	T200_3D_cells_vs_DMSO_3D_cells_significant	T200_3D_cells_vs_DMSO_3D_cells_ratio
SREK1	1.57e-10	6.12e-13	TRUE	-6.23
TOP2A	2.48e-09	6.95e-11	TRUE	1.59
SHMT2	4.68e-07	6.87e-06	TRUE	-1.37
TDP1	5.17e-07	7.48e-06	TRUE	2.14
SOD1	5.87e-07	8.22e-06	TRUE	3.32
CPSF6	6.19e-07	8.52e-06	TRUE	-1.65
ISOC1	5.86e-06	0.00039	TRUE	1.78
RRAS	1.17e-05	0.000966	TRUE	-1.27
LPCAT1	1.31e-05	0.00109	TRUE	1.87
SSR4	2.19e-05	0.00182	TRUE	-1.22
SNRPD2	2.22e-05	0.00183	TRUE	0.821
SELENOT	2.23e-05	0.00185	TRUE	-2.31
PPP6C	3.35e-05	0.00305	TRUE	-1.24
COX6C	4.48e-05	0.00418	TRUE	1.37
UFSP2	4.98e-05	0.00464	TRUE	-2.25
TMEM11	5.91e-05	0.00545	TRUE	1.68
OCIAD2	6.75e-05	0.0061	TRUE	2.11
ABHD16A	6.8e-05	0.00614	TRUE	2.31
GPD2	8.34e-05	0.00755	TRUE	-1.23
DIAPH1	0.00011553	0.0101	FALSE	0.841
VPS16	0.000117922	0.0103	FALSE	2.51
PLOD2	0.000119313	0.0104	FALSE	-0.855
MRPL39	0.000129102	0.0111	FALSE	2.26
KPNA4	0.000140134	0.0118	FALSE	0.627
TMEM205	0.000146247	0.0121	FALSE	-0.733
ABCD3	0.000148839	0.0123	FALSE	2.5
SF3B3	0.000165667	0.0134	FALSE	1
SSR1	0.000178623	0.0141	FALSE	1.82
KIF27	0.000182662	0.0144	FALSE	0.785
ARMC9	0.000249043	0.0197	FALSE	2.29
DCTN6	0.000254066	0.0201	FALSE	2.13
UBE2L3	0.000261368	0.0207	FALSE	-2.35
SRPK1	0.000419249	0.0321	FALSE	0.917
BUB3	0.00044009	0.0334	FALSE	-2.89
RPS10	0.000444474	0.0337	FALSE	-0.626
GPD1L	0.000448213	0.0339	FALSE	0.775
SWAP70	0.00045833	0.0345	FALSE	-1.24
POLD1	0.000462197	0.0348	FALSE	2.13
PSMD4	0.000482686	0.036	FALSE	-1.12
EIF3K	0.000500102	0.037	FALSE	-0.866
CCT7	0.000554403	0.04	FALSE	0.583
ARF6	0.000673181	0.0458	FALSE	-2.99
HLA-C	0.000673387	0.0458	FALSE	-2.34
SMC4	0.000698168	0.0469	FALSE	1.07
DNM1L	0.000744403	0.0488	FALSE	2.43
ALDH1L2	0.0007508	0.0491	FALSE	1.1
KRT9	0.000753979	0.0492	FALSE	-2.46
CDV3	0.000781196	0.0503	FALSE	-2.61
SLIRP	0.000780304	0.0503	FALSE	0.76
RPS21	0.000794292	0.0508	FALSE	0.732
FAP	0.000804118	0.0512	FALSE	-0.708
SLC2A1	0.000822127	0.0518	FALSE	-1.96
CAVIN3	0.000881069	0.0542	FALSE	-2.42
NUTF2	0.000896783	0.0548	FALSE	0.859
SLC16A1	0.000997609	0.0584	FALSE	-0.525
PPP2R5D	0.00101622	0.0591	FALSE	-2.17
GATD3B	0.00101892	0.0591	FALSE	1.61
MCM7	0.00105002	0.0602	FALSE	1.61
UACA	0.00105934	0.0605	FALSE	-3.47
AIMP2	0.00105956	0.0605	FALSE	0.905
EHD2	0.0010886	0.0614	FALSE	-1.27
COX4I1	0.00116557	0.0642	FALSE	0.632
CALR	0.00135169	0.0702	FALSE	-0.966
TTC4	0.0013569	0.0704	FALSE	3.24
VIM	0.00140097	0.0717	FALSE	-0.847
RACK1	0.00141014	0.072	FALSE	-0.97
SRSF3	0.00142729	0.0725	FALSE	-0.816
GSTM1	0.00144869	0.0731	FALSE	1.43
HNRNPUL1	0.00149539	0.0744	FALSE	-1.44
ATP5F1E	0.00150932	0.0748	FALSE	1.27
PHKB	0.00152309	0.0751	FALSE	0.843
EBP	0.00152791	0.0753	FALSE	-0.713
XPO1	0.00153653	0.0755	FALSE	-0.791
LIMCH1	0.00158972	0.0769	FALSE	-1.78
NME1	0.00163868	0.0781	FALSE	0.843
CDK7	0.00164357	0.0782	FALSE	2.4
SIN3A	0.00165238	0.0784	FALSE	-0.708
PPP1R7	0.00169923	0.0798	FALSE	1.04
PDHB	0.001798	0.0827	FALSE	-1.61
TAGLN2	0.00180564	0.0829	FALSE	0.862
RRAD	0.0018314	0.0836	FALSE	2.47
L3HYPDH	0.00192147	0.086	FALSE	-0.792
LMNA	0.001949	0.0868	FALSE	-0.535
CRYZ	0.00200104	0.0881	FALSE	1.56
ANXA4	0.00201318	0.0884	FALSE	-0.437
EIF4H	0.00204543	0.0892	FALSE	-1.9
EPRS1	0.00210212	0.0907	FALSE	-0.653
CPT2	0.00213962	0.0917	FALSE	-2.57
MTX1	0.00226995	0.096	FALSE	-1.83
SLC25A5	0.00231189	0.0973	FALSE	0.489
VAMP5	0.00239199	0.0998	FALSE	-1.99
ZNF806	0.00246734	0.102	FALSE	-2.18
VTI1A	0.00250731	0.103	FALSE	-0.901
LETM1	0.00259447	0.106	FALSE	-0.972
NR3C1	0.00289064	0.115	FALSE	-1.68
AURKA	0.00288811	0.115	FALSE	1.56
SLC2A3	0.00291654	0.116	FALSE	-1.01
RTN3	0.00324304	0.125	FALSE	-0.591
AQR	0.00339957	0.129	FALSE	0.63
TAOK1	0.00346681	0.13	FALSE	-1.84
HK2	0.00343322	0.13	FALSE	-0.397
ITGA5	0.00351239	0.132	FALSE	-0.679
EIF3E	0.00366991	0.135	FALSE	0.625
HSP90B1	0.00365221	0.135	FALSE	-0.455
DGKA	0.00370406	0.136	FALSE	2.03
PYM1	0.00372431	0.137	FALSE	-0.905
DCK	0.00378973	0.138	FALSE	0.838
CLSTN1	0.0039277	0.141	FALSE	-1.51
IPO5	0.00392692	0.141	FALSE	0.551
SERPINB8	0.00400332	0.143	FALSE	-1.18
BROX	0.00405229	0.144	FALSE	1.08
EXOC3	0.00424937	0.148	FALSE	-1.04
SUB1	0.00422203	0.148	FALSE	-0.868
PSMD13	0.00421917	0.148	FALSE	0.688
TALDO1	0.00426632	0.149	FALSE	-0.457
DDX56	0.00437105	0.151	FALSE	-1.5
IPO7	0.00466124	0.158	FALSE	-1.37
NOC4L	0.00475692	0.16	FALSE	-1.68
NUP50	0.00481834	0.161	FALSE	1.46
EEF1AKNMT	0.00487996	0.163	FALSE	1.47
DBT	0.00496069	0.164	FALSE	0.928
RRM1	0.00516863	0.169	FALSE	0.55
EHD1	0.00524523	0.17	FALSE	1.14
LYPLA2	0.00532996	0.172	FALSE	1.08
ERP29	0.00556069	0.176	FALSE	-0.734
PTPN9	0.00557892	0.177	FALSE	2.02
TSTA3	0.00563054	0.178	FALSE	-3.07
CIAPIN1	0.00576542	0.18	FALSE	-2.17
ZNF326	0.00575422	0.18	FALSE	-0.695
S100A9	0.00578642	0.181	FALSE	-2.39
TOR1AIP1	0.00584877	0.182	FALSE	2.75
CDC42BPA	0.00617725	0.188	FALSE	-1.17
EGFR	0.00620348	0.188	FALSE	0.708
ARF5	0.00669719	0.196	FALSE	0.747
PLD1	0.00669162	0.196	FALSE	0.45
ALDH1A3	0.00688971	0.199	FALSE	-0.81
SARNP	0.00695718	0.2	FALSE	2.33
SEL1L	0.0069253	0.2	FALSE	-0.982
MAPK3	0.00709147	0.202	FALSE	0.53
GBE1	0.00710512	0.203	FALSE	-0.467
SMAP	0.007373	0.207	FALSE	-1.82
GANAB	0.00754306	0.209	FALSE	-0.474
2025-08-02	0.00770278	0.211	FALSE	-1.12
CLIC5	0.00776541	0.212	FALSE	-2.3
SMPD4	0.007754	0.212	FALSE	1.5
NDUFS4	0.00773279	0.212	FALSE	1.33
ADK	0.00787327	0.214	FALSE	-1.59
SLC16A2	0.00786413	0.214	FALSE	-0.68
HNRNPH1	0.00793621	0.215	FALSE	-0.889
TMEM109	0.00797317	0.215	FALSE	-0.543
GRHPR	0.00802552	0.216	FALSE	-1.58
DOCK10	0.00805301	0.216	FALSE	0.982
TP53BP1	0.00811661	0.217	FALSE	0.782
TCOF1	0.00816514	0.218	FALSE	1.13
GYS1	0.00825711	0.219	FALSE	-0.625
MYO1B	0.00831347	0.22	FALSE	-0.471
ARHGEF1	0.00851416	0.222	FALSE	0.564
SLC6A6	0.00857947	0.223	FALSE	-0.889
LETMD1	0.0086625	0.224	FALSE	-1.41
TXNDC17	0.00885909	0.226	FALSE	0.727
ASPH	0.00882022	0.226	FALSE	-0.664
PRKAR1A	0.00896592	0.228	FALSE	0.559
RPL35A	0.00904042	0.228	FALSE	-0.421
ARCN1	0.00906957	0.229	FALSE	-0.61
COL6A1	0.00960945	0.236	FALSE	-0.485
KDELR2	0.00966929	0.237	FALSE	0.878
WNT5A	0.00969018	0.238	FALSE	1.56
RUVBL1	0.00989007	0.24	FALSE	-1.88
SMTN	0.00987277	0.24	FALSE	-1.85
JPT2	0.00999032	0.242	FALSE	-1.93
SYNJ2BP	0.010206	0.244	FALSE	-1.48
PPP1CB	0.0101549	0.244	FALSE	-0.641
TMSB10	0.0103598	0.246	FALSE	-1.61
SNX4	0.0105225	0.248	FALSE	1.69
HRNR	0.0106805	0.25	FALSE	-1.9
NIPSNAP1	0.0107919	0.252	FALSE	-0.812
TBC1D15	0.0109225	0.253	FALSE	-1.61
NOC3L	0.0110268	0.255	FALSE	-0.373
CLCC1	0.01114	0.256	FALSE	-2.3
AHNAK	0.0111029	0.256	FALSE	-0.455
SPCS3	0.0113045	0.258	FALSE	0.559
CTNNB1	0.0113498	0.259	FALSE	-1.92
DUT	0.0117524	0.264	FALSE	1.86
MYO5A	0.0117777	0.264	FALSE	0.449
PROS1	0.0119057	0.266	FALSE	-1.62
CLPB	0.012257	0.27	FALSE	1.81
MCM2	0.012406	0.272	FALSE	0.582
GTF3C3	0.0125628	0.274	FALSE	-0.848
PTPRA	0.0127949	0.277	FALSE	-1.31
XAB2	0.0128233	0.277	FALSE	0.756
PML	0.0129061	0.278	FALSE	0.877
KCNMA1	0.0131179	0.28	FALSE	-0.712
HSPA2	0.0132827	0.282	FALSE	0.481
HMOX2	0.0135985	0.286	FALSE	1.68
PLOD3	0.0136105	0.286	FALSE	1
TKFC	0.0138014	0.288	FALSE	1.75
RPS18	0.014002	0.29	FALSE	0.35
MICU1	0.014257	0.293	FALSE	1.58
MCM4	0.0142925	0.293	FALSE	-0.652
MCM6	0.0147809	0.298	FALSE	0.563
FH	0.0148218	0.299	FALSE	1.56
ROCK1	0.014816	0.299	FALSE	-1.03
CARS2	0.0150006	0.301	FALSE	0.459
NAE1	0.0155228	0.306	FALSE	1.17
STEAP3	0.0155915	0.306	FALSE	-0.956
PRPS1	0.0156954	0.307	FALSE	0.662
NDUFB11	0.0158876	0.309	FALSE	0.682
ACSL1	0.015886	0.309	FALSE	0.49
TRAPPC9	0.0159259	0.31	FALSE	-1.49
VKORC1L1	0.0160002	0.31	FALSE	1.21
COPB1	0.0159925	0.31	FALSE	-0.427
PGRMC2	0.0160952	0.311	FALSE	0.939
AMPD3	0.0165386	0.315	FALSE	2.29
NDUFS3	0.0165108	0.315	FALSE	0.518
PRDX2	0.016621	0.316	FALSE	1.18
CAD	0.016574	0.316	FALSE	-0.561
LARS2	0.0168383	0.318	FALSE	-1.17
UBE2I	0.0172217	0.321	FALSE	0.727
L1CAM	0.0175093	0.324	FALSE	1.89
PPIB	0.0176871	0.325	FALSE	-0.728
HPRT1	0.0177935	0.326	FALSE	-1.43
LSM7	0.0181482	0.329	FALSE	2.45
SUCLG2	0.0181342	0.329	FALSE	0.804
EIF5	0.0187432	0.334	FALSE	0.688
CCT8	0.0188033	0.334	FALSE	0.355
M6PR	0.0189457	0.335	FALSE	0.53
PPP1R12A	0.0191045	0.337	FALSE	1.19
NUDT5	0.0190989	0.337	FALSE	-0.572
ABHD12	0.0193254	0.338	FALSE	-1.32
BPNT1	0.019248	0.338	FALSE	0.919
ABCF1	0.0196674	0.341	FALSE	1.68
ANP32A	0.0199512	0.343	FALSE	0.991
RPA3	0.0199031	0.343	FALSE	0.677
SMC1A	0.0199875	0.343	FALSE	0.53
MCMBP	0.0201285	0.344	FALSE	-1.84
ZRANB2	0.0201371	0.344	FALSE	-1.29
NDUFB1	0.020236	0.345	FALSE	1.09
HTRA1	0.020195	0.345	FALSE	1.03
UTP6	0.0202427	0.345	FALSE	0.962
TLN1	0.0202389	0.345	FALSE	-0.379
RALB	0.0205506	0.347	FALSE	-0.329
ACY1	0.0206065	0.348	FALSE	-1.4
RAB14	0.0208237	0.349	FALSE	-0.584
UBA2	0.020978	0.35	FALSE	0.991
DENND4C	0.0212258	0.352	FALSE	-2.71
NDRG1	0.02118	0.352	FALSE	-1.39
TM9SF4	0.0211938	0.352	FALSE	-0.439
FUS	0.0215722	0.354	FALSE	-1.65
CLPP	0.0215036	0.354	FALSE	0.533
ATP5PF	0.0219552	0.357	FALSE	1.71
TSNAX	0.0219763	0.357	FALSE	-1.65
DDX39A	0.0220133	0.357	FALSE	-0.515
GSTO1	0.0220275	0.357	FALSE	-0.451
PKN2	0.0221253	0.358	FALSE	-1.32
GLB1	0.022373	0.36	FALSE	-0.668
PLP2	0.022539	0.361	FALSE	0.577
ADH5	0.0227036	0.362	FALSE	0.514
ELP3	0.0228477	0.363	FALSE	0.57
SDE2	0.0229266	0.363	FALSE	0.425
SERPINH1	0.0233668	0.366	FALSE	-1.71
TEX10	0.0233888	0.366	FALSE	0.486
KRT1	0.0236474	0.368	FALSE	-1.45
ATP1A1	0.023748	0.369	FALSE	0.302
LMBR1	0.0241396	0.371	FALSE	-1.46
TIMM17A	0.0242457	0.372	FALSE	-1.21
COX5B	0.0242336	0.372	FALSE	0.637
ATP6V1B2	0.024389	0.373	FALSE	0.495
ILVBL	0.0245871	0.374	FALSE	1.01
POLR2H	0.0249295	0.376	FALSE	-1.89
TBL2	0.0249702	0.376	FALSE	-0.933
GSK3A	0.0252647	0.378	FALSE	1.21
SRSF1	0.0253232	0.379	FALSE	1.59
CEP170	0.0254038	0.379	FALSE	-1.08
NUP107	0.0253828	0.379	FALSE	0.686
CDK9	0.0255418	0.38	FALSE	0.909
TMCO3	0.0257675	0.382	FALSE	1.86
PKM	0.0262788	0.387	FALSE	-0.39
NUB1	0.0265508	0.389	FALSE	0.357
TFG	0.026585	0.389	FALSE	0.356
STC1	0.0266307	0.39	FALSE	-1.5
PDHA1	0.0277366	0.399	FALSE	-0.981
DERL1	0.0279569	0.401	FALSE	-1.16
DPP7	0.0282511	0.403	FALSE	-2.7
UBAP2L	0.0281643	0.403	FALSE	1.62
TSR1	0.0281775	0.403	FALSE	-1.32
CYLD	0.0285125	0.405	FALSE	0.913
SPCS2	0.0285797	0.406	FALSE	-0.57
SLC12A4	0.0286751	0.407	FALSE	1.34
PMVK	0.0289015	0.409	FALSE	-1.43
SEC11A	0.0293139	0.412	FALSE	0.728
AGPAT4	0.0293549	0.412	FALSE	-0.539
EIF2B3	0.0295588	0.414	FALSE	1.17
H1-3	0.0295338	0.414	FALSE	0.836
NIBAN2	0.029628	0.414	FALSE	-0.266
PXK	0.0297051	0.415	FALSE	-0.707
DECR1	0.0299996	0.417	FALSE	0.516
APP	0.0301936	0.419	FALSE	-0.736
NSUN2	0.0308344	0.424	FALSE	1.43
AMPD2	0.0309564	0.424	FALSE	-0.414
B3GAT3	0.0310673	0.425	FALSE	0.51
KRT14	0.0312158	0.426	FALSE	-1.72
ESYT2	0.0318875	0.431	FALSE	-0.31
ZC3HAV1	0.0322043	0.434	FALSE	1.76
FLNA	0.0326767	0.437	FALSE	-0.297
DDX21	0.0328805	0.438	FALSE	0.844
EXOC5	0.0332909	0.441	FALSE	0.574
FAM120A	0.0333426	0.442	FALSE	-1.73
CSNK2B	0.033626	0.444	FALSE	0.506
RPL39	0.0338762	0.445	FALSE	-0.718
GPI	0.0338257	0.445	FALSE	-0.43
RABAC1	0.0342637	0.448	FALSE	-0.849
AP2S1	0.0343869	0.449	FALSE	-0.571
GPC6	0.0345782	0.45	FALSE	2.19
DNAJC10	0.0351797	0.454	FALSE	1.17
EEA1	0.0352278	0.455	FALSE	-1.02
LRPPRC	0.0354346	0.456	FALSE	0.394
BABAM2	0.0356767	0.458	FALSE	2.1
LRP1	0.0357115	0.458	FALSE	-0.62
EOGT	0.035954	0.459	FALSE	0.966
PCMT1	0.03608	0.46	FALSE	1.38
MBOAT7	0.0360129	0.46	FALSE	-0.434
ATP13A1	0.0365268	0.463	FALSE	-0.538
HNRNPD	0.0368809	0.465	FALSE	0.828
GABARAP	0.0373723	0.468	FALSE	0.408
AP2A1	0.0372428	0.468	FALSE	0.272
ARF3	0.0374262	0.469	FALSE	-0.542
PPP1R2	0.0375639	0.47	FALSE	-1.69
MAP1A	0.0377818	0.471	FALSE	-0.609
SKP1	0.03806	0.473	FALSE	0.404
ATL3	0.0383803	0.475	FALSE	0.463
TGM3	0.0385986	0.476	FALSE	-1.15
ABCB8	0.038658	0.476	FALSE	-0.674
TOP2B	0.0387562	0.477	FALSE	0.439
ALDH3A2	0.0389293	0.478	FALSE	0.492
NFIC	0.0395263	0.482	FALSE	-1.12
TRIM29	0.0398463	0.483	FALSE	0.795
MAT2A	0.0400163	0.484	FALSE	-1.53
CXCL2	0.040326	0.486	FALSE	-1.52
AGL	0.0402515	0.486	FALSE	0.573
H1-5	0.0404537	0.487	FALSE	0.555
PNP	0.0405897	0.488	FALSE	-0.822
AK3	0.0406929	0.488	FALSE	-0.784
SEC61A1	0.0405984	0.488	FALSE	-0.615
ARFGAP1	0.0407149	0.489	FALSE	0.508
DNAJC9	0.0409293	0.49	FALSE	-1.03
MYDGF	0.0411767	0.491	FALSE	-1.32
CBR1	0.0417829	0.495	FALSE	1.4
PIGU	0.0417751	0.495	FALSE	1.2
NIPSNAP3A	0.0422047	0.497	FALSE	1.28
NCEH1	0.0426745	0.499	FALSE	-0.488
ALG1	0.0428225	0.5	FALSE	-2.08
RTN4	0.0428758	0.501	FALSE	-0.438
SF3B2	0.0431407	0.502	FALSE	-1.22
NCOA5	0.0435353	0.504	FALSE	1.27
RFC2	0.0435336	0.504	FALSE	-1.05
PIK3C3	0.0436424	0.505	FALSE	1.5
SARS1	0.043842	0.506	FALSE	-0.541
G6PD	0.0438714	0.506	FALSE	0.387
SERPINF2	0.0443025	0.508	FALSE	1.68
SOAT1	0.0442422	0.508	FALSE	1.21
ALDH9A1	0.0448071	0.511	FALSE	0.467
H2AX	0.045092	0.512	FALSE	0.596
ASNS	0.0457824	0.516	FALSE	0.418
RPL10A	0.0457661	0.516	FALSE	0.335
CPSF3	0.0460556	0.517	FALSE	-2.44
DPY19L1	0.0460577	0.517	FALSE	-1.37
WARS1	0.0461342	0.518	FALSE	0.296
H1-0	0.0463181	0.519	FALSE	0.623
NRP1	0.0468025	0.521	FALSE	-1.87
AVL9	0.0467344	0.521	FALSE	0.565
CHMP2A	0.047914	0.526	FALSE	0.933
ACAD9	0.0480754	0.527	FALSE	-0.574
TRAM1	0.0484783	0.529	FALSE	-0.819
NAA15	0.0487366	0.53	FALSE	-0.474
H3-3A	0.0486648	0.53	FALSE	0.423
IK	0.049212	0.533	FALSE	1.27
PTRHD1	0.0498104	0.535	FALSE	1.09
SLTM	0.0500889	0.537	FALSE	0.751
EIF3D	0.0501522	0.537	FALSE	-0.391
ENO1	0.0501792	0.537	FALSE	-0.299
HSPE1	0.0503361	0.538	FALSE	0.538
TNPO3	0.0502959	0.538	FALSE	-0.423
LRBA	0.0504149	0.538	FALSE	0.376
HIST3H3	0.0510562	0.541	FALSE	0.651
HARS2	0.0511584	0.542	FALSE	0.439
PAMR1	0.0516353	0.544	FALSE	1.59
RAB19	0.0538294	0.553	FALSE	-0.798
GABARAPL1	0.0541955	0.555	FALSE	-1.36
S100A10	0.0554498	0.56	FALSE	-0.667
CAPZB	0.0553691	0.56	FALSE	-0.645
TP53RK	0.0555141	0.56	FALSE	0.421
PRKDC	0.0557763	0.561	FALSE	0.369
GNA11	0.0561545	0.563	FALSE	0.436
KRT78	0.0566506	0.565	FALSE	-1.54
CDH13	0.0568026	0.565	FALSE	-0.47
TMEM126A	0.0568532	0.566	FALSE	-1.33
PTBP1	0.0571665	0.567	FALSE	0.467
SAMD9L	0.0577089	0.569	FALSE	0.506
IDI1	0.0580306	0.57	FALSE	0.957
VPS13C	0.0582648	0.571	FALSE	0.503
PDS5A	0.0585887	0.572	FALSE	1.93
PRMT5	0.058806	0.573	FALSE	1.59
NUCKS1	0.0588546	0.573	FALSE	1.46
HBS1L	0.0589879	0.574	FALSE	0.95
LGALS3BP	0.0590041	0.574	FALSE	-0.402
TBCA	0.0591893	0.575	FALSE	-0.649
AHSA1	0.0592923	0.575	FALSE	-0.479
NANS	0.0602436	0.579	FALSE	-0.452
PNPLA2	0.0605004	0.58	FALSE	0.795
DAP	0.0608597	0.581	FALSE	1.23
ZC3H7B	0.061073	0.582	FALSE	1.07
GSTK1	0.0611075	0.582	FALSE	0.696
COPG1	0.0611103	0.582	FALSE	0.271
EDIL3	0.0614933	0.583	FALSE	0.801
HSD17B12	0.0615316	0.583	FALSE	0.371
DDX58	0.0620354	0.585	FALSE	-0.808
RHOG	0.0627074	0.588	FALSE	-0.659
PPP2R1A	0.0627995	0.588	FALSE	0.524
IRF3	0.0628664	0.588	FALSE	0.416
AKR1B15	0.0630105	0.589	FALSE	0.914
CDK11A	0.0634173	0.59	FALSE	0.937
KIFBP	0.0642378	0.593	FALSE	-1.7
PELP1	0.0644965	0.594	FALSE	-1.3
CCT3	0.0646451	0.594	FALSE	-0.357
PCYOX1	0.0647354	0.595	FALSE	-0.743
PSD3	0.0653113	0.597	FALSE	-0.889
SFSWAP	0.0655763	0.598	FALSE	-1.26
WDR43	0.0659644	0.599	FALSE	1.07
MKI67	0.0666873	0.601	FALSE	-0.922
PPIH	0.0669103	0.602	FALSE	0.704
PABPC1	0.067084	0.602	FALSE	0.671
TP53I3	0.0672112	0.603	FALSE	0.953
CRELD1	0.0675089	0.604	FALSE	-1.43
RAD21	0.0676389	0.604	FALSE	-1.18
CSTF3	0.0680457	0.606	FALSE	0.826
RPS7	0.0680828	0.606	FALSE	0.305
GALNT10	0.068447	0.607	FALSE	1.81
DOCK1	0.068643	0.607	FALSE	-1.2
STK24	0.0684027	0.607	FALSE	-0.979
UPF2	0.0688905	0.608	FALSE	-0.862
CDK1	0.0688564	0.608	FALSE	0.651
ATP6V1H	0.0693132	0.61	FALSE	0.565
CANX	0.0695887	0.61	FALSE	-0.392
NSDHL	0.0698355	0.611	FALSE	1.79
FUCA1	0.0696328	0.611	FALSE	-1.75
PGAM5	0.0704537	0.613	FALSE	1.24
SRI	0.0703696	0.613	FALSE	0.629
DENND10	0.0707552	0.614	FALSE	1.83
GTF2H3	0.0711707	0.615	FALSE	1.33
CASK	0.0712139	0.615	FALSE	-1.28
JUP	0.0709263	0.615	FALSE	-0.897
DDX42	0.0718031	0.617	FALSE	1.44
FKBP5	0.0719942	0.618	FALSE	-0.993
PPP2R2A	0.0719295	0.618	FALSE	-0.578
HMGB1	0.0723126	0.619	FALSE	0.607
COMMD2	0.072829	0.62	FALSE	0.88
FN1	0.0726784	0.62	FALSE	-0.408
PDCL	0.0729211	0.621	FALSE	-1.76
GDAP1	0.0732418	0.621	FALSE	0.959
PICALM	0.0731759	0.621	FALSE	-0.71
USP24	0.0734333	0.622	FALSE	0.514
HIST2H2BE	0.073605	0.623	FALSE	-0.545
LTA4H	0.0740407	0.624	FALSE	0.593
F2	0.0747929	0.626	FALSE	-1.63
BSG	0.0747615	0.626	FALSE	-0.448
BLVRB	0.0750382	0.627	FALSE	-1.58
BZW2	0.0750112	0.627	FALSE	1.14
RDX	0.0750424	0.627	FALSE	-0.678
SCAMP4	0.0751519	0.627	FALSE	-0.582
FLOT2	0.0755617	0.628	FALSE	0.608
LASP1	0.0758386	0.629	FALSE	-1.19
FAH	0.0763208	0.63	FALSE	-0.518
ARFGAP2	0.0765398	0.631	FALSE	1.01
ATP5PB	0.0767665	0.631	FALSE	-0.644
VASP	0.0769911	0.632	FALSE	-0.803
PPIA	0.0770608	0.632	FALSE	0.472
EIF3B	0.0768819	0.632	FALSE	-0.367
PCBD1	0.0772985	0.633	FALSE	-1.17
AGAP3	0.0774841	0.633	FALSE	1.14
MPZL1	0.0776387	0.634	FALSE	0.892
GFM1	0.077686	0.634	FALSE	-0.82
FIS1	0.0777041	0.634	FALSE	0.38
SNX6	0.0781931	0.635	FALSE	0.738
PDGFRB	0.0778733	0.635	FALSE	-0.634
TWF1	0.0792945	0.638	FALSE	0.405
PON2	0.0794309	0.639	FALSE	-0.896
NIPBL	0.0799571	0.64	FALSE	0.788
PTGES	0.0800761	0.64	FALSE	-0.583
TPR	0.0799371	0.64	FALSE	0.535
ADPGK	0.0798157	0.64	FALSE	0.416
DPP9	0.080092	0.64	FALSE	-0.28
H1-2	0.0803652	0.641	FALSE	0.555
PSMC4	0.0802993	0.641	FALSE	0.448
NDUFB2	0.0806851	0.642	FALSE	0.553
VAT1L	0.0810385	0.643	FALSE	0.738
UTP20	0.0812044	0.643	FALSE	-0.465
FLII	0.0812445	0.643	FALSE	-0.334
CAPN1	0.0811436	0.643	FALSE	-0.24
RPS6KA3	0.0820287	0.645	FALSE	-0.531
MSH6	0.0818466	0.645	FALSE	-0.264
PFN1	0.0827467	0.647	FALSE	-1.48
BMS1	0.0825798	0.647	FALSE	0.784
IMPAD1	0.0826281	0.647	FALSE	-0.453
IL6	0.0828709	0.647	FALSE	-0.421
RAP1A	0.0826247	0.647	FALSE	-0.41
SEC24D	0.0832217	0.648	FALSE	0.436
FKBP4	0.0832917	0.649	FALSE	-1.02
MRPL14	0.0835742	0.649	FALSE	0.699
RPL18A	0.0834248	0.649	FALSE	0.279
DCTN3	0.0838727	0.65	FALSE	0.765
CYB5R3	0.0838526	0.65	FALSE	0.413
TOP1	0.0848484	0.652	FALSE	0.472
HAT1	0.0847877	0.652	FALSE	0.38
PWP2	0.0850938	0.653	FALSE	-1.17
TPMT	0.0850013	0.653	FALSE	-0.599
RO60	0.085088	0.653	FALSE	0.479
UBE2V1	0.0856791	0.654	FALSE	0.772
DDOST	0.0855948	0.654	FALSE	-0.331
NADK2	0.0860776	0.655	FALSE	1.28
OTUB1	0.0865176	0.656	FALSE	-0.359
YWHAE	0.086281	0.656	FALSE	-0.333
SRPX2	0.0867018	0.657	FALSE	1.15
ADAM9	0.0866372	0.657	FALSE	0.519
ME2	0.0874089	0.658	FALSE	0.907
CKAP5	0.0874481	0.658	FALSE	0.528
RPL10	0.0874128	0.658	FALSE	-0.441
TRAPPC11	0.0874822	0.659	FALSE	-1.2
SLC16A7	0.0875847	0.659	FALSE	0.695
SMARCA1	0.0880266	0.66	FALSE	0.843
TMCO1	0.0880814	0.66	FALSE	-0.282
KIFAP3	0.0889768	0.662	FALSE	-2.07
SQSTM1	0.0891813	0.662	FALSE	-1.12
NMT2	0.0889492	0.662	FALSE	-1.04
ITPA	0.0890158	0.662	FALSE	-0.973
RPL3	0.0889008	0.662	FALSE	0.304
ITGA3	0.0893099	0.663	FALSE	0.809
NDUFV1	0.090143	0.665	FALSE	1.11
GLUD1	0.0904755	0.665	FALSE	-0.904
ERO1A	0.090148	0.665	FALSE	-0.652
GTF3C4	0.0901724	0.665	FALSE	0.619
CD46	0.090794	0.666	FALSE	-0.982
MYO1E	0.0912246	0.667	FALSE	-0.299
PGM1	0.091404	0.667	FALSE	-0.253
LTN1	0.0917819	0.668	FALSE	-1.39
RRAGA	0.0917449	0.668	FALSE	-0.816
AMY2A	0.0919677	0.669	FALSE	-0.626
TLN2	0.0926247	0.67	FALSE	-0.99
LNPEP	0.0927804	0.67	FALSE	0.666
PITRM1	0.0926447	0.67	FALSE	0.462
MIF	0.09318	0.671	FALSE	-0.868
ACLY	0.0936171	0.672	FALSE	-0.352
LRRC59	0.0937728	0.672	FALSE	-0.32
CLTC	0.0940676	0.673	FALSE	-0.267
METTL7A	0.0945676	0.674	FALSE	-1.25
UTRN	0.0948316	0.675	FALSE	-1.11
SLC3A2	0.0948442	0.675	FALSE	-0.706
GAA	0.0948955	0.675	FALSE	-0.551
CTSD	0.0950477	0.675	FALSE	-0.425
PAXX	0.0953246	0.676	FALSE	-0.66
TMEM165	0.0955762	0.676	FALSE	-0.56
PSAP	0.0963903	0.678	FALSE	-0.51
DNAJB14	0.0970986	0.679	FALSE	-1.11
BAX	0.0970725	0.679	FALSE	-0.93
MRI1	0.0966985	0.679	FALSE	-0.852
FAM120B	0.0973238	0.68	FALSE	-1.89
DDX27	0.0974363	0.68	FALSE	1.14
FTL	0.0976618	0.68	FALSE	1.05
PPL	0.0976595	0.68	FALSE	-0.658
MAPK1	0.0976635	0.68	FALSE	-0.413
HEBP1	0.0980297	0.681	FALSE	-0.979
NMD3	0.0991748	0.683	FALSE	0.746
NAP1L1	0.0989979	0.683	FALSE	0.37
MOB2	0.0992993	0.684	FALSE	-1.36
DDX5	0.0992534	0.684	FALSE	0.417
CPNE1	0.0992872	0.684	FALSE	-0.194
GBF1	0.0998054	0.685	FALSE	0.502
ITPR2	0.101046	0.687	FALSE	0.817
TARDBP	0.101001	0.687	FALSE	0.789
CSF3	0.101671	0.688	FALSE	-0.979
PLCXD1	0.101422	0.688	FALSE	0.434
UCK2	0.102191	0.689	FALSE	-1.12
CALM3	0.102615	0.69	FALSE	0.882
HSPA4L	0.102816	0.69	FALSE	-0.857
STAG2	0.102742	0.69	FALSE	0.841
MFN2	0.103377	0.691	FALSE	0.753
ENSA	0.103469	0.692	FALSE	0.895
MAP2K2	0.104429	0.693	FALSE	1.03
UBA7	0.104859	0.694	FALSE	-3.97
BDH2	0.104621	0.694	FALSE	0.721
SUMO2	0.104811	0.694	FALSE	0.562
ECH1	0.105379	0.695	FALSE	0.546
COL1A1	0.106443	0.697	FALSE	0.66
RAB3B	0.10696	0.698	FALSE	-1.61
FLNC	0.106932	0.698	FALSE	0.392
FGA	0.107465	0.699	FALSE	-1.22
PPP2CA	0.107752	0.699	FALSE	0.313
IST1	0.108081	0.7	FALSE	-0.716
VAT1	0.109841	0.703	FALSE	0.737
MAP1B	0.110184	0.703	FALSE	-0.219
CD97	0.110264	0.704	FALSE	2.07
CDC42	0.110587	0.704	FALSE	-0.928
TMEM43	0.110407	0.704	FALSE	-0.429
H1FX	0.110466	0.704	FALSE	0.29
SFXN1	0.111346	0.705	FALSE	0.953
KRT17	0.111731	0.706	FALSE	0.916
PLTP	0.111585	0.706	FALSE	-0.418
DNPH1	0.112311	0.707	FALSE	-1.12
SSH1	0.112862	0.708	FALSE	-1.66
TBC1D4	0.112761	0.708	FALSE	0.469
NT5DC1	0.11274	0.708	FALSE	0.264
NCL	0.113592	0.709	FALSE	0.339
RAB10	0.114444	0.711	FALSE	-0.238
FMNL3	0.115387	0.712	FALSE	0.984
ERCC2	0.116655	0.714	FALSE	0.973
RRS1	0.118099	0.716	FALSE	-0.613
RPL37A	0.117727	0.716	FALSE	0.496
RBM27	0.118903	0.717	FALSE	-1.37
EREG	0.119266	0.718	FALSE	1.71
PC	0.119662	0.719	FALSE	-1.05
IPO4	0.120131	0.719	FALSE	-0.954
ACTN1	0.119813	0.719	FALSE	-0.314
PEBP1	0.120414	0.72	FALSE	1.06
PDE12	0.120363	0.72	FALSE	-0.766
TMEM87A	0.120722	0.72	FALSE	0.739
ACADVL	0.120775	0.72	FALSE	0.28
ADO	0.121263	0.721	FALSE	-1.54
S100P	0.121949	0.722	FALSE	-1.07
ACSF2	0.1229	0.723	FALSE	0.414
HSDL1	0.123073	0.724	FALSE	-1.05
UBA3	0.124119	0.725	FALSE	0.799
PRKACB	0.123772	0.725	FALSE	-0.555
MT-CO2	0.124209	0.725	FALSE	-0.514
NADSYN1	0.123778	0.725	FALSE	-0.389
STBD1	0.124679	0.726	FALSE	1.16
SQOR	0.124477	0.726	FALSE	0.268
DEGS1	0.125674	0.727	FALSE	0.549
CIAO1	0.125413	0.727	FALSE	0.387
TELO2	0.126296	0.728	FALSE	0.37
TECR	0.126026	0.728	FALSE	-0.322
ELAVL1	0.126723	0.729	FALSE	1.1
APTX	0.127215	0.729	FALSE	-0.673
PSMB1	0.126784	0.729	FALSE	-0.671
OLA1	0.126607	0.729	FALSE	-0.4
TRA2B	0.126671	0.729	FALSE	-0.301
NPEPPS	0.126586	0.729	FALSE	-0.259
PSMB5	0.128685	0.731	FALSE	-0.441
DNAJC3	0.128839	0.732	FALSE	-1.13
RBM10	0.129709	0.733	FALSE	-1.48
GSDMA	0.130173	0.733	FALSE	-1.39
GBP2	0.129622	0.733	FALSE	1
LAP3	0.130068	0.733	FALSE	0.875
ZNF25	0.130698	0.734	FALSE	0.934
BCCIP	0.130245	0.734	FALSE	0.556
HADHA	0.130343	0.734	FALSE	-0.437
ARPC4	0.131378	0.735	FALSE	-0.469
EIF3J	0.131067	0.735	FALSE	0.389
COX7B	0.131372	0.735	FALSE	0.339
FLG	0.13238	0.736	FALSE	-1.38
CHAMP1	0.132186	0.736	FALSE	1.14
SPTLC1	0.131752	0.736	FALSE	-0.34
SEPTIN2	0.132056	0.736	FALSE	0.28
MAN1A1	0.134796	0.739	FALSE	-0.307
DIMT1	0.135439	0.74	FALSE	-1.06
GPAT3	0.13553	0.74	FALSE	-1
LSM3	0.135182	0.74	FALSE	0.387
GSTZ1	0.136144	0.741	FALSE	-1.34
AIFM1	0.136443	0.742	FALSE	1.01
UBLCP1	0.136532	0.742	FALSE	0.714
H1-4	0.137644	0.743	FALSE	0.902
SLC27A1	0.137481	0.743	FALSE	-0.624
ATP6AP2	0.137809	0.743	FALSE	0.587
AIMP1	0.138554	0.744	FALSE	-0.976
COPE	0.139579	0.745	FALSE	0.755
SUPT16H	0.138955	0.745	FALSE	0.636
TCP1	0.139639	0.745	FALSE	-0.37
YWHAG	0.139802	0.746	FALSE	0.217
P4HB	0.140986	0.747	FALSE	-0.258
ABRAXAS2	0.142177	0.748	FALSE	-1.85
IMPDH2	0.141514	0.748	FALSE	0.795
NAA25	0.142149	0.748	FALSE	-0.47
MCM5	0.14141	0.748	FALSE	-0.217
UBTF	0.143048	0.749	FALSE	-0.659
CYBC1	0.143572	0.75	FALSE	0.558
CPSF7	0.143062	0.75	FALSE	0.504
HSPA4	0.143183	0.75	FALSE	0.399
H2AZ1	0.143743	0.75	FALSE	0.334
SGPL1	0.144542	0.751	FALSE	0.325
SRSF5	0.1449	0.752	FALSE	-1.09
GLA	0.145326	0.752	FALSE	0.66
SERPINB7	0.145395	0.752	FALSE	0.655
TMBIM6	0.14544	0.752	FALSE	-0.61
MRPS23	0.145244	0.752	FALSE	0.555
WDR12	0.145171	0.752	FALSE	0.453
LONP1	0.145641	0.752	FALSE	0.334
SRRM1	0.144815	0.752	FALSE	-0.301
PRCP	0.145735	0.753	FALSE	0.846
TNPO2	0.146077	0.753	FALSE	0.607
ZMPSTE24	0.145839	0.753	FALSE	0.27
RRM2	0.147079	0.754	FALSE	-0.964
MAP4K4	0.14679	0.754	FALSE	-0.553
PRPF6	0.14722	0.754	FALSE	0.285
KRT6B	0.147648	0.755	FALSE	-1.53
OXCT1	0.148856	0.756	FALSE	0.484
RTRAF	0.149804	0.757	FALSE	0.661
PGAM1	0.149563	0.757	FALSE	-0.305
EZR	0.149995	0.757	FALSE	0.25
TMEM41A	0.150642	0.758	FALSE	-1.1
ASNA1	0.150239	0.758	FALSE	0.5
TOR1AIP2	0.151617	0.759	FALSE	-1.04
COG6	0.151262	0.759	FALSE	0.654
PURB	0.151189	0.759	FALSE	0.568
MROH2A	0.151396	0.759	FALSE	0.545
FUBP1	0.152439	0.76	FALSE	-1.1
YIF1A	0.152815	0.76	FALSE	0.522
RHOT1	0.152651	0.76	FALSE	-0.357
IPO11	0.153155	0.761	FALSE	1.02
EBNA1BP2	0.153934	0.761	FALSE	0.419
HNRNPH3	0.154674	0.762	FALSE	-1.02
AK1	0.154416	0.762	FALSE	0.741
RIF1	0.155693	0.763	FALSE	2.28
THADA	0.155075	0.763	FALSE	-0.958
PTGES2	0.155798	0.763	FALSE	0.86
NUDCD2	0.154971	0.763	FALSE	-0.6
VAC14	0.155432	0.763	FALSE	-0.462
CROCC	0.15606	0.764	FALSE	-0.603
UGP2	0.156437	0.764	FALSE	-0.44
AACS	0.157125	0.765	FALSE	-1.21
UQCRFS1	0.157377	0.765	FALSE	0.457
PFKL	0.158701	0.766	FALSE	-0.293
SERPINB6	0.158088	0.766	FALSE	-0.272
PSMD7	0.159802	0.767	FALSE	0.314
MOGS	0.159465	0.767	FALSE	0.309
RPS27L	0.160868	0.768	FALSE	-1.18
ALDH7A1	0.160673	0.768	FALSE	0.635
TMED10	0.160611	0.768	FALSE	-0.351
RUVBL2	0.160058	0.768	FALSE	-0.301
CORO1B	0.160798	0.768	FALSE	0.246
AGPS	0.161404	0.769	FALSE	-1.09
GALK2	0.161262	0.769	FALSE	0.484
ALDOA	0.161961	0.769	FALSE	-0.355
EMD	0.161681	0.769	FALSE	0.328
CENPV	0.162508	0.77	FALSE	-0.982
CYB5R1	0.162657	0.77	FALSE	0.427
POLR2B	0.162522	0.77	FALSE	-0.323
ALDH18A1	0.163559	0.771	FALSE	-0.256
PSIP1	0.164903	0.772	FALSE	-0.991
EML4	0.165514	0.773	FALSE	-0.495
FERMT2	0.165838	0.773	FALSE	-0.252
EEF1G	0.165661	0.773	FALSE	-0.209
GART	0.165354	0.773	FALSE	0.192
ARMC6	0.166654	0.774	FALSE	0.968
FRG1	0.166868	0.774	FALSE	0.705
TOMM70	0.166427	0.774	FALSE	0.672
PRDX3	0.166471	0.774	FALSE	0.491
WNK1	0.167477	0.775	FALSE	0.415
UPP1	0.167702	0.775	FALSE	-0.387
TCAF1	0.168745	0.776	FALSE	-0.619
DHX15	0.168731	0.776	FALSE	0.28
RPS15A	0.168507	0.776	FALSE	-0.194
MRPL28	0.169507	0.777	FALSE	0.971
ATP5IF1	0.170131	0.777	FALSE	0.364
SMC2	0.1716	0.778	FALSE	0.533
COL5A1	0.171198	0.778	FALSE	0.417
LGALS1	0.170889	0.778	FALSE	0.352
ADD3	0.172835	0.779	FALSE	-0.35
DPP3	0.172094	0.779	FALSE	-0.176
EXOSC3	0.173597	0.78	FALSE	-1.01
SLC25A12	0.173819	0.78	FALSE	0.685
RPL23A	0.173977	0.78	FALSE	0.194
AP1S2	0.174206	0.781	FALSE	-0.316
CNOT2	0.176089	0.782	FALSE	-1.09
MBNL1	0.175728	0.782	FALSE	-0.734
PSMA5	0.176019	0.782	FALSE	0.494
XPNPEP1	0.175886	0.782	FALSE	-0.453
UQCRC1	0.176286	0.782	FALSE	0.398
PEF1	0.176408	0.783	FALSE	-0.978
MRPL38	0.176782	0.783	FALSE	0.889
FABP5	0.176696	0.783	FALSE	0.549
ARL2	0.177369	0.783	FALSE	-0.47
MAP2K1	0.176499	0.783	FALSE	-0.365
HTT	0.177027	0.783	FALSE	0.325
AP2B1	0.178053	0.784	FALSE	0.349
MVP	0.177939	0.784	FALSE	-0.159
FKBP8	0.179002	0.785	FALSE	-0.679
MAPRE2	0.17963	0.785	FALSE	-0.644
EMC1	0.179139	0.785	FALSE	-0.594
VPS45	0.18037	0.786	FALSE	0.662
HK1	0.180724	0.786	FALSE	0.254
ITCH	0.181466	0.787	FALSE	-1.3
CALD1	0.181239	0.787	FALSE	-0.728
CCT6B	0.182161	0.787	FALSE	-0.558
SLC22A18	0.181978	0.787	FALSE	-0.489
PFAS	0.181236	0.787	FALSE	-0.243
HLA-B	0.183573	0.788	FALSE	0.678
CPOX	0.18281	0.788	FALSE	0.53
TJP1	0.18245	0.788	FALSE	0.379
SNRNP200	0.182523	0.788	FALSE	0.204
KRT77	0.184292	0.789	FALSE	0.857
APBB1IP	0.1847	0.789	FALSE	0.706
MPC1	0.184861	0.789	FALSE	-0.44
CHD4	0.184239	0.789	FALSE	0.303
BCAP31	0.184454	0.789	FALSE	-0.286
NCAPD2	0.186089	0.79	FALSE	0.625
TTI1	0.186117	0.79	FALSE	-0.576
OASL	0.185134	0.79	FALSE	-0.543
DIABLO	0.185271	0.79	FALSE	0.403
RNPEP	0.185415	0.79	FALSE	-0.274
MID1	0.18683	0.791	FALSE	0.561
LMNB1	0.187311	0.791	FALSE	0.33
COPS5	0.188614	0.792	FALSE	-0.313
PAFAH1B1	0.188744	0.792	FALSE	0.295
UHRF1	0.189682	0.793	FALSE	0.64
TMED3	0.189001	0.793	FALSE	0.405
U2AF2	0.189496	0.793	FALSE	-0.394
BCAT1	0.19002	0.793	FALSE	-0.356
PPP2R5A	0.190385	0.794	FALSE	1.03
GNPDA1	0.190968	0.794	FALSE	-0.324
RPL34	0.190493	0.794	FALSE	0.282
UBXN6	0.192307	0.795	FALSE	1.25
PPM1B	0.191977	0.795	FALSE	0.532
TUBGCP3	0.192727	0.795	FALSE	0.478
MYO6	0.191703	0.795	FALSE	0.476
WDR11	0.192713	0.795	FALSE	-0.458
MOV10	0.192448	0.795	FALSE	0.346
CHI3L1	0.191504	0.795	FALSE	0.232
MRPS9	0.193998	0.796	FALSE	-0.558
SCAMP1	0.193773	0.796	FALSE	-0.443
GOLPH3L	0.194118	0.796	FALSE	-0.409
SMS	0.193792	0.796	FALSE	0.34
PEA15	0.192884	0.796	FALSE	0.288
STARD9	0.195404	0.797	FALSE	-1.05
WBP11	0.195207	0.797	FALSE	-0.767
EPB41L1	0.194673	0.797	FALSE	0.495
FAR1	0.194595	0.797	FALSE	-0.431
RTCB	0.194689	0.797	FALSE	-0.39
EIF3I	0.195899	0.798	FALSE	0.289
SRSF9	0.197279	0.799	FALSE	-1.01
PANK4	0.197978	0.799	FALSE	-0.606
HIST2H2AA3	0.198172	0.799	FALSE	0.357
TRIP13	0.198369	0.8	FALSE	1.16
TMEM167A	0.199334	0.8	FALSE	0.787
SF3B5	0.199329	0.8	FALSE	-0.574
SFN	0.198928	0.8	FALSE	-0.574
CTNNBL1	0.199262	0.8	FALSE	0.409
DCD	0.200305	0.801	FALSE	1.43
DNMT1	0.199974	0.801	FALSE	-0.913
AP4M1	0.200517	0.801	FALSE	0.77
NUP85	0.200076	0.801	FALSE	0.512
PHB	0.200405	0.801	FALSE	0.439
SRP72	0.200725	0.801	FALSE	0.344
RAB27A	0.200635	0.801	FALSE	-0.292
MAT2B	0.20175	0.802	FALSE	1.08
DDX39B	0.201406	0.802	FALSE	0.708
UTP3	0.201671	0.802	FALSE	-0.69
METAP2	0.201804	0.802	FALSE	0.464
HSPD1	0.201508	0.802	FALSE	-0.415
PDIA4	0.202279	0.802	FALSE	-0.198
PLXNA1	0.204108	0.803	FALSE	0.954
SNRPD3	0.203061	0.803	FALSE	-0.797
THOC1	0.205088	0.804	FALSE	0.904
H2BC12	0.204517	0.804	FALSE	-0.274
CALML5	0.20679	0.805	FALSE	0.875
CDK2	0.207029	0.805	FALSE	0.755
AP1S1	0.205771	0.805	FALSE	-0.631
NOP58	0.205691	0.805	FALSE	0.315
RPL28	0.206035	0.805	FALSE	0.207
RPS16	0.206401	0.805	FALSE	-0.203
CYP1B1	0.205657	0.805	FALSE	-0.176
UFM1	0.209405	0.807	FALSE	0.525
SMARCA5	0.208799	0.807	FALSE	0.248
TRIP10	0.211696	0.808	FALSE	-1.21
SMARCC2	0.210899	0.808	FALSE	0.917
ARL2BP	0.210987	0.808	FALSE	-0.907
SAMHD1	0.210223	0.808	FALSE	0.479
CYC1	0.211693	0.808	FALSE	0.412
CPSF1	0.21234	0.809	FALSE	0.758
SF3B6	0.212076	0.809	FALSE	0.622
WDR1	0.213417	0.81	FALSE	-0.268
SEC23IP	0.214553	0.81	FALSE	0.223
CYFIP1	0.21359	0.81	FALSE	-0.203
RPS27A	0.214291	0.81	FALSE	0.185
SULT1A4	0.215104	0.811	FALSE	1.01
PPA1	0.216103	0.811	FALSE	-0.893
C4BPA	0.215386	0.811	FALSE	-0.877
CRTAP	0.216491	0.811	FALSE	0.748
SFPQ	0.215389	0.811	FALSE	-0.312
MTREX	0.215326	0.811	FALSE	0.311
MARS1	0.216436	0.811	FALSE	-0.252
VDAC3	0.216433	0.811	FALSE	0.248
PARP1	0.216325	0.811	FALSE	0.207
LYAR	0.218129	0.812	FALSE	0.795
THBS1	0.217873	0.812	FALSE	0.767
CCT2	0.217867	0.812	FALSE	0.229
SERINC5	0.219504	0.813	FALSE	-0.904
SMC3	0.219175	0.813	FALSE	0.453
FNTB	0.218443	0.813	FALSE	0.415
NOP56	0.2186	0.813	FALSE	0.272
WDR77	0.221328	0.814	FALSE	-0.7
PPP6R3	0.220594	0.814	FALSE	0.613
PPIF	0.221017	0.814	FALSE	0.561
ARMCX3	0.220618	0.814	FALSE	0.358
GCN1	0.220396	0.814	FALSE	-0.302
RPL13A	0.221279	0.814	FALSE	0.285
TMEM119	0.221117	0.814	FALSE	-0.281
CTSA	0.220392	0.814	FALSE	0.265
PSMD1	0.221204	0.814	FALSE	-0.188
FUBP3	0.222549	0.815	FALSE	-0.647
TSPO	0.221851	0.815	FALSE	-0.613
IL1RN	0.222397	0.815	FALSE	-0.611
ACTR2	0.221781	0.815	FALSE	-0.434
DKC1	0.221695	0.815	FALSE	0.404
EIF1AX	0.221951	0.815	FALSE	-0.267
H2AFV	0.223414	0.816	FALSE	1.04
RABGGTB	0.224021	0.816	FALSE	-0.738
CASP3	0.223915	0.816	FALSE	-0.691
GUF1	0.224501	0.816	FALSE	-0.623
CENPA	0.22323	0.816	FALSE	0.584
ALDH1B1	0.223233	0.816	FALSE	-0.576
RANBP3	0.226639	0.817	FALSE	1.39
PFKFB4	0.225583	0.817	FALSE	-0.501
CARHSP1	0.226115	0.817	FALSE	-0.407
HLA-DRB1	0.226612	0.817	FALSE	0.311
ATG16L1	0.226938	0.818	FALSE	0.759
RAB27B	0.227736	0.818	FALSE	0.668
MECP2	0.228157	0.818	FALSE	-0.602
ERCC3	0.226917	0.818	FALSE	0.578
MRC2	0.228271	0.818	FALSE	-0.555
STOM	0.227796	0.818	FALSE	0.496
YKT6	0.227593	0.818	FALSE	-0.399
NAP1L4	0.228111	0.818	FALSE	0.371
SLC25A1	0.22759	0.818	FALSE	0.302
PRKACA	0.226718	0.818	FALSE	0.242
EXOC8	0.227094	0.818	FALSE	0.179
ACAT2	0.228561	0.819	FALSE	0.792
TXLNG	0.229626	0.819	FALSE	-0.721
AAR2	0.22953	0.819	FALSE	0.719
COX7C	0.22997	0.819	FALSE	-0.563
DEK	0.228457	0.819	FALSE	0.532
ATP5PO	0.228708	0.819	FALSE	0.489
PRPF38A	0.228617	0.819	FALSE	-0.45
RCC1	0.228981	0.819	FALSE	-0.381
SDCBP	0.229045	0.819	FALSE	0.2
IVD	0.231741	0.82	FALSE	-0.747
NIPSNAP2	0.230769	0.82	FALSE	0.719
IGF2R	0.230867	0.82	FALSE	0.664
AASS	0.23087	0.82	FALSE	0.655
CAP1	0.230606	0.82	FALSE	-0.56
HBA1	0.23113	0.82	FALSE	0.545
CMSS1	0.231014	0.82	FALSE	0.503
RPS11	0.23304	0.821	FALSE	0.279
ATP2A2	0.232622	0.821	FALSE	-0.26
KPRP	0.234367	0.822	FALSE	-1.05
PFKFB2	0.234323	0.822	FALSE	-0.901
CSNK1A1	0.234342	0.822	FALSE	0.742
PCK2	0.235396	0.822	FALSE	0.584
SLC44A1	0.23548	0.822	FALSE	-0.503
TPM4	0.234983	0.822	FALSE	-0.392
VAPA	0.234864	0.822	FALSE	-0.218
RPS26	0.235502	0.822	FALSE	0.161
UBE2E2	0.237063	0.823	FALSE	0.924
SERPINB5	0.236095	0.823	FALSE	0.823
TMEM97	0.237332	0.823	FALSE	-0.432
CBX5	0.23603	0.823	FALSE	0.289
NUDC	0.2361	0.823	FALSE	-0.286
HNRNPUL2	0.237397	0.823	FALSE	0.206
DTYMK	0.2387	0.824	FALSE	0.499
DSP	0.239232	0.824	FALSE	-0.424
PPP4R3A	0.240431	0.825	FALSE	-1.56
PAAF1	0.240549	0.825	FALSE	1.4
NDUFS7	0.240124	0.825	FALSE	-0.829
HADHB	0.241146	0.825	FALSE	0.795
RBM15	0.240394	0.825	FALSE	0.643
GSDME	0.23958	0.825	FALSE	-0.596
THYN1	0.239838	0.825	FALSE	0.409
CCT4	0.241206	0.825	FALSE	0.19
MAD2L1	0.242597	0.826	FALSE	0.828
DYM	0.241757	0.826	FALSE	0.659
RAE1	0.242416	0.826	FALSE	-0.499
HIST3H2BB	0.241434	0.826	FALSE	0.489
VDAC2	0.24274	0.826	FALSE	0.268
RPL17	0.242999	0.826	FALSE	0.263
ACTN4	0.242901	0.826	FALSE	-0.211
NUDT21	0.244883	0.827	FALSE	0.926
MRPS12	0.244103	0.827	FALSE	-0.75
NHLRC2	0.243675	0.827	FALSE	0.748
HSD17B10	0.245006	0.827	FALSE	0.708
HNRNPA2B1	0.243303	0.827	FALSE	-0.437
IGF2BP3	0.245454	0.828	FALSE	0.735
SERPINB3	0.245284	0.828	FALSE	-0.674
HNRNPA3	0.245698	0.828	FALSE	-0.528
ERGIC2	0.246712	0.828	FALSE	-0.517
PRKG1	0.246448	0.828	FALSE	-0.382
CD63	0.248993	0.829	FALSE	-1.16
GNPDA2	0.248502	0.829	FALSE	1.06
FBXO22	0.247271	0.829	FALSE	-0.65
SUMO1	0.249077	0.829	FALSE	-0.55
S100A11	0.248088	0.829	FALSE	-0.411
MOB3A	0.248403	0.829	FALSE	-0.279
NUP98	0.249676	0.83	FALSE	0.836
DYNC1I2	0.249673	0.83	FALSE	-0.812
CNPY2	0.250239	0.83	FALSE	0.58
COPZ2	0.250604	0.83	FALSE	0.49
EIF3M	0.250421	0.83	FALSE	-0.426
TMX3	0.249936	0.83	FALSE	-0.303
PPME1	0.250458	0.83	FALSE	0.24
GSS	0.24952	0.83	FALSE	0.221
HNRNPDL	0.252848	0.831	FALSE	-0.451
RAP1B	0.252584	0.831	FALSE	0.388
STAT3	0.251574	0.831	FALSE	0.323
TRIM21	0.253976	0.832	FALSE	1.1
MYADM	0.254885	0.832	FALSE	-1.07
CHMP1B	0.254114	0.832	FALSE	-0.61
IL1B	0.253735	0.832	FALSE	0.593
MAGED1	0.253957	0.832	FALSE	0.44
DYNLL2	0.253803	0.832	FALSE	-0.423
THOC5	0.253811	0.832	FALSE	-0.32
KRT75	0.256696	0.833	FALSE	-0.813
SLC16A3	0.255521	0.833	FALSE	0.635
PIK3C2A	0.256721	0.833	FALSE	0.308
EPHX1	0.255529	0.833	FALSE	-0.262
ARPC1A	0.25629	0.833	FALSE	-0.259
FAM162A	0.255714	0.833	FALSE	0.19
PPT1	0.257773	0.834	FALSE	-0.51
UBA5	0.258063	0.834	FALSE	0.494
AARS1	0.259683	0.834	FALSE	0.29
MYO1D	0.257761	0.834	FALSE	-0.207
NT5E	0.26	0.835	FALSE	0.29
CORO1C	0.259919	0.835	FALSE	0.132
MMUT	0.263829	0.836	FALSE	0.569
P4HA1	0.263401	0.836	FALSE	-0.384
SYNCRIP	0.263147	0.836	FALSE	-0.367
PRPF8	0.263883	0.836	FALSE	0.193
USP14	0.262425	0.836	FALSE	0.157
CLASRP	0.266329	0.837	FALSE	-1.04
VPS8	0.265019	0.837	FALSE	-0.61
EPB41	0.265133	0.837	FALSE	-0.51
CA12	0.266351	0.837	FALSE	-0.469
METTL7B	0.265553	0.837	FALSE	0.263
TMED1	0.268382	0.838	FALSE	-0.837
SOD2	0.267631	0.838	FALSE	0.186
WIPI1	0.269905	0.839	FALSE	-0.833
CUL3	0.268971	0.839	FALSE	0.467
SEC23A	0.270597	0.839	FALSE	-0.142
ACBD5	0.272727	0.84	FALSE	0.896
FXN	0.272275	0.84	FALSE	-0.882
ARHGEF6	0.272564	0.84	FALSE	0.779
EML1	0.272137	0.84	FALSE	-0.392
SF3A3	0.271241	0.84	FALSE	0.333
ARHGEF2	0.273048	0.84	FALSE	-0.274
ANXA1	0.272779	0.84	FALSE	-0.18
EEF1A1	0.273279	0.84	FALSE	-0.178
BTF3L4	0.274475	0.841	FALSE	-1.03
IMPA2	0.273782	0.841	FALSE	-0.674
MRPS15	0.27373	0.841	FALSE	0.54
ATP5ME	0.275302	0.841	FALSE	-0.477
PTPA	0.275033	0.841	FALSE	0.259
DNAJA2	0.27716	0.842	FALSE	0.497
TXNL1	0.276931	0.842	FALSE	-0.494
ATP5MG	0.27778	0.842	FALSE	0.382
CD2AP	0.277732	0.842	FALSE	0.369
VKORC1	0.276435	0.842	FALSE	0.309
MAOA	0.277763	0.842	FALSE	0.237
EIF4G2	0.277783	0.842	FALSE	0.219
CD99	0.279613	0.843	FALSE	0.656
SDAD1	0.280245	0.843	FALSE	-0.503
RAB3GAP2	0.278116	0.843	FALSE	-0.38
RPL37	0.278856	0.843	FALSE	-0.259
LDHA	0.278142	0.843	FALSE	-0.189
GTF2H2	0.280597	0.844	FALSE	0.711
HBD	0.280916	0.844	FALSE	0.655
MRPL12	0.282373	0.844	FALSE	-0.601
B4GALT1	0.282857	0.844	FALSE	-0.566
METTL5	0.282564	0.844	FALSE	-0.523
PRAF2	0.282836	0.844	FALSE	-0.311
TRIM28	0.283543	0.845	FALSE	0.685
CERT1	0.284448	0.845	FALSE	-0.663
IDH1	0.283339	0.845	FALSE	0.625
COMMD1	0.285089	0.845	FALSE	-0.476
SLC25A24	0.284272	0.845	FALSE	0.398
RBBP4	0.286975	0.846	FALSE	-1.05
SRGAP1	0.286411	0.846	FALSE	0.917
CCDC124	0.286285	0.846	FALSE	-0.756
SSBP1	0.286719	0.846	FALSE	-0.643
PLCB3	0.285723	0.846	FALSE	-0.579
STT3A	0.286529	0.846	FALSE	-0.294
CAPZA1	0.285875	0.846	FALSE	0.227
CCAR2	0.287878	0.846	FALSE	0.196
PSME1	0.285908	0.846	FALSE	-0.195
ELOVL5	0.288458	0.847	FALSE	-1.27
TMEM70	0.288936	0.847	FALSE	-0.949
NRP2	0.289891	0.847	FALSE	0.891
UAP1L1	0.290363	0.847	FALSE	-0.859
CFL1	0.289621	0.847	FALSE	0.747
HTATSF1	0.288409	0.847	FALSE	0.66
PITPNM1	0.288609	0.847	FALSE	0.59
MSH2	0.290374	0.847	FALSE	0.588
PLIN3	0.29002	0.847	FALSE	-0.429
XPC	0.289156	0.847	FALSE	0.418
THG1L	0.289645	0.847	FALSE	-0.398
PHPT1	0.289226	0.847	FALSE	0.311
GAPDH	0.290308	0.847	FALSE	0.291
POR	0.290417	0.847	FALSE	-0.275
B4GAT1	0.289931	0.847	FALSE	-0.245
OTULIN	0.291006	0.848	FALSE	-0.983
ACAP1	0.29151	0.848	FALSE	-0.885
PRPF3	0.29065	0.848	FALSE	0.791
HSPB1	0.292917	0.848	FALSE	-0.339
DPM1	0.291356	0.848	FALSE	-0.273
EFHD2	0.292534	0.848	FALSE	0.256
ACO1	0.291031	0.848	FALSE	-0.213
CUL4B	0.292176	0.848	FALSE	0.209
HNRNPU	0.293215	0.848	FALSE	-0.189
SDHB	0.294419	0.849	FALSE	-0.724
SEC24A	0.294194	0.849	FALSE	-0.558
HPCAL1	0.295404	0.849	FALSE	0.21
ARPC3	0.295045	0.849	FALSE	-0.147
RAD23A	0.297419	0.85	FALSE	-0.596
CFL2	0.295921	0.85	FALSE	0.587
ITIH3	0.298175	0.85	FALSE	-0.531
VCL	0.298036	0.85	FALSE	0.255
GNAI2	0.297199	0.85	FALSE	-0.217
DNAJC13	0.296163	0.85	FALSE	0.164
DNAJC1	0.29884	0.851	FALSE	-0.917
GNAI3	0.300465	0.851	FALSE	0.671
COQ9	0.299125	0.851	FALSE	-0.668
ZZEF1	0.298621	0.851	FALSE	-0.625
TMEM214	0.301106	0.851	FALSE	-0.61
TTLL12	0.300335	0.851	FALSE	0.425
SH3GLB2	0.300528	0.851	FALSE	-0.416
HAS1	0.299871	0.851	FALSE	-0.406
RPL38	0.301046	0.851	FALSE	-0.336
LAMP1	0.300735	0.851	FALSE	-0.326
GDF15	0.30083	0.851	FALSE	0.319
GJA1	0.298965	0.851	FALSE	-0.259
HARS1	0.300722	0.851	FALSE	0.257
RPS29	0.300074	0.851	FALSE	0.199
NSF	0.300938	0.851	FALSE	0.176
MAGED4	0.303016	0.852	FALSE	1.45
PPM1G	0.302507	0.852	FALSE	0.893
ARPC5	0.30386	0.852	FALSE	0.648
EEF1A2	0.301624	0.852	FALSE	0.606
CLN6	0.303933	0.852	FALSE	-0.475
GALNS	0.306452	0.853	FALSE	-0.623
ARMT1	0.306383	0.853	FALSE	0.618
SLC38A1	0.304843	0.853	FALSE	0.572
SLC25A10	0.304611	0.853	FALSE	0.52
OPLAH	0.304333	0.853	FALSE	-0.504
MCTP2	0.305145	0.853	FALSE	0.355
ATAD3A	0.305786	0.853	FALSE	-0.321
UBE2M	0.305543	0.853	FALSE	0.272
ENO2	0.30502	0.853	FALSE	-0.198
RBM28	0.309169	0.854	FALSE	0.589
DYNC1H1	0.307895	0.854	FALSE	-0.119
ALDOC	0.311164	0.855	FALSE	-1.04
DDX17	0.311763	0.855	FALSE	0.654
PFDN6	0.310028	0.855	FALSE	-0.607
CNIH4	0.312543	0.855	FALSE	-0.464
PCBP1	0.31071	0.855	FALSE	-0.368
MRPS27	0.312237	0.855	FALSE	-0.306
ATP2B4	0.310434	0.855	FALSE	-0.299
TNPO1	0.311481	0.855	FALSE	0.271
PGK1	0.310356	0.855	FALSE	-0.175
PLOD1	0.31224	0.855	FALSE	-0.138
SEPTIN11	0.313044	0.856	FALSE	-0.636
GRPEL1	0.314131	0.856	FALSE	-0.598
PHGDH	0.314483	0.856	FALSE	-0.384
POP4	0.314261	0.856	FALSE	-0.382
GNL3	0.313044	0.856	FALSE	0.304
SDHA	0.314601	0.856	FALSE	-0.256
PDIA6	0.314431	0.856	FALSE	-0.187
SERPINE1	0.318413	0.857	FALSE	-0.892
NCAPG	0.317172	0.857	FALSE	0.463
VAV2	0.318042	0.857	FALSE	-0.43
KRT74	0.31568	0.857	FALSE	-0.264
OGDH	0.317977	0.857	FALSE	0.242
HSPA9	0.318467	0.857	FALSE	0.219
HSPA5	0.317211	0.857	FALSE	0.212
SCD	0.318316	0.857	FALSE	-0.147
RDH13	0.321398	0.858	FALSE	0.657
RPL26L1	0.319989	0.858	FALSE	0.582
FOXRED1	0.32036	0.858	FALSE	0.355
ARHGAP1	0.31873	0.858	FALSE	0.316
APOA1	0.319815	0.858	FALSE	0.263
COL12A1	0.320659	0.858	FALSE	0.238
LMF2	0.321243	0.858	FALSE	0.223
EIF5B	0.321333	0.858	FALSE	-0.199
RPS4X	0.318981	0.858	FALSE	0.142
PTK2	0.323713	0.859	FALSE	0.503
MAGED2	0.321819	0.859	FALSE	0.377
PYGL	0.324573	0.859	FALSE	-0.325
TPT1	0.321985	0.859	FALSE	-0.265
UBA6	0.322156	0.859	FALSE	0.2
NME2	0.324477	0.859	FALSE	-0.134
CTNND1	0.325883	0.86	FALSE	1.12
ATG12	0.327177	0.86	FALSE	0.968
DSG1	0.325245	0.86	FALSE	0.863
SNRPF	0.326675	0.86	FALSE	-0.522
RALA	0.327321	0.86	FALSE	-0.493
GSTT1	0.327028	0.86	FALSE	-0.417
GNB2	0.326725	0.86	FALSE	0.344
PRKCSH	0.326689	0.86	FALSE	0.238
TGFBI	0.326599	0.86	FALSE	-0.178
MYO1C	0.326424	0.86	FALSE	-0.171
GOPC	0.330736	0.861	FALSE	0.668
RCN2	0.330121	0.861	FALSE	0.601
BAZ1B	0.328495	0.861	FALSE	0.452
CIAO2A	0.328312	0.861	FALSE	-0.375
FEN1	0.328508	0.861	FALSE	-0.323
MACROH2A1	0.330214	0.861	FALSE	0.245
AKR1B1	0.329819	0.861	FALSE	-0.21
RPL5	0.328883	0.861	FALSE	-0.167
ATL1	0.334296	0.862	FALSE	-0.717
DCTN2	0.331487	0.862	FALSE	-0.673
TUBB6	0.332803	0.862	FALSE	-0.657
ACVR1	0.332928	0.862	FALSE	0.604
OSBPL8	0.333546	0.862	FALSE	-0.595
SRP54	0.33295	0.862	FALSE	0.522
TMEM33	0.331801	0.862	FALSE	0.305
UNC45A	0.334398	0.863	FALSE	1.07
GBP1	0.335771	0.863	FALSE	-0.561
SORD	0.337524	0.863	FALSE	-0.513
ITPR3	0.335956	0.863	FALSE	0.347
THRAP3	0.336221	0.863	FALSE	-0.292
MACF1	0.335451	0.863	FALSE	-0.255
YARS1	0.337062	0.863	FALSE	-0.236
NUCB1	0.337089	0.863	FALSE	-0.223
DNM2	0.335956	0.863	FALSE	-0.196
RPL4	0.335919	0.863	FALSE	0.158
DHX9	0.336496	0.863	FALSE	0.138
RSRC1	0.339036	0.864	FALSE	-0.838
RFC4	0.340077	0.864	FALSE	-0.725
ATP6V0C	0.338231	0.864	FALSE	-0.686
ACOT13	0.338503	0.864	FALSE	-0.651
TPCN1	0.34073	0.864	FALSE	-0.587
GTF2I	0.338216	0.864	FALSE	0.537
SLC7A5	0.338058	0.864	FALSE	0.489
AARSD1	0.33939	0.864	FALSE	-0.467
DOCK7	0.337965	0.864	FALSE	-0.336
PRMT1	0.338613	0.864	FALSE	-0.179
RPL8	0.340832	0.864	FALSE	-0.149
OSBPL3	0.342163	0.865	FALSE	-0.812
MAN2C1	0.344229	0.865	FALSE	-0.768
BAG2	0.343004	0.865	FALSE	-0.546
DBI	0.343809	0.865	FALSE	0.513
LRRC40	0.343306	0.865	FALSE	0.491
GEMIN5	0.341776	0.865	FALSE	0.405
APOBEC3C	0.344001	0.865	FALSE	0.402
CCDC47	0.342468	0.865	FALSE	0.223
RECQL	0.342585	0.865	FALSE	0.165
PSMD3	0.342677	0.865	FALSE	-0.135
LNPK	0.345703	0.866	FALSE	-0.894
DDRGK1	0.344741	0.866	FALSE	-0.65
PRPF31	0.347581	0.866	FALSE	-0.559
JAGN1	0.346655	0.866	FALSE	-0.41
ELMOD2	0.344707	0.866	FALSE	-0.409
UBE2Z	0.346009	0.866	FALSE	-0.305
PCNA	0.345589	0.866	FALSE	0.301
RPS2	0.346934	0.866	FALSE	-0.191
TARS1	0.347521	0.866	FALSE	-0.159
P3H4	0.349752	0.867	FALSE	0.649
ELOB	0.348773	0.867	FALSE	0.517
NCBP2	0.348223	0.867	FALSE	0.506
LLPH	0.350899	0.867	FALSE	0.444
NBEA	0.348153	0.867	FALSE	-0.417
SKIV2L	0.348675	0.867	FALSE	0.344
DDB2	0.348441	0.867	FALSE	0.312
MYO18A	0.350637	0.867	FALSE	0.244
SNRPA	0.347859	0.867	FALSE	-0.227
ARPC2	0.348771	0.867	FALSE	0.163
XRCC5	0.350776	0.867	FALSE	0.138
ATP13A3	0.351639	0.868	FALSE	-0.786
SNX3	0.354681	0.868	FALSE	0.324
RASA1	0.352501	0.868	FALSE	-0.317
MAGT1	0.351485	0.868	FALSE	-0.249
AHCYL1	0.354004	0.868	FALSE	0.204
PLCG1	0.352078	0.868	FALSE	-0.176
CDC123	0.357486	0.869	FALSE	-0.789
INTS10	0.355289	0.869	FALSE	-0.76
FMR1	0.357384	0.869	FALSE	-0.734
STIP1	0.356073	0.869	FALSE	0.583
TRMT10C	0.355487	0.869	FALSE	0.375
MTCH1	0.35591	0.869	FALSE	0.308
FUT8	0.355764	0.869	FALSE	-0.306
UBE3C	0.357952	0.869	FALSE	-0.293
TRIP12	0.360467	0.87	FALSE	0.73
NCKAP1	0.362161	0.87	FALSE	-0.521
MINK1	0.359323	0.87	FALSE	-0.507
UQCRB	0.360618	0.87	FALSE	-0.464
ACTA1	0.361844	0.87	FALSE	-0.422
DOCK5	0.361856	0.87	FALSE	0.374
TUBB	0.358639	0.87	FALSE	-0.351
TRIM22	0.361481	0.87	FALSE	0.348
XRN1	0.359327	0.87	FALSE	0.262
FXR2	0.363195	0.871	FALSE	-0.632
C1QC	0.365819	0.871	FALSE	0.602
CELF1	0.362404	0.871	FALSE	0.541
PSMB3	0.365931	0.871	FALSE	-0.466
TUBGCP2	0.365555	0.871	FALSE	-0.463
ACYP1	0.365856	0.871	FALSE	0.457
DHX38	0.363268	0.871	FALSE	-0.336
EIF2S2	0.364023	0.871	FALSE	0.287
SCCPDH	0.362973	0.871	FALSE	-0.189
PRDX6	0.36295	0.871	FALSE	-0.177
MBOAT2	0.3698	0.872	FALSE	-0.804
ELOA	0.368341	0.872	FALSE	-0.462
CDK5RAP3	0.366784	0.872	FALSE	0.46
PARP4	0.369661	0.872	FALSE	0.459
HNRNPLL	0.367528	0.872	FALSE	-0.433
ATP5MPL	0.367603	0.872	FALSE	0.413
NDUFA9	0.367576	0.872	FALSE	-0.381
SERP1	0.36841	0.872	FALSE	0.26
MICAL2	0.367704	0.872	FALSE	0.253
DPYSL2	0.369391	0.872	FALSE	0.173
IGHG1	0.373022	0.873	FALSE	0.583
CSRP1	0.370376	0.873	FALSE	0.553
AIP	0.371086	0.873	FALSE	0.509
PLA2G4A	0.371818	0.873	FALSE	0.473
MON2	0.372568	0.873	FALSE	-0.451
GRB2	0.373501	0.873	FALSE	0.419
TRAP1	0.372793	0.873	FALSE	-0.307
DENR	0.373656	0.873	FALSE	-0.168
GTPBP4	0.373278	0.873	FALSE	-0.166
EIF2S1	0.371156	0.873	FALSE	-0.133
PARL	0.376483	0.874	FALSE	-0.769
EEF1B2	0.377108	0.874	FALSE	0.66
NCCRP1	0.377173	0.874	FALSE	0.53
KCNN4	0.374635	0.874	FALSE	-0.446
GSTM2	0.374704	0.874	FALSE	0.408
SPAG9	0.37625	0.874	FALSE	0.244
CEPT1	0.376917	0.874	FALSE	-0.216
ANXA7	0.377401	0.874	FALSE	0.214
XPO7	0.375203	0.874	FALSE	-0.2
ZFP91	0.37992	0.875	FALSE	0.851
HSPH1	0.378419	0.875	FALSE	0.475
ORC2	0.378914	0.875	FALSE	0.445
PAFAH1B3	0.380274	0.875	FALSE	0.439
RPS27	0.378733	0.875	FALSE	-0.415
SEC14L2	0.380722	0.875	FALSE	-0.367
PPP1CC	0.379604	0.875	FALSE	-0.244
THOP1	0.381716	0.875	FALSE	0.244
YTHDC1	0.381011	0.875	FALSE	-0.215
SRPRA	0.378114	0.875	FALSE	-0.212
RPS5	0.378089	0.875	FALSE	0.148
HSPA8	0.378033	0.875	FALSE	0.14
NELFE	0.382066	0.876	FALSE	0.721
KNTC1	0.382893	0.876	FALSE	0.443
KDSR	0.38574	0.876	FALSE	-0.428
NQO2	0.384223	0.876	FALSE	-0.409
IDH3G	0.384312	0.876	FALSE	0.37
RALGAPB	0.38499	0.876	FALSE	0.355
SNRNP27	0.385777	0.876	FALSE	-0.305
DHRS7	0.382901	0.876	FALSE	-0.276
NT5C2	0.384797	0.876	FALSE	-0.2
SLC35B2	0.38175	0.876	FALSE	0.181
MAPRE1	0.386215	0.877	FALSE	-0.676
CKB	0.387895	0.877	FALSE	0.532
PRKACG	0.388866	0.877	FALSE	-0.459
NIF3L1	0.389617	0.877	FALSE	0.386
RRP36	0.387325	0.877	FALSE	0.361
ERMP1	0.385955	0.877	FALSE	-0.288
FBXO7	0.38899	0.877	FALSE	-0.279
SGSH	0.386234	0.877	FALSE	0.27
ASS1	0.389609	0.877	FALSE	0.247
PRKAR2A	0.387903	0.877	FALSE	0.19
USO1	0.386515	0.877	FALSE	0.179
AHCY	0.387642	0.877	FALSE	-0.101
SERPINC1	0.393269	0.878	FALSE	-0.675
DOCK6	0.390899	0.878	FALSE	-0.673
SMU1	0.393657	0.878	FALSE	0.552
SRPK2	0.393922	0.878	FALSE	0.542
HMGCS1	0.391913	0.878	FALSE	0.436
DHFR	0.391006	0.878	FALSE	-0.432
ERGIC1	0.392591	0.878	FALSE	0.383
ANXA2	0.392868	0.878	FALSE	-0.183
CMBL	0.393406	0.878	FALSE	-0.17
RNPS1	0.397538	0.879	FALSE	0.486
XRN2	0.396797	0.879	FALSE	-0.38
THUMPD1	0.39548	0.879	FALSE	-0.365
EIF2B5	0.394491	0.879	FALSE	-0.312
CDIPT	0.398186	0.879	FALSE	0.22
ANXA5	0.395049	0.879	FALSE	-0.168
C3	0.39797	0.879	FALSE	0.125
TGM1	0.401477	0.88	FALSE	0.695
MFSD11	0.402112	0.88	FALSE	0.669
PSMA2	0.400125	0.88	FALSE	-0.634
SNX9	0.400379	0.88	FALSE	-0.534
COPS6	0.3994	0.88	FALSE	0.457
C16orf58	0.40017	0.88	FALSE	0.286
CLIC4	0.402846	0.88	FALSE	-0.202
ARPC1B	0.399869	0.88	FALSE	-0.191
AKR1C3	0.399961	0.88	FALSE	-0.158
ARG1	0.402202	0.88	FALSE	0.108
MESD	0.405772	0.881	FALSE	-0.763
PPIP5K1	0.405438	0.881	FALSE	-0.47
ATP1B3	0.403298	0.881	FALSE	-0.424
HNRNPL	0.403186	0.881	FALSE	0.422
WDR18	0.406725	0.881	FALSE	0.419
RPS17	0.405208	0.881	FALSE	-0.323
KPNB1	0.404825	0.881	FALSE	-0.134
ATG5	0.411266	0.882	FALSE	0.608
MRPL17	0.409689	0.882	FALSE	0.568
ACADM	0.409326	0.882	FALSE	-0.477
TRIM47	0.411056	0.882	FALSE	-0.467
PAK1IP1	0.409174	0.882	FALSE	0.459
GMDS	0.40968	0.882	FALSE	0.37
TOR1B	0.407813	0.882	FALSE	0.357
VPS33B	0.410345	0.882	FALSE	-0.338
GTF3C1	0.407984	0.882	FALSE	0.318
HM13	0.411102	0.882	FALSE	-0.215
DIP2B	0.416465	0.883	FALSE	0.921
ECI1	0.415111	0.883	FALSE	-0.768
GLIPR2	0.415265	0.883	FALSE	-0.553
CUL4A	0.413299	0.883	FALSE	0.529
MTIF2	0.415215	0.883	FALSE	0.502
GOLT1B	0.412929	0.883	FALSE	-0.447
PIN1	0.413064	0.883	FALSE	-0.376
CCDC93	0.412743	0.883	FALSE	-0.32
SNRPD1	0.414537	0.883	FALSE	0.235
CSNK2A2	0.415074	0.883	FALSE	-0.229
SRSF2	0.41255	0.883	FALSE	0.189
RPL22	0.412167	0.883	FALSE	-0.171
ETFA	0.42103	0.884	FALSE	1.16
CAPRIN1	0.419667	0.884	FALSE	-0.649
EIF4B	0.420984	0.884	FALSE	-0.554
OXSR1	0.420716	0.884	FALSE	0.501
MAMDC2	0.41726	0.884	FALSE	-0.474
FAU	0.418022	0.884	FALSE	0.419
TMED4	0.418506	0.884	FALSE	0.403
EPHX3	0.41673	0.884	FALSE	-0.348
WLS	0.418891	0.884	FALSE	-0.338
CNP	0.418838	0.884	FALSE	-0.303
MOB1B	0.421036	0.884	FALSE	0.299
RAB6A	0.41982	0.884	FALSE	-0.19
PAICS	0.417775	0.884	FALSE	-0.0944
LMO7	0.422364	0.885	FALSE	0.936
ALG12	0.421509	0.885	FALSE	0.46
FKBP10	0.422118	0.885	FALSE	-0.443
TFPI2	0.424517	0.885	FALSE	-0.436
VPS52	0.425342	0.885	FALSE	-0.364
GOT1	0.425581	0.885	FALSE	-0.34
NRM	0.422915	0.885	FALSE	-0.314
MYLK	0.422712	0.885	FALSE	-0.282
HPDL	0.426133	0.885	FALSE	0.27
IARS2	0.423859	0.885	FALSE	0.266
CDC23	0.423951	0.885	FALSE	0.262
AFG3L2	0.425193	0.885	FALSE	-0.261
NOP2	0.422935	0.885	FALSE	-0.259
CSNK2A1	0.42276	0.885	FALSE	0.232
RPSA	0.424464	0.885	FALSE	-0.232
OCRL	0.421539	0.885	FALSE	-0.223
RHOT2	0.422197	0.885	FALSE	0.217
GNL1	0.424255	0.885	FALSE	-0.151
FLNB	0.423108	0.885	FALSE	-0.141
PSMA1	0.430818	0.886	FALSE	-0.726
MT-CO3	0.429686	0.886	FALSE	-0.667
COX20	0.429548	0.886	FALSE	-0.573
CYB5B	0.426794	0.886	FALSE	0.558
KRT6A	0.431021	0.886	FALSE	-0.553
PDS5B	0.427708	0.886	FALSE	0.513
LANCL1	0.43013	0.886	FALSE	-0.511
POSTN	0.430904	0.886	FALSE	-0.488
NGLY1	0.428999	0.886	FALSE	0.47
SYNGR2	0.427112	0.886	FALSE	0.413
ERAP2	0.428871	0.886	FALSE	0.412
MTHFD1	0.429696	0.886	FALSE	-0.316
AK4	0.430681	0.886	FALSE	0.292
STX4	0.428704	0.886	FALSE	-0.239
ATP5F1B	0.429579	0.886	FALSE	0.195
EXOC6B	0.429418	0.886	FALSE	-0.191
DIEXF	0.433826	0.887	FALSE	-0.612
TAF15	0.434217	0.887	FALSE	0.601
DDX60	0.433733	0.887	FALSE	-0.509
MRPS2	0.43461	0.887	FALSE	-0.442
SLC5A3	0.432441	0.887	FALSE	-0.442
SDHC	0.43162	0.887	FALSE	-0.358
COG4	0.432138	0.887	FALSE	-0.247
SCAMP2	0.435337	0.887	FALSE	-0.242
MATR3	0.431317	0.887	FALSE	0.162
NASP	0.435872	0.887	FALSE	0.128
F5	0.440386	0.888	FALSE	-0.664
ABI2	0.438307	0.888	FALSE	0.661
PFDN1	0.441128	0.888	FALSE	-0.654
TOMM5	0.438809	0.888	FALSE	-0.534
ASCC1	0.436333	0.888	FALSE	-0.508
PDLIM5	0.44061	0.888	FALSE	-0.336
RHOC	0.437566	0.888	FALSE	-0.164
RPS23	0.436357	0.888	FALSE	0.154
APMAP	0.438571	0.888	FALSE	-0.138
PTPN1	0.436762	0.888	FALSE	-0.133
GTF2F1	0.445772	0.889	FALSE	0.793
DCTN1	0.446217	0.889	FALSE	-0.71
CISD1	0.442362	0.889	FALSE	0.703
CAMK1	0.44566	0.889	FALSE	0.571
ELAC2	0.442742	0.889	FALSE	0.517
NDUFB4	0.445573	0.889	FALSE	-0.509
TIMM9	0.4416	0.889	FALSE	-0.456
PFDN2	0.442331	0.889	FALSE	0.446
HNRNPH2	0.446503	0.889	FALSE	0.441
EPM2AIP1	0.442364	0.889	FALSE	-0.417
CCDC86	0.443096	0.889	FALSE	0.408
BIRC6	0.443998	0.889	FALSE	0.327
PUF60	0.445088	0.889	FALSE	0.273
AK6	0.445367	0.889	FALSE	0.26
TFRC	0.445312	0.889	FALSE	-0.26
CSNK1D	0.445421	0.889	FALSE	0.252
SEC23B	0.445597	0.889	FALSE	0.244
CAPNS1	0.446267	0.889	FALSE	-0.215
NMT1	0.443764	0.889	FALSE	-0.211
CRAT	0.441768	0.889	FALSE	0.171
FSCN1	0.444481	0.889	FALSE	0.162
PIGT	0.443907	0.889	FALSE	0.162
PSMA7	0.446467	0.889	FALSE	-0.149
PSMB4	0.444592	0.889	FALSE	0.122
HP1BP3	0.443983	0.889	FALSE	-0.121
RPLP2	0.447474	0.89	FALSE	-0.684
NNMT	0.450761	0.89	FALSE	0.632
UCKL1	0.44966	0.89	FALSE	-0.601
FBXO4	0.449534	0.89	FALSE	-0.57
ICAM1	0.448066	0.89	FALSE	-0.474
YWHAQ	0.44685	0.89	FALSE	0.243
PHB2	0.449722	0.89	FALSE	-0.193
BRIX1	0.451952	0.89	FALSE	0.111
CTTN	0.453142	0.891	FALSE	0.686
RTN1	0.453356	0.891	FALSE	0.533
ACAT1	0.456497	0.891	FALSE	0.488
MTOR	0.453301	0.891	FALSE	0.38
ABCB6	0.452963	0.891	FALSE	-0.32
DHX36	0.457343	0.891	FALSE	0.266
TMEM63B	0.45494	0.891	FALSE	-0.245
SSR3	0.456054	0.891	FALSE	-0.185
PFKP	0.454876	0.891	FALSE	-0.172
NUMA1	0.455265	0.891	FALSE	0.167
NDUFS2	0.453995	0.891	FALSE	-0.166
SND1	0.452295	0.891	FALSE	-0.0892
DDX19B	0.462749	0.892	FALSE	1.23
FAM3C	0.457456	0.892	FALSE	0.637
SYMPK	0.458513	0.892	FALSE	-0.633
SEM1	0.461698	0.892	FALSE	0.514
NUP210	0.458967	0.892	FALSE	0.457
DLD	0.459751	0.892	FALSE	-0.443
NDUFA6	0.457504	0.892	FALSE	0.419
SDC2	0.459752	0.892	FALSE	-0.416
ATM	0.461712	0.892	FALSE	-0.384
LARP7	0.458407	0.892	FALSE	0.376
RAD50	0.461484	0.892	FALSE	-0.356
NEMF	0.462026	0.892	FALSE	-0.354
CARS1	0.458373	0.892	FALSE	0.347
PTN	0.460167	0.892	FALSE	0.338
CSPG4	0.459773	0.892	FALSE	0.321
PDIA3	0.460499	0.892	FALSE	-0.32
GSTM3	0.457918	0.892	FALSE	-0.304
KRT73	0.462876	0.892	FALSE	0.294
GNAS	0.457511	0.892	FALSE	-0.264
LARP1	0.462408	0.892	FALSE	-0.23
MAN1B1	0.46075	0.892	FALSE	-0.219
KYAT3	0.460505	0.892	FALSE	0.198
VDAC1	0.460573	0.892	FALSE	0.161
FHOD1	0.460875	0.892	FALSE	0.154
CLINT1	0.467812	0.893	FALSE	-1.05
P4HA2	0.465583	0.893	FALSE	-0.511
ALCAM	0.463792	0.893	FALSE	0.496
SEC62	0.466627	0.893	FALSE	0.473
TBC1D10B	0.46647	0.893	FALSE	-0.362
FAM91A1	0.465044	0.893	FALSE	0.36
KRT4	0.466211	0.893	FALSE	-0.356
COASY	0.46611	0.893	FALSE	-0.338
RTF1	0.46525	0.893	FALSE	0.327
API5	0.465541	0.893	FALSE	0.238
EIF4G1	0.466591	0.893	FALSE	-0.211
PNPLA6	0.468572	0.893	FALSE	0.21
FDPS	0.464888	0.893	FALSE	-0.161
HSP90AA1	0.467185	0.893	FALSE	0.127
MYH9	0.46652	0.893	FALSE	-0.0947
CPNE2	0.470274	0.894	FALSE	0.609
MMP3	0.47128	0.894	FALSE	0.542
CD47	0.470867	0.894	FALSE	-0.506
PRRC2C	0.474344	0.894	FALSE	-0.426
GPR108	0.468847	0.894	FALSE	0.418
SAR1B	0.471515	0.894	FALSE	0.403
GALNT7	0.468719	0.894	FALSE	0.376
AHCTF1	0.471023	0.894	FALSE	-0.361
ARL1	0.472815	0.894	FALSE	-0.354
TRAPPC3	0.471138	0.894	FALSE	0.347
ACOT1	0.469147	0.894	FALSE	-0.231
MAP4	0.473058	0.894	FALSE	-0.218
H2AC4	0.472643	0.894	FALSE	0.215
ARL6IP1	0.472323	0.894	FALSE	-0.199
STRIP1	0.470283	0.894	FALSE	-0.19
PTTG1IP	0.473646	0.894	FALSE	-0.169
CD44	0.473063	0.894	FALSE	-0.156
GFPT2	0.472103	0.894	FALSE	-0.15
MRPS30	0.475738	0.895	FALSE	0.667
SNX2	0.475243	0.895	FALSE	-0.638
RCC2	0.474534	0.895	FALSE	-0.626
DENND2A	0.474902	0.895	FALSE	-0.579
RBM12	0.474601	0.895	FALSE	0.44
MATN2	0.478101	0.895	FALSE	-0.412
NRBP1	0.476934	0.895	FALSE	-0.392
CASP14	0.477355	0.895	FALSE	-0.391
COX7A2L	0.478017	0.895	FALSE	0.372
PCLO	0.479883	0.895	FALSE	0.327
ARIH1	0.479308	0.895	FALSE	-0.283
CAPZA2	0.479361	0.895	FALSE	0.237
TLK2	0.479837	0.895	FALSE	-0.211
SCAMP3	0.477763	0.895	FALSE	-0.202
FARSB	0.479962	0.895	FALSE	-0.149
UBR4	0.479189	0.895	FALSE	0.106
ATP6V1E1	0.480787	0.896	FALSE	-0.894
LPGAT1	0.482179	0.896	FALSE	-0.688
NOMO1	0.482512	0.896	FALSE	0.627
PPCS	0.482597	0.896	FALSE	0.58
SUPV3L1	0.480499	0.896	FALSE	-0.571
LDLR	0.483371	0.896	FALSE	0.537
PSMC3	0.481379	0.896	FALSE	0.505
BNIP2	0.482577	0.896	FALSE	0.501
MTAP	0.484042	0.896	FALSE	0.501
HSP90AA4P	0.484664	0.896	FALSE	0.356
ANO10	0.483547	0.896	FALSE	0.334
KRT5	0.480838	0.896	FALSE	-0.33
HNRNPA1	0.484295	0.896	FALSE	-0.317
PPP5C	0.481392	0.896	FALSE	-0.294
DDX18	0.480523	0.896	FALSE	0.285
ANP32B	0.486037	0.896	FALSE	0.181
DHCR24	0.480323	0.896	FALSE	-0.175
RPL23	0.486229	0.896	FALSE	-0.163
RPL6	0.483215	0.896	FALSE	0.139
BMP1	0.492453	0.897	FALSE	-0.568
PRPF38B	0.486777	0.897	FALSE	-0.454
WFS1	0.489298	0.897	FALSE	-0.403
SDF2L1	0.489546	0.897	FALSE	0.401
GSPT1	0.486352	0.897	FALSE	0.216
RPS19	0.491975	0.897	FALSE	0.184
MMP14	0.487202	0.897	FALSE	-0.163
ACSL4	0.490378	0.897	FALSE	0.118
PLEKHO2	0.494996	0.898	FALSE	0.815
GTF2F2	0.493702	0.898	FALSE	0.521
ABCB7	0.49406	0.898	FALSE	-0.442
PFDN4	0.498492	0.898	FALSE	-0.413
UBE2V2	0.496616	0.898	FALSE	0.394
APEX1	0.494483	0.898	FALSE	0.384
MRPL44	0.495128	0.898	FALSE	0.334
LBR	0.492971	0.898	FALSE	0.33
NNT	0.493699	0.898	FALSE	0.324
GGH	0.496539	0.898	FALSE	-0.309
REPIN1	0.497775	0.898	FALSE	-0.276
PES1	0.493782	0.898	FALSE	-0.241
PDCD6IP	0.493873	0.898	FALSE	0.225
TUBA4A	0.493143	0.898	FALSE	-0.191
SVIL	0.500985	0.899	FALSE	-0.661
COPS4	0.500734	0.899	FALSE	0.572
SH3GL1	0.502767	0.899	FALSE	0.533
ACSF3	0.501881	0.899	FALSE	-0.471
DHX16	0.502041	0.899	FALSE	0.47
MAP1LC3B	0.500713	0.899	FALSE	0.456
CALU	0.50101	0.899	FALSE	-0.407
ELOC	0.501763	0.899	FALSE	-0.39
POGLUT2	0.501004	0.899	FALSE	-0.377
RPA1	0.504372	0.899	FALSE	0.306
TIMM44	0.502715	0.899	FALSE	-0.273
PLBD2	0.503969	0.899	FALSE	0.211
CCAR1	0.502157	0.899	FALSE	0.152
TMEM41B	0.502453	0.899	FALSE	-0.15
RPN2	0.498968	0.899	FALSE	0.118
RER1	0.504931	0.899	FALSE	-0.109
PSMD6	0.500084	0.899	FALSE	-0.108
KRT7	0.506045	0.9	FALSE	-0.631
CLCN7	0.506109	0.9	FALSE	0.558
EPN2	0.50569	0.9	FALSE	0.548
VWA5A	0.511221	0.9	FALSE	0.535
MVK	0.507648	0.9	FALSE	0.504
CAST	0.507591	0.9	FALSE	-0.501
MISP	0.506047	0.9	FALSE	-0.458
TMEM168	0.506264	0.9	FALSE	0.387
STX12	0.509237	0.9	FALSE	0.385
DGUOK	0.505991	0.9	FALSE	-0.358
DHX29	0.50715	0.9	FALSE	0.353
PCID2	0.510035	0.9	FALSE	-0.327
NDUFC2	0.510467	0.9	FALSE	0.278
OPA1	0.508137	0.9	FALSE	-0.171
ETF1	0.511638	0.9	FALSE	-0.147
ASCC3	0.510636	0.9	FALSE	0.126
RPL26	0.50905	0.9	FALSE	0.101
SBSN	0.516807	0.901	FALSE	-0.56
CLU	0.517415	0.901	FALSE	-0.536
FLG2	0.518301	0.901	FALSE	-0.534
APOA2	0.515921	0.901	FALSE	0.516
LORICRIN	0.518436	0.901	FALSE	-0.457
RAD23B	0.512521	0.901	FALSE	-0.423
MYO9B	0.51368	0.901	FALSE	0.418
CHORDC1	0.516493	0.901	FALSE	-0.39
NXF1	0.512112	0.901	FALSE	-0.366
DIDO1	0.515207	0.901	FALSE	0.314
FERMT3	0.515504	0.901	FALSE	0.239
ECPAS	0.511764	0.901	FALSE	0.203
KCTD12	0.513553	0.901	FALSE	-0.195
PRKAA1	0.517442	0.901	FALSE	-0.158
CSE1L	0.514229	0.901	FALSE	-0.147
EIF2AK4	0.514776	0.901	FALSE	0.144
QARS1	0.513953	0.901	FALSE	0.099
TNC	0.512375	0.901	FALSE	0.0813
CIR1	0.52356	0.902	FALSE	-0.422
TXLNA	0.51934	0.902	FALSE	0.375
UCHL3	0.524786	0.902	FALSE	0.332
DIAPH2	0.519481	0.902	FALSE	0.289
RPL36A	0.522543	0.902	FALSE	0.271
ROCK2	0.521796	0.902	FALSE	-0.264
LOXL2	0.521408	0.902	FALSE	0.263
USP5	0.523171	0.902	FALSE	0.17
SEPTIN7	0.524579	0.902	FALSE	0.142
TMPO	0.522492	0.902	FALSE	-0.135
HUWE1	0.524362	0.902	FALSE	-0.134
VAMP3	0.522939	0.902	FALSE	-0.129
UGGT1	0.519042	0.902	FALSE	-0.121
CUL1	0.52364	0.902	FALSE	0.113
RPL35	0.524432	0.902	FALSE	0.0987
YWHAZ	0.5194	0.902	FALSE	-0.0894
UTP15	0.526838	0.903	FALSE	0.527
CCDC6	0.530234	0.903	FALSE	0.494
C1QBP	0.531128	0.903	FALSE	-0.446
SYPL1	0.5278	0.903	FALSE	-0.427
CTSC	0.525863	0.903	FALSE	-0.4
MAPK9	0.529308	0.903	FALSE	-0.362
PDCD6	0.525598	0.903	FALSE	-0.332
THEM6	0.525758	0.903	FALSE	0.328
PIGB	0.5313	0.903	FALSE	0.322
IKBKB	0.528719	0.903	FALSE	-0.264
CHMP4B	0.530899	0.903	FALSE	0.263
PGS1	0.527677	0.903	FALSE	0.259
ADSS2	0.528409	0.903	FALSE	-0.234
GARS1	0.528603	0.903	FALSE	-0.216
DIS3	0.52643	0.903	FALSE	0.212
MRPL4	0.526075	0.903	FALSE	0.184
CEBPZ	0.529774	0.903	FALSE	0.182
GALNT2	0.527319	0.903	FALSE	0.124
PRKCA	0.52614	0.903	FALSE	-0.101
RPS15	0.526317	0.903	FALSE	-0.098
PEX3	0.535391	0.904	FALSE	-0.548
CSTB	0.536447	0.904	FALSE	0.468
CHMP3	0.535084	0.904	FALSE	-0.466
NDUFA4	0.536426	0.904	FALSE	0.464
ADAR	0.535603	0.904	FALSE	-0.404
GNG5	0.539138	0.904	FALSE	0.376
SRSF11	0.538579	0.904	FALSE	0.374
AHSG	0.53464	0.904	FALSE	-0.353
STOML2	0.539028	0.904	FALSE	0.326
ABCC4	0.532899	0.904	FALSE	0.297
PRMT3	0.534601	0.904	FALSE	0.261
SAE1	0.535366	0.904	FALSE	0.237
STARD3NL	0.535201	0.904	FALSE	-0.201
MGST1	0.536152	0.904	FALSE	-0.172
MTDH	0.534446	0.904	FALSE	0.167
AP1M1	0.535298	0.904	FALSE	-0.154
BLVRA	0.534455	0.904	FALSE	-0.108
UFD1	0.539417	0.904	FALSE	-0.0974
CDK8	0.546032	0.905	FALSE	-0.597
EPDR1	0.541157	0.905	FALSE	-0.425
GAK	0.54168	0.905	FALSE	-0.406
RPP40	0.545944	0.905	FALSE	0.384
MARCHF5	0.544445	0.905	FALSE	0.287
SNRPB	0.541887	0.905	FALSE	-0.273
CHMP7	0.540188	0.905	FALSE	-0.203
WASHC5	0.542577	0.905	FALSE	-0.186
SEC24C	0.539557	0.905	FALSE	0.143
AP3S1	0.545496	0.905	FALSE	0.135
RPS8	0.544303	0.905	FALSE	-0.132
ATP5PD	0.552661	0.906	FALSE	0.453
MED18	0.551216	0.906	FALSE	-0.435
CHD2	0.549292	0.906	FALSE	0.392
COX6B1	0.548961	0.906	FALSE	0.385
HIST2H2AB	0.55158	0.906	FALSE	0.379
PSMA3	0.551622	0.906	FALSE	-0.341
SEC16A	0.549925	0.906	FALSE	-0.339
TMED8	0.549247	0.906	FALSE	0.337
BUD31	0.550671	0.906	FALSE	-0.317
WDR5	0.552834	0.906	FALSE	0.304
UBA52	0.548471	0.906	FALSE	-0.299
KRT81	0.552615	0.906	FALSE	-0.27
PPIG	0.550007	0.906	FALSE	-0.229
NPM1	0.5498	0.906	FALSE	-0.226
BZW1	0.551282	0.906	FALSE	-0.221
HDAC1	0.553837	0.906	FALSE	-0.216
DNAAF5	0.550813	0.906	FALSE	0.193
PSMD12	0.549887	0.906	FALSE	-0.192
IMMT	0.553491	0.906	FALSE	0.13
RPL32	0.547267	0.906	FALSE	0.0997
LEMD2	0.554403	0.907	FALSE	-0.813
SLC35E1	0.559731	0.907	FALSE	0.489
TSFM	0.557262	0.907	FALSE	-0.372
ARPC5L	0.556727	0.907	FALSE	0.364
UBE2O	0.561155	0.907	FALSE	-0.297
KRT2	0.5546	0.907	FALSE	-0.293
PSME3	0.556766	0.907	FALSE	0.192
SRRM2	0.556019	0.907	FALSE	0.187
DNAJB1	0.560994	0.907	FALSE	0.186
ARF4	0.559428	0.907	FALSE	-0.122
CAPG	0.560172	0.907	FALSE	-0.121
EIF5A	0.554658	0.907	FALSE	0.113
SLC39A7	0.560664	0.907	FALSE	-0.0974
HSPA14	0.566312	0.908	FALSE	0.798
XP32	0.568636	0.908	FALSE	-0.513
TLCD3A	0.56808	0.908	FALSE	-0.461
MTA2	0.569587	0.908	FALSE	-0.415
LLGL1	0.565959	0.908	FALSE	-0.363
GHITM	0.567362	0.908	FALSE	0.32
UBE2NL	0.562151	0.908	FALSE	0.306
DNAJC2	0.567767	0.908	FALSE	0.259
ENO3	0.563785	0.908	FALSE	-0.242
PDCD4	0.569501	0.908	FALSE	-0.201
ERLIN2	0.567679	0.908	FALSE	0.187
CPT1A	0.567149	0.908	FALSE	-0.168
CLEC16A	0.568596	0.908	FALSE	0.164
GFPT1	0.562859	0.908	FALSE	0.15
ATP6AP1	0.567395	0.908	FALSE	-0.146
SAMM50	0.565434	0.908	FALSE	0.138
PREP	0.562061	0.908	FALSE	0.124
HSPA1B	0.564036	0.908	FALSE	-0.12
S100A6	0.567875	0.908	FALSE	0.115
SSB	0.565136	0.908	FALSE	0.111
RPL19	0.567812	0.908	FALSE	-0.0853
COPA	0.566311	0.908	FALSE	0.0817
PGK2	0.573809	0.909	FALSE	-0.392
SNRPA1	0.573229	0.909	FALSE	-0.377
NF1	0.574144	0.909	FALSE	-0.366
GMPS	0.576374	0.909	FALSE	0.343
CUL7	0.570943	0.909	FALSE	-0.326
LIG3	0.572786	0.909	FALSE	0.32
SMG1	0.574521	0.909	FALSE	-0.31
GSR	0.573635	0.909	FALSE	0.282
AHR	0.577843	0.909	FALSE	0.209
SCO1	0.577632	0.909	FALSE	0.19
MAP2K6	0.576365	0.909	FALSE	0.126
CSDE1	0.571817	0.909	FALSE	-0.125
PREPL	0.57261	0.909	FALSE	0.118
GPAA1	0.571069	0.909	FALSE	0.113
ARHGDIA	0.572217	0.909	FALSE	-0.112
RPL12	0.574444	0.909	FALSE	0.102
ATP5F1A	0.575699	0.909	FALSE	0.096
PGRMC1	0.572564	0.909	FALSE	0.0938
DDB1	0.573297	0.909	FALSE	0.0887
SPTBN1	0.570437	0.909	FALSE	-0.0838
NTRK1	0.58314	0.91	FALSE	-0.503
CHCHD3	0.583775	0.91	FALSE	-0.5
ALDH2	0.581088	0.91	FALSE	-0.473
CLTA	0.579308	0.91	FALSE	0.455
IMP3	0.584909	0.91	FALSE	0.406
MRPL47	0.58377	0.91	FALSE	0.405
PCNP	0.580471	0.91	FALSE	-0.377
NINJ1	0.581187	0.91	FALSE	-0.352
HMOX1	0.585392	0.91	FALSE	-0.342
GLO1	0.580254	0.91	FALSE	0.338
CMPK1	0.58456	0.91	FALSE	-0.336
SLC1A3	0.584471	0.91	FALSE	-0.334
PMM2	0.584049	0.91	FALSE	0.314
ARL3	0.580979	0.91	FALSE	0.311
LANCL2	0.583556	0.91	FALSE	-0.246
PDLIM7	0.579971	0.91	FALSE	-0.215
CTCF	0.585165	0.91	FALSE	0.206
CUL2	0.58224	0.91	FALSE	-0.182
FTSJ3	0.583524	0.91	FALSE	0.168
HNRNPC	0.580296	0.91	FALSE	0.166
TFAM	0.580109	0.91	FALSE	-0.156
CBX3	0.582286	0.91	FALSE	0.15
ATP5F1C	0.581663	0.91	FALSE	0.13
PDXK	0.580845	0.91	FALSE	-0.127
CFAP20	0.579252	0.91	FALSE	-0.101
GSK3B	0.592384	0.911	FALSE	-0.51
LSM6	0.592273	0.911	FALSE	-0.437
EIF2AK2	0.589902	0.911	FALSE	-0.321
AGPAT5	0.58898	0.911	FALSE	0.305
MRPL45	0.594304	0.911	FALSE	0.302
MARK2	0.588413	0.911	FALSE	0.29
KIF23	0.591355	0.911	FALSE	-0.275
SPG7	0.589656	0.911	FALSE	0.243
SSRP1	0.592269	0.911	FALSE	0.241
OSBP	0.593565	0.911	FALSE	-0.24
DNAJC8	0.589963	0.911	FALSE	-0.209
CTSB	0.586444	0.911	FALSE	0.201
PSMC6	0.589158	0.911	FALSE	0.191
RAB13	0.587248	0.911	FALSE	-0.163
TXNRD1	0.592497	0.911	FALSE	-0.143
CDK5	0.587545	0.911	FALSE	0.141
PLK1	0.58707	0.911	FALSE	-0.125
RPL14	0.58927	0.911	FALSE	0.12
RPL31	0.590966	0.911	FALSE	0.117
VMP1	0.586697	0.911	FALSE	0.105
SMARCA4	0.598164	0.912	FALSE	-0.482
ANO6	0.6027	0.912	FALSE	-0.397
CYP51A1	0.598194	0.912	FALSE	0.394
NUP133	0.600333	0.912	FALSE	-0.355
SF3A1	0.594613	0.912	FALSE	0.343
PABPC4	0.596385	0.912	FALSE	0.332
UQCRC2	0.598946	0.912	FALSE	-0.332
MRPL16	0.603217	0.912	FALSE	-0.287
CD109	0.600415	0.912	FALSE	-0.28
PAK2	0.60199	0.912	FALSE	0.278
GPX1	0.596337	0.912	FALSE	0.262
SNX27	0.603201	0.912	FALSE	-0.252
COPG2	0.599652	0.912	FALSE	-0.248
LMF1	0.601009	0.912	FALSE	0.23
CKAP4	0.597794	0.912	FALSE	0.218
ACSS2	0.599869	0.912	FALSE	-0.216
DCAF1	0.599044	0.912	FALSE	0.156
GALE	0.599032	0.912	FALSE	0.148
VBP1	0.594622	0.912	FALSE	-0.116
EIF3A	0.599212	0.912	FALSE	-0.0814
FASN	0.598342	0.912	FALSE	0.0732
TIAL1	0.604476	0.913	FALSE	-0.761
EXOC7	0.610357	0.913	FALSE	0.529
PKP1	0.6109	0.913	FALSE	-0.512
SLAIN2	0.607147	0.913	FALSE	-0.477
COX15	0.610682	0.913	FALSE	0.435
TCAF2	0.607349	0.913	FALSE	-0.36
GGCT	0.604485	0.913	FALSE	0.356
DDX23	0.609297	0.913	FALSE	0.327
THUMPD3	0.608643	0.913	FALSE	-0.324
DCAF13	0.610414	0.913	FALSE	0.311
MRPL51	0.610043	0.913	FALSE	0.304
WDR36	0.611129	0.913	FALSE	0.3
PARN	0.60394	0.913	FALSE	0.294
SHMT1	0.607863	0.913	FALSE	0.287
POTEF	0.60347	0.913	FALSE	-0.231
ITGAV	0.605404	0.913	FALSE	0.23
INTS14	0.607047	0.913	FALSE	-0.217
ATP5MD	0.611373	0.913	FALSE	-0.187
IDH3A	0.60954	0.913	FALSE	-0.182
ACTBL2	0.603824	0.913	FALSE	-0.152
ARGLU1	0.605511	0.913	FALSE	-0.151
COL6A2	0.604172	0.913	FALSE	-0.143
RAB2A	0.605821	0.913	FALSE	-0.133
UBA1	0.604075	0.913	FALSE	0.0967
ARFGEF1	0.611114	0.913	FALSE	0.0787
PLEC	0.609784	0.913	FALSE	-0.0651
TES	0.616622	0.914	FALSE	0.565
EMC8	0.614308	0.914	FALSE	-0.394
PCBP2	0.616029	0.914	FALSE	0.393
PSMA6	0.620062	0.914	FALSE	-0.351
YME1L1	0.613221	0.914	FALSE	-0.327
JMJD6	0.617212	0.914	FALSE	-0.32
PURA	0.617816	0.914	FALSE	0.32
OAT	0.620284	0.914	FALSE	0.295
SENP3	0.62068	0.914	FALSE	-0.295
NCKIPSD	0.614732	0.914	FALSE	-0.273
TIPRL	0.616651	0.914	FALSE	-0.24
PRKRA	0.620442	0.914	FALSE	-0.236
PTGS2	0.620119	0.914	FALSE	0.227
B2M	0.620996	0.914	FALSE	-0.22
FRK	0.617328	0.914	FALSE	-0.18
C9orf64	0.613693	0.914	FALSE	-0.178
FTH1	0.614357	0.914	FALSE	-0.147
GLS	0.616911	0.914	FALSE	0.145
SMARCA2	0.615992	0.914	FALSE	0.0883
TPI1	0.619048	0.914	FALSE	0.0831
TXN	0.615061	0.914	FALSE	0.0753
CPT1C	0.627425	0.915	FALSE	0.523
DPY30	0.628431	0.915	FALSE	0.519
UQCR10	0.629733	0.915	FALSE	0.472
EXOC2	0.625057	0.915	FALSE	-0.442
PBXIP1	0.623189	0.915	FALSE	-0.435
TBCB	0.625332	0.915	FALSE	0.348
TRADD	0.627997	0.915	FALSE	0.348
TMEM160	0.625423	0.915	FALSE	-0.325
PPAT	0.62562	0.915	FALSE	-0.292
ACOT9	0.626573	0.915	FALSE	0.288
CCNT2	0.623979	0.915	FALSE	0.251
SCRN1	0.625854	0.915	FALSE	-0.209
PTDSS1	0.621779	0.915	FALSE	-0.208
ATP6V1D	0.621643	0.915	FALSE	-0.16
GLRX3	0.626239	0.915	FALSE	-0.118
SERPINB1	0.626123	0.915	FALSE	-0.115
MCM3	0.627301	0.915	FALSE	0.113
COPZ1	0.627032	0.915	FALSE	-0.0977
MYBBP1A	0.624357	0.915	FALSE	0.0936
RPS25	0.628468	0.915	FALSE	0.0935
SET	0.623055	0.915	FALSE	0.0788
ACOT7	0.635268	0.916	FALSE	0.317
CERS6	0.636168	0.916	FALSE	0.304
RANGAP1	0.63613	0.916	FALSE	0.253
HMGN2	0.637448	0.916	FALSE	0.223
RPS6KB2	0.637002	0.916	FALSE	0.223
TMX1	0.636102	0.916	FALSE	-0.201
PPP1CA	0.633877	0.916	FALSE	0.18
VPS29	0.63113	0.916	FALSE	0.166
TUBB3	0.638381	0.916	FALSE	-0.15
RPL36	0.639301	0.916	FALSE	-0.107
LPCAT3	0.630961	0.916	FALSE	0.106
APEH	0.638995	0.916	FALSE	-0.104
PSMD8	0.630611	0.916	FALSE	0.103
POLR1B	0.636384	0.916	FALSE	-0.0906
COL6A3	0.637829	0.916	FALSE	-0.0757
HDLBP	0.638208	0.916	FALSE	-0.0722
GGCX	0.641825	0.917	FALSE	0.628
MTX2	0.641794	0.917	FALSE	-0.622
RNF170	0.6414	0.917	FALSE	-0.374
G3BP1	0.645584	0.917	FALSE	0.345
NUDT2	0.644829	0.917	FALSE	0.315
OAS3	0.648685	0.917	FALSE	0.299
DDR2	0.646267	0.917	FALSE	0.296
MAIP1	0.64285	0.917	FALSE	0.286
RNF123	0.645586	0.917	FALSE	-0.27
[truncated: 928 more rows]
