# Supplementary material for: Extracellular Vesicles From Glioblastoma Cells Reflect 2D vs. 3D Culture Adaptation and Resistance to Temozolomide
Source: Mol Cell Proteomics. 2026 Jun 24;25(7):101610. doi: 10.1016/j.mcpro.2026.101610 (PMC13393710; doi:10.1016/j.mcpro.2026.101610)
Supplement: Supplementary Table S4 [file mmc4.xlsx]

## Sheet: Caption
Supplementary Table S4. Differential expression analysis of the extracellular vesicle (EV) proteome derived from U87 glioblastoma cells cultured under 2D and 3D conditions and treated with DMSO or temozolomide (TMZ). The table reports protein identifiers (UniProt accession and gene name), log2-transformed fold changes for the indicated contrasts, raw p-values, and multiple-testing–adjusted p-valu…

## Sheet: 2D_EVs_TMZ100uMxDMSO
name	T100_2D_EV_vs_DMSO_2D_EV_p.val	T100_2D_EV_vs_DMSO_2D_EV_p.adj	T100_2D_EV_vs_DMSO_2D_EV_significant	T100_2D_EV_vs_DMSO_2D_EV_ratio
XRCC6	7.90478e-12	0.0261	TRUE	6.76
H1FX	2.15708e-10	0.0579	FALSE	4.95
MAPK1	2.48604e-10	0.0587	FALSE	4.65
STXBP1	3.69513e-10	0.0609	FALSE	5.11
EIF3CL	2.08677e-09	0.108	FALSE	5.25
ADRM1	4.9302e-09	0.133	FALSE	4.33
FARSA	1.02454e-08	0.152	FALSE	3.71
PA2G4	1.69527e-08	0.165	FALSE	4.37
RPL7A	3.33211e-08	0.18	FALSE	4.09
RPL19	4.00533e-08	0.183	FALSE	4.66
RPL10A	4.32034e-08	0.185	FALSE	5.92
F11R	4.29564e-08	0.185	FALSE	5.52
CTNNA1	7.60479e-08	0.21	FALSE	4.59
ENO2	1.28308e-07	0.233	FALSE	4.44
TMSB10	1.41942e-07	0.237	FALSE	5.13
RPS8	2.01431e-07	0.253	FALSE	5.6
ARHGDIA	4.83177e-07	0.293	FALSE	3.59
RPS6	5.06158e-07	0.295	FALSE	6.35
ACOT7	7.00282e-07	0.309	FALSE	4.42
TRMT5	8.35418e-07	0.316	FALSE	3.97
GPRC5A	9.40441e-07	0.32	FALSE	3.6
DARS1	1.3497e-06	0.334	FALSE	2.68
RPL35A	1.36104e-06	0.335	FALSE	4.07
RPL28	1.60489e-06	0.341	FALSE	3.62
TGM2	1.93531e-06	0.347	FALSE	3.94
HSPA9	1.97659e-06	0.348	FALSE	3.84
ARPC2	2.14045e-06	0.351	FALSE	5.77
SLC16A1	2.59673e-06	0.361	FALSE	4.77
GJA1	3.18389e-06	0.373	FALSE	3.65
DYNC1LI2	3.5084e-06	0.379	FALSE	2.95
FLNC	5.95299e-06	0.421	FALSE	2.31
RPL18	6.40436e-06	0.427	FALSE	5.68
TFPI2	7.79564e-06	0.442	FALSE	3.74
RPL15	8.21149e-06	0.446	FALSE	4.55
TKT	1.10513e-05	0.469	FALSE	3.91
ATP1B3	1.20927e-05	0.476	FALSE	3.11
MPZL1	1.35766e-05	0.485	FALSE	4.24
UBE2L5	1.42419e-05	0.489	FALSE	3.15
SEPTIN7	1.61161e-05	0.499	FALSE	3.29
MAP1B	2.36116e-05	0.528	FALSE	3.15
ACTB	2.4497e-05	0.531	FALSE	1.99
CC2D1A	2.94929e-05	0.545	FALSE	2.6
ABCE1	4.10662e-05	0.569	FALSE	4.05
RAB10	4.23119e-05	0.571	FALSE	2.89
NAP1L4	4.6619e-05	0.578	FALSE	2.98
RPL23	4.99429e-05	0.583	FALSE	3.26
OXSR1	5.04202e-05	0.584	FALSE	2.74
CAB39	6.96645e-05	0.607	FALSE	3.93
SRPX	7.32338e-05	0.61	FALSE	3.07
RPS2	7.55967e-05	0.612	FALSE	3.19
H2BC12	8.73756e-05	0.622	FALSE	2.96
RPS11	0.000109862	0.638	FALSE	4.33
RPL32	0.000111352	0.639	FALSE	3.04
ACLY	0.000118456	0.643	FALSE	4.58
HSPB1	0.000119982	0.643	FALSE	3.91
RPS17	0.000169934	0.666	FALSE	3.29
RPS3	0.000173829	0.667	FALSE	3.54
QARS1	0.000194451	0.674	FALSE	3.86
KRAS	0.000207274	0.678	FALSE	3.12
SVIP	0.00023244	0.685	FALSE	3.44
UBA1	0.000233745	0.685	FALSE	2.94
RPS14	0.000236933	0.686	FALSE	2.88
ANXA1	0.000276934	0.695	FALSE	-1.63
COPB2	0.000288635	0.698	FALSE	4.66
HSPA4	0.000408621	0.717	FALSE	2.64
FLNA	0.00041797	0.719	FALSE	2.95
MAP1A	0.000449446	0.723	FALSE	2.65
FN3KRP	0.000522623	0.731	FALSE	2.51
UBE2M	0.000563624	0.735	FALSE	4.06
PSMC1	0.000571939	0.736	FALSE	3.5
VAT1	0.000587278	0.737	FALSE	3.55
RAN	0.000601052	0.738	FALSE	3.77
RPL10	0.000640385	0.741	FALSE	2.49
RALB	0.000642746	0.742	FALSE	3.02
RPL24	0.00072649	0.748	FALSE	2.67
ANXA7	0.000786982	0.752	FALSE	2.3
TSPAN3	0.000809792	0.753	FALSE	3.79
NQO1	0.000818532	0.754	FALSE	4.5
CLMP	0.000825613	0.754	FALSE	2.61
AKAP12	0.000882136	0.757	FALSE	3.85
IQGAP1	0.000922945	0.76	FALSE	3.17
RPS3A	0.000964161	0.762	FALSE	3.63
LMNA	0.00097552	0.762	FALSE	2.63
TLN1	0.00103538	0.765	FALSE	3.69
CTNND1	0.00112581	0.769	FALSE	5.92
NPM1	0.00134823	0.777	FALSE	3.26
PPP2R5E	0.00136192	0.778	FALSE	3.59
RPS26	0.00135794	0.778	FALSE	3.54
TFRC	0.00138163	0.779	FALSE	2.51
HRAS	0.00151276	0.783	FALSE	3.63
HSPA5	0.00151509	0.783	FALSE	2.74
LGALS3BP	0.0016359	0.786	FALSE	-1.94
ALDOA	0.00170638	0.788	FALSE	-2.09
GNB4	0.00176342	0.789	FALSE	3.15
DHX9	0.00179754	0.79	FALSE	2.52
ACTBL2	0.00183908	0.791	FALSE	3.96
PKP1	0.00181563	0.791	FALSE	-2.56
NDRG1	0.00196362	0.794	FALSE	3.63
SLC38A1	0.00198958	0.795	FALSE	2.79
Krt10	0.00238193	0.802	FALSE	-3.77
RPS15A	0.00257481	0.805	FALSE	2.86
TPI1	0.00265515	0.806	FALSE	2.35
SLC43A3	0.00271023	0.807	FALSE	2.7
GDF15	0.00272239	0.807	FALSE	-1.51
DDX21	0.00283079	0.809	FALSE	4.78
PIP4K2A	0.00282155	0.809	FALSE	2.73
RPL14	0.0029625	0.811	FALSE	4.19
LAP3	0.00294535	0.811	FALSE	2.52
RPL11	0.00337695	0.816	FALSE	2.47
EZR	0.00367068	0.819	FALSE	2.76
RPS23	0.00421815	0.824	FALSE	3.07
RPS9	0.00430918	0.825	FALSE	4.1
VARS1	0.00433712	0.825	FALSE	2.18
IGSF8	0.0045	0.827	FALSE	1.91
NCKAP1	0.00508497	0.831	FALSE	1.71
GNAI2	0.00523837	0.832	FALSE	-1.28
RAC1	0.00549092	0.834	FALSE	3.41
COPG1	0.00549081	0.834	FALSE	3
RPS5	0.0057956	0.836	FALSE	2.92
PGK1	0.00576047	0.836	FALSE	1.92
SHMT2	0.00640155	0.839	FALSE	2.73
ANXA5	0.00660673	0.84	FALSE	3.79
AARS1	0.00648303	0.84	FALSE	1.82
RPS24	0.00679348	0.841	FALSE	2.23
NONO	0.00722117	0.843	FALSE	-1.59
MYH9	0.00879947	0.85	FALSE	2.62
CYFIP1	0.00893777	0.85	FALSE	2.29
PSMA2	0.00919258	0.851	FALSE	1.96
EPB41L2	0.00953163	0.852	FALSE	2.76
RHOG	0.00954593	0.852	FALSE	2.72
KRT8	0.00956014	0.852	FALSE	-2.33
NRAS	0.00959259	0.853	FALSE	3.12
CLTC	0.00988042	0.853	FALSE	2.49
MYO1C	0.0101249	0.854	FALSE	3.05
ITGB1	0.0113405	0.858	FALSE	1.91
RPL9	0.0118353	0.859	FALSE	2.76
HSPA8	0.0118229	0.859	FALSE	1.29
ITGA5	0.0120572	0.86	FALSE	2.45
RPL13	0.0120397	0.86	FALSE	2.13
LDHB	0.0126413	0.861	FALSE	2.87
SND1	0.0133823	0.863	FALSE	3.35
EEF2	0.0136707	0.863	FALSE	1.76
TMEM109	0.0144989	0.865	FALSE	2.6
RPS4X	0.0145047	0.865	FALSE	1.91
HLA-C	0.0155642	0.867	FALSE	2.48
SARS1	0.0160661	0.868	FALSE	2.63
MTHFD1	0.0166495	0.869	FALSE	2.76
KRT1	0.0163472	0.869	FALSE	-1.1
COL1A2	0.0204392	0.875	FALSE	2.01
KRT18	0.021255	0.876	FALSE	-1.99
RPL18A	0.0232117	0.878	FALSE	-1.17
DDX5	0.0248598	0.88	FALSE	2.14
KRT10	0.0260712	0.881	FALSE	-1.09
MACROH2A1	0.0284502	0.884	FALSE	-3.61
FN1	0.0292893	0.884	FALSE	-0.913
RPL34	0.0302152	0.885	FALSE	2.7
MYO1B	0.0302529	0.885	FALSE	1.77
ATP2B1	0.030756	0.886	FALSE	-1.05
SLC30A1	0.032832	0.887	FALSE	2.15
PPIA	0.0336689	0.888	FALSE	-2.58
SH3GL1	0.0358578	0.89	FALSE	1.93
MFGE8	0.0385157	0.891	FALSE	-2.93
ATP2B4	0.0386417	0.891	FALSE	2.25
MYO1D	0.03895	0.892	FALSE	2.02
PDCD6IP	0.0412905	0.893	FALSE	2.15
SRSF6	0.0432227	0.894	FALSE	1.49
CTPS1	0.0428234	0.894	FALSE	1.09
STXBP3	0.0445952	0.895	FALSE	-1.41
CYBRD1	0.0496589	0.897	FALSE	1.69
PIP4K2B	0.0516293	0.898	FALSE	-1.78
LYZ	0.0529859	0.899	FALSE	-1.42
S100A11	0.0525855	0.899	FALSE	1.34
CCT4	0.0575493	0.901	FALSE	2.99
KRT6A	0.057987	0.901	FALSE	-1.31
H4C1	0.0575559	0.901	FALSE	-1.09
FCHO1	0.0595979	0.902	FALSE	2
VCAN	0.0595495	0.902	FALSE	1.42
DMKN	0.064426	0.903	FALSE	1.52
EVPL	0.067644	0.904	FALSE	3.01
KRT79	0.0683947	0.905	FALSE	-2.52
UBA2	0.0732408	0.906	FALSE	1.68
STOM	0.0731099	0.906	FALSE	1.55
HADHB	0.0750532	0.907	FALSE	1.82
RPS25	0.0792797	0.908	FALSE	1.25
NAMPT	0.0834393	0.909	FALSE	-1.15
CSF1	0.0862345	0.91	FALSE	3
RAB5C	0.0858575	0.91	FALSE	0.972
HSP90AB1	0.0859341	0.91	FALSE	0.933
RACK1	0.0942387	0.911	FALSE	-1.85
Krt19	0.0968833	0.912	FALSE	2.27
RSL1D1	0.0971374	0.912	FALSE	1.9
SCAMP2	0.100958	0.913	FALSE	1.92
HRNR	0.100329	0.913	FALSE	-1.15
COL6A1	0.107505	0.914	FALSE	-1.74
CD99	0.104867	0.914	FALSE	0.97
HLA-DRB1	0.109423	0.915	FALSE	1.43
C4BPA	0.112069	0.915	FALSE	-1.31
WDR1	0.11661	0.916	FALSE	2.29
SLC25A6	0.122161	0.917	FALSE	-1.51
DCD	0.127009	0.918	FALSE	-1.78
FBL	0.131216	0.918	FALSE	1.3
SRGN	0.13791	0.919	FALSE	-2.4
S100A16	0.136769	0.919	FALSE	1.54
GPC6	0.133966	0.919	FALSE	1.48
DSG1	0.136984	0.919	FALSE	-1.45
PFAS	0.135277	0.919	FALSE	1.36
PGAM4	0.147619	0.92	FALSE	2.46
CD44	0.146939	0.92	FALSE	-1.28
EIF4G2	0.142956	0.92	FALSE	1.17
CNP	0.146385	0.92	FALSE	1.11
RPL3	0.142351	0.92	FALSE	1.11
GAPDH	0.155634	0.921	FALSE	-1.28
BSG	0.157924	0.922	FALSE	1.42
RPL12	0.157701	0.922	FALSE	-0.918
PKM	0.161983	0.922	FALSE	0.784
TXN	0.171696	0.923	FALSE	-1.37
DOCK10	0.167651	0.923	FALSE	1.34
DDX3X	0.172232	0.923	FALSE	-1.21
SEMG1	0.168695	0.923	FALSE	1.12
CD97	0.164967	0.923	FALSE	0.774
RP2	0.167355	0.923	FALSE	-0.558
YWHAH	0.184456	0.925	FALSE	2.3
LAMA5	0.183783	0.925	FALSE	1.56
RPL5	0.18287	0.925	FALSE	1.45
HNRNPC	0.195245	0.926	FALSE	2.14
A2ML1	0.198185	0.926	FALSE	-1.47
YWHAQ	0.193195	0.926	FALSE	1.23
HIST2H2AC	0.193843	0.926	FALSE	0.696
Krt2	0.211539	0.927	FALSE	2.51
RPS13	0.213366	0.927	FALSE	-1.73
LAMA4	0.210477	0.927	FALSE	1.66
EDIL3	0.210564	0.927	FALSE	-1.29
OPLAH	0.20796	0.927	FALSE	1.28
PFKP	0.210984	0.927	FALSE	-0.647
RPL6	0.203836	0.927	FALSE	0.598
RAB14	0.220393	0.928	FALSE	-2.69
HLA-A	0.218412	0.928	FALSE	1.72
EEF1G	0.214858	0.928	FALSE	1.24
COL6A3	0.224443	0.928	FALSE	-0.582
PRDX1	0.217061	0.928	FALSE	-0.537
COPA	0.23788	0.929	FALSE	2.39
DDX17	0.238614	0.929	FALSE	-1.36
UBA52	0.229744	0.929	FALSE	-0.822
DPYSL2	0.2371	0.929	FALSE	-0.783
SDC1	0.240874	0.93	FALSE	-1.61
ATP1A1	0.24117	0.93	FALSE	1.53
STC1	0.244159	0.93	FALSE	1.44
KRT16	0.250636	0.93	FALSE	1.13
DCBLD2	0.247935	0.93	FALSE	-0.904
STK10	0.24551	0.93	FALSE	0.822
LGALS7	0.262283	0.931	FALSE	-1.4
KRT17	0.254994	0.931	FALSE	-0.98
RPS16	0.255986	0.931	FALSE	0.623
ARHGEF2	0.276155	0.932	FALSE	-1.53
HNRNPA2B1	0.279922	0.932	FALSE	-0.99
SCAMP3	0.297427	0.933	FALSE	-1.97
VCP	0.292813	0.933	FALSE	1.37
NARS1	0.293155	0.933	FALSE	-1.33
PLOD1	0.287012	0.933	FALSE	-0.944
KRT3	0.3141	0.934	FALSE	-1.9
NCAM1	0.303891	0.934	FALSE	1.51
SERPINB12	0.312661	0.934	FALSE	0.953
AP2M1	0.328445	0.935	FALSE	0.816
HIST2H2BF	0.319304	0.935	FALSE	-0.711
DYNC1H1	0.331204	0.935	FALSE	0.595
FASN	0.330998	0.935	FALSE	-0.558
HTRA1	0.340849	0.936	FALSE	-1.45
TARDBP	0.339909	0.936	FALSE	1.11
H3C1	0.339574	0.936	FALSE	0.405
PGD	0.358503	0.937	FALSE	-1.38
SLC1A5	0.366088	0.937	FALSE	1.15
HNRNPUL1	0.35794	0.937	FALSE	-0.979
EIF4G1	0.364559	0.937	FALSE	0.79
RAP1B	0.367746	0.937	FALSE	0.724
PIP5K1A	0.396446	0.938	FALSE	1.04
PTX3	0.398856	0.938	FALSE	-1.04
KRT78	0.383643	0.938	FALSE	1.01
TGM1	0.384669	0.938	FALSE	0.788
FLG	0.395235	0.938	FALSE	-0.738
KRT5	0.393364	0.938	FALSE	-0.624
H2AFV	0.393076	0.938	FALSE	-0.555
NCL	0.409539	0.939	FALSE	-1.13
DHX15	0.411005	0.939	FALSE	-0.96
PKP3	0.423038	0.939	FALSE	0.777
RPL8	0.417002	0.939	FALSE	0.747
CCT6A	0.413655	0.939	FALSE	0.743
SERPINE2	0.407111	0.939	FALSE	-0.681
RUVBL1	0.417469	0.939	FALSE	-0.523
ESD	0.447597	0.94	FALSE	-1.09
NAA50	0.424426	0.94	FALSE	0.934
IFRD1	0.440172	0.94	FALSE	-0.908
SLC44A1	0.439606	0.94	FALSE	0.741
YWHAZ	0.441348	0.94	FALSE	0.533
ATIC	0.428292	0.94	FALSE	-0.527
S100A6	0.449565	0.94	FALSE	0.502
RPL7	0.453697	0.941	FALSE	-0.965
HNRNPU	0.489244	0.942	FALSE	1.29
POF1B	0.493586	0.942	FALSE	1.04
EIF4E	0.479948	0.942	FALSE	-0.985
TMEM51	0.496333	0.942	FALSE	0.868
NT5E	0.506614	0.942	FALSE	0.732
PSMA1	0.499769	0.942	FALSE	0.572
MSN	0.504279	0.942	FALSE	0.57
NOP56	0.48372	0.942	FALSE	0.532
JUP	0.525049	0.943	FALSE	-0.864
KRT76	0.534689	0.943	FALSE	-0.776
KRT33B	0.519542	0.943	FALSE	-0.674
PLP2	0.519384	0.943	FALSE	0.638
SLC16A3	0.513036	0.943	FALSE	0.612
WNT5A	0.51678	0.943	FALSE	0.574
CLDN12	0.513511	0.943	FALSE	-0.566
KRT9	0.537644	0.943	FALSE	-0.471
ITGA3	0.508395	0.943	FALSE	0.411
TUBA1A	0.565422	0.944	FALSE	1.2
S100A9	0.550482	0.944	FALSE	-1.1
RAB13	0.563036	0.944	FALSE	0.88
RELL1	0.548689	0.944	FALSE	0.647
RARS1	0.540187	0.944	FALSE	-0.582
RPL30	0.55465	0.944	FALSE	-0.507
NCCRP1	0.551065	0.944	FALSE	-0.498
EEF1A1	0.568329	0.944	FALSE	0.458
FEN1	0.558659	0.944	FALSE	0.341
DSP	0.59668	0.945	FALSE	-0.732
CA9	0.578557	0.945	FALSE	-0.604
EIF3A	0.589736	0.945	FALSE	-0.434
TMSB4X	0.577551	0.945	FALSE	0.326
COL6A2	0.612799	0.946	FALSE	-0.715
TOP1	0.640659	0.946	FALSE	0.654
ANXA2	0.615655	0.946	FALSE	-0.58
HNRNPL	0.627212	0.946	FALSE	0.459
TGFBI	0.636903	0.946	FALSE	0.413
AKR1B1	0.615571	0.946	FALSE	-0.395
PRDX6	0.645113	0.947	FALSE	-1.09
ENO1	0.67725	0.947	FALSE	-0.606
UBR4	0.666958	0.947	FALSE	0.536
INF2	0.677026	0.947	FALSE	0.473
IDH1	0.65487	0.947	FALSE	-0.465
SRSF1	0.673966	0.947	FALSE	-0.431
MUCL1	0.667373	0.947	FALSE	0.418
SERPINB3	0.677172	0.947	FALSE	0.395
MYL6	0.707978	0.948	FALSE	-0.573
PTGFRN	0.708659	0.948	FALSE	-0.502
FLG2	0.723565	0.948	FALSE	-0.362
CFL1	0.721624	0.948	FALSE	0.328
KRT80	0.701682	0.948	FALSE	-0.29
H1-3	0.711749	0.948	FALSE	-0.177
VAMP3	0.746834	0.949	FALSE	-0.518
KRT36	0.755144	0.949	FALSE	-0.451
NRP1	0.727908	0.949	FALSE	0.418
RPL27	0.728261	0.949	FALSE	0.344
PLXNA3	0.765557	0.949	FALSE	0.343
ARG1	0.770709	0.949	FALSE	0.337
ERP44	0.747716	0.949	FALSE	0.282
KRT83	0.778181	0.95	FALSE	-0.533
SLC3A2	0.781702	0.95	FALSE	-0.422
KRT2	0.78869	0.95	FALSE	-0.363
TNC	0.809253	0.95	FALSE	0.337
HSPA1B	0.785431	0.95	FALSE	0.31
APEH	0.787203	0.95	FALSE	0.268
PHGDH	0.784682	0.95	FALSE	0.268
CTSD	0.776457	0.95	FALSE	-0.206
KPRP	0.8121	0.95	FALSE	-0.206
VAMP5	0.786063	0.95	FALSE	-0.2
FGA	0.781736	0.95	FALSE	0.19
TMEM119	0.799658	0.95	FALSE	-0.187
GNG12	0.788661	0.95	FALSE	-0.123
KRT6B	0.848757	0.951	FALSE	-0.393
NPTN	0.847697	0.951	FALSE	0.25
GLIPR2	0.854933	0.951	FALSE	0.247
VIM	0.834723	0.951	FALSE	0.217
GNG5	0.81982	0.951	FALSE	-0.203
BASP1	0.844317	0.951	FALSE	0.163
RPL4	0.840397	0.951	FALSE	0.157
AHNAK	0.86265	0.951	FALSE	-0.134
LARP1	0.868417	0.952	FALSE	-0.216
RPS10	0.881602	0.952	FALSE	0.171
PRKAR2A	0.876003	0.952	FALSE	-0.164
COLGALT1	0.89442	0.952	FALSE	-0.156
PPIB	0.891727	0.952	FALSE	-0.148
RPSA	0.881207	0.952	FALSE	0.139
KRT77	0.904002	0.952	FALSE	-0.136
RAB8B	0.90206	0.952	FALSE	0.133
LDHA	0.903127	0.952	FALSE	0.107
MVP	0.88688	0.952	FALSE	0.101
KRT7	0.9331	0.953	FALSE	0.106
ABCF2	0.927723	0.953	FALSE	0.105
PKP4	0.936862	0.953	FALSE	-0.0941
RTN4	0.92229	0.953	FALSE	0.0838
KRT84	0.946586	0.953	FALSE	0.0821
TUBB	0.928721	0.953	FALSE	-0.0745
PSMB6	0.950447	0.953	FALSE	-0.0696
CTTN	0.931301	0.953	FALSE	-0.067
LAMP1	0.949428	0.953	FALSE	-0.066
EIF3D	0.965305	0.953	FALSE	-0.0528
KRT14	0.969213	0.953	FALSE	0.0312
CCT7	0.989224	0.954	FALSE	-0.0223
RPL27A	0.998494	0.954	FALSE	0.00237

## Sheet: 2D_EVs_TMZ200uMxDMSO
name	T200_2D_EV_vs_DMSO_2D_EV_p.val	T200_2D_EV_vs_DMSO_2D_EV_p.adj	T200_2D_EV_vs_DMSO_2D_EV_significant	T200_2D_EV_vs_DMSO_2D_EV_ratio
XRCC6	7.64354e-13	0.000398	TRUE	7.38
H1FX	2.14372e-10	0.0147	TRUE	4.95
FARSA	4.1676e-10	0.0174	TRUE	4.27
RPL7A	1.3383e-09	0.026	TRUE	4.73
MAPK1	2.27061e-09	0.0298	TRUE	4.23
RPL10A	3.71936e-09	0.0331	TRUE	6.64
EIF3CL	7.68469e-09	0.0393	TRUE	4.95
RPL19	1.63989e-08	0.0448	TRUE	4.86
F11R	1.74769e-08	0.0452	TRUE	5.76
STXBP1	2.14132e-08	0.0465	TRUE	4.27
ADRM1	2.29431e-08	0.0469	TRUE	4.03
PA2G4	2.54167e-08	0.0475	TRUE	4.28
RPS8	5.30664e-08	0.064	FALSE	5.99
RPL35A	2.2397e-07	0.115	FALSE	4.49
RPS6	3.08804e-07	0.13	FALSE	6.52
RPL28	4.25072e-07	0.147	FALSE	3.9
CTNNA1	1.2962e-06	0.219	FALSE	3.95
TKT	2.42698e-06	0.268	FALSE	4.29
RPL15	2.80024e-06	0.28	FALSE	4.86
TGM2	3.15368e-06	0.29	FALSE	3.83
TRMT5	3.62204e-06	0.302	FALSE	3.65
RPS2	5.27722e-06	0.334	FALSE	3.82
DYNC1LI2	6.1845e-06	0.349	FALSE	2.85
CYFIP1	9.64114e-06	0.389	FALSE	4.27
HSPA9	1.29441e-05	0.417	FALSE	3.42
QARS1	1.31458e-05	0.418	FALSE	4.7
RPL32	1.37328e-05	0.422	FALSE	3.53
RPS3	1.55669e-05	0.434	FALSE	4.22
RPL18	2.33328e-05	0.472	FALSE	5.22
H2BC12	2.35258e-05	0.472	FALSE	3.26
TMSB10	3.91615e-05	0.519	FALSE	3.68
DARS1	5.47586e-05	0.55	FALSE	2.12
CC2D1A	6.10778e-05	0.559	FALSE	2.46
GPRC5A	6.85984e-05	0.569	FALSE	2.74
RPS11	6.87149e-05	0.57	FALSE	4.49
LGALS3BP	0.000114438	0.613	FALSE	-2.47
ARPC2	0.000119771	0.617	FALSE	4.41
ACOT7	0.000129957	0.623	FALSE	3.15
RPS14	0.000133939	0.626	FALSE	3.02
RPL23	0.000163341	0.642	FALSE	2.98
ARHGDIA	0.000164333	0.642	FALSE	2.46
RPL24	0.00016552	0.643	FALSE	3.04
HSPB1	0.000173124	0.646	FALSE	3.8
MAP1B	0.000178102	0.649	FALSE	2.71
RPL10	0.000193235	0.655	FALSE	2.76
ACTB	0.000203836	0.659	FALSE	1.7
SEPTIN7	0.000238549	0.671	FALSE	2.69
ABCE1	0.000241591	0.672	FALSE	3.53
MAP1A	0.000246386	0.673	FALSE	2.79
TFPI2	0.000345079	0.698	FALSE	2.83
ACLY	0.000360773	0.701	FALSE	4.18
RPS3A	0.000364093	0.701	FALSE	3.98
SRPX	0.000506119	0.724	FALSE	2.62
GJA1	0.000509924	0.724	FALSE	2.52
RPS15A	0.000557368	0.73	FALSE	3.35
NCKAP1	0.000689117	0.744	FALSE	2.13
NQO1	0.000728483	0.747	FALSE	4.55
HSPA5	0.000773683	0.751	FALSE	2.93
MPZL1	0.000842037	0.756	FALSE	3.06
IQGAP1	0.000910203	0.76	FALSE	3.18
DHX9	0.000899586	0.76	FALSE	2.71
RPS23	0.00114512	0.773	FALSE	3.55
RPL9	0.0011487	0.774	FALSE	3.69
ACTBL2	0.00119014	0.776	FALSE	4.15
DDX21	0.00122391	0.777	FALSE	5.24
RPL14	0.00127111	0.779	FALSE	4.6
UBE2L5	0.00136771	0.783	FALSE	2.17
RAB10	0.00136712	0.783	FALSE	2.14
UBE2M	0.00137858	0.784	FALSE	3.72
RAN	0.00152488	0.789	FALSE	3.44
OXSR1	0.00161538	0.792	FALSE	2.03
NAP1L4	0.00191922	0.801	FALSE	2.15
RPS5	0.00194475	0.802	FALSE	3.33
PPP2R5E	0.00203331	0.804	FALSE	3.44
FLNC	0.00205498	0.804	FALSE	1.44
RPS9	0.00239943	0.812	FALSE	4.4
SHMT2	0.00261163	0.816	FALSE	3.05
MYO1B	0.00269769	0.817	FALSE	2.53
NPM1	0.00275795	0.818	FALSE	3.01
KRAS	0.00273724	0.818	FALSE	2.43
ALDOA	0.0028644	0.82	FALSE	-1.97
TPI1	0.00297243	0.822	FALSE	2.32
AKAP12	0.00315683	0.825	FALSE	3.36
RPL11	0.00377932	0.832	FALSE	2.43
ANXA1	0.0037754	0.832	FALSE	-1.25
RPS26	0.00394748	0.834	FALSE	3.13
VAT1	0.0040008	0.835	FALSE	2.9
ENO2	0.00409724	0.836	FALSE	2.06
HIST2H2AC	0.00416724	0.837	FALSE	1.61
ATP1B3	0.00482029	0.843	FALSE	1.83
PKP1	0.00558069	0.849	FALSE	-2.24
UBA1	0.00561947	0.849	FALSE	2.12
OPLAH	0.00597016	0.851	FALSE	2.93
TMEM109	0.00625266	0.853	FALSE	2.95
KRT79	0.00680078	0.856	FALSE	-3.85
TLN1	0.00705661	0.858	FALSE	2.95
COPG1	0.00777852	0.861	FALSE	2.86
DDX5	0.00769386	0.861	FALSE	2.58
RPS4X	0.00778754	0.861	FALSE	2.1
MYH9	0.00834565	0.864	FALSE	2.64
PSMC1	0.00863253	0.865	FALSE	2.57
RALB	0.00954214	0.868	FALSE	2.21
TSPAN3	0.00969069	0.869	FALSE	2.83
HRAS	0.0104857	0.872	FALSE	2.85
RPL34	0.011127	0.874	FALSE	3.2
VARS1	0.0120151	0.876	FALSE	1.89
RPL13	0.0131338	0.879	FALSE	2.1
RPS16	0.0133199	0.879	FALSE	1.41
DMKN	0.0134654	0.88	FALSE	2.08
FLNA	0.0156802	0.885	FALSE	1.92
COPB2	0.0163251	0.886	FALSE	2.92
TFRC	0.0163289	0.886	FALSE	1.82
CLMP	0.0167895	0.887	FALSE	1.79
HSPA4	0.0169235	0.887	FALSE	1.69
RAB5C	0.0170514	0.887	FALSE	1.38
RPS17	0.0175821	0.888	FALSE	1.95
RPL6	0.017567	0.888	FALSE	1.15
FN1	0.018847	0.89	FALSE	-0.989
CAB39	0.0193651	0.891	FALSE	2.14
ATP2B4	0.021109	0.893	FALSE	2.53
PGK1	0.0209007	0.893	FALSE	1.58
RPS24	0.0221012	0.895	FALSE	1.86
PRDX1	0.0229253	0.896	FALSE	-1.02
AARS1	0.0249123	0.898	FALSE	1.47
SARS1	0.0256879	0.899	FALSE	2.43
A2ML1	0.0270225	0.9	FALSE	-2.59
RACK1	0.0264111	0.9	FALSE	-2.49
STXBP3	0.0271777	0.9	FALSE	-1.56
PIP4K2A	0.0280863	0.901	FALSE	1.94
SVIP	0.0285296	0.902	FALSE	1.91
EEF2	0.0302374	0.903	FALSE	1.53
GDF15	0.0303527	0.903	FALSE	-1.05
EPB41L2	0.0310926	0.904	FALSE	2.26
SLC16A1	0.0321548	0.905	FALSE	1.9
RPL3	0.0318475	0.905	FALSE	1.65
IGSF8	0.0342353	0.906	FALSE	1.39
SND1	0.0348443	0.907	FALSE	2.82
EDIL3	0.0363393	0.908	FALSE	-2.21
NDRG1	0.0379541	0.909	FALSE	2.34
TMEM119	0.0373842	0.909	FALSE	-1.58
RSL1D1	0.0405663	0.911	FALSE	2.36
PTGFRN	0.0424114	0.912	FALSE	-2.81
LYZ	0.0472882	0.914	FALSE	-1.45
LMNA	0.0481665	0.915	FALSE	1.49
ATP2B1	0.0488449	0.915	FALSE	-0.956
FBL	0.0515597	0.916	FALSE	1.69
PSMA2	0.0571112	0.919	FALSE	1.4
SLC43A3	0.0608665	0.92	FALSE	1.62
CLTC	0.064744	0.921	FALSE	1.74
KPRP	0.0626343	0.921	FALSE	-1.65
KRT18	0.0630814	0.921	FALSE	-1.58
GNAI2	0.0632387	0.921	FALSE	-0.822
GNG5	0.066412	0.922	FALSE	-1.68
GNG12	0.0665632	0.922	FALSE	-0.866
CD44	0.0727466	0.924	FALSE	-1.6
CTPS1	0.0729936	0.924	FALSE	0.957
LAMA4	0.0772546	0.925	FALSE	2.37
Krt10	0.076063	0.925	FALSE	-2.1
UBA2	0.0810211	0.926	FALSE	1.64
SH3GL1	0.082366	0.927	FALSE	1.58
RPS25	0.085626	0.927	FALSE	1.22
CCT4	0.0875399	0.928	FALSE	2.67
TARDBP	0.0888295	0.928	FALSE	2
KRT2	0.091992	0.929	FALSE	2.33
ITGA5	0.094771	0.929	FALSE	1.59
LAP3	0.0938895	0.929	FALSE	1.36
DCBLD2	0.092606	0.929	FALSE	-1.33
ANXA7	0.0925789	0.929	FALSE	1.08
PDCD6IP	0.104674	0.931	FALSE	1.69
Krt2	0.110369	0.932	FALSE	3.23
PIP4K2B	0.106379	0.932	FALSE	-1.46
EEF1G	0.116553	0.933	FALSE	1.58
HADHB	0.120616	0.934	FALSE	1.58
DDX3X	0.117987	0.934	FALSE	-1.39
LDHB	0.125501	0.935	FALSE	1.71
KRT16	0.128216	0.935	FALSE	1.5
GNB4	0.123075	0.935	FALSE	1.47
CYBRD1	0.130095	0.936	FALSE	1.29
NOP56	0.130119	0.936	FALSE	1.17
RPS10	0.139985	0.937	FALSE	1.72
SCAMP2	0.141583	0.937	FALSE	1.72
HNRNPC	0.151212	0.938	FALSE	2.38
VAMP3	0.145644	0.938	FALSE	-2.37
EZR	0.145249	0.938	FALSE	1.32
KRT8	0.149148	0.938	FALSE	-1.25
MFGE8	0.155113	0.939	FALSE	-1.98
COL6A1	0.160199	0.939	FALSE	-1.52
RPL8	0.15722	0.939	FALSE	1.32
FN3KRP	0.157418	0.939	FALSE	0.949
PIP5K1A	0.163039	0.94	FALSE	1.73
S100A11	0.168321	0.94	FALSE	0.94
LGALS7	0.173774	0.941	FALSE	-1.7
NAA50	0.175912	0.941	FALSE	1.6
FCHO1	0.180865	0.941	FALSE	1.4
COL1A2	0.17671	0.941	FALSE	1.14
ITGB1	0.178758	0.941	FALSE	0.98
RPL5	0.18999	0.942	FALSE	1.43
GPC6	0.189947	0.942	FALSE	1.29
NAMPT	0.183393	0.942	FALSE	-0.879
NONO	0.185441	0.942	FALSE	-0.752
COPA	0.200486	0.943	FALSE	2.59
C4BPA	0.198367	0.943	FALSE	-1.05
PSMA1	0.212104	0.944	FALSE	1.07
RP2	0.21594	0.944	FALSE	-0.499
FASN	0.218678	0.945	FALSE	-0.709
H1-3	0.221708	0.945	FALSE	0.591
MTHFD1	0.234258	0.946	FALSE	1.33
S100A16	0.230855	0.946	FALSE	1.23
GAPDH	0.234424	0.946	FALSE	-1.06
PRDX6	0.249074	0.947	FALSE	-2.75
NRAS	0.250828	0.947	FALSE	1.33
BASP1	0.244576	0.947	FALSE	-0.976
KRT5	0.256055	0.947	FALSE	-0.834
UBR4	0.260242	0.948	FALSE	1.41
CTSD	0.274512	0.948	FALSE	0.8
SCAMP3	0.293829	0.949	FALSE	-1.99
EVPL	0.287767	0.949	FALSE	1.72
ARHGEF2	0.287329	0.949	FALSE	-1.5
DCD	0.286459	0.949	FALSE	-1.23
MYO1D	0.282803	0.949	FALSE	1.03
WNT5A	0.288233	0.949	FALSE	-0.945
H3C1	0.279014	0.949	FALSE	0.46
YWHAH	0.309167	0.95	FALSE	1.75
CCT7	0.30715	0.95	FALSE	-1.7
SDC1	0.30103	0.95	FALSE	-1.42
APEH	0.304802	0.95	FALSE	-1.03
RPSA	0.304643	0.95	FALSE	0.962
RPL4	0.298786	0.95	FALSE	0.816
HNRNPU	0.334094	0.951	FALSE	1.8
ANXA2	0.323278	0.951	FALSE	-1.15
DOCK10	0.31962	0.951	FALSE	0.963
SLC30A1	0.328987	0.951	FALSE	0.956
VCAN	0.330485	0.951	FALSE	0.72
RPL12	0.315954	0.951	FALSE	-0.647
ANXA5	0.34097	0.952	FALSE	1.27
ARG1	0.347027	0.952	FALSE	-1.09
IDH1	0.339846	0.952	FALSE	-0.999
SLC25A6	0.337087	0.952	FALSE	-0.929
PKM	0.355427	0.952	FALSE	0.514
TUBA1A	0.381713	0.953	FALSE	1.84
PPIA	0.360483	0.953	FALSE	-1.08
RAC1	0.36552	0.953	FALSE	1.06
RHOG	0.365405	0.953	FALSE	0.909
ERP44	0.379596	0.953	FALSE	-0.775
KRT6A	0.372217	0.953	FALSE	-0.602
MACROH2A1	0.387458	0.954	FALSE	-1.38
POF1B	0.390811	0.954	FALSE	1.31
Krt19	0.408122	0.954	FALSE	1.11
MYO1C	0.392211	0.954	FALSE	0.972
CA9	0.406215	0.954	FALSE	-0.905
PFAS	0.384733	0.954	FALSE	0.78
AP2M1	0.400977	0.954	FALSE	0.7
KRT10	0.399886	0.954	FALSE	-0.401
WDR1	0.435105	0.955	FALSE	1.12
KRT76	0.42201	0.955	FALSE	-1.01
EIF3D	0.432559	0.955	FALSE	0.956
FLG	0.424593	0.955	FALSE	-0.693
EIF4G1	0.429479	0.955	FALSE	0.688
HSP90AB1	0.413044	0.955	FALSE	0.437
HLA-C	0.440314	0.956	FALSE	0.762
SRSF1	0.46278	0.956	FALSE	-0.754
RARS1	0.458948	0.956	FALSE	-0.705
SERPINB12	0.461907	0.956	FALSE	0.692
TGM1	0.465066	0.956	FALSE	0.661
SLC38A1	0.442758	0.956	FALSE	0.648
EIF3A	0.440277	0.956	FALSE	0.622
NCCRP1	0.457391	0.956	FALSE	0.622
CTTN	0.454122	0.956	FALSE	-0.584
AHNAK	0.457787	0.956	FALSE	-0.579
PTX3	0.490627	0.957	FALSE	-0.845
TXN	0.471688	0.957	FALSE	-0.714
RPL30	0.500158	0.957	FALSE	-0.579
KRT9	0.487119	0.957	FALSE	0.531
DPYSL2	0.473344	0.957	FALSE	-0.472
ATP1A1	0.525418	0.958	FALSE	0.82
PRKAR2A	0.528609	0.958	FALSE	-0.663
SLC44A1	0.503842	0.958	FALSE	0.64
PKP3	0.521348	0.958	FALSE	0.621
SEMG1	0.510386	0.958	FALSE	0.531
SERPINE2	0.535303	0.958	FALSE	-0.508
EIF4G2	0.521582	0.958	FALSE	0.503
UBA52	0.531023	0.958	FALSE	-0.425
DYNC1H1	0.503467	0.958	FALSE	0.408
FEN1	0.515995	0.958	FALSE	0.379
RPL18A	0.530287	0.958	FALSE	-0.314
CTNND1	0.54993	0.959	FALSE	1.01
SRGN	0.561695	0.959	FALSE	-0.925
ENO1	0.565538	0.959	FALSE	-0.838
KRT84	0.547667	0.959	FALSE	-0.739
ABCF2	0.541145	0.959	FALSE	0.711
PKP4	0.57095	0.959	FALSE	-0.675
CFL1	0.541979	0.959	FALSE	-0.563
RUVBL1	0.538256	0.959	FALSE	-0.396
FGA	0.571598	0.959	FALSE	0.389
TMSB4X	0.558957	0.959	FALSE	-0.342
RAB14	0.605921	0.96	FALSE	-1.12
KRT36	0.615958	0.96	FALSE	0.726
IFRD1	0.586297	0.96	FALSE	-0.639
HSPA1B	0.583197	0.96	FALSE	0.625
NT5E	0.582243	0.96	FALSE	-0.606
LAMA5	0.611586	0.96	FALSE	0.589
MUCL1	0.586484	0.96	FALSE	0.529
SLC16A3	0.578857	0.96	FALSE	-0.519
CLDN12	0.602849	0.96	FALSE	-0.45
KRT17	0.601731	0.96	FALSE	-0.446
RAP1B	0.593419	0.96	FALSE	-0.428
CNP	0.582198	0.96	FALSE	0.416
MVP	0.609515	0.96	FALSE	-0.363
SRSF6	0.612981	0.96	FALSE	0.362
CD97	0.577424	0.96	FALSE	0.307
KRT3	0.642744	0.961	FALSE	-0.872
S100A9	0.642154	0.961	FALSE	-0.853
TOP1	0.622099	0.961	FALSE	-0.691
HLA-A	0.628616	0.961	FALSE	0.668
ESD	0.645476	0.961	FALSE	-0.657
RPS13	0.64387	0.961	FALSE	-0.636
COL6A2	0.656992	0.961	FALSE	-0.627
LARP1	0.646305	0.961	FALSE	-0.6
NRP1	0.627185	0.961	FALSE	-0.584
RAB8B	0.626843	0.961	FALSE	-0.527
EEF1A1	0.646252	0.961	FALSE	0.368
VAMP5	0.638993	0.961	FALSE	-0.345
HRNR	0.632665	0.961	FALSE	-0.33
H4C1	0.626363	0.961	FALSE	-0.273
KRT1	0.647433	0.961	FALSE	-0.201
HTRA1	0.677366	0.962	FALSE	-0.632
RAB13	0.695065	0.962	FALSE	0.596
VCP	0.688623	0.962	FALSE	0.518
KRT7	0.708475	0.962	FALSE	0.471
PHGDH	0.669452	0.962	FALSE	-0.418
BSG	0.702049	0.962	FALSE	0.379
RTN4	0.667627	0.962	FALSE	-0.369
CD99	0.705206	0.962	FALSE	0.222
HSPA8	0.671985	0.962	FALSE	0.207
PGAM4	0.749813	0.963	FALSE	0.534
MYL6	0.733296	0.963	FALSE	-0.521
TNC	0.719124	0.963	FALSE	0.503
DSP	0.722675	0.963	FALSE	-0.491
SLC3A2	0.752825	0.963	FALSE	0.48
PPIB	0.724341	0.963	FALSE	-0.385
HNRNPL	0.744759	0.963	FALSE	0.307
DSG1	0.756533	0.963	FALSE	-0.298
YWHAQ	0.758322	0.963	FALSE	0.286
PLOD1	0.759423	0.963	FALSE	-0.269
KRT80	0.731378	0.963	FALSE	-0.26
PFKP	0.750692	0.963	FALSE	-0.163
JUP	0.778982	0.964	FALSE	-0.381
RPL7	0.775046	0.964	FALSE	-0.367
NCL	0.791783	0.964	FALSE	-0.36
COLGALT1	0.766629	0.964	FALSE	0.349
PLXNA3	0.791836	0.964	FALSE	-0.303
DHX15	0.795439	0.964	FALSE	0.301
DDX17	0.812422	0.964	FALSE	-0.271
CCT6A	0.773598	0.964	FALSE	0.26
SERPINB3	0.787368	0.964	FALSE	0.256
MSN	0.766876	0.964	FALSE	0.252
KRT33B	0.811778	0.964	FALSE	-0.249
KRT14	0.799349	0.964	FALSE	0.206
COL6A3	0.818504	0.964	FALSE	-0.109
KRT6B	0.861603	0.965	FALSE	0.36
KRT83	0.882718	0.965	FALSE	0.279
RPL27A	0.830448	0.965	FALSE	0.269
NCAM1	0.861199	0.965	FALSE	0.255
KRT77	0.823185	0.965	FALSE	-0.252
KRT78	0.846097	0.965	FALSE	0.223
TMEM51	0.863645	0.965	FALSE	-0.218
FLG2	0.835555	0.965	FALSE	-0.212
INF2	0.865792	0.965	FALSE	0.192
TGFBI	0.834539	0.965	FALSE	-0.182
RELL1	0.868777	0.965	FALSE	0.178
STOM	0.846606	0.965	FALSE	0.163
ATIC	0.823827	0.965	FALSE	-0.147
LDHA	0.873918	0.965	FALSE	-0.139
AKR1B1	0.860349	0.965	FALSE	-0.138
H2AFV	0.844055	0.965	FALSE	0.127
STK10	0.877683	0.965	FALSE	0.108
PSMB6	0.891606	0.966	FALSE	0.153
NPTN	0.918875	0.966	FALSE	-0.133
STC1	0.914283	0.966	FALSE	0.132
VIM	0.909005	0.966	FALSE	-0.119
EIF4E	0.935327	0.966	FALSE	-0.113
PLP2	0.909647	0.966	FALSE	0.112
GLIPR2	0.935129	0.966	FALSE	0.11
SLC1A5	0.936544	0.966	FALSE	0.1
HLA-DRB1	0.909762	0.966	FALSE	-0.0991
RPL27	0.935614	0.966	FALSE	0.08
HNRNPA2B1	0.936921	0.966	FALSE	-0.0719
YWHAZ	0.948007	0.966	FALSE	0.0449
HNRNPUL1	0.965336	0.967	FALSE	0.046
TUBB	0.956173	0.967	FALSE	-0.0458
HIST2H2BF	0.961701	0.967	FALSE	0.034
CSF1	0.987454	0.967	FALSE	-0.0269
LAMP1	0.980161	0.967	FALSE	-0.0259
ITGA3	0.989316	0.967	FALSE	0.00831
S100A6	0.991017	0.967	FALSE	0.00744
PGD	0.998596	0.967	FALSE	0.00263
NARS1	0.998491	0.967	FALSE	-0.00237

## Sheet: 3D_EVs_TMZ100uMxDMSO
name	T100_3D_EV_vs_DMSO_3D_EV_p.val	T100_3D_EV_vs_DMSO_3D_EV_p.adj	T100_3D_EV_vs_DMSO_3D_EV_significant	T100_3D_EV_vs_DMSO_3D_EV_ratio
SERPINB12	0.000257577	0.231	FALSE	3.79
NARS1	0.000799337	0.378	FALSE	-4.58
NCL	0.00168963	0.477	FALSE	-4.61
RSL1D1	0.00177796	0.482	FALSE	3.76
ARG1	0.00237831	0.552	FALSE	3.77
PIP5K1A	0.00336112	0.632	FALSE	-3.82
VIM	0.00464688	0.699	FALSE	3.12
FBL	0.00761861	0.786	FALSE	-2.38
RAP1B	0.0079467	0.792	FALSE	2.24
LDHB	0.01247	0.851	FALSE	-2.88
PPIA	0.0179579	0.887	FALSE	-2.89
RPL27	0.0202042	0.897	FALSE	2.39
EEF1A1	0.0219356	0.904	FALSE	-1.91
EVPL	0.0227209	0.906	FALSE	3.81
KRAS	0.0232443	0.908	FALSE	-1.79
COLGALT1	0.0251881	0.914	FALSE	-2.73
PLP2	0.0253912	0.914	FALSE	2.29
ENO1	0.0263291	0.917	FALSE	3.35
FASN	0.0266685	0.917	FALSE	-1.31
SCAMP3	0.0271705	0.919	FALSE	4.3
PRKAR2A	0.0271444	0.919	FALSE	-2.4
RPL8	0.0300739	0.925	FALSE	2.06
DPYSL2	0.0303988	0.926	FALSE	1.47
KRT33B	0.0324869	0.929	FALSE	2.31
PPP2R5E	0.0326628	0.93	FALSE	2.29
DMKN	0.0335439	0.931	FALSE	1.76
MTHFD1	0.0351615	0.934	FALSE	-2.4
RPL10A	0.0353484	0.934	FALSE	1.86
COPA	0.0358411	0.935	FALSE	4.34
RPS5	0.0367546	0.936	FALSE	2.16
ATP2B4	0.0373506	0.937	FALSE	-2.27
HNRNPA2B1	0.0382509	0.938	FALSE	1.94
RPL7	0.0402956	0.94	FALSE	-2.71
UBE2L5	0.0436443	0.944	FALSE	1.31
YWHAQ	0.0472632	0.948	FALSE	1.9
ACLY	0.0487359	0.949	FALSE	-2.16
RALB	0.0489088	0.949	FALSE	-1.64
PRDX6	0.0502726	0.95	FALSE	4.76
RPL9	0.0498869	0.95	FALSE	2.11
NPM1	0.0509852	0.951	FALSE	-1.89
HRNR	0.0511483	0.951	FALSE	-1.38
EEF1G	0.0531035	0.952	FALSE	1.97
NAA50	0.054316	0.953	FALSE	2.3
PIP4K2A	0.0551606	0.954	FALSE	1.68
RPS8	0.0570247	0.955	FALSE	-1.7
NCCRP1	0.0619157	0.958	FALSE	1.6
TOP1	0.0634852	0.959	FALSE	2.66
MVP	0.0633783	0.959	FALSE	1.35
VAMP5	0.0682815	0.961	FALSE	1.37
RPL10	0.0676606	0.961	FALSE	-1.25
CD44	0.076129	0.964	FALSE	-1.58
HIST2H2BF	0.076465	0.964	FALSE	-1.28
RPL30	0.0779932	0.965	FALSE	1.54
RPL32	0.0776433	0.965	FALSE	1.27
CTPS1	0.0780021	0.965	FALSE	-0.94
ALDOA	0.0826194	0.966	FALSE	-1.1
RPL12	0.0836199	0.967	FALSE	-1.13
PFKP	0.0857739	0.967	FALSE	0.899
CTTN	0.0875978	0.968	FALSE	1.36
AP2M1	0.0939044	0.97	FALSE	1.42
ITGB1	0.0975593	0.971	FALSE	1.22
MACROH2A1	0.10342	0.972	FALSE	2.64
EIF4G1	0.101966	0.972	FALSE	-1.45
RPL11	0.109113	0.973	FALSE	-1.29
KRT76	0.111765	0.974	FALSE	2.02
UBA2	0.112912	0.974	FALSE	1.48
CCT6A	0.116288	0.974	FALSE	1.45
DCBLD2	0.115908	0.974	FALSE	1.24
RPL23	0.113597	0.974	FALSE	1.14
UBA52	0.111796	0.974	FALSE	1.1
RUVBL1	0.114695	0.974	FALSE	1.03
HSP90AB1	0.116345	0.974	FALSE	0.85
TMEM109	0.116706	0.975	FALSE	1.63
ABCE1	0.119554	0.975	FALSE	1.38
LAP3	0.122362	0.975	FALSE	1.25
S100A9	0.124508	0.976	FALSE	2.86
EIF4E	0.122928	0.976	FALSE	-2.18
KRT8	0.12697	0.976	FALSE	-1.33
EIF4G2	0.127668	0.976	FALSE	1.21
STXBP1	0.129084	0.976	FALSE	-0.919
GNG12	0.129045	0.976	FALSE	0.711
NT5E	0.131738	0.977	FALSE	1.68
HNRNPU	0.139754	0.978	FALSE	-2.78
SLC43A3	0.139095	0.978	FALSE	-1.27
KRT80	0.142375	0.978	FALSE	-1.13
S100A6	0.138019	0.978	FALSE	0.996
FLG2	0.151892	0.979	FALSE	-1.49
PIP4K2B	0.145561	0.979	FALSE	1.31
ABCF2	0.161219	0.98	FALSE	1.65
CA9	0.161441	0.98	FALSE	1.54
SRSF1	0.161634	0.98	FALSE	1.45
SDC1	0.164773	0.981	FALSE	-1.92
LARP1	0.164126	0.981	FALSE	1.84
ANXA5	0.170756	0.981	FALSE	1.83
NRP1	0.171833	0.981	FALSE	1.66
CYFIP1	0.163657	0.981	FALSE	1.17
TUBB	0.165657	0.981	FALSE	1.17
DYNC1LI2	0.169452	0.981	FALSE	-0.752
COPB2	0.176767	0.982	FALSE	-1.59
QARS1	0.174962	0.982	FALSE	-1.28
STOM	0.180872	0.982	FALSE	1.14
NOP56	0.185176	0.982	FALSE	-1.02
RPL34	0.188063	0.983	FALSE	-1.6
IDH1	0.196046	0.983	FALSE	1.36
RAN	0.189781	0.983	FALSE	-1.33
VAT1	0.197821	0.983	FALSE	1.23
PSMA2	0.18807	0.983	FALSE	-0.953
FGA	0.191465	0.983	FALSE	-0.908
ATP1B3	0.192094	0.983	FALSE	0.81
RAB13	0.213606	0.984	FALSE	1.91
KRT79	0.213595	0.984	FALSE	1.69
ANXA2	0.210436	0.984	FALSE	-1.46
RPS10	0.218058	0.984	FALSE	1.43
RAB8B	0.204792	0.984	FALSE	1.39
SLC30A1	0.215639	0.984	FALSE	-1.22
LYZ	0.211652	0.984	FALSE	0.9
HSPA4	0.216559	0.984	FALSE	-0.85
KRT6B	0.229349	0.985	FALSE	2.51
PGD	0.218522	0.985	FALSE	-1.86
NPTN	0.220156	0.985	FALSE	-1.61
IFRD1	0.222767	0.985	FALSE	1.44
TLN1	0.223503	0.985	FALSE	-1.28
PDCD6IP	0.218925	0.985	FALSE	1.27
BSG	0.226357	0.985	FALSE	1.21
PLOD1	0.221975	0.985	FALSE	1.09
TGFBI	0.231112	0.985	FALSE	1.06
RPS14	0.22102	0.985	FALSE	-0.875
SRPX	0.226004	0.985	FALSE	0.841
Krt2	0.249131	0.986	FALSE	2.31
KRT83	0.241414	0.986	FALSE	2.24
RPL27A	0.240716	0.986	FALSE	1.49
PTX3	0.256392	0.986	FALSE	1.4
NDRG1	0.257603	0.986	FALSE	-1.25
RPS3A	0.252366	0.986	FALSE	-1.17
SRSF6	0.243081	0.986	FALSE	0.842
RPL35A	0.239663	0.986	FALSE	0.835
HSPA9	0.255121	0.986	FALSE	-0.779
PGK1	0.2473	0.986	FALSE	-0.766
CD97	0.257931	0.986	FALSE	-0.628
CTNND1	0.281306	0.987	FALSE	-1.82
JUP	0.26362	0.987	FALSE	-1.53
TSPAN3	0.278969	0.987	FALSE	1.13
PHGDH	0.271429	0.987	FALSE	1.09
DDX5	0.278184	0.987	FALSE	-1
KRT6A	0.261202	0.987	FALSE	0.761
MAP1B	0.267943	0.987	FALSE	0.727
RAB10	0.284872	0.987	FALSE	0.669
CD99	0.281437	0.987	FALSE	-0.637
CC2D1A	0.27399	0.987	FALSE	0.6
PKM	0.285452	0.987	FALSE	0.595
HTRA1	0.317036	0.988	FALSE	1.53
ESD	0.307426	0.988	FALSE	-1.47
DSP	0.312631	0.988	FALSE	-1.41
MUCL1	0.292992	0.988	FALSE	-1.03
MYO1D	0.294266	0.988	FALSE	1
RPSA	0.31532	0.988	FALSE	-0.941
KRT17	0.30756	0.988	FALSE	-0.877
MYO1B	0.313777	0.988	FALSE	-0.799
TMEM119	0.291338	0.988	FALSE	0.781
VARS1	0.311832	0.988	FALSE	0.733
ANXA7	0.288479	0.988	FALSE	-0.673
RPL28	0.299194	0.988	FALSE	-0.661
DYNC1H1	0.287461	0.988	FALSE	0.652
FARSA	0.295281	0.988	FALSE	0.527
FLNC	0.301794	0.988	FALSE	-0.454
VAMP3	0.34058	0.989	FALSE	-1.54
NCAM1	0.339738	0.989	FALSE	-1.4
RPS9	0.34201	0.989	FALSE	-1.29
LAMA4	0.33327	0.989	FALSE	1.28
SND1	0.331047	0.989	FALSE	1.27
RELL1	0.338943	0.989	FALSE	1.04
RPS26	0.324174	0.989	FALSE	1.01
TXN	0.34071	0.989	FALSE	0.947
FLG	0.323267	0.989	FALSE	0.859
SVIP	0.33558	0.989	FALSE	-0.817
KRT14	0.323816	0.989	FALSE	0.804
RPS4X	0.344478	0.989	FALSE	-0.711
COL6A2	0.379965	0.99	FALSE	1.25
ATP1A1	0.35875	0.99	FALSE	1.19
Krt19	0.390112	0.99	FALSE	-1.16
NRAS	0.375824	0.99	FALSE	-1.02
PLXNA3	0.393972	0.99	FALSE	0.984
UBE2M	0.389677	0.99	FALSE	0.931
HADHB	0.359764	0.99	FALSE	-0.919
KRT16	0.386061	0.99	FALSE	0.846
SH3GL1	0.384419	0.99	FALSE	0.778
CLTC	0.402357	0.99	FALSE	0.774
MSN	0.386507	0.99	FALSE	0.74
SERPINE2	0.402577	0.99	FALSE	0.687
TKT	0.392565	0.99	FALSE	-0.659
AHNAK	0.400694	0.99	FALSE	0.656
XRCC6	0.389922	0.99	FALSE	-0.583
ATP2B1	0.379988	0.99	FALSE	-0.416
MYL6	0.444583	0.991	FALSE	-1.17
TNC	0.439363	0.991	FALSE	-1.09
LGALS7	0.416265	0.991	FALSE	-1.01
VCP	0.43633	0.991	FALSE	-1.01
LAMA5	0.443271	0.991	FALSE	0.892
KRT77	0.459045	0.991	FALSE	-0.837
COPG1	0.457882	0.991	FALSE	-0.76
IQGAP1	0.40551	0.991	FALSE	-0.737
RTN4	0.406488	0.991	FALSE	0.717
SLC16A3	0.446219	0.991	FALSE	-0.714
SLC16A1	0.411896	0.991	FALSE	-0.706
PFAS	0.448546	0.991	FALSE	-0.679
GNG5	0.452355	0.991	FALSE	-0.674
CLDN12	0.440444	0.991	FALSE	-0.669
C4BPA	0.435219	0.991	FALSE	0.633
ACOT7	0.434334	0.991	FALSE	0.578
PA2G4	0.428575	0.991	FALSE	0.479
NCKAP1	0.444611	0.991	FALSE	0.442
NONO	0.438826	0.991	FALSE	0.436
H1FX	0.442776	0.991	FALSE	-0.434
LGALS3BP	0.463041	0.991	FALSE	0.422
RPL18A	0.450537	0.991	FALSE	-0.377
COL6A3	0.445223	0.991	FALSE	-0.364
RPL6	0.452848	0.991	FALSE	-0.35
HNRNPC	0.479433	0.992	FALSE	-1.16
ARHGEF2	0.484416	0.992	FALSE	0.979
SLC1A5	0.477979	0.992	FALSE	-0.898
RAC1	0.476457	0.992	FALSE	-0.828
UBR4	0.515236	0.992	FALSE	-0.812
STC1	0.521722	0.992	FALSE	0.787
INF2	0.518734	0.992	FALSE	-0.735
S100A16	0.486369	0.992	FALSE	0.711
AKAP12	0.510734	0.992	FALSE	-0.703
RHOG	0.51144	0.992	FALSE	0.658
RPS23	0.532935	0.992	FALSE	-0.631
CYBRD1	0.510498	0.992	FALSE	0.554
RPL4	0.48663	0.992	FALSE	0.544
EIF3A	0.50324	0.992	FALSE	0.539
KPRP	0.541025	0.992	FALSE	-0.53
RPS2	0.495507	0.992	FALSE	0.489
RPL24	0.522694	0.992	FALSE	0.464
ENO2	0.512657	0.992	FALSE	0.444
YWHAZ	0.52791	0.992	FALSE	0.436
FEN1	0.541653	0.992	FALSE	-0.356
KRT10	0.507688	0.992	FALSE	0.315
SRGN	0.548658	0.993	FALSE	-0.956
PGAM4	0.580206	0.993	FALSE	0.927
DDX21	0.589765	0.993	FALSE	0.81
KRT36	0.613274	0.993	FALSE	0.731
TMEM51	0.571335	0.993	FALSE	0.722
KRT84	0.562107	0.993	FALSE	-0.712
NQO1	0.596021	0.993	FALSE	-0.657
RPS6	0.552852	0.993	FALSE	0.618
A2ML1	0.587741	0.993	FALSE	-0.615
RACK1	0.58217	0.993	FALSE	-0.596
SARS1	0.582012	0.993	FALSE	0.578
SERPINB3	0.54874	0.993	FALSE	0.57
ITGA5	0.548356	0.993	FALSE	0.561
MYO1C	0.627576	0.993	FALSE	0.549
HNRNPL	0.563224	0.993	FALSE	0.547
DDX17	0.635661	0.993	FALSE	-0.541
PKP3	0.591576	0.993	FALSE	-0.519
ERP44	0.561068	0.993	FALSE	0.511
SLC25A6	0.600502	0.993	FALSE	0.505
ARPC2	0.641289	0.993	FALSE	-0.478
MPZL1	0.590617	0.993	FALSE	-0.454
TMSB10	0.569748	0.993	FALSE	0.448
DDX3X	0.632449	0.993	FALSE	0.417
F11R	0.60506	0.993	FALSE	-0.413
WNT5A	0.640809	0.993	FALSE	0.412
H2BC12	0.554804	0.993	FALSE	0.398
TFPI2	0.581579	0.993	FALSE	-0.396
VCAN	0.628329	0.993	FALSE	-0.357
KRT5	0.626564	0.993	FALSE	-0.354
EIF3CL	0.596644	0.993	FALSE	-0.349
CTSD	0.633341	0.993	FALSE	-0.347
NAMPT	0.598939	0.993	FALSE	0.344
GPRC5A	0.57817	0.993	FALSE	0.34
EEF2	0.622754	0.993	FALSE	-0.337
AARS1	0.611125	0.993	FALSE	0.323
GJA1	0.635227	0.993	FALSE	0.315
IGSF8	0.636667	0.993	FALSE	-0.3
OXSR1	0.627445	0.993	FALSE	-0.29
HIST2H2AC	0.591587	0.993	FALSE	-0.284
DARS1	0.557311	0.993	FALSE	0.273
HSPA8	0.581656	0.993	FALSE	0.27
H3C1	0.563732	0.993	FALSE	-0.244
TUBA1A	0.658053	0.994	FALSE	-0.927
KRT3	0.666658	0.994	FALSE	0.81
RPS13	0.6814	0.994	FALSE	0.565
PKP4	0.654762	0.994	FALSE	-0.532
YWHAH	0.78302	0.994	FALSE	-0.471
FCHO1	0.657261	0.994	FALSE	0.459
HSPA1B	0.698818	0.994	FALSE	0.44
LAMP1	0.717744	0.994	FALSE	0.376
RPS11	0.712857	0.994	FALSE	-0.369
KRT2	0.786461	0.994	FALSE	-0.367
PSMB6	0.744529	0.994	FALSE	0.365
MYH9	0.712696	0.994	FALSE	-0.35
EZR	0.69749	0.994	FALSE	0.347
DHX15	0.771626	0.994	FALSE	0.338
PPIB	0.757127	0.994	FALSE	-0.337
RPL5	0.761302	0.994	FALSE	0.327
DHX9	0.674873	0.994	FALSE	0.315
TPI1	0.669964	0.994	FALSE	0.312
GNB4	0.741766	0.994	FALSE	-0.309
HSPA5	0.709383	0.994	FALSE	-0.299
RPS25	0.669787	0.994	FALSE	-0.297
LMNA	0.689548	0.994	FALSE	-0.294
RPL15	0.739537	0.994	FALSE	0.291
STXBP3	0.671702	0.994	FALSE	-0.288
RPL3	0.700266	0.994	FALSE	0.286
TFRC	0.704126	0.994	FALSE	-0.276
SEMG1	0.742899	0.994	FALSE	-0.264
RARS1	0.782916	0.994	FALSE	0.261
ITGA3	0.681951	0.994	FALSE	-0.254
AKR1B1	0.748804	0.994	FALSE	-0.252
TGM2	0.725504	0.994	FALSE	0.244
HSPB1	0.790152	0.994	FALSE	-0.242
NAP1L4	0.70918	0.994	FALSE	-0.241
FN3KRP	0.724065	0.994	FALSE	0.234
TRMT5	0.756871	0.994	FALSE	0.207
CNP	0.786185	0.994	FALSE	0.205
SEPTIN7	0.759621	0.994	FALSE	-0.202
H2AFV	0.75679	0.994	FALSE	0.2
H4C1	0.733513	0.994	FALSE	-0.191
ATIC	0.779893	0.994	FALSE	-0.185
ACTB	0.656038	0.994	FALSE	0.184
GNAI2	0.682538	0.994	FALSE	0.177
RAB5C	0.755033	0.994	FALSE	0.173
RPS16	0.778408	0.994	FALSE	-0.153
RP2	0.716386	0.994	FALSE	-0.145
KRT1	0.782877	0.994	FALSE	-0.121
POF1B	0.802721	0.995	FALSE	0.379
WDR1	0.801051	0.995	FALSE	-0.362
PTGFRN	0.815838	0.995	FALSE	0.313
EIF3D	0.803086	0.995	FALSE	0.303
KRT78	0.805596	0.995	FALSE	0.283
CSF1	0.881459	0.995	FALSE	-0.255
CCT4	0.870596	0.995	FALSE	0.25
DOCK10	0.796414	0.995	FALSE	-0.248
COL6A1	0.816506	0.995	FALSE	-0.247
ACTBL2	0.837435	0.995	FALSE	-0.243
CFL1	0.795387	0.995	FALSE	0.239
GPC6	0.809036	0.995	FALSE	0.235
CCT7	0.899472	0.995	FALSE	0.209
HLA-DRB1	0.815624	0.995	FALSE	0.204
RPL14	0.878543	0.995	FALSE	0.202
SLC3A2	0.894478	0.995	FALSE	-0.202
RAB14	0.927428	0.995	FALSE	-0.198
APEH	0.842476	0.995	FALSE	0.197
DSG1	0.839193	0.995	FALSE	-0.195
COL1A2	0.818966	0.995	FALSE	-0.191
Krt10	0.87268	0.995	FALSE	-0.185
KRT9	0.807686	0.995	FALSE	-0.185
OPLAH	0.856794	0.995	FALSE	-0.182
HNRNPUL1	0.869616	0.995	FALSE	-0.174
PKP1	0.827914	0.995	FALSE	0.166
BASP1	0.846183	0.995	FALSE	-0.161
SCAMP2	0.890232	0.995	FALSE	-0.159
MAP1A	0.817914	0.995	FALSE	-0.158
TGM1	0.860521	0.995	FALSE	-0.158
HRAS	0.890039	0.995	FALSE	-0.147
GLIPR2	0.915566	0.995	FALSE	-0.143
RPS15A	0.873877	0.995	FALSE	-0.141
GAPDH	0.8791	0.995	FALSE	0.135
RPL19	0.842885	0.995	FALSE	-0.133
RPL18	0.905453	0.995	FALSE	0.128
EPB41L2	0.901449	0.995	FALSE	-0.126
STK10	0.865829	0.995	FALSE	-0.118
S100A11	0.862563	0.995	FALSE	-0.117
KRT18	0.889551	0.995	FALSE	-0.115
ARHGDIA	0.851019	0.995	FALSE	-0.11
UBA1	0.888238	0.995	FALSE	0.101
HLA-A	0.946843	0.995	FALSE	-0.0919
SLC44A1	0.924572	0.995	FALSE	-0.0904
MFGE8	0.948714	0.995	FALSE	-0.0883
HLA-C	0.929758	0.995	FALSE	0.0867
PRDX1	0.867752	0.995	FALSE	-0.0716
EDIL3	0.945119	0.995	FALSE	0.0702
SLC38A1	0.934619	0.995	FALSE	0.069
CTNNA1	0.920368	0.995	FALSE	-0.0681
ANXA1	0.872524	0.995	FALSE	0.0653
CAB39	0.942156	0.995	FALSE	-0.0636
LDHA	0.942714	0.995	FALSE	-0.0631
PSMC1	0.95216	0.995	FALSE	0.0558
SHMT2	0.953191	0.995	FALSE	-0.0556
ADRM1	0.933617	0.995	FALSE	-0.047
RPS24	0.953489	0.995	FALSE	-0.0455
CLMP	0.951176	0.995	FALSE	0.0439
KRT7	0.976801	0.995	FALSE	-0.0366
DCD	0.975289	0.995	FALSE	-0.0355
RPL7A	0.955226	0.995	FALSE	-0.0327
MAPK1	0.95296	0.995	FALSE	-0.0314
FLNA	0.971961	0.995	FALSE	-0.0267
RPL13	0.979188	0.995	FALSE	0.0211
GDF15	0.964836	0.995	FALSE	-0.0207
RPS17	0.981347	0.995	FALSE	-0.0184
RPS3	0.984601	0.995	FALSE	-0.0163
TARDBP	0.994118	0.995	FALSE	0.0085
PSMA1	0.992223	0.995	FALSE	-0.00823
FN1	0.985312	0.995	FALSE	0.00744
TMSB4X	0.99278	0.995	FALSE	-0.00528
H1-3	0.996776	0.995	FALSE	0.00193

## Sheet: 3D_EVs_TMZ200uMxDMSO
name	T200_3D_EV_vs_DMSO_3D_EV_p.val	T200_3D_EV_vs_DMSO_3D_EV_p.adj	T200_3D_EV_vs_DMSO_3D_EV_significant	T200_3D_EV_vs_DMSO_3D_EV_ratio
RPL15	5.11809e-07	5.18e-05	TRUE	-5.35
MYO1C	1.02069e-06	7.42e-05	TRUE	-6.65
ARG1	3.91381e-05	0.00693	TRUE	5.41
SERPINB12	7.11441e-05	0.0107	TRUE	4.2
PRDX6	0.000402388	0.0558	FALSE	9.2
NCL	0.000696267	0.0804	FALSE	-5.04
RPSA	0.000739053	0.0832	FALSE	-3.42
NARS1	0.00158115	0.156	FALSE	-4.27
RPL10	0.00416457	0.287	FALSE	-2.03
YWHAQ	0.0044524	0.297	FALSE	2.81
JUP	0.00447314	0.298	FALSE	-4.09
DMKN	0.00455926	0.3	FALSE	2.42
IGSF8	0.00559803	0.337	FALSE	-1.86
RPL27	0.00845673	0.415	FALSE	2.74
HIST2H2BF	0.00883748	0.423	FALSE	-1.95
Krt10	0.00998576	0.446	FALSE	-3.13
RPL4	0.011508	0.472	FALSE	-2.06
HRNR	0.012384	0.485	FALSE	-1.8
CD44	0.0124909	0.487	FALSE	-2.28
SLC44A1	0.013253	0.497	FALSE	-2.48
RAP1B	0.0137019	0.505	FALSE	2.06
SLC16A3	0.0145915	0.519	FALSE	-2.38
DYNC1LI2	0.0176135	0.561	FALSE	-1.34
TUBA1A	0.0192636	0.581	FALSE	5.1
UBE2L5	0.0241295	0.629	FALSE	-1.47
HSPA1B	0.0242732	0.63	FALSE	2.66
COPB2	0.026569	0.649	FALSE	-2.68
NONO	0.02897	0.666	FALSE	1.27
RPL32	0.029506	0.669	FALSE	1.58
VAT1	0.03122	0.68	FALSE	2.11
KRT83	0.0313499	0.681	FALSE	-4.21
EEF1A1	0.033944	0.696	FALSE	-1.76
EIF3D	0.0358207	0.706	FALSE	-2.63
VAMP5	0.0364365	0.709	FALSE	1.59
GPC6	0.0383156	0.718	FALSE	-2.08
KRT16	0.0383752	0.718	FALSE	2.08
RPL11	0.0389274	0.721	FALSE	-1.68
ATP2B1	0.0408377	0.729	FALSE	-0.995
MACROH2A1	0.0419214	0.734	FALSE	3.34
FASN	0.0439119	0.741	FALSE	-1.18
GJA1	0.0468855	0.752	FALSE	1.36
KRT76	0.0472238	0.753	FALSE	2.55
ALDOA	0.0472968	0.753	FALSE	-1.26
TUBB	0.0476401	0.755	FALSE	-1.7
EIF4E	0.0481358	0.756	FALSE	-2.83
UBA2	0.0491775	0.76	FALSE	1.86
DPYSL2	0.0507088	0.764	FALSE	1.32
MYO1B	0.0542504	0.775	FALSE	-1.56
HNRNPA2B1	0.0548833	0.776	FALSE	1.79
PDCD6IP	0.0581138	0.785	FALSE	1.99
RAB8B	0.0594104	0.788	FALSE	2.1
NPTN	0.0619422	0.794	FALSE	-2.49
RELL1	0.0642603	0.799	FALSE	2.04
KRT10	0.0647533	0.8	FALSE	0.898
CC2D1A	0.0650336	0.801	FALSE	1.03
S100A16	0.0664912	0.804	FALSE	1.92
EEF1G	0.0671157	0.805	FALSE	1.86
DDX17	0.0678452	0.806	FALSE	-2.13
AKR1B1	0.0688859	0.808	FALSE	-1.47
PSMB6	0.0693907	0.809	FALSE	-2.08
RAN	0.0721551	0.814	FALSE	-1.85
TSPAN3	0.0732888	0.816	FALSE	1.91
KRT6A	0.0749251	0.819	FALSE	1.22
S100A9	0.0818206	0.83	FALSE	3.26
SCAMP2	0.0831466	0.832	FALSE	2.04
PIP5K1A	0.0861767	0.836	FALSE	-2.14
EPB41L2	0.085972	0.836	FALSE	1.78
PLP2	0.0860216	0.836	FALSE	1.73
NCCRP1	0.0870366	0.837	FALSE	1.46
ABCE1	0.0899525	0.841	FALSE	1.5
RPS8	0.0948064	0.847	FALSE	-1.49
PKP1	0.0962596	0.848	FALSE	1.3
CAB39	0.102007	0.855	FALSE	-1.46
RPL30	0.102411	0.855	FALSE	-1.43
COPA	0.105026	0.858	FALSE	3.31
DCD	0.104878	0.858	FALSE	-1.9
ATP1B3	0.109285	0.862	FALSE	1
PGD	0.113002	0.865	FALSE	-2.42
DSG1	0.118365	0.869	FALSE	1.53
RPS16	0.117352	0.869	FALSE	-0.867
EVPL	0.123363	0.873	FALSE	2.52
RUVBL1	0.128643	0.877	FALSE	0.992
MTHFD1	0.129721	0.878	FALSE	-1.7
AHNAK	0.13193	0.879	FALSE	1.19
GNG12	0.131033	0.879	FALSE	0.707
ABCF2	0.137016	0.883	FALSE	1.75
NRAS	0.139386	0.884	FALSE	-1.72
FGA	0.141253	0.885	FALSE	-1.03
RPL12	0.147283	0.889	FALSE	0.942
NAP1L4	0.153888	0.892	FALSE	0.933
KRT79	0.157993	0.894	FALSE	1.93
SCAMP3	0.159362	0.895	FALSE	2.68
EIF3A	0.15926	0.895	FALSE	1.15
RSL1D1	0.1614	0.896	FALSE	1.59
KRAS	0.162083	0.896	FALSE	-1.08
PHGDH	0.162254	0.897	FALSE	-1.39
FBL	0.162592	0.897	FALSE	-1.2
RPL14	0.165133	0.898	FALSE	1.86
DHX15	0.165333	0.898	FALSE	-1.64
STOM	0.167662	0.899	FALSE	1.18
TMEM109	0.17475	0.902	FALSE	1.4
COL6A2	0.176994	0.903	FALSE	-1.93
RPS2	0.177569	0.903	FALSE	0.977
GLIPR2	0.179493	0.904	FALSE	-1.84
CLDN12	0.179431	0.904	FALSE	1.18
H1-3	0.179525	0.904	FALSE	-0.651
CTTN	0.182225	0.905	FALSE	1.05
KRT9	0.183776	0.906	FALSE	1.03
VARS1	0.185132	0.906	FALSE	0.965
DCBLD2	0.190634	0.908	FALSE	1.03
PRKAR2A	0.194394	0.91	FALSE	-1.38
PRDX1	0.195395	0.91	FALSE	-0.564
PFAS	0.208383	0.914	FALSE	-1.14
LAMA4	0.210208	0.915	FALSE	1.66
RPL8	0.214357	0.916	FALSE	1.15
HLA-DRB1	0.214994	0.916	FALSE	1.1
SDC1	0.218375	0.917	FALSE	-1.7
RPS23	0.217117	0.917	FALSE	-1.26
AP2M1	0.218616	0.917	FALSE	1.03
ITGB1	0.217634	0.917	FALSE	0.896
SRSF6	0.219724	0.918	FALSE	0.887
FN3KRP	0.224738	0.919	FALSE	0.812
LARP1	0.228596	0.92	FALSE	1.59
CD97	0.233458	0.921	FALSE	0.662
C4BPA	0.235972	0.922	FALSE	-0.966
ARPC2	0.239672	0.923	FALSE	1.22
RPS3A	0.23855	0.923	FALSE	-1.21
RAB10	0.238409	0.923	FALSE	0.739
ENO1	0.242307	0.924	FALSE	1.72
PFKP	0.245228	0.924	FALSE	0.601
RPS4X	0.254329	0.926	FALSE	0.86
GPRC5A	0.25439	0.926	FALSE	0.701
MAP1B	0.256082	0.927	FALSE	0.745
MFGE8	0.260866	0.928	FALSE	-1.56
FLG	0.263378	0.928	FALSE	-0.974
SERPINB3	0.264854	0.929	FALSE	1.07
RPL6	0.268164	0.929	FALSE	0.519
NT5E	0.27245	0.93	FALSE	1.22
ANXA1	0.271858	0.93	FALSE	-0.451
HRAS	0.27466	0.931	FALSE	1.17
QARS1	0.275029	0.931	FALSE	-1.03
RPL13	0.280859	0.932	FALSE	0.88
HNRNPC	0.296526	0.934	FALSE	-1.72
HLA-C	0.295012	0.934	FALSE	1.04
RPL19	0.296711	0.935	FALSE	-0.704
TRMT5	0.297778	0.935	FALSE	0.701
RPL28	0.299469	0.935	FALSE	-0.661
MYL6	0.305885	0.936	FALSE	-1.58
SLC30A1	0.307755	0.936	FALSE	-0.999
PIP4K2A	0.31218	0.937	FALSE	0.87
SERPINE2	0.313563	0.937	FALSE	0.829
ACTB	0.313402	0.937	FALSE	0.419
TOP1	0.318524	0.938	FALSE	1.41
STXBP3	0.327032	0.939	FALSE	-0.67
H3C1	0.325593	0.939	FALSE	-0.417
TMEM51	0.335882	0.94	FALSE	1.23
RALB	0.335064	0.94	FALSE	-0.786
KRT80	0.334677	0.94	FALSE	0.735
DDX21	0.336843	0.941	FALSE	1.45
EIF4G1	0.342339	0.941	FALSE	-0.828
TFPI2	0.338245	0.941	FALSE	0.691
TGM2	0.3417	0.941	FALSE	0.665
AARS1	0.342212	0.941	FALSE	0.605
KRT6B	0.350341	0.942	FALSE	1.94
LAMA5	0.343586	0.942	FALSE	1.1
IQGAP1	0.350368	0.942	FALSE	-0.829
PPP2R5E	0.351831	0.943	FALSE	0.972
LAMP1	0.354796	0.943	FALSE	-0.969
COLGALT1	0.366093	0.944	FALSE	-1.07
NPM1	0.362254	0.944	FALSE	0.862
ANXA5	0.370481	0.945	FALSE	1.19
TXN	0.375981	0.945	FALSE	0.879
SH3GL1	0.373666	0.945	FALSE	0.796
DDX3X	0.374465	0.945	FALSE	-0.778
UBA52	0.375943	0.945	FALSE	0.603
ACLY	0.38428	0.946	FALSE	-0.931
HADHB	0.378637	0.946	FALSE	-0.883
RPS26	0.393882	0.947	FALSE	0.876
MUCL1	0.390254	0.947	FALSE	-0.839
SRPX	0.391232	0.947	FALSE	0.592
Krt19	0.402299	0.948	FALSE	-1.13
CNP	0.401484	0.948	FALSE	-0.636
CCT4	0.405597	0.949	FALSE	-1.28
LGALS7	0.412995	0.949	FALSE	1.02
RPL34	0.411436	0.949	FALSE	0.992
RPS6	0.40962	0.949	FALSE	-0.861
CYBRD1	0.412531	0.949	FALSE	0.691
F11R	0.414797	0.949	FALSE	0.652
NOP56	0.410456	0.949	FALSE	-0.627
CLMP	0.412158	0.949	FALSE	0.592
HSPA4	0.406953	0.949	FALSE	-0.567
FN1	0.408797	0.949	FALSE	0.336
SND1	0.415517	0.95	FALSE	-1.06
ANXA2	0.422993	0.95	FALSE	-0.929
EDIL3	0.424089	0.95	FALSE	-0.819
SLC43A3	0.417043	0.95	FALSE	-0.688
PSMA1	0.423723	0.95	FALSE	0.678
S100A11	0.424173	0.95	FALSE	-0.54
PPIA	0.433716	0.951	FALSE	-0.923
MYO1D	0.435713	0.951	FALSE	0.742
KRT14	0.429431	0.951	FALSE	0.642
HNRNPU	0.437074	0.952	FALSE	-1.45
CCT7	0.439855	0.952	FALSE	1.28
HLA-A	0.441312	0.952	FALSE	-1.07
PKP3	0.441977	0.952	FALSE	0.746
GDF15	0.455239	0.953	FALSE	0.352
Krt2	0.46991	0.954	FALSE	1.44
KRT78	0.461227	0.954	FALSE	0.849
NAA50	0.473748	0.954	FALSE	-0.837
DOCK10	0.473941	0.954	FALSE	0.691
GAPDH	0.465622	0.954	FALSE	-0.648
WNT5A	0.464679	0.954	FALSE	0.648
ACOT7	0.47863	0.955	FALSE	-0.523
RPL18A	0.477492	0.955	FALSE	-0.355
A2ML1	0.491783	0.956	FALSE	0.781
RACK1	0.490275	0.956	FALSE	-0.748
RPS15A	0.495266	0.956	FALSE	0.607
TGFBI	0.488388	0.956	FALSE	-0.607
BASP1	0.493784	0.956	FALSE	0.57
LAP3	0.495334	0.956	FALSE	0.543
PA2G4	0.500643	0.956	FALSE	0.407
HIST2H2AC	0.497836	0.956	FALSE	-0.36
RPS13	0.507288	0.957	FALSE	0.914
FCHO1	0.504621	0.957	FALSE	0.692
KRT8	0.506457	0.957	FALSE	-0.571
MAP1A	0.511149	0.957	FALSE	0.453
FARSA	0.508744	0.957	FALSE	0.331
HTRA1	0.520789	0.958	FALSE	0.976
PPIB	0.529154	0.958	FALSE	-0.688
HNRNPL	0.522047	0.958	FALSE	0.606
H4C1	0.529416	0.958	FALSE	-0.353
CTPS1	0.518528	0.958	FALSE	-0.338
ATP2B4	0.548936	0.959	FALSE	-0.634
TLN1	0.545501	0.959	FALSE	0.628
FLG2	0.544717	0.959	FALSE	-0.621
RARS1	0.541326	0.959	FALSE	-0.58
GNG5	0.544777	0.959	FALSE	-0.542
SLC16A1	0.544151	0.959	FALSE	-0.521
ATIC	0.54642	0.959	FALSE	-0.4
S100A6	0.548499	0.959	FALSE	0.398
PGAM4	0.564954	0.96	FALSE	0.965
CTNND1	0.566745	0.96	FALSE	-0.964
STC1	0.554307	0.96	FALSE	0.726
DHX9	0.560037	0.96	FALSE	-0.438
EIF3CL	0.566409	0.96	FALSE	0.378
MAPK1	0.556731	0.96	FALSE	0.314
POF1B	0.570371	0.961	FALSE	-0.863
LDHA	0.570193	0.961	FALSE	-0.5
MSN	0.571638	0.961	FALSE	0.482
KPRP	0.582921	0.961	FALSE	0.476
CTSD	0.567748	0.961	FALSE	-0.415
YWHAZ	0.566911	0.961	FALSE	-0.396
XRCC6	0.568785	0.961	FALSE	-0.385
H2AFV	0.575497	0.961	FALSE	-0.363
KRT3	0.601778	0.962	FALSE	0.981
VIM	0.594335	0.962	FALSE	0.555
CCT6A	0.601654	0.962	FALSE	0.473
SVIP	0.598031	0.962	FALSE	-0.445
MVP	0.590683	0.962	FALSE	0.383
LDHB	0.609846	0.963	FALSE	0.562
KRT17	0.620018	0.963	FALSE	-0.424
PSMA2	0.625374	0.963	FALSE	0.349
RPS10	0.632406	0.964	FALSE	0.549
COPG1	0.631392	0.964	FALSE	-0.49
CYFIP1	0.64397	0.964	FALSE	-0.385
COL6A3	0.64389	0.964	FALSE	-0.22
VCP	0.664033	0.965	FALSE	-0.562
RPL7	0.670702	0.965	FALSE	-0.546
INF2	0.652224	0.965	FALSE	-0.512
KRT77	0.65101	0.965	FALSE	0.51
RAC1	0.67022	0.965	FALSE	-0.494
KRT18	0.657206	0.965	FALSE	0.368
RPS24	0.66087	0.965	FALSE	0.343
LYZ	0.659878	0.965	FALSE	-0.314
RPL23	0.670052	0.965	FALSE	0.303
RPS25	0.667511	0.965	FALSE	0.299
FEN1	0.66111	0.965	FALSE	0.256
ADRM1	0.663411	0.965	FALSE	-0.246
YWHAH	0.690717	0.966	FALSE	-0.681
NQO1	0.687569	0.966	FALSE	-0.498
AKAP12	0.68611	0.966	FALSE	0.431
HNRNPUL1	0.692368	0.966	FALSE	-0.419
BSG	0.69459	0.966	FALSE	0.389
CFL1	0.677583	0.966	FALSE	-0.383
PSMC1	0.681743	0.966	FALSE	0.382
RPS3	0.675456	0.966	FALSE	0.355
STK10	0.674958	0.966	FALSE	-0.294
TMEM119	0.689002	0.966	FALSE	-0.294
EEF2	0.679574	0.966	FALSE	-0.283
STXBP1	0.684012	0.966	FALSE	0.242
H1FX	0.673523	0.966	FALSE	0.238
RP2	0.693231	0.966	FALSE	-0.157
RPS9	0.699463	0.967	FALSE	-0.522
SLC1A5	0.696637	0.967	FALSE	-0.492
COL6A1	0.701878	0.967	FALSE	-0.408
SRSF1	0.710884	0.967	FALSE	-0.379
RTN4	0.706434	0.967	FALSE	-0.324
RPS14	0.721495	0.967	FALSE	-0.252
ENO2	0.717995	0.967	FALSE	-0.244
NCAM1	0.726624	0.968	FALSE	-0.511
KRT36	0.749424	0.968	FALSE	-0.462
CLTC	0.726032	0.968	FALSE	-0.322
SLC38A1	0.723064	0.968	FALSE	0.298
SEMG1	0.735598	0.968	FALSE	0.272
RPL3	0.730624	0.968	FALSE	-0.255
TMSB4X	0.744292	0.968	FALSE	-0.19
FLNC	0.746239	0.968	FALSE	-0.141
ESD	0.765612	0.969	FALSE	-0.425
PKP4	0.77613	0.969	FALSE	0.338
CA9	0.769314	0.969	FALSE	0.318
GNB4	0.764735	0.969	FALSE	0.28
MPZL1	0.773111	0.969	FALSE	0.243
DYNC1H1	0.768895	0.969	FALSE	-0.179
CD99	0.775134	0.969	FALSE	0.168
GNAI2	0.765085	0.969	FALSE	-0.129
SRGN	0.792935	0.97	FALSE	-0.418
KRT7	0.783399	0.97	FALSE	-0.346
RPL18	0.782399	0.97	FALSE	-0.297
ACTBL2	0.810496	0.97	FALSE	-0.284
IDH1	0.81139	0.97	FALSE	0.248
RHOG	0.808906	0.97	FALSE	-0.242
TMSB10	0.810222	0.97	FALSE	0.189
HSPA9	0.785693	0.97	FALSE	-0.184
VCAN	0.802459	0.97	FALSE	0.184
RPL35A	0.798488	0.97	FALSE	0.179
CTNNA1	0.793679	0.97	FALSE	-0.178
SEPTIN7	0.787534	0.97	FALSE	-0.178
MYH9	0.825066	0.971	FALSE	-0.21
COL1A2	0.824432	0.971	FALSE	0.185
ITGA5	0.845675	0.971	FALSE	-0.182
ANXA7	0.819023	0.971	FALSE	-0.144
HSP90AB1	0.824824	0.971	FALSE	-0.118
ARHGEF2	0.859342	0.972	FALSE	-0.247
ATP1A1	0.85332	0.972	FALSE	0.238
NRP1	0.862219	0.972	FALSE	-0.208
KRT2	0.885981	0.972	FALSE	0.194
NDRG1	0.873277	0.972	FALSE	-0.174
APEH	0.865465	0.972	FALSE	0.168
RPS5	0.88551	0.972	FALSE	-0.144
RPS17	0.864486	0.972	FALSE	0.134
PLOD1	0.884939	0.972	FALSE	0.127
RPL24	0.874134	0.972	FALSE	0.115
ITGA3	0.862679	0.972	FALSE	0.107
RPL7A	0.86182	0.972	FALSE	-0.101
NCKAP1	0.879467	0.972	FALSE	0.0873
RAB13	0.887997	0.973	FALSE	0.214
RPL27A	0.891087	0.973	FALSE	-0.172
RPL9	0.887129	0.973	FALSE	-0.149
RPL5	0.890995	0.973	FALSE	-0.148
TNC	0.921311	0.973	FALSE	0.138
PIP4K2B	0.889662	0.973	FALSE	-0.123
ERP44	0.890273	0.973	FALSE	0.121
KRT33B	0.913036	0.973	FALSE	0.114
UBE2M	0.916075	0.973	FALSE	0.113
HSPB1	0.90616	0.973	FALSE	0.107
SARS1	0.921444	0.973	FALSE	-0.103
TFRC	0.888793	0.973	FALSE	-0.102
UBA1	0.889003	0.973	FALSE	0.101
TPI1	0.893261	0.973	FALSE	0.0982
FLNA	0.908412	0.973	FALSE	0.0875
TKT	0.919272	0.973	FALSE	-0.0777
RAB5C	0.896028	0.973	FALSE	-0.0723
PGK1	0.914415	0.973	FALSE	0.0705
NAMPT	0.925473	0.973	FALSE	-0.061
HSPA8	0.905623	0.973	FALSE	0.0579
CSF1	0.930262	0.974	FALSE	-0.15
VAMP3	0.939381	0.974	FALSE	0.122
UBR4	0.92885	0.974	FALSE	0.111
DSP	0.947915	0.974	FALSE	-0.0902
TGM1	0.929708	0.974	FALSE	0.0795
SHMT2	0.94182	0.974	FALSE	0.0692
PTGFRN	0.959404	0.974	FALSE	0.0683
HSPA5	0.933775	0.974	FALSE	0.0665
OPLAH	0.948706	0.974	FALSE	0.0648
TARDBP	0.956483	0.974	FALSE	0.0629
SLC25A6	0.953091	0.974	FALSE	-0.0566
RPL10A	0.953325	0.974	FALSE	-0.05
RPS11	0.961529	0.974	FALSE	0.0483
LMNA	0.948906	0.974	FALSE	0.0471
EZR	0.959838	0.974	FALSE	-0.045
DDX5	0.965671	0.974	FALSE	0.0395
KRT5	0.961334	0.974	FALSE	-0.0353
DARS1	0.951337	0.974	FALSE	0.0283
KRT1	0.965912	0.974	FALSE	-0.0188
RAB14	0.975213	0.975	FALSE	-0.0676
WDR1	0.970572	0.975	FALSE	-0.0529
PLXNA3	0.977068	0.975	FALSE	0.033
SLC3A2	0.985697	0.975	FALSE	0.0273
IFRD1	0.982081	0.975	FALSE	-0.0263
LGALS3BP	0.973397	0.975	FALSE	-0.0191
H2BC12	0.977461	0.975	FALSE	-0.019
EIF4G2	0.984717	0.975	FALSE	0.015
KRT84	0.990807	0.975	FALSE	0.0141
ARHGDIA	0.995008	0.975	FALSE	0.00367
PTX3	0.997813	0.975	FALSE	0.00335
PKM	0.997061	0.975	FALSE	-0.00204
OXSR1	0.998922	0.975	FALSE	0.000806
